# Supplementary material for: De novo transcriptome analysis of rose-scented geranium provides insights into the metabolic specificity of terpene and tartaric acid biosynthesis
Source: BMC Genomics. 2017 Jan 13;18:74. doi: 10.1186/s12864-016-3437-0 (PMC5234130; doi:10.1186/s12864-016-3437-0)
Supplement: Additional file 2: — Primers used in semi-quantitative PCR, real-time PCR and assembly validation. (XLSX 231 kb) [file 12864_2016_3437_MOESM2_ESM.xlsx]

## Sheet: Sheet1
Primers for real-time assay
Primer Name	5'<-----Sequence----->3'			Length
RTDXRF	GTTGCGGTAAGAAATGAGTCAT			22
RTDXRR	GCAACCTACTATCCCTGTAACTA			23
RTGPPSF	AGTATTGGCAGGAGATCTTCTAC			23
RTGPPSR	GTAGTACTCATCTGCATGGTTTC			23
RTFPPSF	GGCACTAGAACTTTCAAACGAA			22
RTFPPSR	CTTGCTCTCGTACTCCATAAATG			23
RTLSF	CTTTCGACTTCTCAGACAACAAG			23
RTLSR	CAGCCTCTTCAAGTACTCTATCT			23
RTWRKYF	GATCAAGAATCTACCCAAGCAAC			23
RTWRKYR	CCCAGTGTCTATGTTTCTTCTCT			23
RTMYBF	GGATGTTTCTTCTTGGTCTTCAG			23
RTMYBR	CCTGAGTCATCTGCAACAATATC			23
RTHKF	GATATTGTGGGAGAATTGACCAG			23
RTHKR	CATTTGTTCCAGTACCCAGTATC			23
RTMEF	GCCACTGATAAGTTTGAGATGT			22
RTMER	CCATCTCATCACTACCAATGTTC			23
RTIDHF	CCGATCTAATGTTGGTCCAGAGA			23
RTIDHR	CATCTGCACCAATATCCTTTGCAA			24
RTPGF	GGAAAAGTAACCAAATCCGTCTC			23
RTPGR	GGTTGATCTTGGACTTGGATTTC			23
RTABAF	GACTCTCTGATAAGGCAAATGAC			23
RTABAR	GATTCACTCCCAATTATGCATG			22
RTAXF	GCGTTAGAGGAGATGCTGTAT			21
RTAXR	CAAGAACATAGTCAAGCTCCTTAG			24
Primers for assembly validation
PGABAF	GACTCTCTGATAAGGCAAATGAC			23
PGABAR	CCGATGGATGGAATCGAGTAGG			22
PGWRKYF	GAGTCCCTTTGGAATGTCCCACC			23
PGWRKYR	CAGTGTTGTGGCTGCTAGTTCTAGC			25
PGMEF	TACTGGCCTTCTGAGAAGCTGCG			23
PGMER	CCTCAAAGCTTAGGACAATCTCAGCC			26
PGDXRF	ATGGCGCTGAATTTGCTCTCTCC			23
PGDXRR	GCAGAATGTTCAGAATCTGCAGGAAGG			27
GrACTINF	CAATGTACCCGCCATGTATGTTGC			24
GrACTINR	AGCCAAGTCGAGACGGAGAATGG			23
