# Supplementary material for: De novo transcriptome analysis of rose-scented geranium provides insights into the metabolic specificity of terpene and tartaric acid biosynthesis
Source: BMC Genomics. 2017 Jan 13;18:74. doi: 10.1186/s12864-016-3437-0 (PMC5234130; doi:10.1186/s12864-016-3437-0)
Supplement: Additional file 3: — Functional annotation of rose-scented geranium transcripts, putative annotation, and expression. Plant species contributing the annotated contigs in the top-scoring BLASTx hits against the NR protein database. (XLSX 548 kb) [file 12864_2016_3437_MOESM3_ESM.xlsx]

## Sheet: Sheet1
Contig ID	FPKM (Log2 transformed)	Subject ID	Description
TR37851|c2_g6_i1	13.6441	719968115	PREDICTED: ribulose bisphosphate carboxylase small chain, chloroplastic-like [Nelumbo nucifera]
TR38971|c3_g1_i1	13.5506	116672873	ribulose-1,5-bisphosphate carboxylase/oxygenase small subunit [Camellia sinensis]
TR32388|c0_g2_i1	13.4231	702495041	PREDICTED: ribulose bisphosphate carboxylase small chain, chloroplastic-like [Eucalyptus grandis]
TR37851|c2_g11_i1	12.6525	702275289	PREDICTED: ribulose bisphosphate carboxylase small chain 3B, chloroplastic-like [Eucalyptus grandis]
TR38971|c6_g4_i3	12.5618	719968115	PREDICTED: ribulose bisphosphate carboxylase small chain, chloroplastic-like [Nelumbo nucifera]
TR32388|c1_g2_i1	12.3107	397789258	putative ribulose-1,5-bisphosphate carboxylase/oxygenase small subunit (plastid) [Aralia elata]
TR22612|c0_g4_i1	12.0833	658034804	PREDICTED: ribulose bisphosphate carboxylase small chain, chloroplastic-like [Malus domestica]
TR39575|c1_g3_i4	11.9481	720021010	PREDICTED: ribulose bisphosphate carboxylase/oxygenase activase, chloroplastic isoform X1 [Nelumbo nucifera]
TR40767|c0_g5_i1	11.752	384038813	chloroplast PsbO1 precursor [Nicotiana benthamiana]
TR35420|c1_g5_i1	11.4633	565350259	PREDICTED: plastocyanin, chloroplastic [Solanum tuberosum]
TR39575|c1_g3_i6	11.4539	596057898	hypothetical protein PRUPE_ppa005158mg [Prunus persica]
TR35574|c0_g2_i1	11.4015	685357724	PREDICTED: chlorophyll a-b binding protein CP26, chloroplastic-like [Brassica rapa]
TR36780|c1_g2_i1	11.2549	743934388	PREDICTED: chlorophyll a-b binding protein of LHCII type 1-like [Populus euphratica]
TR38489|c0_g4_i5	11.1989	354464671	fructose 1,6 bisphosphate aldolase class 1 [Carica papaya]
TR40110|c1_g5_i2	11.1613	255566442	PREDICTED: ribulose bisphosphate carboxylase/oxygenase activase 2, chloroplastic isoform X1 [Ricinus communis]
TR35533|c0_g5_i1	11.1446	567774767	chlorophyll A/B binding protein [Ziziphus jujuba]
TR32388|c1_g1_i1	11.0892	659091543	PREDICTED: ribulose bisphosphate carboxylase small chain, chloroplastic [Cucumis melo]
TR40549|c0_g1_i2	11.0147	702378213	PREDICTED: thiamine thiazole synthase 1, chloroplastic [Eucalyptus grandis]
TR41230|c1_g2_i1	10.9716	643718813	hypothetical protein JCGZ_18481 [Jatropha curcas]
TR40755|c0_g2_i1	10.9576	20455487	RecName: Full=Glyceraldehyde-3-phosphate dehydrogenase A, chloroplastic; AltName: Full=NADP-dependent glyceraldehydephosphate dehydrogenase subunit A; Flags: Precursor
TR22612|c0_g6_i1	10.9313	397789258	putative ribulose-1,5-bisphosphate carboxylase/oxygenase small subunit (plastid) [Aralia elata]
TR35533|c0_g3_i1	10.9295	763743249	hypothetical protein B456_001G220900 [Gossypium raimondii]
TR39575|c1_g3_i3	10.9111	255566442	PREDICTED: ribulose bisphosphate carboxylase/oxygenase activase 2, chloroplastic isoform X1 [Ricinus communis]
TR40161|c0_g3_i1	10.8988	641833965	hypothetical protein CISIN_1g018414mg [Citrus sinensis]
TR7383|c1_g4_i1	10.8682	720086031	PREDICTED: chlorophyll a-b binding protein 1D [Nelumbo nucifera]
TR33632|c1_g2_i3	10.847	586749732	PREDICTED: abscisic stress-ripening protein 1 [Amborella trichopoda]
TR39575|c1_g3_i2	10.8368	359481752	PREDICTED: ribulose bisphosphate carboxylase/oxygenase activase, chloroplastic isoform X1 [Vitis vinifera]
TR39100|c0_g1_i1	10.814	211906480	catalase [Gossypium hirsutum]
TR39101|c0_g2_i1	10.8077	763746811	hypothetical protein B456_002G115900 [Gossypium raimondii]
TR40161|c0_g9_i1	10.7175	727423991	PREDICTED: thiamine thiazole synthase, chloroplastic isoform X1 [Camelina sativa]
TR39034|c4_g2_i1	10.701	116519121	type III chlorophyll a/b-binding protein [Lycoris aurea]
TR35574|c1_g1_i1	10.6718	685357724	PREDICTED: chlorophyll a-b binding protein CP26, chloroplastic-like [Brassica rapa]
TR33364|c2_g2_i1	10.6444	255567325	carbonic anhydrase, putative [Ricinus communis]
TR38489|c0_g3_i1	10.6154	657387948	fructose-bisphosphate aldolase class I [Medicago truncatula]
TR38587|c0_g3_i1	10.5754	2073448	glutamine synthetase [Lotus japonicus]
TR40131|c0_g7_i1	10.5641	645225581	PREDICTED: photosystem II 22 kDa protein, chloroplastic [Prunus mume]
TR41181|c0_g2_i4	10.512	346230039	chloroplast oxygen-evolving enhancer protein 1 [Dimocarpus longan]
TR37471|c0_g1_i3	10.4617	470136236	PREDICTED: oxygen-evolving enhancer protein 2, chloroplastic [Fragaria vesca subsp. vesca]
TR33383|c1_g2_i3	10.4581	218156192	chloroplast protein 12 [Fagus crenata]
TR38971|c6_g6_i1	10.4517	720029176	PREDICTED: ribulose bisphosphate carboxylase small chain, chloroplastic-like [Nelumbo nucifera]
TR37006|c0_g2_i1	10.4357	470126754	PREDICTED: chlorophyll a-b binding protein P4, chloroplastic [Fragaria vesca subsp. vesca]
TR34129|c0_g1_i2	10.4047	595876424	hypothetical protein PRUPE_ppa013107mg [Prunus persica]
TR37471|c0_g1_i2	10.3782	470136236	PREDICTED: oxygen-evolving enhancer protein 2, chloroplastic [Fragaria vesca subsp. vesca]
TR40755|c0_g3_i1	10.3249	255543455	PREDICTED: glyceraldehyde-3-phosphate dehydrogenase A, chloroplastic [Ricinus communis]
TR35951|c1_g3_i2	10.2787	225434859	PREDICTED: ribulose bisphosphate carboxylase/oxygenase activase, chloroplastic isoform X1 [Vitis vinifera]
TR35574|c0_g1_i1	10.2699	118489770	unknown [Populus trichocarpa x Populus deltoides]
TR40549|c0_g1_i1	10.2658	702378213	PREDICTED: thiamine thiazole synthase 1, chloroplastic [Eucalyptus grandis]
TR35533|c0_g2_i1	10.2533	763743249	hypothetical protein B456_001G220900 [Gossypium raimondii]
TR39498|c2_g2_i1	10.2512	590685167	Fructose-bisphosphate aldolase 1 [Theobroma cacao]
TR2092|c0_g1_i1	10.2371	283245864	ubiquitin, partial [Nicotiana tabacum]
TR39019|c1_g3_i1	10.2363	643741259	hypothetical protein JCGZ_06551 [Jatropha curcas]
TR38919|c2_g2_i1	10.2169	697111283	PREDICTED: chlorophyll a-b binding protein 6A, chloroplastic [Nicotiana tomentosiformis]
TR35951|c1_g3_i1	10.2153	119855475	chloroplast ribulose-1,5-bisphosphate carboxylase/oxygenase activase, partial [Morus alba var. multicaulis]
TR35747|c0_g3_i1	10.196	763743249	hypothetical protein B456_001G220900 [Gossypium raimondii]
TR38076|c0_g3_i1	10.1912	697163521	PREDICTED: chlorophyll a-b binding protein 6A, chloroplastic-like [Nicotiana tomentosiformis]
TR37736|c0_g1_i2	10.1904	695045082	PREDICTED: serine--glyoxylate aminotransferase-like [Musa acuminata subsp. malaccensis]
TR40767|c0_g8_i2	10.1765	590704202	Photosystem II subunit O-2 [Theobroma cacao]
TR32073|c0_g1_i2	10.1756	702483800	PREDICTED: acid phosphatase 1-like [Eucalyptus grandis]
TR40767|c0_g1_i1	10.1496	697116720	PREDICTED: oxygen-evolving enhancer protein 1, chloroplastic [Nicotiana tomentosiformis]
TR40161|c0_g4_i1	10.1041	694353305	PREDICTED: thiamine thiazole synthase, chloroplastic-like [Pyrus x bretschneideri]
TR40767|c0_g8_i3	10.102	590704202	Photosystem II subunit O-2 [Theobroma cacao]
TR39019|c1_g3_i2	10.0941	694372190	PREDICTED: ferredoxin--NADP reductase, leaf isozyme, chloroplastic [Pyrus x bretschneideri]
TR39101|c0_g4_i1	10.0842	763746811	hypothetical protein B456_002G115900 [Gossypium raimondii]
TR39262|c0_g6_i1	10.0679	763745383	hypothetical protein B456_002G037900 [Gossypium raimondii]
TR37471|c1_g3_i1	10.0628	595940575	hypothetical protein PRUPE_ppa010093mg [Prunus persica]
TR3434|c0_g1_i1	10.0593	470114765	PREDICTED: chlorophyll a-b binding protein 40, chloroplastic-like [Fragaria vesca subsp. vesca]
TR31845|c0_g2_i2	10.0473	110631498	photosystem I subunit H [Pelargonium x hortorum]
TR40131|c0_g9_i1	10.0428	340002457	chloroplast photosystem II subunit [Sedum alfredii]
TR42447|c0_g2_i5	10.0305	359490179	PREDICTED: transketolase, chloroplastic [Vitis vinifera]
TR39563|c0_g3_i1	10.0183	514808307	PREDICTED: chlorophyll a-b binding protein CP26, chloroplastic [Setaria italica]
TR40161|c0_g2_i1	10.0173	702378213	PREDICTED: thiamine thiazole synthase 1, chloroplastic [Eucalyptus grandis]
TR35394|c0_g2_i3	10.0118	565350259	PREDICTED: plastocyanin, chloroplastic [Solanum tuberosum]
TR37627|c1_g5_i1	10.0102	643738967	hypothetical protein JCGZ_01281 [Jatropha curcas]
TR39034|c4_g1_i5	10.002	568834220	PREDICTED: LOW QUALITY PROTEIN: chlorophyll a-b binding protein 8, chloroplastic-like [Citrus sinensis]
TR39101|c0_g3_i2	9.9846	763746811	hypothetical protein B456_002G115900 [Gossypium raimondii]
TR7600|c0_g1_i1	9.98177	225465425	PREDICTED: uncharacterized protein LOC100241465 [Vitis vinifera]
TR38489|c0_g4_i6	9.97068	567861648	hypothetical protein CICLE_v10028594mg [Citrus clementina]
TR40110|c1_g5_i1	9.95802	720021010	PREDICTED: ribulose bisphosphate carboxylase/oxygenase activase, chloroplastic isoform X1 [Nelumbo nucifera]
TR38893|c1_g8_i1	9.95555	743818891	PREDICTED: chlorophyll a-b binding protein 7, chloroplastic-like [Populus euphratica]
TR34783|c0_g2_i4	9.94457	514746759	PREDICTED: chlorophyll a-b binding protein M9, chloroplastic [Setaria italica]
TR34129|c0_g3_i1	9.94144	566154457	Photosystem II 10 kDa polypeptide family protein [Populus trichocarpa]
TR40268|c0_g1_i1	9.91724	567867201	hypothetical protein CICLE_v10025372mg [Citrus clementina]
TR37825|c1_g5_i1	9.90742	763741250	hypothetical protein B456_001G101200 [Gossypium raimondii]
TR33383|c1_g1_i1	9.90372	218156192	chloroplast protein 12 [Fagus crenata]
TR40755|c0_g6_i1	9.87372	604330571	hypothetical protein MIMGU_mgv1a005886mg [Erythranthe guttata]
TR42480|c0_g7_i5	9.87237	721750661	putative catalase [Gardenia jasminoides]
TR39019|c0_g1_i3	9.8702	566180403	Chain A family protein [Populus trichocarpa]
TR7556|c2_g1_i2	9.86536	604334612	hypothetical protein MIMGU_mgv1a021611mg, partial [Erythranthe guttata]
TR39019|c0_g2_i2	9.85905	356538289	PREDICTED: ferredoxin--NADP reductase, leaf isozyme, chloroplastic [Glycine max]
TR35939|c0_g2_i1	9.85446	923547428	PREDICTED: cytochrome b6-f complex iron-sulfur subunit, chloroplastic-like [Brassica napus]
TR36780|c2_g1_i3	9.8541	397789264	putative chlorophyll a/b binding protein, partial [Aralia elata]
TR38025|c0_g1_i3	9.85273	470126374	PREDICTED: 28 kDa ribonucleoprotein, chloroplastic [Fragaria vesca subsp. vesca]
TR36976|c1_g2_i1	9.83618	567912903	hypothetical protein CICLE_v10016540mg [Citrus clementina]
TR32715|c1_g9_i4	9.83491	397789264	putative chlorophyll a/b binding protein, partial [Aralia elata]
TR33383|c1_g2_i2	9.83147	218156192	chloroplast protein 12 [Fagus crenata]
TR40161|c0_g2_i3	9.79636	702378213	PREDICTED: thiamine thiazole synthase 1, chloroplastic [Eucalyptus grandis]
TR33996|c0_g1_i1	9.79518	604328092	hypothetical protein MIMGU_mgv1a015993mg [Erythranthe guttata]
TR7670|c0_g1_i2	9.76724	641866494	hypothetical protein CISIN_1g012940mg [Citrus sinensis]
TR41230|c1_g1_i1	9.76514	470136186	PREDICTED: chlorophyll a-b binding protein of LHCII type 1-like [Fragaria vesca subsp. vesca]
TR42480|c0_g3_i1	9.74693	7385209	catalase 4 [Helianthus annuus]
TR35394|c0_g3_i1	9.73444	255539076	PREDICTED: plastocyanin B'/B'' [Ricinus communis]
TR40609|c0_g1_i2	9.72989	255543455	PREDICTED: glyceraldehyde-3-phosphate dehydrogenase A, chloroplastic [Ricinus communis]
TR38489|c0_g1_i1	9.72124	354464671	fructose 1,6 bisphosphate aldolase class 1 [Carica papaya]
TR36712|c0_g1_i5	9.72103	567896256	hypothetical protein CICLE_v10021861mg [Citrus clementina]
TR42551|c2_g11_i2	9.69978	470114516	PREDICTED: chlorophyll a-b binding protein 151, chloroplastic [Fragaria vesca subsp. vesca]
TR31940|c0_g1_i7	9.68738	764544664	PREDICTED: photosystem I subunit O [Fragaria vesca subsp. vesca]
TR37265|c1_g1_i1	9.68162	2267567	glycine-rich RNA binding protein 1 [Pelargonium x hortorum]
TR38548|c0_g1_i2	9.66899	225436900	PREDICTED: glutamine synthetase leaf isozyme, chloroplastic [Vitis vinifera]
TR42238|c0_g3_i1	9.66542	359490179	PREDICTED: transketolase, chloroplastic [Vitis vinifera]
TR37825|c1_g3_i4	9.66235	643739456	hypothetical protein JCGZ_15075 [Jatropha curcas]
TR38235|c0_g6_i5	9.64431	763748231	hypothetical protein B456_002G190000 [Gossypium raimondii]
TR37627|c1_g3_i2	9.63528	255571917	PREDICTED: chlorophyll a-b binding protein CP29.3, chloroplastic [Ricinus communis]
TR40131|c0_g1_i8	9.63352	340002457	chloroplast photosystem II subunit [Sedum alfredii]
TR7759|c0_g2_i2	9.6087	2499966	RecName: Full=Photosystem I reaction center subunit IV A, chloroplastic; Short=PSI-E A; Contains: RecName: Full=Photosystem I reaction center subunit IV A isoform 2; Flags: Precursor
TR39681|c1_g2_i1	9.59861	661887925	unnamed protein product [Coffea canephora]
TR32053|c0_g2_i5	9.5963	224106185	photosystem II 5 kD family protein [Populus trichocarpa]
TR38893|c1_g9_i1	9.54988	593331235	hypothetical protein PHAVU_009G260200g [Phaseolus vulgaris]
TR7374|c0_g4_i5	9.53465	643716907	hypothetical protein JCGZ_14304 [Jatropha curcas]
TR7793|c0_g5_i1	9.52675	378724810	catalase dismutase, partial [Populus x canadensis]
TR42480|c0_g7_i2	9.51509	121078773	catalase [Prunus avium]
TR35130|c1_g2_i1	9.50174	658002831	PREDICTED: LOW QUALITY PROTEIN: ribulose bisphosphate carboxylase/oxygenase activase, chloroplastic-like [Malus domestica]
TR7185|c3_g1_i1	9.49855	112292669	chloroplast carbonic anhydrase [Pachysandra terminalis]
TR35090|c0_g2_i1	9.49851	702272321	PREDICTED: L-ascorbate peroxidase, cytosolic [Eucalyptus grandis]
TR35533|c0_g6_i1	9.48878	567774767	chlorophyll A/B binding protein [Ziziphus jujuba]
TR35839|c3_g1_i6	9.47011	573953182	PREDICTED: 29 kDa ribonucleoprotein A, chloroplastic-like, partial [Oryza brachyantha]
TR32294|c0_g1_i3	9.46966	702319569	PREDICTED: oxygen-evolving enhancer protein 3-2, chloroplastic [Eucalyptus grandis]
TR31261|c0_g2_i1	9.45576	657380155	60S ribosomal protein L19 [Medicago truncatula]
TR7383|c1_g2_i1	9.44698	947059228	hypothetical protein GLYMA_16G162600, partial [Glycine max]
TR35240|c1_g2_i3	9.44549	356575833	PREDICTED: photosystem I reaction center subunit II, chloroplastic-like [Glycine max]
TR38919|c2_g1_i3	9.44466	449452104	PREDICTED: chlorophyll a-b binding protein 6A, chloroplastic [Cucumis sativus]
TR6954|c0_g1_i1	9.43977	721750661	putative catalase [Gardenia jasminoides]
TR7793|c0_g6_i1	9.43367	33146311	catalase [Acacia ampliceps]
TR37908|c0_g3_i2	9.42895	4689382	chlorophyll a/b binding protein CP29 [Vigna radiata]
TR42480|c0_g3_i2	9.40412	33146311	catalase [Acacia ampliceps]
TR35533|c0_g1_i1	9.38912	763743249	hypothetical protein B456_001G220900 [Gossypium raimondii]
TR36767|c0_g14_i1	9.37415	719983951	PREDICTED: photosystem II core complex proteins psbY, chloroplastic-like [Nelumbo nucifera]
TR37456|c1_g3_i1	9.36481	720057104	PREDICTED: 20 kDa chaperonin, chloroplastic-like [Nelumbo nucifera]
TR40609|c0_g2_i1	9.3642	162945920	glyceraldehyde-3-phosphate dehydrogenase A subunit, partial [Hypericum perforatum]
TR37006|c0_g5_i4	9.35401	697129298	PREDICTED: chlorophyll a-b binding protein P4, chloroplastic [Nicotiana tomentosiformis]
TR40609|c0_g2_i3	9.34899	51247294	Chain O, Crystal Structure Of Mutant T33a Of Photosynthetic Glyceraldehyde-3- Phosphate Dehydrogenase A4 Isoform, Complexed With Nadp
TR32715|c1_g3_i1	9.34467	159138427	chloroplast light-harvesting chlorophyll a/b-binding protein, partial [Helianthus annuus]
TR37627|c1_g3_i1	9.31816	702424740	PREDICTED: chlorophyll a-b binding protein CP29.3, chloroplastic [Eucalyptus grandis]
TR36328|c0_g1_i1	9.31476	225444525	PREDICTED: ATP synthase gamma chain, chloroplastic [Vitis vinifera]
TR39451|c0_g1_i3	9.30535	323650489	glycolate oxidase [Mangifera indica]
TR34391|c3_g9_i1	9.29474	240255756	polyubiquitin 10 [Arabidopsis thaliana]
TR31970|c0_g1_i5	9.28718	590630686	RNA-binding family protein isoform 2 [Theobroma cacao]
TR41181|c0_g2_i2	9.27657	604345829	hypothetical protein MIMGU_mgv1a009768mg [Erythranthe guttata]
TR34807|c0_g1_i2	9.27498	567853838	hypothetical protein CICLE_v10005974mg [Citrus clementina]
TR38197|c1_g1_i1	9.2727	225444726	PREDICTED: thiol protease aleurain-like isoform X1 [Vitis vinifera]
TR38076|c0_g1_i1	9.2698	449452104	PREDICTED: chlorophyll a-b binding protein 6A, chloroplastic [Cucumis sativus]
TR22351|c1_g1_i1	9.2685	226499354	polyubiquitin containing 7 ubiquitin monomers [Zea mays]
TR7670|c0_g3_i1	9.2681	645265024	PREDICTED: glyceraldehyde-3-phosphate dehydrogenase B, chloroplastic [Prunus mume]
TR7492|c0_g1_i2	9.26517	703101571	hypothetical protein L484_025772 [Morus notabilis]
TR38919|c2_g1_i1	9.25814	697111283	PREDICTED: chlorophyll a-b binding protein 6A, chloroplastic [Nicotiana tomentosiformis]
TR35240|c0_g2_i3	9.25049	763755734	hypothetical protein B456_004G079200 [Gossypium raimondii]
TR7415|c0_g5_i1	9.2422	719982776	PREDICTED: acyl carrier protein 1, chloroplastic-like [Nelumbo nucifera]
TR36712|c0_g2_i2	9.23714	720007461	PREDICTED: chlorophyll a-b binding protein 4, chloroplastic [Nelumbo nucifera]
TR38197|c1_g1_i2	9.2317	512130270	cysteine protease [Salix matsudana]
TR35839|c2_g1_i4	9.23057	645277805	PREDICTED: ribonucleoprotein At2g37220, chloroplastic [Prunus mume]
TR41518|c1_g1_i2	9.22952	763746587	hypothetical protein B456_002G107300 [Gossypium raimondii]
TR38774|c1_g3_i5	9.22884	702383274	PREDICTED: auxin-binding protein ABP19a [Eucalyptus grandis]
TR38715|c2_g5_i2	9.20592	240255756	polyubiquitin 10 [Arabidopsis thaliana]
TR7793|c0_g1_i2	9.20264	392507621	catalase 1, partial [Malus domestica]
TR38489|c0_g5_i1	9.20009	290750630	plastidic aldolase [Catharanthus roseus]
TR29961|c0_g5_i2	9.17764	255542263	PREDICTED: uncharacterized protein LOC8289320 [Ricinus communis]
TR38587|c0_g1_i1	9.17498	747043299	PREDICTED: glutamine synthetase cytosolic isozyme 2 [Sesamum indicum]
TR37471|c0_g1_i7	9.1744	568214772	oxygen-evolving enhancer protein 2, chloroplastic precursor [Solanum tuberosum]
TR35839|c3_g1_i2	9.17028	643717678	hypothetical protein JCGZ_16510 [Jatropha curcas]
TR39891|c1_g2_i2	9.1598	720083111	PREDICTED: photosystem II 22 kDa protein, chloroplastic [Nelumbo nucifera]
TR31589|c0_g1_i1	9.15949	470149097	PREDICTED: chlorophyll a-b binding protein, chloroplastic [Fragaria vesca subsp. vesca]
TR41181|c0_g1_i1	9.1518	743838302	PREDICTED: oxygen-evolving enhancer protein 1, chloroplastic [Populus euphratica]
TR32294|c0_g1_i1	9.14921	720096532	PREDICTED: oxygen-evolving enhancer protein 3-2, chloroplastic-like [Nelumbo nucifera]
TR42254|c0_g3_i1	9.14445	84468288	putative rubisco subunit binding-protein alpha subunit, partial [Trifolium pratense]
TR38202|c0_g1_i2	9.14045	255551511	PREDICTED: glutamine synthetase leaf isozyme, chloroplastic [Ricinus communis]
TR7192|c0_g2_i1	9.11619	567167229	hypothetical protein EUTSA_v10001257mg [Eutrema salsugineum]
TR32529|c0_g2_i1	9.11014	388511787	unknown [Lotus japonicus]
TR31439|c0_g1_i2	9.10268	357482357	glycine cleavage system H protein [Medicago truncatula]
TR37923|c0_g1_i1	9.10127	225444726	PREDICTED: thiol protease aleurain-like isoform X1 [Vitis vinifera]
TR37471|c0_g1_i5	9.10108	595940575	hypothetical protein PRUPE_ppa010093mg [Prunus persica]
TR31547|c0_g2_i4	9.08942	18390888	photosystem I subunit O [Arabidopsis thaliana]
TR38774|c1_g3_i2	9.0873	743881285	PREDICTED: auxin-binding protein ABP19a-like [Populus euphratica]
TR39100|c0_g8_i1	9.06639	590595360	Catalase 2 [Theobroma cacao]
TR26948|c0_g1_i1	9.06474	112292669	chloroplast carbonic anhydrase [Pachysandra terminalis]
TR38489|c0_g4_i4	9.06099	470107959	PREDICTED: fructose-bisphosphate aldolase 1, chloroplastic [Fragaria vesca subsp. vesca]
TR41622|c0_g1_i2	9.05756	12830555	chloroplast translational elongation factor Tu [Pelargonium graveolens]
TR34629|c0_g1_i2	9.05129	697131162	PREDICTED: mechanosensitive ion channel protein 10-like, partial [Nicotiana tomentosiformis]
TR31547|c0_g2_i10	9.0398	727605142	PREDICTED: photosystem I subunit O-like [Camelina sativa]
TR31673|c1_g5_i1	9.03848	283549609	major chlorophyll a/b binding protein LHCb1.4 precursor [Spinacia oleracea]
TR37627|c2_g3_i1	9.01834	657957177	PREDICTED: chlorophyll a-b binding protein CP29.1, chloroplastic [Malus domestica]
TR41523|c1_g5_i1	9.00857	590613129	Phosphoglycerate kinase 1 [Theobroma cacao]
TR39681|c1_g1_i1	9.00484	743900957	PREDICTED: serine--glyoxylate aminotransferase [Populus euphratica]
TR36767|c0_g9_i6	8.99013	719983951	PREDICTED: photosystem II core complex proteins psbY, chloroplastic-like [Nelumbo nucifera]
TR38587|c0_g1_i5	8.98482	470104403	PREDICTED: glutamine synthetase nodule isozyme [Fragaria vesca subsp. vesca]
TR37471|c0_g1_i6	8.97997	356501429	PREDICTED: oxygen-evolving enhancer protein 2, chloroplastic [Glycine max]
TR39019|c1_g1_i1	8.97249	729479	RecName: Full=Ferredoxin--NADP reductase, chloroplastic; Short=FNR; Flags: Precursor
TR34391|c3_g2_i1	8.96061	302143601	unnamed protein product, partial [Vitis vinifera]
TR36785|c0_g1_i4	8.95954	661888899	unnamed protein product [Coffea canephora]
TR34791|c1_g2_i1	8.94881	645260092	PREDICTED: 50S ribosomal protein L10, chloroplastic [Prunus mume]
TR32715|c1_g6_i2	8.94483	116788195	unknown [Picea sitchensis]
TR33953|c0_g1_i2	8.91713	702377030	PREDICTED: probable glutathione S-transferase [Eucalyptus grandis]
TR37825|c0_g3_i5	8.91546	643739456	hypothetical protein JCGZ_15075 [Jatropha curcas]
TR31589|c1_g1_i1	8.90524	593331235	hypothetical protein PHAVU_009G260200g [Phaseolus vulgaris]
TR36199|c2_g1_i2	8.90247	658049227	PREDICTED: probable glutathione S-transferase [Malus domestica]
TR39563|c2_g5_i1	8.89918	356520198	PREDICTED: chlorophyll a-b binding protein, chloroplastic [Glycine max]
TR40248|c0_g1_i3	8.89309	645306425	PREDICTED: glutamine synthetase cytosolic isozyme-like, partial [Prunus mume]
TR40767|c0_g8_i4	8.87906	590704202	Photosystem II subunit O-2 [Theobroma cacao]
TR40131|c0_g14_i4	8.85705	225459564	PREDICTED: photosystem II 22 kDa protein, chloroplastic [Vitis vinifera]
TR40110|c1_g1_i1	8.85593	596057898	hypothetical protein PRUPE_ppa005158mg [Prunus persica]
TR36976|c0_g1_i1	8.85003	829581661	Chain F, Crystal Structure Of Plant Photosystem I-lhci Super-complex At 2.8 Angstrom Resolution
TR30928|c0_g5_i3	8.83709	255586456	PREDICTED: copper transport protein ATX1 isoform X1 [Ricinus communis]
TR39891|c1_g2_i5	8.81944	340002457	chloroplast photosystem II subunit [Sedum alfredii]
TR36034|c0_g1_i1	8.81919	646281646	histone H3, partial [Apios fortunei]
TR35839|c3_g1_i5	8.80996	641831638	hypothetical protein CISIN_1g030975mg [Citrus sinensis]
TR38312|c2_g3_i2	8.80929	356520198	PREDICTED: chlorophyll a-b binding protein, chloroplastic [Glycine max]
TR40248|c0_g1_i2	8.80745	1526564	glutamine synthetase [Raphanus sativus]
TR37006|c0_g5_i3	8.79627	534472038	light-harvesting chlorophyll-protein complex I subunit A4, partial [Sinapis alba]
TR40131|c0_g14_i3	8.79442	720083111	PREDICTED: photosystem II 22 kDa protein, chloroplastic [Nelumbo nucifera]
TR41181|c0_g3_i1	8.79061	326467059	oxygen evolving enhancer protein 1 [Litchi chinensis]
TR25977|c0_g1_i2	8.783	356501429	PREDICTED: oxygen-evolving enhancer protein 2, chloroplastic [Glycine max]
TR32434|c0_g3_i1	8.77942	702377030	PREDICTED: probable glutathione S-transferase [Eucalyptus grandis]
TR41688|c1_g4_i2	8.7656	12830555	chloroplast translational elongation factor Tu [Pelargonium graveolens]
TR37825|c0_g3_i3	8.75602	629082283	hypothetical protein EUGRSUZ_K023621, partial [Eucalyptus grandis]
TR33034|c0_g2_i2	8.75218	2829204	lipid transfer protein precursor [Gossypium hirsutum]
TR35667|c0_g3_i1	8.74076	720077390	PREDICTED: anthocyanidin reductase [Nelumbo nucifera]
TR7670|c0_g2_i2	8.73268	567143837	hypothetical protein EUTSA_v10004217mg [Eutrema salsugineum]
TR39681|c1_g1_i2	8.7304	720069988	PREDICTED: serine--glyoxylate aminotransferase [Nelumbo nucifera]
TR7793|c0_g3_i4	8.72809	403330326	catalase, partial [Eperua falcata]
TR42447|c0_g2_i1	8.7213	413953334	transketolase isoform 1 [Zea mays]
TR35077|c1_g5_i3	8.72031	359475502	PREDICTED: malate dehydrogenase, glyoxysomal [Vitis vinifera]
TR34039|c0_g2_i1	8.71977	567904456	hypothetical protein CICLE_v10022571mg [Citrus clementina]
TR36276|c0_g1_i1	8.71641	763810611	hypothetical protein B456_012G141200 [Gossypium raimondii]
TR39722|c0_g3_i3	8.70442	703082985	hypothetical protein L484_001356 [Morus notabilis]
TR32586|c0_g2_i3	8.70325	702509127	PREDICTED: 50S ribosomal protein L18, chloroplastic-like [Eucalyptus grandis]
TR39034|c0_g2_i1	8.70124	593331235	hypothetical protein PHAVU_009G260200g [Phaseolus vulgaris]
TR7793|c0_g4_i1	8.69995	33146311	catalase [Acacia ampliceps]
TR36712|c0_g1_i2	8.69801	534472038	light-harvesting chlorophyll-protein complex I subunit A4, partial [Sinapis alba]
TR35839|c2_g1_i5	8.69763	645277805	PREDICTED: ribonucleoprotein At2g37220, chloroplastic [Prunus mume]
TR32636|c0_g3_i1	8.69624	224122214	ribosomal protein L34 [Populus trichocarpa]
TR40755|c0_g3_i2	8.68713	470137654	PREDICTED: glyceraldehyde-3-phosphate dehydrogenase A, chloroplastic [Fragaria vesca subsp. vesca]
TR37471|c1_g3_i7	8.67747	356501429	PREDICTED: oxygen-evolving enhancer protein 2, chloroplastic [Glycine max]
TR35130|c1_g1_i1	8.6773	115334975	chloroplast ribulose-1,5-bisphosphate carboxylase/oxygenase activase small protein isoform [Acer rubrum]
TR35839|c2_g1_i1	8.6761	567872363	hypothetical protein CICLE_v10012331mg [Citrus clementina]
TR39451|c0_g5_i2	8.66679	763745381	hypothetical protein B456_002G037900 [Gossypium raimondii]
TR29487|c0_g5_i1	8.66494	296084596	unnamed protein product, partial [Vitis vinifera]
TR39451|c0_g2_i1	8.66217	720064130	PREDICTED: peroxisomal (S)-2-hydroxy-acid oxidase isoform X2 [Nelumbo nucifera]
TR38774|c0_g9_i1	8.65499	255560629	PREDICTED: germin-like protein subfamily 3 member 1 [Ricinus communis]
TR37851|c2_g6_i2	8.64292	720029176	PREDICTED: ribulose bisphosphate carboxylase small chain, chloroplastic-like [Nelumbo nucifera]
TR42238|c0_g3_i4	8.63525	720026151	PREDICTED: transketolase, chloroplastic [Nelumbo nucifera]
TR35025|c0_g1_i1	8.6319	532530	1-aminocyclopropane-1-carboxylate oxidase [Pelargonium x hortorum]
TR33383|c1_g2_i1	8.63085	414866452	TPA: hypothetical protein ZEAMMB73_901738 [Zea mays]
TR2069|c0_g1_i1	8.62899	702303436	PREDICTED: 20 kDa chaperonin, chloroplastic [Eucalyptus grandis]
TR36188|c0_g3_i1	8.6222	255558834	PREDICTED: uncharacterized protein LOC8279780 [Ricinus communis]
TR39262|c0_g7_i3	8.62172	763745381	hypothetical protein B456_002G037900 [Gossypium raimondii]
TR7670|c0_g2_i4	8.62066	473912215	Glyceraldehyde-3-phosphate dehydrogenase B, chloroplastic [Triticum urartu]
TR36785|c0_g1_i5	8.60485	720032266	PREDICTED: thioredoxin-like protein CDSP32, chloroplastic [Nelumbo nucifera]
TR34268|c0_g6_i2	8.60292	703104735	30S ribosomal protein S17 [Morus notabilis]
TR37946|c0_g1_i1	8.59653	657965420	PREDICTED: 28 kDa ribonucleoprotein, chloroplastic [Malus domestica]
TR29211|c0_g1_i4	8.58327	568856536	PREDICTED: polyubiquitin-like [Citrus sinensis]
TR39891|c1_g3_i1	8.58323	225459564	PREDICTED: photosystem II 22 kDa protein, chloroplastic [Vitis vinifera]
TR42181|c0_g4_i1	8.57841	763800277	hypothetical protein B456_010G181500 [Gossypium raimondii]
TR37736|c0_g2_i1	8.56407	743900957	PREDICTED: serine--glyoxylate aminotransferase [Populus euphratica]
TR36338|c0_g2_i4	8.55984	596141602	hypothetical protein PRUPE_ppa008227mg [Prunus persica]
TR39019|c0_g1_i1	8.55336	604319636	hypothetical protein MIMGU_mgv1a008865mg [Erythranthe guttata]
TR31095|c0_g2_i1	8.55029	593696348	hypothetical protein PHAVU_005G004000g [Phaseolus vulgaris]
TR36121|c0_g2_i1	8.54828	604334612	hypothetical protein MIMGU_mgv1a021611mg, partial [Erythranthe guttata]
TR32335|c0_g1_i1	8.53675	110631500	photosystem I subunit N, partial [Pelargonium x hortorum]
TR39498|c2_g2_i4	8.51822	641830814	hypothetical protein CISIN_1g015888mg [Citrus sinensis]
TR41979|c0_g1_i1	8.5155	643712192	hypothetical protein JCGZ_20776 [Jatropha curcas]
TR41688|c1_g3_i1	8.51475	12830555	chloroplast translational elongation factor Tu [Pelargonium graveolens]
TR42049|c0_g2_i1	8.51278	763772467	hypothetical protein B456_007G020900 [Gossypium raimondii]
TR38980|c0_g1_i2	8.50799	566176443	membrane family protein [Populus trichocarpa]
TR33996|c0_g1_i6	8.50212	604328092	hypothetical protein MIMGU_mgv1a015993mg [Erythranthe guttata]
TR39034|c4_g1_i4	8.50076	697154598	PREDICTED: chlorophyll a-b binding protein 8, chloroplastic [Nicotiana tomentosiformis]
TR41738|c0_g6_i1	8.49221	133872	RecName: Full=30S ribosomal protein S1, chloroplastic; AltName: Full=CS1; Flags: Precursor
TR38090|c1_g3_i1	8.48876	703151124	Sec14 cytosolic factor [Morus notabilis]
TR42181|c0_g3_i2	8.4884	763790778	hypothetical protein B456_009G179900 [Gossypium raimondii]
TR35090|c0_g2_i2	8.4776	629121186	hypothetical protein EUGRSUZ_B02456 [Eucalyptus grandis]
TR40188|c1_g3_i1	8.47691	643707105	hypothetical protein JCGZ_01954 [Jatropha curcas]
TR34306|c0_g1_i1	8.4652	643714103	hypothetical protein JCGZ_17926 [Jatropha curcas]
TR38025|c0_g1_i4	8.46463	595847845	hypothetical protein PRUPE_ppa009286mg [Prunus persica]
TR38774|c1_g3_i6	8.46283	702383274	PREDICTED: auxin-binding protein ABP19a [Eucalyptus grandis]
TR31313|c0_g2_i1	8.45955	388511787	unknown [Lotus japonicus]
TR32708|c0_g1_i5	8.45845	629087090	hypothetical protein EUGRSUZ_J02693 [Eucalyptus grandis]
TR33705|c0_g4_i1	8.45832	116784515	unknown [Picea sitchensis]
TR39083|c1_g4_i3	8.45828	635148001	PREDICTED: uncharacterized protein DKFZp434B061-like isoform X1 [Chlorocebus sabaeus]
TR35619|c0_g1_i1	8.45759	743890694	PREDICTED: peptidyl-prolyl cis-trans isomerase FKBP17-2, chloroplastic-like isoform X2 [Populus euphratica]
TR36767|c0_g1_i1	8.4552	763748231	hypothetical protein B456_002G190000 [Gossypium raimondii]
TR32384|c0_g1_i3	8.44919	645233137	PREDICTED: translationally-controlled tumor protein homolog [Prunus mume]
TR42405|c1_g10_i1	8.43904	307136227	aminomethyltransferase [Cucumis melo subsp. melo]
TR39891|c1_g2_i9	8.43667	340002457	chloroplast photosystem II subunit [Sedum alfredii]
TR39740|c0_g4_i2	8.43484	567870181	hypothetical protein CICLE_v10027515mg [Citrus clementina]
TR35004|c0_g2_i1	8.43325	629079680	hypothetical protein EUGRSUZ_K00048 [Eucalyptus grandis]
TR42480|c0_g7_i4	8.42727	7385207	catalase 3 [Helianthus annuus]
TR42254|c0_g8_i1	8.42026	502145480	PREDICTED: ruBisCO large subunit-binding protein subunit alpha, chloroplastic [Cicer arietinum]
TR23514|c0_g1_i1	8.41075	255573627	PREDICTED: heat shock cognate 70 kDa protein 2 [Ricinus communis]
TR39474|c0_g2_i3	8.41037	566196099	hypothetical protein POPTR_0012s00660g [Populus trichocarpa]
TR38347|c0_g3_i1	8.39137	645230414	PREDICTED: glutamate--glyoxylate aminotransferase 2 [Prunus mume]
TR39262|c0_g6_i2	8.38603	304368145	glycolate oxidase [Nicotiana benthamiana]
TR37436|c0_g3_i2	8.38401	720018362	PREDICTED: 20 kDa chaperonin, chloroplastic-like [Nelumbo nucifera]
TR37627|c2_g8_i1	8.38297	643738967	hypothetical protein JCGZ_01281 [Jatropha curcas]
TR34952|c1_g3_i1	8.3672	449465832	PREDICTED: photosystem I reaction center subunit III, chloroplastic [Cucumis sativus]
TR39262|c0_g6_i3	8.35443	743928472	PREDICTED: peroxisomal (S)-2-hydroxy-acid oxidase-like [Populus euphratica]
TR39610|c0_g8_i2	8.34997	702430766	PREDICTED: mitotic checkpoint protein BUB3.3-like [Eucalyptus grandis]
TR35010|c0_g1_i2	8.34163	672131756	PREDICTED: 50S ribosomal protein L28, chloroplastic [Phoenix dactylifera]
TR35939|c0_g1_i1	8.33954	255544369	PREDICTED: cytochrome b6-f complex iron-sulfur subunit, chloroplastic [Ricinus communis]
TR35005|c0_g1_i2	8.32692	255536723	PREDICTED: triose phosphate/phosphate translocator TPT, chloroplastic isoform X1 [Ricinus communis]
TR41622|c0_g2_i1	8.32513	12830555	chloroplast translational elongation factor Tu [Pelargonium graveolens]
TR34791|c1_g1_i1	8.32445	595797363	hypothetical protein PRUPE_ppa010824mg [Prunus persica]
TR34565|c0_g1_i4	8.32378	596288565	hypothetical protein PRUPE_ppa012483mg [Prunus persica]
TR20798|c0_g1_i1	8.31415	378465005	catalase, partial [Ammopiptanthus mongolicus]
TR40767|c0_g6_i3	8.30952	326467059	oxygen evolving enhancer protein 1 [Litchi chinensis]
TR36434|c0_g1_i5	8.30902	703140647	30S ribosomal protein S6 alpha [Morus notabilis]
TR37687|c0_g1_i3	8.29168	356514035	PREDICTED: ATP synthase delta chain, chloroplastic-like [Glycine max]
TR37825|c0_g3_i7	8.29089	629082283	hypothetical protein EUGRSUZ_K023621, partial [Eucalyptus grandis]
TR33953|c0_g1_i1	8.2891	702377030	PREDICTED: probable glutathione S-transferase [Eucalyptus grandis]
TR42405|c1_g2_i4	8.2804	703109045	Aminomethyltransferase [Morus notabilis]
TR7343|c0_g1_i3	8.2771	225457807	PREDICTED: thioredoxin [Vitis vinifera]
TR41523|c1_g5_i2	8.27594	255544584	PREDICTED: phosphoglycerate kinase, chloroplastic [Ricinus communis]
TR28419|c0_g1_i1	8.27249	658032390	PREDICTED: chaperone protein ClpC, chloroplastic [Malus domestica]
TR16389|c0_g1_i1	8.2724	371780087	td8ITL1 protein, partial [Triticum turgidum subsp. durum]
TR22612|c0_g3_i1	8.26716	397789258	putative ribulose-1,5-bisphosphate carboxylase/oxygenase small subunit (plastid) [Aralia elata]
TR35625|c0_g2_i2	8.25875	643737975	hypothetical protein JCGZ_05430 [Jatropha curcas]
TR39451|c0_g5_i3	8.25446	720089330	PREDICTED: peroxisomal (S)-2-hydroxy-acid oxidase GLO1 isoform X2 [Nelumbo nucifera]
TR41968|c0_g8_i2	8.24873	388514657	unknown [Lotus japonicus]
TR38715|c2_g1_i1	8.24703	240255756	polyubiquitin 10 [Arabidopsis thaliana]
TR41866|c0_g1_i1	8.24589	604316997	hypothetical protein MIMGU_mgv1a007276mg [Erythranthe guttata]
TR34714|c1_g1_i5	8.24532	702382263	PREDICTED: 40S ribosomal protein S18 [Eucalyptus grandis]
TR34391|c3_g8_i1	8.24394	240255756	polyubiquitin 10 [Arabidopsis thaliana]
TR39262|c0_g4_i1	8.24313	686477559	GOX [Bassia scoparia]
TR40248|c0_g1_i1	8.2417	470104403	PREDICTED: glutamine synthetase nodule isozyme [Fragaria vesca subsp. vesca]
TR41933|c1_g2_i1	8.24055	764605420	PREDICTED: ATP-dependent zinc metalloprotease FTSH 2, chloroplastic isoform X1 [Fragaria vesca subsp. vesca]
TR41414|c0_g3_i2	8.23926	45385976	chloroplast omega-3 desaturase [Malus domestica]
TR36674|c0_g1_i2	8.23907	703101571	hypothetical protein L484_025772 [Morus notabilis]
TR36437|c1_g2_i1	8.23879	629122534	hypothetical protein EUGRSUZ_B03574 [Eucalyptus grandis]
TR32198|c1_g1_i1	8.22843	297741557	unnamed protein product, partial [Vitis vinifera]
TR37328|c0_g5_i1	8.22766	359475502	PREDICTED: malate dehydrogenase, glyoxysomal [Vitis vinifera]
TR32172|c0_g1_i2	8.22386	743852996	PREDICTED: chlorophyll a-b binding protein 13, chloroplastic-like [Populus euphratica]
TR14496|c0_g1_i1	8.22164	3986699	catalase, partial [Cichorium intybus]
TR39451|c0_g1_i4	8.21825	304368145	glycolate oxidase [Nicotiana benthamiana]
TR31652|c1_g4_i1	8.21655	703121242	40S ribosomal protein S15 [Morus notabilis]
TR37825|c0_g3_i2	8.21369	629082283	hypothetical protein EUGRSUZ_K023621, partial [Eucalyptus grandis]
TR36188|c0_g2_i1	8.21325	225434704	PREDICTED: uncharacterized protein LOC100258718 [Vitis vinifera]
TR2472|c0_g2_i2	8.21203	224128069	Thylakoid membrane phosphoprotein 14 kDa [Populus trichocarpa]
TR42795|c0_g6_i1	8.20305	763755453	hypothetical protein B456_004G065500 [Gossypium raimondii]
TR37006|c0_g5_i6	8.19741	720007461	PREDICTED: chlorophyll a-b binding protein 4, chloroplastic [Nelumbo nucifera]
TR32569|c0_g1_i3	8.19219	449434792	PREDICTED: 40S ribosomal protein S9-2 [Cucumis sativus]
TR37043|c1_g1_i3	8.1917	590579818	50S ribosomal protein L35 isoform 3 [Theobroma cacao]
TR37908|c0_g3_i1	8.18903	645221163	PREDICTED: chlorophyll a-b binding protein CP29.2, chloroplastic [Prunus mume]
TR34560|c1_g1_i1	8.18884	702304221	PREDICTED: auxin-binding protein ABP19a-like [Eucalyptus grandis]
TR35625|c0_g2_i1	8.18626	643737975	hypothetical protein JCGZ_05430 [Jatropha curcas]
TR34391|c3_g3_i1	8.18408	604299836	hypothetical protein MIMGU_mgv1a015002mg [Erythranthe guttata]
TR37436|c0_g3_i1	8.17093	720057104	PREDICTED: 20 kDa chaperonin, chloroplastic-like [Nelumbo nucifera]
TR41634|c0_g4_i1	8.17043	763761528	hypothetical protein B456_005G069200 [Gossypium raimondii]
TR34353|c2_g3_i1	8.16977	59042581	GASA2-like protein [Pelargonium zonale]
TR18074|c0_g1_i1	8.16506	629083965	hypothetical protein EUGRSUZ_J00099 [Eucalyptus grandis]
TR36328|c0_g1_i2	8.16118	225444525	PREDICTED: ATP synthase gamma chain, chloroplastic [Vitis vinifera]
TR39751|c0_g1_i1	8.15608	645273318	PREDICTED: naringenin,2-oxoglutarate 3-dioxygenase [Prunus mume]
TR3439|c1_g1_i2	8.15517	643713771	hypothetical protein JCGZ_17594 [Jatropha curcas]
TR38312|c2_g3_i4	8.15046	356520198	PREDICTED: chlorophyll a-b binding protein, chloroplastic [Glycine max]
TR32737|c0_g1_i2	8.14766	356538289	PREDICTED: ferredoxin--NADP reductase, leaf isozyme, chloroplastic [Glycine max]
TR37364|c0_g2_i2	8.14695	697137344	PREDICTED: sedoheptulose-1,7-bisphosphatase, chloroplastic-like [Nicotiana tomentosiformis]
TR35204|c0_g1_i1	8.14338	763755755	hypothetical protein B456_004G080000 [Gossypium raimondii]
TR35822|c0_g3_i1	8.14155	3914999	RecName: Full=Superoxide dismutase [Cu-Zn], chloroplastic; Flags: Precursor
TR38993|c0_g2_i5	8.14068	255581809	conserved hypothetical protein [Ricinus communis]
TR41906|c0_g4_i1	8.13576	763784484	hypothetical protein B456_008G222400 [Gossypium raimondii]
TR39361|c1_g2_i1	8.11941	20339362	ribulose-5-phosphate-3-epimerase [Pisum sativum]
TR39262|c0_g5_i1	8.1177	323650489	glycolate oxidase [Mangifera indica]
TR35658|c0_g1_i1	8.11385	470132857	PREDICTED: chloroplast stem-loop binding protein of 41 kDa b, chloroplastic [Fragaria vesca subsp. vesca]
TR41395|c0_g3_i1	8.11348	22797395	chalcone synthase [Rhododendron simsii]
TR7497|c0_g7_i1	8.11197	747084947	PREDICTED: 60S ribosomal protein L12 [Sesamum indicum]
TR37220|c0_g1_i1	8.10858	661883010	unnamed protein product [Coffea canephora]
TR28748|c0_g1_i1	8.10826	255635221	unknown [Glycine max]
TR35839|c3_g1_i1	8.10077	255556984	PREDICTED: RNA-binding protein CP29B, chloroplastic [Ricinus communis]
TR36437|c1_g2_i3	8.10066	296085570	unnamed protein product, partial [Vitis vinifera]
TR42477|c0_g2_i1	8.0954	672131807	PREDICTED: LOW QUALITY PROTEIN: 60S ribosomal protein L21-2-like [Phoenix dactylifera]
TR32784|c0_g9_i1	8.09265	658053649	PREDICTED: ubiquitin-40S ribosomal protein S27a-like, partial [Malus domestica]
TR7415|c0_g2_i1	8.09196	225425224	PREDICTED: acyl carrier protein 1, chloroplastic [Vitis vinifera]
TR33161|c0_g1_i3	8.09011	719973937	PREDICTED: peroxiredoxin-2E-1, chloroplastic [Nelumbo nucifera]
TR37851|c0_g1_i1	8.08619	657978637	PREDICTED: ribulose bisphosphate carboxylase small chain, chloroplastic [Malus domestica]
TR41688|c1_g4_i4	8.08481	12830555	chloroplast translational elongation factor Tu [Pelargonium graveolens]
TR2112|c0_g1_i2	8.08226	763742980	hypothetical protein B456_001G203300 [Gossypium raimondii]
TR32206|c0_g3_i1	8.08204	384371341	polyubiquitin, partial [Gladiolus grandiflorus]
TR33705|c0_g4_i2	8.08172	590618965	Ribosomal protein S17 [Theobroma cacao]
TR41968|c0_g1_i1	8.07895	502145480	PREDICTED: ruBisCO large subunit-binding protein subunit alpha, chloroplastic [Cicer arietinum]
TR39970|c1_g8_i1	8.06905	743863782	PREDICTED: probable aquaporin PIP2-5 [Populus euphratica]
TR40606|c0_g1_i3	8.06862	694404156	PREDICTED: glycerate dehydrogenase HPR, peroxisomal-like [Pyrus x bretschneideri]
TR36437|c0_g1_i1	8.06824	586663432	hypothetical protein AMTR_s00072p00080890 [Amborella trichopoda]
TR43094|c0_g7_i1	8.06582	255569484	PREDICTED: 5-methyltetrahydropteroyltriglutamate--homocysteine methyltransferase [Ricinus communis]
TR42412|c0_g3_i1	8.05821	590708352	Actin 7 isoform 1 [Theobroma cacao]
TR40767|c0_g2_i1	8.0575	747102194	PREDICTED: oxygen-evolving enhancer protein 1, chloroplastic [Sesamum indicum]
TR37471|c1_g3_i8	8.05713	595940575	hypothetical protein PRUPE_ppa010093mg [Prunus persica]
TR42181|c0_g2_i1	8.05626	763800277	hypothetical protein B456_010G181500 [Gossypium raimondii]
TR37157|c2_g1_i4	8.0561	720074229	PREDICTED: 60S ribosomal protein L10 [Nelumbo nucifera]
TR36521|c0_g2_i3	8.04832	449435065	PREDICTED: 60S ribosomal protein L17-2-like [Cucumis sativus]
TR37923|c0_g1_i2	8.04078	645274228	PREDICTED: thiol protease aleurain-like [Prunus mume]
TR38634|c2_g6_i3	8.03287	225446714	PREDICTED: uncharacterized protein LOC100267696 isoform X1 [Vitis vinifera]
TR40609|c0_g1_i3	8.02708	255543455	PREDICTED: glyceraldehyde-3-phosphate dehydrogenase A, chloroplastic [Ricinus communis]
TR38634|c2_g1_i1	8.02708	590710209	Alpha-crystallin domain 32.1, putative isoform 1 [Theobroma cacao]
TR35011|c0_g1_i6	8.02459	659090856	PREDICTED: MLP-like protein 423 [Cucumis melo]
TR41181|c0_g6_i2	8.02142	604345829	hypothetical protein MIMGU_mgv1a009768mg [Erythranthe guttata]
TR37171|c0_g2_i1	8.0105	659094299	PREDICTED: peptidyl-prolyl cis-trans isomerase [Cucumis melo]
TR32159|c0_g1_i2	8.00854	643715044	hypothetical protein JCGZ_20825 [Jatropha curcas]
TR36768|c0_g5_i1	8.00675	702278021	PREDICTED: 60S ribosomal protein L17-2 [Eucalyptus grandis]
TR37908|c0_g3_i5	8.00585	4689382	chlorophyll a/b binding protein CP29 [Vigna radiata]
TR35622|c0_g2_i1	7.9956	669031054	unnamed protein product [Triticum aestivum]
TR39271|c0_g4_i3	7.99345	357973570	eukaryotic translation initiation factor 5A4 [Camellia sinensis]
TR34306|c1_g3_i1	7.99226	18072797	glyceraldehyde-3-phosphate dehydrogenase, partial [Capsicum annuum]
TR7185|c2_g1_i2	7.99124	702465377	PREDICTED: carbonic anhydrase 2-like isoform X2 [Eucalyptus grandis]
TR7562|c1_g1_i1	7.98851	209967449	60S ribosomal protein L27A [Vernicia fordii]
TR35619|c1_g3_i2	7.98351	567919276	hypothetical protein CICLE_v10009243mg [Citrus clementina]
TR2762|c2_g7_i1	7.98334	629103198	hypothetical protein EUGRSUZ_F02264, partial [Eucalyptus grandis]
TR33362|c2_g2_i1	7.98311	658038161	PREDICTED: ferredoxin--NADP reductase, leaf isozyme, chloroplastic [Malus domestica]
TR38993|c0_g1_i2	7.98242	460367372	PREDICTED: uncharacterized protein LOC101264758 [Solanum lycopersicum]
TR38089|c0_g1_i1	7.97671	565378420	PREDICTED: sedoheptulose-1,7-bisphosphatase, chloroplastic [Solanum tuberosum]
TR42190|c1_g3_i1	7.97591	743888717	PREDICTED: rubisco accumulation factor 1, chloroplastic [Populus euphratica]
TR36672|c0_g2_i1	7.97407	763810611	hypothetical protein B456_012G141200 [Gossypium raimondii]
TR41968|c0_g6_i1	7.97091	84468288	putative rubisco subunit binding-protein alpha subunit, partial [Trifolium pratense]
TR41518|c1_g1_i1	7.96023	590613129	Phosphoglycerate kinase 1 [Theobroma cacao]
TR33173|c2_g4_i1	7.96012	566161474	nuclear RNA-binding family protein [Populus trichocarpa]
TR40853|c0_g5_i1	7.95594	449459772	PREDICTED: leghemoglobin reductase [Cucumis sativus]
TR38715|c2_g3_i1	7.9514	240255756	polyubiquitin 10 [Arabidopsis thaliana]
TR39908|c0_g4_i1	7.95128	703155888	Magnesium-protoporphyrin IX monomethyl ester [oxidative] cyclase [Morus notabilis]
TR33362|c2_g1_i1	7.9493	763776191	hypothetical protein B456_007G193800 [Gossypium raimondii]
TR32881|c0_g3_i1	7.94755	255546007	PREDICTED: uncharacterized protein LOC8268448 [Ricinus communis]
TR42181|c0_g1_i2	7.93993	763800277	hypothetical protein B456_010G181500 [Gossypium raimondii]
TR31417|c2_g6_i2	7.93987	590586483	Transmembrane protein C20orf108 [Theobroma cacao]
TR37141|c0_g2_i2	7.9387	470102373	PREDICTED: auxin-binding protein ABP19a-like [Fragaria vesca subsp. vesca]
TR39083|c1_g4_i1	7.93782	763748307	hypothetical protein B456_002G193500 [Gossypium raimondii]
TR35839|c2_g1_i3	7.93605	641831638	hypothetical protein CISIN_1g030975mg [Citrus sinensis]
TR27760|c0_g1_i5	7.93522	16224244	plastidic aldolase, partial [Medicago sativa]
TR39656|c0_g2_i3	7.93363	333102361	flavanone 3-hydroxylase [Onobrychis viciifolia]
TR28567|c2_g1_i3	7.9331	595826731	hypothetical protein PRUPE_ppa009116mg [Prunus persica]
TR34627|c0_g1_i3	7.93186	743917352	PREDICTED: endochitinase PR4-like [Populus euphratica]
TR37825|c0_g3_i1	7.93109	643739456	hypothetical protein JCGZ_15075 [Jatropha curcas]
TR33383|c0_g1_i1	7.92813	218156192	chloroplast protein 12 [Fagus crenata]
TR38489|c0_g4_i3	7.92558	698488882	PREDICTED: fructose-bisphosphate aldolase 1, chloroplastic [Nicotiana sylvestris]
TR30498|c1_g3_i1	7.92487	743760951	PREDICTED: uncharacterized protein At2g23090-like [Elaeis guineensis]
TR41721|c1_g2_i2	7.92315	702464438	PREDICTED: glyceraldehyde-3-phosphate dehydrogenase A, chloroplastic [Eucalyptus grandis]
TR37456|c0_g1_i1	7.92101	255550363	PREDICTED: 20 kDa chaperonin, chloroplastic [Ricinus communis]
TR34574|c1_g2_i1	7.91916	296081995	unnamed protein product, partial [Vitis vinifera]
TR34515|c1_g1_i4	7.91904	703149552	hypothetical protein L484_015587 [Morus notabilis]
TR35595|c0_g1_i1	7.91223	702272321	PREDICTED: L-ascorbate peroxidase, cytosolic [Eucalyptus grandis]
TR41689|c1_g4_i2	7.90917	359473642	PREDICTED: heat shock protein 90-1 [Vitis vinifera]
TR39656|c0_g1_i1	7.90521	403406440	flavanone3-hydroxylase [Vaccinium ashei]
TR42795|c0_g6_i2	7.90436	747067142	PREDICTED: ADP,ATP carrier protein, mitochondrial-like [Sesamum indicum]
TR39871|c0_g1_i1	7.90063	255555105	PREDICTED: multiple organellar RNA editing factor 9, chloroplastic [Ricinus communis]
TR39976|c0_g1_i3	7.89918	641863741	hypothetical protein CISIN_1g016265mg [Citrus sinensis]
TR37142|c0_g1_i3	7.89676	255367590	extracellular calcium sensing receptor [Liquidambar formosana]
TR40378|c0_g2_i1	7.89257	694355723	PREDICTED: fructose-1,6-bisphosphatase, chloroplastic-like [Pyrus x bretschneideri]
TR41570|c4_g2_i2	7.8896	764605420	PREDICTED: ATP-dependent zinc metalloprotease FTSH 2, chloroplastic isoform X1 [Fragaria vesca subsp. vesca]
TR42795|c0_g6_i3	7.88862	763755453	hypothetical protein B456_004G065500 [Gossypium raimondii]
TR41634|c0_g3_i1	7.88484	658010657	PREDICTED: 30S ribosomal protein S1, chloroplastic-like [Malus domestica]
TR31261|c0_g1_i2	7.88387	255551855	PREDICTED: 60S ribosomal protein L19-3 [Ricinus communis]
TR41866|c0_g1_i5	7.88338	698483897	PREDICTED: phosphoribulokinase, chloroplastic-like [Nicotiana sylvestris]
TR41206|c0_g1_i3	7.87817	357521565	guanine nucleotide-binding protein beta subunit-like protein [Medicago truncatula]
TR43012|c1_g3_i2	7.86876	747046729	PREDICTED: ATP-dependent zinc metalloprotease FTSH, chloroplastic [Sesamum indicum]
TR41933|c1_g3_i3	7.86604	593791714	hypothetical protein PHAVU_002G190900g [Phaseolus vulgaris]
TR34791|c0_g1_i1	7.86598	659090098	PREDICTED: 50S ribosomal protein L10, chloroplastic [Cucumis melo]
TR38851|c0_g1_i2	7.8653	743933429	PREDICTED: 50S ribosomal protein L3, chloroplastic [Populus euphratica]
TR34134|c0_g4_i2	7.86481	255551573	PREDICTED: uncharacterized protein At4g15545 isoform X1 [Ricinus communis]
TR31916|c0_g2_i3	7.86258	629123314	hypothetical protein EUGRSUZ_A00108, partial [Eucalyptus grandis]
TR31268|c0_g2_i3	7.85611	590696586	Chlororespiratory reduction 3, putative isoform 1 [Theobroma cacao]
TR32586|c0_g2_i4	7.85518	659077079	PREDICTED: 50S ribosomal protein L18, chloroplastic [Cucumis melo]
TR35054|c0_g1_i1	7.85331	356544596	PREDICTED: 60S ribosomal protein L7a-like [Glycine max]
TR37734|c2_g6_i4	7.853	743896318	PREDICTED: 60S ribosomal protein L23-like [Populus euphratica]
TR41866|c0_g1_i2	7.85269	356531479	PREDICTED: phosphoribulokinase, chloroplastic [Glycine max]
TR37471|c0_g1_i4	7.85219	595940575	hypothetical protein PRUPE_ppa010093mg [Prunus persica]
TR33489|c0_g1_i9	7.84656	643731571	hypothetical protein JCGZ_04972 [Jatropha curcas]
TR33623|c3_g3_i3	7.84254	330318594	40S ribosomal protein s21e [Camellia sinensis]
TR35622|c0_g2_i2	7.83864	669031054	unnamed protein product [Triticum aestivum]
TR41180|c0_g1_i3	7.83618	743831029	PREDICTED: glutamate-1-semialdehyde 2,1-aminomutase 2, chloroplastic [Populus euphratica]
TR7663|c1_g6_i3	7.83314	697162111	PREDICTED: S-adenosylmethionine synthase 1 [Nicotiana tomentosiformis]
TR42585|c0_g2_i1	7.83175	386278578	s-adenosylmethionine decarboxylase, partial [Vernicia fordii]
TR41045|c0_g2_i1	7.82604	19749359	geranylgeranyl hydrogenase [Glycine max]
TR40130|c1_g3_i5	7.8242	702402595	PREDICTED: probable cysteine proteinase A494 [Eucalyptus grandis]
TR37687|c0_g5_i1	7.8233	641865292	hypothetical protein CISIN_1g024892mg [Citrus sinensis]
TR36754|c0_g1_i5	7.82075	661886280	unnamed protein product [Coffea canephora]
TR37138|c0_g4_i1	7.82037	659094254	PREDICTED: L-ascorbate peroxidase 3, peroxisomal [Cucumis melo]
TR21090|c0_g1_i1	7.81941	720021683	PREDICTED: probable aquaporin PIP1-2 [Nelumbo nucifera]
TR31211|c1_g4_i1	7.81839	719971472	PREDICTED: heme-binding protein 2-like [Nelumbo nucifera]
TR42159|c0_g3_i1	7.81788	255582633	PREDICTED: phosphomethylethanolamine N-methyltransferase isoform X2 [Ricinus communis]
TR37289|c0_g2_i1	7.8173	645223138	PREDICTED: phosphoglycolate phosphatase 1B, chloroplastic-like [Prunus mume]
TR23702|c0_g1_i1	7.8166	747043291	PREDICTED: LOW QUALITY PROTEIN: ATP-dependent Clp protease ATP-binding subunit clpA homolog CD4B, chloroplastic [Sesamum indicum]
TR38211|c0_g1_i1	7.81025	313586449	60S acidic ribosomal protein P0A [Hevea brasiliensis]
TR35595|c0_g1_i2	7.80993	702272321	PREDICTED: L-ascorbate peroxidase, cytosolic [Eucalyptus grandis]
TR36420|c0_g2_i7	7.80826	567891867	hypothetical protein CICLE_v10032973mg [Citrus clementina]
TR42447|c0_g4_i1	7.80748	502121526	PREDICTED: transketolase, chloroplastic-like [Cicer arietinum]
TR40757|c0_g3_i4	7.80671	567143837	hypothetical protein EUTSA_v10004217mg [Eutrema salsugineum]
TR42585|c0_g1_i1	7.79922	296939591	S-adenosylmethionine decarboxylase [Arachis hypogaea]
TR28472|c0_g1_i1	7.79922	224101857	hypothetical protein POPTR_0008s13050g [Populus trichocarpa]
TR36976|c1_g1_i2	7.79915	449455489	PREDICTED: photosystem I reaction center subunit III, chloroplastic-like [Cucumis sativus]
TR42049|c0_g1_i1	7.7924	657390063	translation elongation factor EF protein [Medicago truncatula]
TR42049|c0_g4_i1	7.7909	643712192	hypothetical protein JCGZ_20776 [Jatropha curcas]
TR39032|c0_g1_i2	7.7896	470114704	PREDICTED: uncharacterized protein ycf23-like [Fragaria vesca subsp. vesca]
TR35490|c0_g2_i1	7.78895	383479044	aquaporin TIP2;2 [Quercus petraea]
TR37800|c0_g6_i2	7.78666	566175709	hypothetical protein POPTR_0006s11420g [Populus trichocarpa]
TR41230|c0_g1_i1	7.78372	645164614	chloroplast light harvesting chlorophyll a/b binding protein, partial [Pinus yunnanensis var. tenuifolia]
TR39005|c0_g5_i1	7.78359	566199843	hypothetical protein POPTR_0013s06710g [Populus trichocarpa]
TR42330|c0_g10_i3	7.77307	703088789	Tubulin alpha chain [Morus notabilis]
TR38235|c0_g6_i2	7.77096	763748231	hypothetical protein B456_002G190000 [Gossypium raimondii]
TR34087|c1_g2_i2	7.7699	590589772	Ribosomal L29 family protein [Theobroma cacao]
TR32205|c0_g1_i3	7.76361	307340561	pathogenesis-related protein 1 [Vitis hybrid cultivar]
TR42929|c0_g1_i1	7.76049	359483753	PREDICTED: low-temperature-induced cysteine proteinase-like [Vitis vinifera]
TR32434|c0_g1_i1	7.75796	255584168	PREDICTED: probable glutathione S-transferase [Ricinus communis]
TR42330|c0_g3_i1	7.75114	747084607	PREDICTED: tubulin alpha-3 chain [Sesamum indicum]
TR7711|c0_g10_i3	7.74873	225462777	PREDICTED: chalcone synthase 2 [Vitis vinifera]
TR37905|c0_g1_i1	7.74651	147771790	hypothetical protein VITISV_004492 [Vitis vinifera]
TR31190|c0_g1_i4	7.74268	209967439	60s ribosome protein L19 [Vernicia fordii]
TR39620|c1_g1_i1	7.73904	763770789	hypothetical protein B456_006G232200 [Gossypium raimondii]
TR42330|c0_g7_i1	7.73836	703099787	Tubulin alpha chain [Morus notabilis]
TR41331|c0_g4_i2	7.73308	45385976	chloroplast omega-3 desaturase [Malus domestica]
TR7714|c0_g2_i1	7.72955	763806315	hypothetical protein B456_011G224500 [Gossypium raimondii]
TR40999|c0_g2_i4	7.72826	255537217	PREDICTED: PGR5-like protein 1B, chloroplastic isoform X2 [Ricinus communis]
TR38551|c0_g6_i1	7.72622	763795623	hypothetical protein B456_009G426400 [Gossypium raimondii]
TR36353|c0_g1_i1	7.72417	567915009	hypothetical protein CICLE_v10015934mg [Citrus clementina]
TR42181|c0_g1_i3	7.72329	703109045	Aminomethyltransferase [Morus notabilis]
TR7714|c0_g2_i6	7.72096	747084583	PREDICTED: ruBisCO large subunit-binding protein subunit beta, chloroplastic [Sesamum indicum]
TR36032|c0_g8_i2	7.71925	149391287	histone h3, partial [Oryza sativa Indica Group]
TR39891|c1_g2_i3	7.71727	340002457	chloroplast photosystem II subunit [Sedum alfredii]
TR40130|c1_g2_i1	7.71713	641830394	hypothetical protein CISIN_1g017318mg [Citrus sinensis]
TR38171|c0_g4_i1	7.71528	702424666	PREDICTED: 60S acidic ribosomal protein P0 [Eucalyptus grandis]
TR41959|c0_g6_i1	7.71012	590642263	F7O18.2 protein [Theobroma cacao]
TR36976|c1_g4_i5	7.70708	449455489	PREDICTED: photosystem I reaction center subunit III, chloroplastic-like [Cucumis sativus]
TR35727|c0_g1_i2	7.70556	255563618	PREDICTED: glycine-rich RNA-binding protein 2, mitochondrial [Ricinus communis]
TR36276|c0_g3_i1	7.70009	388506818	unknown [Lotus japonicus]
TR39059|c1_g4_i1	7.69933	15233627	tubulin alpha-6 chain [Arabidopsis thaliana]
TR7663|c1_g4_i1	7.69877	330318772	s-adenosylmethionine synthetase 1, partial [Camellia sinensis]
TR25008|c0_g1_i1	7.69877	502139520	PREDICTED: chaperone protein ClpC, chloroplastic [Cicer arietinum]
TR40767|c0_g5_i4	7.69857	743838302	PREDICTED: oxygen-evolving enhancer protein 1, chloroplastic [Populus euphratica]
TR32370|c0_g2_i1	7.69272	149391551	aquaporin pip1.2, partial [Oryza sativa Indica Group]
TR34586|c0_g1_i1	7.69272	359485565	PREDICTED: 50S ribosomal protein L6, chloroplastic [Vitis vinifera]
TR33883|c0_g2_i2	7.6916	763807532	hypothetical protein B456_011G2414003, partial [Gossypium raimondii]
TR39713|c0_g1_i4	7.69105	700199987	Protochlorophyllide reductase, chloroplastic [Cucumis sativus]
TR34969|c0_g7_i1	7.68503	38345838	OSJNBa0084K11.2 [Oryza sativa Japonica Group]
TR31438|c0_g4_i1	7.68475	225437539	PREDICTED: 60S ribosomal protein L29-1 [Vitis vinifera]
TR38824|c0_g1_i1	7.68475	659094299	PREDICTED: peptidyl-prolyl cis-trans isomerase [Cucumis melo]
TR34969|c0_g6_i1	7.6773	356559569	PREDICTED: aquaporin PIP2-2 [Glycine max]
TR34129|c0_g4_i1	7.66896	567897066	hypothetical protein CICLE_v10022793mg [Citrus clementina]
TR41230|c1_g6_i1	7.6669	763799961	hypothetical protein B456_010G165100 [Gossypium raimondii]
TR29211|c0_g1_i5	7.66548	567872379	hypothetical protein CICLE_v10012654mg [Citrus clementina]
TR38202|c0_g2_i1	7.66512	225436900	PREDICTED: glutamine synthetase leaf isozyme, chloroplastic [Vitis vinifera]
TR37687|c0_g4_i2	7.66413	566200841	hypothetical protein POPTR_0013s12130g [Populus trichocarpa]
TR31377|c1_g1_i3	7.65907	225463039	PREDICTED: 40S ribosomal protein S11 [Vitis vinifera]
TR38715|c2_g4_i1	7.65735	240255756	polyubiquitin 10 [Arabidopsis thaliana]
TR42164|c4_g1_i4	7.64566	567873333	hypothetical protein CICLE_v10011855mg [Citrus clementina]
TR34736|c0_g4_i2	7.64451	590677957	Osmotin 34 [Theobroma cacao]
TR30921|c0_g1_i1	7.64299	694385826	PREDICTED: uncharacterized protein PAM68-like [Pyrus x bretschneideri]
TR22481|c0_g1_i1	7.64292	763814711	hypothetical protein B456_013G150300 [Gossypium raimondii]
TR38876|c0_g6_i1	7.64184	657943643	PREDICTED: chalcone--flavonone isomerase-like isoform X3 [Malus domestica]
TR41518|c0_g1_i1	7.63959	658021366	PREDICTED: phosphoglycerate kinase, chloroplastic [Malus domestica]
TR38710|c0_g8_i1	7.63249	700192596	hypothetical protein Csa_6G404150 [Cucumis sativus]
TR38572|c1_g1_i1	7.63212	743760251	PREDICTED: GDP-mannose 3,5-epimerase 2-like [Elaeis guineensis]
TR38075|c0_g1_i2	7.63059	118488847	unknown [Populus trichocarpa x Populus deltoides]
TR34714|c1_g1_i3	7.62753	702347555	PREDICTED: 40S ribosomal protein S18-like [Eucalyptus grandis]
TR42412|c0_g2_i1	7.62695	763773323	hypothetical protein B456_007G063700 [Gossypium raimondii]
TR38489|c0_g4_i2	7.62629	290750630	plastidic aldolase [Catharanthus roseus]
TR36045|c0_g1_i2	7.62395	703130084	Phospholipid hydroperoxide glutathione peroxidase 1 [Morus notabilis]
TR43012|c0_g1_i1	7.62169	747046729	PREDICTED: ATP-dependent zinc metalloprotease FTSH, chloroplastic [Sesamum indicum]
TR39390|c0_g1_i2	7.61985	470117615	PREDICTED: uncharacterized protein LOC101313964 [Fragaria vesca subsp. vesca]
TR34268|c0_g6_i4	7.61794	703104735	30S ribosomal protein S17 [Morus notabilis]
TR32715|c1_g9_i1	7.61765	397789264	putative chlorophyll a/b binding protein, partial [Aralia elata]
TR37908|c0_g1_i1	7.615	645221163	PREDICTED: chlorophyll a-b binding protein CP29.2, chloroplastic [Prunus mume]
TR7714|c0_g2_i3	7.61383	823242961	PREDICTED: chaperonin 60 subunit beta 2, chloroplastic isoform X2 [Gossypium raimondii]
TR39059|c1_g2_i2	7.61294	747100994	PREDICTED: tubulin alpha chain [Sesamum indicum]
TR42315|c0_g1_i3	7.61191	225435794	PREDICTED: ruBisCO large subunit-binding protein subunit beta, chloroplastic [Vitis vinifera]
TR33630|c0_g1_i5	7.60578	727531036	PREDICTED: early light-induced protein 2, chloroplastic-like [Camelina sativa]
TR34306|c1_g3_i2	7.60466	334813895	glyceraldehyde-3-phosphate dehydrogenase [Arachis hypogaea]
TR36140|c0_g2_i2	7.60326	702492171	PREDICTED: photosystem II reaction center Psb28 protein [Eucalyptus grandis]
TR37043|c2_g1_i1	7.60133	590579818	50S ribosomal protein L35 isoform 3 [Theobroma cacao]
TR36521|c0_g1_i1	7.59902	702278021	PREDICTED: 60S ribosomal protein L17-2 [Eucalyptus grandis]
TR24153|c0_g1_i1	7.59783	698524878	PREDICTED: peptidyl-prolyl cis-trans isomerase [Nicotiana sylvestris]
TR42795|c0_g2_i1	7.59723	702426568	PREDICTED: ADP,ATP carrier protein 1, mitochondrial [Eucalyptus grandis]
TR42905|c1_g3_i4	7.59597	590676064	Chloroplast beta-amylase isoform 1 [Theobroma cacao]
TR39047|c1_g1_i4	7.59515	697186387	PREDICTED: cysteine proteinase RD19a-like [Nicotiana tomentosiformis]
TR31190|c0_g1_i1	7.59425	643716073	hypothetical protein JCGZ_18926 [Jatropha curcas]
TR27276|c0_g1_i1	7.59313	678336953	UNKNOWN [Stylonychia lemnae]
TR39908|c0_g3_i1	7.59119	703155888	Magnesium-protoporphyrin IX monomethyl ester [oxidative] cyclase [Morus notabilis]
TR41331|c0_g4_i1	7.59006	694318972	PREDICTED: omega-3 fatty acid desaturase, chloroplastic [Pyrus x bretschneideri]
TR32053|c0_g2_i9	7.58856	823173230	PREDICTED: photosystem II 5 kDa protein, chloroplastic [Gossypium raimondii]
TR41721|c0_g2_i1	7.58669	502131017	PREDICTED: glyceraldehyde-3-phosphate dehydrogenase B, chloroplastic [Cicer arietinum]
TR32206|c0_g5_i3	7.58496	641832065	hypothetical protein CISIN_1g048350mg, partial [Citrus sinensis]
TR38171|c0_g1_i1	7.58271	6984134	60S acidic ribosomal protein PO, partial [Euphorbia esula]
TR38824|c0_g6_i1	7.5806	659094299	PREDICTED: peptidyl-prolyl cis-trans isomerase [Cucumis melo]
TR41721|c0_g2_i2	7.57833	502131017	PREDICTED: glyceraldehyde-3-phosphate dehydrogenase B, chloroplastic [Cicer arietinum]
TR35667|c0_g2_i3	7.57796	629111505	hypothetical protein EUGRSUZ_D00858 [Eucalyptus grandis]
TR41460|c1_g2_i1	7.57773	359473642	PREDICTED: heat shock protein 90-1 [Vitis vinifera]
TR43012|c1_g1_i2	7.5775	747046729	PREDICTED: ATP-dependent zinc metalloprotease FTSH, chloroplastic [Sesamum indicum]
TR41230|c1_g1_i3	7.57713	94404555	putative chloroplast chlorophyll a/b-binding protein [Carya cathayensis]
TR42704|c0_g2_i2	7.57577	296939591	S-adenosylmethionine decarboxylase [Arachis hypogaea]
TR37220|c0_g6_i2	7.57569	568860859	PREDICTED: 60S ribosomal protein L27a-3 [Citrus sinensis]
TR37289|c0_g1_i1	7.56948	743801535	PREDICTED: phosphoglycolate phosphatase 1B, chloroplastic-like [Populus euphratica]
TR36785|c0_g5_i1	7.56811	698553945	PREDICTED: thioredoxin-like protein CDSP32, chloroplastic [Nicotiana sylvestris]
TR42164|c4_g1_i3	7.56316	694355723	PREDICTED: fructose-1,6-bisphosphatase, chloroplastic-like [Pyrus x bretschneideri]
TR39610|c0_g11_i1	7.56262	357973570	eukaryotic translation initiation factor 5A4 [Camellia sinensis]
TR31330|c0_g1_i1	7.56232	703096279	hypothetical protein L484_022156 [Morus notabilis]
TR42181|c0_g2_i2	7.56194	703109045	Aminomethyltransferase [Morus notabilis]
TR30041|c1_g1_i1	7.5611	115345316	elongation factor 1 alpha, partial [Capsicum chinense]
TR41933|c1_g3_i2	7.55834	225446693	PREDICTED: ATP-dependent zinc metalloprotease FTSH 2, chloroplastic [Vitis vinifera]
TR32902|c0_g1_i3	7.55459	763745282	hypothetical protein B456_002G048000 [Gossypium raimondii]
TR30496|c3_g2_i2	7.55444	570339408	elongation factor 1-alpha [Chrysanthemum indicum]
TR37627|c1_g2_i1	7.55321	356568441	PREDICTED: chlorophyll a-b binding protein CP29.3, chloroplastic-like [Glycine max]
TR27870|c0_g2_i1	7.55067	596193860	hypothetical protein PRUPE_ppa013719mg [Prunus persica]
TR39336|c0_g4_i5	7.5452	388517759	unknown [Lotus japonicus]
TR39610|c0_g6_i1	7.54388	702430766	PREDICTED: mitotic checkpoint protein BUB3.3-like [Eucalyptus grandis]
TR40825|c0_g2_i2	7.54264	645237427	PREDICTED: magnesium-chelatase subunit ChlI, chloroplastic [Prunus mume]
TR34764|c1_g1_i2	7.54179	643726587	hypothetical protein JCGZ_09426 [Jatropha curcas]
TR36913|c0_g1_i3	7.53799	388518293	unknown [Lotus japonicus]
TR38777|c0_g1_i1	7.53799	643714522	hypothetical protein JCGZ_20960 [Jatropha curcas]
TR7415|c0_g5_i2	7.53458	225425224	PREDICTED: acyl carrier protein 1, chloroplastic [Vitis vinifera]
TR39908|c0_g5_i1	7.5345	590634424	Dicarboxylate diiron protein isoform 3 [Theobroma cacao]
TR17867|c0_g1_i1	7.53154	567865819	hypothetical protein CICLE_v10026552mg [Citrus clementina]
TR39389|c2_g2_i2	7.53138	62318497	peroxisome proliferator-activated receptor gamma [Oncorhynchus keta]
TR36034|c0_g2_i2	7.53099	12641619	histone H3, partial [Beta vulgaris subsp. vulgaris]
TR34319|c0_g2_i1	7.53091	568849573	PREDICTED: 60S ribosomal protein L24 [Citrus sinensis]
TR34807|c0_g1_i4	7.52293	703142261	hypothetical protein L484_013325 [Morus notabilis]
TR31563|c1_g3_i3	7.51924	672183350	PREDICTED: calmodulin-7 isoform X1 [Phoenix dactylifera]
TR40490|c0_g1_i3	7.51696	702279389	PREDICTED: flavonoid 3',5'-hydroxylase 2-like [Eucalyptus grandis]
TR40853|c0_g1_i1	7.51554	697172648	PREDICTED: dihydrolipoyl dehydrogenase, mitochondrial [Nicotiana tomentosiformis]
TR34736|c0_g2_i2	7.51436	590677957	Osmotin 34 [Theobroma cacao]
TR41516|c0_g1_i8	7.51428	702426279	PREDICTED: 50S ribosomal protein L1, chloroplastic [Eucalyptus grandis]
TR37157|c2_g1_i2	7.50938	296085570	unnamed protein product, partial [Vitis vinifera]
TR41622|c0_g1_i1	7.5074	12830555	chloroplast translational elongation factor Tu [Pelargonium graveolens]
TR34866|c0_g2_i1	7.50438	359489916	PREDICTED: uncharacterized protein LOC100263114 [Vitis vinifera]
TR42946|c1_g5_i1	7.50359	571464675	PREDICTED: ADP,ATP carrier protein 1, chloroplastic [Glycine max]
TR41518|c1_g3_i3	7.502	118488917	unknown [Populus trichocarpa x Populus deltoides]
TR37687|c0_g1_i2	7.50056	643707105	hypothetical protein JCGZ_01954 [Jatropha curcas]
TR37908|c0_g3_i3	7.49865	225440674	PREDICTED: chlorophyll a-b binding protein CP29.1, chloroplastic [Vitis vinifera]
TR36034|c0_g5_i2	7.49601	604319816	hypothetical protein MIMGU_mgv1a014700mg [Erythranthe guttata]
TR41721|c1_g1_i1	7.49601	702464438	PREDICTED: glyceraldehyde-3-phosphate dehydrogenase A, chloroplastic [Eucalyptus grandis]
TR38335|c0_g2_i1	7.49578	225446714	PREDICTED: uncharacterized protein LOC100267696 isoform X1 [Vitis vinifera]
TR35537|c0_g1_i2	7.49217	747079069	PREDICTED: uncharacterized protein LOC105168359 [Sesamum indicum]
TR37582|c2_g1_i1	7.48977	225444201	PREDICTED: 50S ribosomal protein L17, chloroplastic [Vitis vinifera]
TR39713|c0_g1_i5	7.48655	694432446	PREDICTED: protochlorophyllide reductase, chloroplastic [Pyrus x bretschneideri]
TR23666|c0_g1_i1	7.48575	721685073	elongation factor 1 alpha [Panax notoginseng]
TR43119|c0_g9_i1	7.48261	720034223	PREDICTED: 5-methyltetrahydropteroyltriglutamate--homocysteine methyltransferase [Nelumbo nucifera]
TR42315|c0_g1_i1	7.48123	657400924	TCP-1/cpn60 chaperonin family protein [Medicago truncatula]
TR43063|c0_g3_i1	7.48035	590572860	Aldehyde dehydrogenase 11A3 isoform 2 [Theobroma cacao]
TR41906|c0_g9_i4	7.47986	702340240	PREDICTED: phosphoribulokinase, chloroplastic [Eucalyptus grandis]
TR33996|c0_g1_i5	7.47913	645239765	PREDICTED: photosystem II 10 kDa polypeptide, chloroplastic [Prunus mume]
TR36354|c2_g3_i1	7.47444	643722991	hypothetical protein JCGZ_14779 [Jatropha curcas]
TR42238|c0_g2_i1	7.47346	698458555	PREDICTED: transketolase, chloroplastic [Nicotiana sylvestris]
TR42551|c2_g3_i1	7.47314	12582	light harvesting chlorophyll a /b binding protein, partial (chloroplast) [Hedera helix]
TR42405|c1_g12_i3	7.47086	763790778	hypothetical protein B456_009G179900 [Gossypium raimondii]
TR25928|c0_g1_i1	7.47037	472232654	elongation factor 1-alpha, partial [Cucumis melo]
TR41444|c2_g3_i1	7.4672	641831132	hypothetical protein CISIN_1g014082mg [Citrus sinensis]
TR2820|c1_g1_i2	7.46695	703102915	Guanine nucleotide-binding protein subunit beta-like protein [Morus notabilis]
TR39497|c1_g3_i2	7.4663	743796324	PREDICTED: uncharacterized protein At4g06744-like [Populus euphratica]
TR40500|c0_g2_i2	7.45919	470134834	PREDICTED: photosynthetic NDH subunit of subcomplex B 1, chloroplastic [Fragaria vesca subsp. vesca]
TR37157|c2_g1_i1	7.45755	225425352	PREDICTED: 60S ribosomal protein L10 isoform 2 [Vitis vinifera]
TR38347|c0_g3_i2	7.45039	526117707	uncharacterized protein LOC100261274 [Vitis vinifera]
TR40409|c1_g2_i1	7.44774	643716223	hypothetical protein JCGZ_19076 [Jatropha curcas]
TR39029|c0_g1_i4	7.44766	763756691	hypothetical protein B456_004G125500 [Gossypium raimondii]
TR39361|c1_g3_i1	7.44667	657390424	ribulose-phosphate 3-epimerase [Medicago truncatula]
TR41230|c1_g7_i2	7.44045	763799961	hypothetical protein B456_010G165100 [Gossypium raimondii]
TR35593|c0_g2_i1	7.43904	225457277	PREDICTED: 40S ribosomal protein S19-3 [Vitis vinifera]
TR40130|c0_g1_i1	7.43688	720040490	PREDICTED: cysteine proteinase RD19a-like [Nelumbo nucifera]
TR39451|c0_g5_i9	7.4363	323650489	glycolate oxidase [Mangifera indica]
TR40474|c0_g2_i1	7.43613	359474945	PREDICTED: ankyrin repeat domain-containing protein 2 isoform X1 [Vitis vinifera]
TR2112|c0_g1_i1	7.43354	645306425	PREDICTED: glutamine synthetase cytosolic isozyme-like, partial [Prunus mume]
TR38322|c0_g2_i1	7.43329	217384814	alpha-expansin [Ziziphus jujuba]
TR41057|c0_g1_i1	7.43279	590677615	Leucoanthocyanidin dioxygenase isoform 2 [Theobroma cacao]
TR39606|c0_g1_i1	7.43212	694377710	PREDICTED: GDSL esterase/lipase At2g04570 [Pyrus x bretschneideri]
TR39330|c1_g1_i1	7.42853	567908329	hypothetical protein CICLE_v10015585mg [Citrus clementina]
TR41361|c0_g1_i1	7.42668	700188561	hypothetical protein Csa_7G067490 [Cucumis sativus]
TR39034|c4_g3_i1	7.4245	659098797	PREDICTED: chlorophyll a-b binding protein 8, chloroplastic [Cucumis melo]
TR41721|c1_g2_i4	7.42198	20455487	RecName: Full=Glyceraldehyde-3-phosphate dehydrogenase A, chloroplastic; AltName: Full=NADP-dependent glyceraldehydephosphate dehydrogenase subunit A; Flags: Precursor
TR41181|c0_g2_i3	7.42198	224084209	O2 evolving complex 33kD family protein [Populus trichocarpa]
TR38715|c2_g8_i1	7.42114	240255756	polyubiquitin 10 [Arabidopsis thaliana]
TR33588|c0_g1_i2	7.41735	566185972	hypothetical protein POPTR_0009s02660g [Populus trichocarpa]
TR36599|c0_g1_i8	7.41633	720032266	PREDICTED: thioredoxin-like protein CDSP32, chloroplastic [Nelumbo nucifera]
TR33630|c0_g1_i1	7.41202	380504946	ELIP, partial [Citrus sinensis]
TR41887|c1_g1_i1	7.40948	703088789	Tubulin alpha chain [Morus notabilis]
TR39740|c0_g1_i1	7.40395	703082985	hypothetical protein L484_001356 [Morus notabilis]
TR31679|c0_g2_i1	7.40182	1169931	RecName: Full=Glutamine synthetase; AltName: Full=GS(1); AltName: Full=Glutamate--ammonia ligase
TR33588|c1_g5_i1	7.40079	923681636	PREDICTED: calmodulin-like [Brassica napus]
TR39465|c0_g3_i1	7.39951	565398387	PREDICTED: magnesium-protoporphyrin IX monomethyl ester [oxidative] cyclase, chloroplastic isoform X2 [Solanum tuberosum]
TR38997|c0_g6_i1	7.39343	255537970	PREDICTED: uncharacterized protein LOC8265252 isoform X1 [Ricinus communis]
TR37612|c0_g7_i2	7.39258	255568812	PREDICTED: carbonic anhydrase 2 isoform X2 [Ricinus communis]
TR34391|c3_g1_i1	7.38733	240255756	polyubiquitin 10 [Arabidopsis thaliana]
TR33588|c1_g2_i1	7.38621	923681636	PREDICTED: calmodulin-like [Brassica napus]
TR38731|c0_g1_i2	7.37955	719977171	PREDICTED: haloacid dehalogenase-like hydrolase domain-containing protein At3g48420 [Nelumbo nucifera]
TR42181|c0_g5_i1	7.37408	763800277	hypothetical protein B456_010G181500 [Gossypium raimondii]
TR40423|c0_g1_i5	7.37391	643731967	hypothetical protein JCGZ_00916 [Jatropha curcas]
TR41866|c0_g4_i1	7.37382	255555933	PREDICTED: phosphoribulokinase, chloroplastic [Ricinus communis]
TR38093|c0_g1_i8	7.36938	643718056	hypothetical protein JCGZ_18333 [Jatropha curcas]
TR41276|c0_g1_i1	7.36903	6014904	RecName: Full=DAG protein, chloroplastic; Flags: Precursor
TR34325|c0_g4_i1	7.36886	595928341	hypothetical protein PRUPE_ppa012979mg [Prunus persica]
TR32384|c0_g1_i2	7.3672	645233137	PREDICTED: translationally-controlled tumor protein homolog [Prunus mume]
TR27156|c0_g1_i1	7.36519	84468442	putative rubisco subunit binding-protein alpha subunit, partial [Trifolium pratense]
TR33705|c0_g2_i1	7.36326	703104735	30S ribosomal protein S17 [Morus notabilis]
TR38418|c0_g7_i1	7.36273	122233481	RecName: Full=Chalcone--flavonone isomerase; Short=Chalcone isomerase
TR40611|c1_g2_i2	7.36229	658041452	PREDICTED: glycerate dehydrogenase [Malus domestica]
TR37141|c0_g2_i4	7.36045	470102373	PREDICTED: auxin-binding protein ABP19a-like [Fragaria vesca subsp. vesca]
TR36437|c1_g1_i3	7.35588	604343540	hypothetical protein MIMGU_mgv1a012042mg [Erythranthe guttata]
TR41238|c2_g2_i6	7.34926	720008053	PREDICTED: calreticulin-3-like [Nelumbo nucifera]
TR42903|c1_g2_i6	7.34705	643740327	hypothetical protein JCGZ_11889 [Jatropha curcas]
TR36299|c0_g1_i1	7.34518	595806400	hypothetical protein PRUPE_ppa009932mg [Prunus persica]
TR41523|c0_g1_i1	7.34412	763746587	hypothetical protein B456_002G107300 [Gossypium raimondii]
TR33566|c0_g1_i1	7.34181	719973271	PREDICTED: superoxide dismutase [Cu-Zn] [Nelumbo nucifera]
TR33212|c0_g3_i1	7.34065	703147526	CDGSH iron-sulfur domain-containing protein 2A [Morus notabilis]
TR36599|c0_g1_i7	7.34021	661888899	unnamed protein product [Coffea canephora]
TR37471|c1_g2_i1	7.33958	720099079	PREDICTED: oxygen-evolving enhancer protein 2, chloroplastic-like [Nelumbo nucifera]
TR38335|c0_g7_i4	7.33896	590710209	Alpha-crystallin domain 32.1, putative isoform 1 [Theobroma cacao]
TR38335|c0_g5_i2	7.33476	590710209	Alpha-crystallin domain 32.1, putative isoform 1 [Theobroma cacao]
TR36598|c0_g1_i1	7.33432	951025484	PREDICTED: UPF0603 protein At1g54780, chloroplastic [Vigna radiata var. radiata]
TR31244|c0_g1_i5	7.3328	571490612	PREDICTED: uncharacterized protein LOC100805224 [Glycine max]
TR41382|c1_g3_i1	7.33136	643716203	hypothetical protein JCGZ_19056 [Jatropha curcas]
TR36390|c0_g1_i1	7.33002	720039598	PREDICTED: 60S ribosomal protein L10a-1 [Nelumbo nucifera]
TR2612|c0_g1_i1	7.32957	702388918	PREDICTED: uncharacterized protein LOC104452578 [Eucalyptus grandis]
TR38875|c0_g1_i1	7.32706	747093259	PREDICTED: enolase [Sesamum indicum]
TR40394|c0_g2_i2	7.32535	763762083	hypothetical protein B456_005G095400 [Gossypium raimondii]
TR3917|c0_g1_i1	7.32247	763809518	hypothetical protein B456_012G089500 [Gossypium raimondii]
TR41523|c1_g2_i1	7.31994	659112680	PREDICTED: phosphoglycerate kinase, chloroplastic [Cucumis melo]
TR28802|c0_g3_i1	7.3194	255549179	60S ribosomal protein L44 [Ricinus communis]
TR32372|c0_g3_i1	7.31913	262235241	glyceraldehyde-3-phosphate dehydrogenase, partial [Panax ginseng]
TR35624|c1_g4_i2	7.31832	255581578	40S ribosomal protein S5, putative [Ricinus communis]
TR36062|c0_g2_i6	7.31768	225442353	PREDICTED: 60S ribosomal protein L28-2 [Vitis vinifera]
TR36374|c1_g3_i1	7.31768	296081995	unnamed protein product, partial [Vitis vinifera]
TR37123|c0_g1_i1	7.31297	255367590	extracellular calcium sensing receptor [Liquidambar formosana]
TR39465|c0_g3_i3	7.31243	565398387	PREDICTED: magnesium-protoporphyrin IX monomethyl ester [oxidative] cyclase, chloroplastic isoform X2 [Solanum tuberosum]
TR35094|c0_g3_i6	7.3097	297724595	Os06g0211100 [Oryza sativa Japonica Group]
TR41414|c0_g2_i1	7.30934	45385976	chloroplast omega-3 desaturase [Malus domestica]
TR41721|c1_g3_i1	7.3077	255543455	PREDICTED: glyceraldehyde-3-phosphate dehydrogenase A, chloroplastic [Ricinus communis]
TR34292|c1_g1_i1	7.30688	373432589	malate dehydrogenase, cytoplasmic-like [Glycine max]
TR31987|c0_g1_i1	7.30661	18376655	chalcone synthase [Vitis vinifera]
TR42739|c1_g5_i1	7.30287	703146977	Ketol-acid reductoisomerase [Morus notabilis]
TR39891|c1_g2_i8	7.29646	340002457	chloroplast photosystem II subunit [Sedum alfredii]
TR33058|c0_g5_i1	7.2926	641852061	hypothetical protein CISIN_1g0167812mg [Citrus sinensis]
TR40504|c0_g2_i7	7.29076	659121645	PREDICTED: 40S ribosomal protein S2-4-like [Cucumis melo]
TR31652|c0_g3_i1	7.29048	703121242	40S ribosomal protein S15 [Morus notabilis]
TR25942|c0_g1_i1	7.28827	343526662	actin, partial [Viscum album]
TR37905|c0_g1_i2	7.28716	257480323	RD22-like protein [Camellia sinensis]
TR32636|c0_g2_i1	7.28614	224122214	ribosomal protein L34 [Populus trichocarpa]
TR31211|c1_g3_i4	7.28522	727607476	PREDICTED: heme-binding protein 2-like [Camelina sativa]
TR42795|c0_g7_i1	7.28512	255634610	unknown [Glycine max]
TR7548|c0_g2_i3	7.28225	702432627	PREDICTED: 60S ribosomal protein L5 [Eucalyptus grandis]
TR33566|c0_g2_i1	7.28031	38228697	superoxide dismutase, partial [Fagus sylvatica]
TR35702|c0_g2_i1	7.28003	719997378	PREDICTED: uncharacterized protein LOC104595847 [Nelumbo nucifera]
TR34306|c1_g4_i1	7.27408	255543455	PREDICTED: glyceraldehyde-3-phosphate dehydrogenase A, chloroplastic [Ricinus communis]
TR36555|c0_g1_i2	7.27361	763792618	hypothetical protein B456_009G264000 [Gossypium raimondii]
TR36437|c1_g1_i6	7.26641	49861132	QM-like protein [Camellia sinensis]
TR39889|c0_g1_i3	7.26021	658045009	PREDICTED: glutamate decarboxylase 1-like [Malus domestica]
TR32630|c1_g4_i1	7.25908	629123349	hypothetical protein EUGRSUZ_A00153 [Eucalyptus grandis]
TR38890|c0_g1_i1	7.25824	6014904	RecName: Full=DAG protein, chloroplastic; Flags: Precursor
TR41180|c0_g1_i4	7.25607	700188561	hypothetical protein Csa_7G067490 [Cucumis sativus]
TR33925|c0_g1_i6	7.25578	567889010	hypothetical protein CICLE_v10032722mg [Citrus clementina]
TR37937|c0_g4_i1	7.25219	658010204	PREDICTED: glutathione S-transferase U17-like [Malus domestica]
TR14439|c0_g1_i1	7.25181	567908417	hypothetical protein CICLE_v10016852mg [Citrus clementina]
TR20661|c0_g1_i1	7.24432	340008294	elongation factor 1-alpha, partial [Vincetoxicum mongolicum]
TR36475|c0_g4_i4	7.24213	643710241	hypothetical protein JCGZ_25012 [Jatropha curcas]
TR32162|c0_g1_i1	7.24194	116779595	unknown [Picea sitchensis]
TR41968|c0_g1_i7	7.23974	743913253	PREDICTED: ruBisCO large subunit-binding protein subunit alpha [Populus euphratica]
TR37016|c3_g1_i3	7.23419	641846871	hypothetical protein CISIN_1g016978mg [Citrus sinensis]
TR35310|c0_g3_i1	7.23237	720073756	PREDICTED: 40S ribosomal protein S3-3 [Nelumbo nucifera]
TR36525|c0_g2_i2	7.2318	763747137	hypothetical protein B456_002G132100 [Gossypium raimondii]
TR38235|c0_g6_i1	7.23016	763748231	hypothetical protein B456_002G190000 [Gossypium raimondii]
TR41361|c0_g2_i2	7.22757	700188561	hypothetical protein Csa_7G067490 [Cucumis sativus]
TR40757|c0_g2_i5	7.22603	595860661	hypothetical protein PRUPE_ppa005598mg [Prunus persica]
TR40500|c0_g1_i2	7.22583	702380968	PREDICTED: uncharacterized protein LOC104450626 [Eucalyptus grandis]
TR43094|c0_g4_i1	7.22072	763759304	hypothetical protein B456_004G251500 [Gossypium raimondii]
TR41634|c0_g5_i1	7.22033	133872	RecName: Full=30S ribosomal protein S1, chloroplastic; AltName: Full=CS1; Flags: Precursor
TR34969|c0_g4_i1	7.21907	593794073	hypothetical protein PHAVU_002G290400g [Phaseolus vulgaris]
TR33849|c0_g1_i2	7.21839	51703306	glyceraldehyde 3-phosphate dehydrogenase [Daucus carota]
TR22612|c0_g6_i2	7.21704	388497188	unknown [Lotus japonicus]
TR29880|c0_g2_i2	7.21568	657396234	glyceraldehyde-3-phosphate dehydrogenase B [Medicago truncatula]
TR36735|c0_g2_i1	7.21519	951031179	PREDICTED: 40S ribosomal protein S8-like [Vigna radiata var. radiata]
TR36323|c1_g4_i1	7.215	763775695	hypothetical protein B456_007G168900 [Gossypium raimondii]
TR38090|c1_g7_i2	7.21325	359492154	PREDICTED: bifunctional nuclease 2 [Vitis vinifera]
TR39034|c4_g5_i1	7.21208	643739413	hypothetical protein JCGZ_15032 [Jatropha curcas]
TR36555|c0_g1_i3	7.20975	763792618	hypothetical protein B456_009G264000 [Gossypium raimondii]
TR34292|c1_g1_i3	7.20565	373432589	malate dehydrogenase, cytoplasmic-like [Glycine max]
TR40131|c0_g1_i7	7.20545	340002457	chloroplast photosystem II subunit [Sedum alfredii]
TR7809|c1_g2_i1	7.20212	573944816	PREDICTED: ATP synthase subunit beta, mitochondrial [Oryza brachyantha]
TR42830|c0_g1_i3	7.20085	590588272	ThiaminC isoform 4 [Theobroma cacao]
TR40611|c1_g2_i3	7.19948	658041452	PREDICTED: glycerate dehydrogenase [Malus domestica]
TR37307|c0_g1_i1	7.1981	255544260	PREDICTED: 60S ribosomal protein L6 [Ricinus communis]
TR41959|c0_g2_i2	7.19613	743888717	PREDICTED: rubisco accumulation factor 1, chloroplastic [Populus euphratica]
TR38765|c1_g3_i6	7.19101	763766915	hypothetical protein B456_006G051300, partial [Gossypium raimondii]
TR35901|c0_g4_i1	7.19042	703123228	60S ribosomal protein L26-1 [Morus notabilis]
TR36767|c0_g10_i1	7.19002	694357356	PREDICTED: photosystem II core complex proteins psbY, chloroplastic [Pyrus x bretschneideri]
TR41523|c1_g5_i3	7.18943	118488917	unknown [Populus trichocarpa x Populus deltoides]
TR41570|c2_g1_i2	7.18933	672127014	PREDICTED: ATP-dependent zinc metalloprotease FTSH 2, chloroplastic [Phoenix dactylifera]
TR3608|c0_g1_i2	7.18626	295687229	chalcone isomerase [Gossypium hirsutum]
TR41484|c2_g7_i1	7.18041	657967730	PREDICTED: dnaJ protein homolog [Malus domestica]
TR37004|c0_g3_i1	7.17862	526118245	peroxiredoxin Q [Vitis vinifera]
TR42739|c1_g2_i3	7.17852	593250242	hypothetical protein PHAVU_011G134200g [Phaseolus vulgaris]
TR39467|c0_g2_i5	7.17562	313586459	60S ribosomal protein L3B [Hevea brasiliensis]
TR36475|c0_g4_i1	7.17453	604347473	hypothetical protein MIMGU_mgv1a010525mg [Erythranthe guttata]
TR41887|c1_g1_i2	7.17013	703088789	Tubulin alpha chain [Morus notabilis]
TR35857|c1_g1_i2	7.16501	645219107	PREDICTED: 50S ribosomal protein L29, chloroplastic [Prunus mume]
TR34057|c0_g1_i1	7.1632	720010569	PREDICTED: ATP-dependent Clp protease proteolytic subunit 5, chloroplastic-like [Nelumbo nucifera]
TR37157|c0_g1_i1	7.15987	428230856	ribosomal protein 10, partial [Clermontia fauriei]
TR38851|c0_g1_i1	7.15664	743933429	PREDICTED: 50S ribosomal protein L3, chloroplastic [Populus euphratica]
TR35054|c0_g1_i2	7.15553	356544596	PREDICTED: 60S ribosomal protein L7a-like [Glycine max]
TR34039|c0_g2_i2	7.15411	567904456	hypothetical protein CICLE_v10022571mg [Citrus clementina]
TR34736|c0_g2_i3	7.1536	590677957	Osmotin 34 [Theobroma cacao]
TR35619|c0_g2_i2	7.14924	567919276	hypothetical protein CICLE_v10009243mg [Citrus clementina]
TR33173|c2_g3_i2	7.14883	720062304	PREDICTED: plasminogen activator inhibitor 1 RNA-binding protein [Nelumbo nucifera]
TR33714|c0_g1_i2	7.14751	763812502	hypothetical protein B456_013G045400 [Gossypium raimondii]
TR41571|c0_g1_i1	7.14476	567903302	hypothetical protein CICLE_v10020315mg [Citrus clementina]
TR36894|c0_g1_i1	7.14405	702464762	PREDICTED: 50S ribosomal protein L27, chloroplastic [Eucalyptus grandis]
TR37183|c0_g2_i1	7.14343	595847595	hypothetical protein PRUPE_ppa008674mg [Prunus persica]
TR41469|c1_g1_i6	7.13935	641849951	hypothetical protein CISIN_1g014566mg [Citrus sinensis]
TR35866|c1_g8_i1	7.13894	388502126	unknown [Lotus japonicus]
TR30747|c0_g1_i1	7.13863	719978592	PREDICTED: light-regulated protein [Nelumbo nucifera]
TR7497|c0_g4_i1	7.13699	567872389	hypothetical protein CICLE_v10012805mg [Citrus clementina]
TR42330|c0_g5_i1	7.13371	15233627	tubulin alpha-6 chain [Arabidopsis thaliana]
TR43026|c0_g5_i1	7.13371	743876664	PREDICTED: protein TIC 62, chloroplastic-like [Populus euphratica]
TR6839|c0_g4_i1	7.13309	284927592	polyubiquitin, partial [Citrus sinensis]
TR41516|c0_g2_i2	7.12949	297736325	unnamed protein product, partial [Vitis vinifera]
TR3974|c0_g1_i2	7.12908	120671	RecName: Full=Glyceraldehyde-3-phosphate dehydrogenase, cytosolic
TR7355|c0_g3_i2	7.12681	645278656	PREDICTED: 50S ribosomal protein L24, chloroplastic isoform X1 [Prunus mume]
TR42593|c1_g5_i1	7.12619	747104628	PREDICTED: 4-hydroxyphenylpyruvate dioxygenase isoform X1 [Sesamum indicum]
TR32632|c0_g1_i2	7.12112	255574887	PREDICTED: 30 kDa ribonucleoprotein, chloroplastic [Ricinus communis]
TR33833|c0_g2_i1	7.1205	225439691	PREDICTED: uncharacterized protein LOC100241479 [Vitis vinifera]
TR42058|c0_g1_i1	7.12008	255563606	PREDICTED: adenosylhomocysteinase [Ricinus communis]
TR39563|c1_g3_i1	7.11967	12582	light harvesting chlorophyll a /b binding protein, partial (chloroplast) [Hedera helix]
TR34791|c0_g2_i1	7.1178	702477192	PREDICTED: 50S ribosomal protein L10, chloroplastic [Eucalyptus grandis]
TR40378|c0_g1_i3	7.11478	297740271	unnamed protein product, partial [Vitis vinifera]
TR43150|c1_g4_i1	7.11291	197725645	coproporphyrinogen III oxidase, partial [Ziziphus jujuba]
TR34456|c0_g2_i1	7.11187	359473789	PREDICTED: peptidyl-prolyl cis-trans isomerase CYP20-2, chloroplastic [Vitis vinifera]
TR35076|c1_g1_i1	7.11124	643733320	hypothetical protein JCGZ_02265 [Jatropha curcas]
TR36125|c2_g1_i1	7.11041	217071582	unknown [Medicago truncatula]
TR41249|c0_g1_i3	7.10999	593781765	hypothetical protein PHAVU_003G076500g [Phaseolus vulgaris]
TR34637|c0_g1_i1	7.10915	297843050	hypothetical protein ARALYDRAFT_887394 [Arabidopsis lyrata subsp. lyrata]
TR32073|c0_g1_i5	7.108	629087090	hypothetical protein EUGRSUZ_J02693 [Eucalyptus grandis]
TR35034|c0_g8_i2	7.10339	719966244	PREDICTED: uncharacterized protein At5g39570-like isoform X2 [Nelumbo nucifera]
TR37612|c0_g7_i1	7.09961	255568812	PREDICTED: carbonic anhydrase 2 isoform X2 [Ricinus communis]
TR42914|c0_g2_i6	7.09961	763799863	hypothetical protein B456_010G159600 [Gossypium raimondii]
TR42412|c0_g4_i1	7.09413	9408605	actin [Magnolia denudata]
TR35647|c0_g1_i2	7.09339	645216997	PREDICTED: triosephosphate isomerase, cytosolic [Prunus mume]
TR37956|c0_g2_i1	7.09318	641841097	hypothetical protein CISIN_1g0269791mg [Citrus sinensis]
TR39664|c0_g2_i1	7.09233	590689698	Photosystem II stability/assembly factor, chloroplast (HCF136) isoform 1 [Theobroma cacao]
TR35622|c0_g3_i1	7.09212	747101521	PREDICTED: 50S ribosomal protein L27, chloroplastic-like [Sesamum indicum]
TR40172|c1_g1_i3	7.09064	470128834	PREDICTED: 50S ribosomal protein L19, chloroplastic [Fragaria vesca subsp. vesca]
TR34714|c1_g1_i1	7.08672	702347555	PREDICTED: 40S ribosomal protein S18-like [Eucalyptus grandis]
TR39467|c0_g2_i2	7.08576	255566636	PREDICTED: 60S ribosomal protein L3-1 [Ricinus communis]
TR40542|c0_g1_i5	7.08555	449507981	PREDICTED: succinate-semialdehyde dehydrogenase (acetylating)-like [Cucumis sativus]
TR41887|c1_g4_i1	7.08364	49036476	RecName: Full=Tubulin alpha chain
TR30974|c0_g4_i1	7.07938	694390790	PREDICTED: 20 kDa chaperonin, chloroplastic isoform X2 [Pyrus x bretschneideri]
TR39610|c0_g2_i1	7.07927	702430766	PREDICTED: mitotic checkpoint protein BUB3.3-like [Eucalyptus grandis]
TR32630|c1_g2_i1	7.07831	388494482	unknown [Lotus japonicus]
TR38319|c0_g3_i1	7.0782	763793743	hypothetical protein B456_009G323300 [Gossypium raimondii]
TR38824|c0_g4_i4	7.07799	512125698	Chain A, Structure Of A Cyclophilin From Citrus Sinensis (cscyp) In Complex With Cycloporin A
TR31308|c0_g1_i1	7.07799	697151091	PREDICTED: ADP-ribosylation factor 2 isoform X1 [Nicotiana tomentosiformis]
TR38517|c0_g3_i1	7.07767	567870669	hypothetical protein CICLE_v10026373mg [Citrus clementina]
TR41728|c0_g4_i1	7.07735	590681804	Elongation factor 1-gamma 3 isoform 1 [Theobroma cacao]
TR35240|c0_g2_i4	7.07671	351727030	photosystem I subunit PsaD [Glycine max]
TR30755|c0_g1_i4	7.07628	301507718	nucleoside diphosphate kinase [Camellia sinensis]
TR41968|c0_g1_i6	7.07628	703148942	RuBisCO large subunit-binding protein subunit alpha [Morus notabilis]
TR40479|c0_g1_i7	7.07596	763797792	hypothetical protein B456_010G063200 [Gossypium raimondii]
TR38890|c1_g5_i1	7.07553	743930499	PREDICTED: DAG protein, chloroplastic [Populus euphratica]
TR39289|c0_g1_i1	7.07521	703138965	60S ribosomal protein L3 [Morus notabilis]
TR35403|c0_g3_i1	7.07478	763741353	hypothetical protein B456_001G108200 [Gossypium raimondii]
TR36353|c0_g1_i3	7.07446	643703629	hypothetical protein JCGZ_21164 [Jatropha curcas]
TR38282|c0_g1_i1	7.07296	743829054	PREDICTED: 50S ribosomal protein L5, chloroplastic-like [Populus euphratica]
TR40858|c0_g5_i1	7.06889	17066703	peroxidase [Capsicum annuum]
TR20655|c0_g1_i2	7.0649	661881757	unnamed protein product [Coffea canephora]
TR35624|c1_g4_i3	7.06393	255587562	PREDICTED: 40S ribosomal protein S5 [Ricinus communis]
TR30409|c0_g2_i5	7.06156	225464489	PREDICTED: 60S ribosomal protein L36-3 [Vitis vinifera]
TR31604|c0_g4_i1	7.06102	743871797	PREDICTED: autophagy-related protein 8f [Populus euphratica]
TR33594|c1_g4_i3	7.0607	702382263	PREDICTED: 40S ribosomal protein S18 [Eucalyptus grandis]
TR24979|c0_g1_i1	7.06026	514054500	GDP-L-galactose phosphorylase [Actinidia eriantha]
TR7663|c1_g6_i8	7.05778	289064670	S-adenosylmethionine synthase-like protein, partial [Eperua falcata]
TR30923|c0_g2_i2	7.05648	601588017	mitochondrial malate dehydrogenase [Prunus persica]
TR32205|c0_g1_i4	7.05528	392507623	pathogenesis related protein 1a, partial [Cydonia oblonga]
TR30509|c1_g2_i2	7.05528	641836965	hypothetical protein CISIN_1g042287mg, partial [Citrus sinensis]
TR35839|c2_g1_i6	7.05344	641831639	hypothetical protein CISIN_1g030975mg [Citrus sinensis]
TR23054|c0_g1_i2	7.053	502112438	PREDICTED: 40S ribosomal protein S15-4 [Cicer arietinum]
TR36657|c2_g2_i1	7.04854	255545912	PREDICTED: 14-3-3-like protein B [Ricinus communis]
TR35162|c1_g1_i2	7.04734	659078356	PREDICTED: 60S ribosomal protein L32-1-like [Cucumis melo]
TR35600|c0_g3_i1	7.04625	702466153	PREDICTED: uncharacterized protein At5g39570-like isoform X3 [Eucalyptus grandis]
TR7715|c0_g4_i1	7.04418	452888184	cinnamate-4-hydroxylase, partial [Prunus armeniaca]
TR35821|c0_g1_i3	7.04286	643710241	hypothetical protein JCGZ_25012 [Jatropha curcas]
TR39498|c2_g2_i2	7.041	641830814	hypothetical protein CISIN_1g015888mg [Citrus sinensis]
TR34627|c0_g1_i4	7.04056	344190188	class IV chitinase [Corylus heterophylla]
TR36575|c0_g2_i1	7.04045	763776920	hypothetical protein B456_007G231800 [Gossypium raimondii]
TR38731|c0_g1_i3	7.03496	743831756	PREDICTED: haloacid dehalogenase-like hydrolase domain-containing protein At3g48420 isoform X2 [Populus euphratica]
TR34952|c1_g2_i1	7.03386	702489016	PREDICTED: photosystem I reaction center subunit III, chloroplastic [Eucalyptus grandis]
TR41869|c1_g2_i2	7.03353	648174069	actin 1 [Panax ginseng]
TR42456|c0_g6_i1	7.02713	576866706	sucrose transporter 5 [Theobroma cacao]
TR36287|c1_g1_i2	7.02713	950978065	PREDICTED: uncharacterized protein LOC106762296 isoform X2 [Vigna radiata var. radiata]
TR29388|c0_g1_i5	7.02658	702489016	PREDICTED: photosystem I reaction center subunit III, chloroplastic [Eucalyptus grandis]
TR42795|c0_g6_i4	7.02614	255582238	PREDICTED: ADP,ATP carrier protein 1, mitochondrial [Ricinus communis]
TR41180|c0_g1_i2	7.02459	700188561	hypothetical protein Csa_7G067490 [Cucumis sativus]
TR35700|c1_g2_i1	7.02026	537474151	40S ribosomal protein, partial [Lumnitzera racemosa]
TR40757|c0_g2_i2	7.01981	595860661	hypothetical protein PRUPE_ppa005598mg [Prunus persica]
TR38983|c1_g4_i2	7.01792	567908329	hypothetical protein CICLE_v10015585mg [Citrus clementina]
TR33235|c0_g1_i2	7.01558	590708455	ATP synthase epsilon chain, mitochondrial isoform 1 [Theobroma cacao]
TR34389|c0_g1_i1	7.01525	590597215	Cytochrome B5, n3,ATCB5-D,CB5-D [Theobroma cacao]
TR35077|c1_g5_i2	7.01302	359475502	PREDICTED: malate dehydrogenase, glyoxysomal [Vitis vinifera]
TR36859|c1_g2_i3	7.01156	586677316	PREDICTED: GDP-mannose 3,5-epimerase 1 [Amborella trichopoda]
TR37282|c0_g1_i5	7.01078	566176653	hydrolase family protein [Populus trichocarpa]
TR42181|c0_g3_i4	7.01011	508781487	Glycine cleavage T-protein family isoform 2, partial [Theobroma cacao]
TR32708|c0_g1_i2	7.00675	629087090	hypothetical protein EUGRSUZ_J02693 [Eucalyptus grandis]
TR37141|c0_g2_i1	6.99966	470102373	PREDICTED: auxin-binding protein ABP19a-like [Fragaria vesca subsp. vesca]
TR36452|c1_g1_i1	6.99831	414879594	TPA: hypothetical protein ZEAMMB73_965648 [Zea mays]
TR3594|c0_g1_i1	6.99774	595849622	hypothetical protein PRUPE_ppa013350mg [Prunus persica]
TR38851|c0_g5_i1	6.99616	743933429	PREDICTED: 50S ribosomal protein L3, chloroplastic [Populus euphratica]
TR32053|c0_g1_i1	6.99492	747067283	PREDICTED: photosystem II 5 kDa protein, chloroplastic-like [Sesamum indicum]
TR41460|c1_g3_i2	6.99322	700194621	hypothetical protein Csa_5G135340 [Cucumis sativus]
TR32098|c0_g5_i1	6.99311	657397979	GroES chaperonin [Medicago truncatula]
TR40853|c0_g5_i2	6.99288	643716203	hypothetical protein JCGZ_19056 [Jatropha curcas]
TR8171|c0_g1_i1	6.99198	345104227	lipid transfer protein [Gossypium aridum]
TR35107|c0_g1_i1	6.98846	568838088	PREDICTED: fructose-1,6-bisphosphatase, cytosolic [Citrus sinensis]
TR26679|c0_g1_i1	6.98834	38639313	ATP-dependent CLP protease, partial [Solanum tuberosum]
TR35496|c0_g1_i1	6.98664	645258411	PREDICTED: thylakoid lumenal 17.4 kDa protein, chloroplastic [Prunus mume]
TR36475|c0_g4_i5	6.98561	702498415	PREDICTED: pyridoxal biosynthesis protein PDX1.3 [Eucalyptus grandis]
TR36137|c0_g2_i2	6.98345	763813234	hypothetical protein B456_013G080600 [Gossypium raimondii]
TR36437|c1_g1_i4	6.98242	629122534	hypothetical protein EUGRSUZ_B03574 [Eucalyptus grandis]
TR30331|c0_g1_i3	6.98185	763795196	hypothetical protein B456_009G405900 [Gossypium raimondii]
TR43094|c0_g5_i1	6.98174	694324129	PREDICTED: 5-methyltetrahydropteroyltriglutamate--homocysteine methyltransferase [Pyrus x bretschneideri]
TR26679|c0_g2_i1	6.9814	38639313	ATP-dependent CLP protease, partial [Solanum tuberosum]
TR41570|c2_g1_i1	6.97991	604332857	hypothetical protein MIMGU_mgv1a002341mg [Erythranthe guttata]
TR34428|c1_g3_i2	6.97865	643736397	hypothetical protein JCGZ_23656 [Jatropha curcas]
TR37699|c0_g5_i7	6.97762	571490612	PREDICTED: uncharacterized protein LOC100805224 [Glycine max]
TR38312|c2_g3_i3	6.97694	543176624	chlorophyll A/B binding protein 7 chloroplastic-like protein [Phaseolus vulgaris]
TR40755|c0_g4_i1	6.97613	255543455	PREDICTED: glyceraldehyde-3-phosphate dehydrogenase A, chloroplastic [Ricinus communis]
TR39970|c1_g10_i2	6.97522	356559569	PREDICTED: aquaporin PIP2-2 [Glycine max]
TR38418|c0_g6_i1	6.97441	122233481	RecName: Full=Chalcone--flavonone isomerase; Short=Chalcone isomerase
TR7404|c1_g2_i1	6.97373	351734420	profilin [Glycine max]
TR42011|c0_g1_i2	6.9712	76257461	delta12-fatty acid desaturase [Jatropha curcas]
TR892|c0_g1_i1	6.97062	224031717	unknown [Zea mays]
TR42405|c1_g8_i1	6.96924	674935334	BnaA06g07360D [Brassica napus]
TR43157|c0_g1_i1	6.96821	763741417	hypothetical protein B456_001G112600 [Gossypium raimondii]
TR37905|c0_g2_i1	6.96567	566256244	hypothetical protein POPTR_0343s00200g [Populus trichocarpa]
TR40239|c0_g1_i1	6.96509	118488557	unknown [Populus trichocarpa]
TR36407|c0_g2_i1	6.96451	645250702	PREDICTED: 30S ribosomal protein 2, chloroplastic [Prunus mume]
TR34306|c0_g1_i2	6.96382	643714103	hypothetical protein JCGZ_17926 [Jatropha curcas]
TR43119|c0_g4_i1	6.96243	702246375	PREDICTED: 5-methyltetrahydropteroyltriglutamate--homocysteine methyltransferase [Eucalyptus grandis]
TR30756|c0_g1_i8	6.96209	388517735	unknown [Medicago truncatula]
TR39440|c0_g1_i5	6.96162	703116938	40S ribosomal protein SA [Morus notabilis]
TR36984|c0_g1_i1	6.96116	645219599	PREDICTED: probable mannitol dehydrogenase [Prunus mume]
TR28129|c0_g2_i2	6.96104	224109060	PHOSPHOGLYCERATE KINASE 1 family protein [Populus trichocarpa]
TR42162|c0_g1_i9	6.96081	224130512	hydroxyproline-rich glycoprotein [Populus trichocarpa]
TR43006|c0_g9_i5	6.9607	747100251	PREDICTED: protein transport protein Sec61 subunit alpha-like isoform X2 [Sesamum indicum]
TR32267|c0_g3_i2	6.96023	643741523	hypothetical protein JCGZ_07980 [Jatropha curcas]
TR40482|c0_g3_i1	6.95919	378749118	anthocyanidin synthase [Camellia chekiangoleosa]
TR36529|c0_g1_i1	6.95873	590643101	NDH-dependent cyclic electron flow 5, putative [Theobroma cacao]
TR39651|c0_g3_i2	6.95687	566197848	hypothetical protein POPTR_0012s10840g [Populus trichocarpa]
TR33679|c1_g2_i2	6.95687	719974187	PREDICTED: uncharacterized protein LOC104588085 isoform X2 [Nelumbo nucifera]
TR32994|c0_g1_i1	6.95664	460397388	PREDICTED: 30S ribosomal protein S20, chloroplastic [Solanum lycopersicum]
TR36338|c0_g1_i1	6.95664	641810199	hypothetical protein CISIN_1g024629mg [Citrus sinensis]
TR39871|c0_g3_i1	6.95606	720038028	PREDICTED: DAG protein, chloroplastic-like [Nelumbo nucifera]
TR35415|c0_g1_i1	6.95478	590706137	Xyloglucan endotransglycosylase [Theobroma cacao]
TR31576|c0_g1_i1	6.9514	502147603	PREDICTED: 60S ribosomal protein L37-3 [Cicer arietinum]
TR35084|c0_g1_i4	6.95035	147820740	hypothetical protein VITISV_028568 [Vitis vinifera]
TR32487|c0_g1_i3	6.94942	590662966	B12D protein [Theobroma cacao]
TR38157|c0_g3_i1	6.94732	94962375	putative GDP-mannose pyrophosphorylase [Linum usitatissimum]
TR37490|c0_g5_i3	6.94626	388496664	unknown [Lotus japonicus]
TR38282|c0_g1_i3	6.94603	590721804	Ribosomal L5P family protein [Theobroma cacao]
TR37530|c0_g2_i4	6.94533	702518501	PREDICTED: 60S ribosomal protein L23a-like [Eucalyptus grandis]
TR38777|c0_g2_i1	6.9438	694432446	PREDICTED: protochlorophyllide reductase, chloroplastic [Pyrus x bretschneideri]
TR32388|c1_g6_i1	6.94357	720029176	PREDICTED: ribulose bisphosphate carboxylase small chain, chloroplastic-like [Nelumbo nucifera]
TR40238|c0_g1_i3	6.94357	763783337	hypothetical protein B456_008G169300 [Gossypium raimondii]
TR7379|c0_g2_i3	6.94158	743881083	PREDICTED: transcription factor BTF3 homolog 4-like isoform X4 [Elaeis guineensis]
TR28274|c0_g2_i2	6.93981	763742979	hypothetical protein B456_001G203300 [Gossypium raimondii]
TR29988|c0_g1_i1	6.93934	413921768	hypothetical protein ZEAMMB73_503343, partial [Zea mays]
TR40774|c0_g3_i3	6.93817	698544282	PREDICTED: uncharacterized protein LOC104218264 [Nicotiana sylvestris]
TR34627|c0_g1_i2	6.93793	566242189	hypothetical protein POPTR_0019s12360g [Populus trichocarpa]
TR39970|c1_g7_i1	6.93617	296086021	unnamed protein product, partial [Vitis vinifera]
TR24995|c0_g1_i1	6.93605	586645912	PREDICTED: chlorophyll a-b binding protein CP24, chloroplastic [Amborella trichopoda]
TR36788|c0_g3_i1	6.93546	14669615	calmodulin, partial [Elaeis oleifera]
TR42795|c0_g3_i1	6.93499	747085792	PREDICTED: ADP,ATP carrier protein, mitochondrial [Sesamum indicum]
TR32487|c0_g1_i1	6.93428	590662966	B12D protein [Theobroma cacao]
TR36913|c0_g1_i1	6.93404	565435039	hypothetical protein CARUB_v10027195mg [Capsella rubella]
TR35821|c0_g1_i4	6.93381	643710241	hypothetical protein JCGZ_25012 [Jatropha curcas]
TR34375|c1_g2_i2	6.93334	763741353	hypothetical protein B456_001G108200 [Gossypium raimondii]
TR41057|c0_g1_i6	6.93251	218202928	anthocyanidin synthase [Dimocarpus longan]
TR32943|c0_g1_i5	6.93216	703147526	CDGSH iron-sulfur domain-containing protein 2A [Morus notabilis]
TR41968|c0_g1_i5	6.93204	703148942	RuBisCO large subunit-binding protein subunit alpha [Morus notabilis]
TR34991|c3_g1_i1	6.9305	225462777	PREDICTED: chalcone synthase 2 [Vitis vinifera]
TR42405|c1_g11_i2	6.92979	763790778	hypothetical protein B456_009G179900 [Gossypium raimondii]
TR34736|c0_g2_i1	6.92873	590677957	Osmotin 34 [Theobroma cacao]
TR37798|c0_g2_i2	6.92671	388496664	unknown [Lotus japonicus]
TR38246|c0_g2_i4	6.92659	659078479	PREDICTED: 50S ribosomal protein L34, chloroplastic [Cucumis melo]
TR37027|c0_g1_i1	6.92612	643728934	hypothetical protein JCGZ_08162 [Jatropha curcas]
TR29438|c0_g1_i1	6.92541	225457807	PREDICTED: thioredoxin [Vitis vinifera]
TR22987|c0_g1_i1	6.92422	747062559	PREDICTED: 2-Cys peroxiredoxin BAS1, chloroplastic-like [Sesamum indicum]
TR33472|c0_g1_i1	6.92351	743854308	PREDICTED: protein PROTON GRADIENT REGULATION 5, chloroplastic-like [Populus euphratica]
TR29608|c0_g1_i2	6.92089	720035968	PREDICTED: zinc finger protein 593-like [Nelumbo nucifera]
TR38212|c0_g5_i1	6.92065	763754324	hypothetical protein B456_004G006900 [Gossypium raimondii]
TR39059|c1_g3_i2	6.92017	747100994	PREDICTED: tubulin alpha chain [Sesamum indicum]
TR40606|c0_g2_i1	6.91874	604341058	hypothetical protein MIMGU_mgv1a0107252mg, partial [Erythranthe guttata]
TR34921|c0_g7_i1	6.91862	657965011	PREDICTED: 50S ribosomal protein L11, chloroplastic [Malus domestica]
TR34375|c1_g2_i1	6.91743	763741355	hypothetical protein B456_001G108200 [Gossypium raimondii]
TR7809|c0_g1_i1	6.91707	1168555	RecName: Full=ATP synthase subunit beta, mitochondrial
TR37492|c0_g2_i1	6.91277	643740956	hypothetical protein JCGZ_08498 [Jatropha curcas]
TR35901|c0_g1_i1	6.91205	694368827	PREDICTED: 60S ribosomal protein L26-1 [Pyrus x bretschneideri]
TR33588|c1_g4_i1	6.91049	30421435	calmodulin, partial [Pyrus communis]
TR36768|c0_g4_i2	6.90977	356525150	PREDICTED: 60S ribosomal protein L17-2-like [Glycine max]
TR38993|c0_g2_i1	6.90977	720065792	PREDICTED: uncharacterized protein LOC104611142 [Nelumbo nucifera]
TR40237|c0_g1_i2	6.90665	703100261	Aspartic proteinase [Morus notabilis]
TR32084|c0_g1_i1	6.90472	763816525	hypothetical protein B456_013G244600 [Gossypium raimondii]
TR42516|c0_g1_i1	6.90171	449434570	PREDICTED: ATP synthase subunit beta, mitochondrial [Cucumis sativus]
TR33594|c1_g2_i1	6.89905	641865123	hypothetical protein CISIN_1g031787mg [Citrus sinensis]
TR38860|c0_g5_i3	6.89845	595792669	hypothetical protein PRUPE_ppa021045mg [Prunus persica]
TR37944|c0_g3_i5	6.89809	297734347	unnamed protein product, partial [Vitis vinifera]
TR18805|c0_g1_i1	6.89567	629120780	hypothetical protein EUGRSUZ_B02118 [Eucalyptus grandis]
TR39029|c0_g1_i1	6.89033	743900906	PREDICTED: flavanone 3-dioxygenase-like [Populus euphratica]
TR31940|c0_g1_i5	6.8902	727605142	PREDICTED: photosystem I subunit O-like [Camelina sativa]
TR41444|c2_g7_i1	6.8896	661891897	unnamed protein product [Coffea canephora]
TR30101|c0_g1_i2	6.88484	225454314	PREDICTED: late embryogenesis abundant protein Lea14-A [Vitis vinifera]
TR34555|c0_g2_i1	6.88338	643736016	hypothetical protein JCGZ_00229 [Jatropha curcas]
TR39751|c0_g1_i3	6.88215	345105427	flavanone 3-hydroxylase [Paeonia suffruticosa]
TR30367|c1_g1_i4	6.88203	645265024	PREDICTED: glyceraldehyde-3-phosphate dehydrogenase B, chloroplastic [Prunus mume]
TR36353|c0_g1_i4	6.88081	643703629	hypothetical protein JCGZ_21164 [Jatropha curcas]
TR38243|c0_g1_i1	6.88069	643716748	hypothetical protein JCGZ_14145 [Jatropha curcas]
TR40789|c0_g4_i1	6.87603	747093571	PREDICTED: S-adenosylmethionine synthase 3 [Sesamum indicum]
TR34426|c0_g1_i2	6.87504	566151079	3-glucanase family protein [Populus trichocarpa]
TR31811|c0_g1_i1	6.87504	694452502	PREDICTED: ATP-dependent Clp protease ATP-binding subunit clpA homolog CD4B, chloroplastic, partial [Pyrus x bretschneideri]
TR40614|c2_g1_i4	6.87431	567864670	hypothetical protein CICLE_v10028436mg [Citrus clementina]
TR35567|c0_g2_i1	6.87283	302141727	unnamed protein product, partial [Vitis vinifera]
TR35447|c0_g1_i1	6.87197	118489544	unknown [Populus trichocarpa x Populus deltoides]
TR7654|c0_g1_i2	6.86851	643735329	hypothetical protein JCGZ_26988 [Jatropha curcas]
TR37157|c2_g2_i1	6.86777	296085570	unnamed protein product, partial [Vitis vinifera]
TR37482|c0_g3_i1	6.86765	596004362	hypothetical protein PRUPE_ppa010851mg [Prunus persica]
TR42477|c1_g1_i4	6.86728	743909424	PREDICTED: mitochondrial dicarboxylate/tricarboxylate transporter DTC-like [Populus euphratica]
TR42991|c0_g2_i3	6.86691	641832461	hypothetical protein CISIN_1g011822mg [Citrus sinensis]
TR36784|c0_g1_i1	6.86542	658002916	PREDICTED: plasma membrane ATPase 4 [Malus domestica]
TR33247|c2_g4_i1	6.86468	75756071	TO121-23, partial [Taraxacum officinale]
TR21565|c0_g1_i1	6.86381	565393649	PREDICTED: beta-amylase 3, chloroplastic-like [Solanum tuberosum]
TR7711|c0_g3_i1	6.86357	86753182	CHS1, partial [Trochodendron aralioides]
TR30119|c0_g1_i3	6.86282	641851373	hypothetical protein CISIN_1g0038272mg, partial [Citrus sinensis]
TR36959|c0_g1_i1	6.86245	685360194	PREDICTED: LOW QUALITY PROTEIN: NHP2-like protein 1 homolog [Brassica rapa]
TR42190|c1_g7_i2	6.86233	590642263	F7O18.2 protein [Theobroma cacao]
TR39970|c0_g2_i1	6.86134	659073862	PREDICTED: aquaporin PIP1-2 [Cucumis melo]
TR38953|c0_g3_i2	6.86022	703090545	hypothetical protein L484_018127 [Morus notabilis]
TR38093|c0_g1_i3	6.85611	643718056	hypothetical protein JCGZ_18333 [Jatropha curcas]
TR32094|c0_g2_i2	6.85574	225463039	PREDICTED: 40S ribosomal protein S11 [Vitis vinifera]
TR34567|c0_g4_i1	6.85499	645216997	PREDICTED: triosephosphate isomerase, cytosolic [Prunus mume]
TR35154|c1_g1_i2	6.85212	643722052	hypothetical protein JCGZ_12392 [Jatropha curcas]
TR40817|c0_g1_i2	6.85162	769801911	PREDICTED: soluble inorganic pyrophosphatase 6, chloroplastic [Amborella trichopoda]
TR36860|c3_g1_i3	6.85062	297741557	unnamed protein product, partial [Vitis vinifera]
TR30652|c0_g1_i3	6.84887	356552478	PREDICTED: heat shock cognate protein 80 [Glycine max]
TR34323|c0_g2_i3	6.84674	720005167	PREDICTED: 60S ribosomal protein L21-2-like [Nelumbo nucifera]
TR33705|c0_g4_i3	6.84222	643729368	hypothetical protein JCGZ_06304 [Jatropha curcas]
TR32569|c0_g1_i6	6.84185	719965609	PREDICTED: 40S ribosomal protein S9-2-like [Nelumbo nucifera]
TR33939|c0_g4_i1	6.83883	566161676	hypothetical protein POPTR_0003s08900g [Populus trichocarpa]
TR32784|c0_g5_i1	6.8382	658053649	PREDICTED: ubiquitin-40S ribosomal protein S27a-like, partial [Malus domestica]
TR42315|c0_g4_i3	6.83769	763806315	hypothetical protein B456_011G224500 [Gossypium raimondii]
TR30509|c1_g1_i3	6.83643	115466684	Os06g0172600 [Oryza sativa Japonica Group]
TR33295|c0_g1_i1	6.83605	595260410	a-b binding protein [Pyrus x bretschneideri]
TR25928|c0_g1_i3	6.8358	349734025	elongation factor 1 alpha, partial [Musa AAB Group]
TR34969|c0_g8_i2	6.83453	590722031	Plasma membrane intrinsic protein 1B [Theobroma cacao]
TR36887|c0_g2_i1	6.83302	643718427	hypothetical protein JCGZ_18804 [Jatropha curcas]
TR42795|c0_g4_i1	6.83289	659089531	PREDICTED: ADP,ATP carrier protein, mitochondrial-like [Cucumis melo]
TR42058|c0_g1_i4	6.83036	698480061	PREDICTED: adenosylhomocysteinase-like [Nicotiana sylvestris]
TR38470|c0_g1_i2	6.8301	641868029	hypothetical protein CISIN_1g018568mg [Citrus sinensis]
TR4549|c0_g1_i1	6.82947	255588373	PREDICTED: GDSL esterase/lipase 1 [Ricinus communis]
TR42190|c1_g3_i2	6.82591	255561907	PREDICTED: rubisco accumulation factor 1, chloroplastic [Ricinus communis]
TR36397|c1_g2_i5	6.82515	743875580	PREDICTED: ATP-dependent RNA helicase A [Populus euphratica]
TR42164|c4_g1_i2	6.82388	694355723	PREDICTED: fructose-1,6-bisphosphatase, chloroplastic-like [Pyrus x bretschneideri]
TR36887|c0_g2_i4	6.82337	1019946	ascorbate peroxidase [Gossypium hirsutum]
TR27965|c0_g3_i1	6.82324	674943409	BnaA10g02610D [Brassica napus]
TR36426|c2_g3_i1	6.82299	596110848	hypothetical protein PRUPE_ppa012984mg [Prunus persica]
TR42903|c1_g4_i5	6.82273	147767384	hypothetical protein VITISV_032500 [Vitis vinifera]
TR37709|c0_g3_i1	6.81852	763742211	hypothetical protein B456_001G158300 [Gossypium raimondii]
TR41122|c0_g1_i1	6.81826	667484486	AGP-glucose pyrophosphorylase [Actinidia eriantha]
TR41914|c0_g3_i1	6.81686	702325762	PREDICTED: vasodilator-stimulated phosphoprotein-like [Eucalyptus grandis]
TR3296|c1_g4_i1	6.81237	629125332	hypothetical protein EUGRSUZ_A02018 [Eucalyptus grandis]
TR37734|c2_g6_i2	6.81109	629094248	hypothetical protein EUGRSUZ_H02959 [Eucalyptus grandis]
TR34969|c0_g3_i3	6.80941	641825445	hypothetical protein CISIN_1g0196812mg [Citrus sinensis]
TR40293|c0_g1_i2	6.80903	118488557	unknown [Populus trichocarpa]
TR30129|c0_g4_i1	6.80787	340008294	elongation factor 1-alpha, partial [Vincetoxicum mongolicum]
TR3036|c0_g1_i3	6.80568	449524954	PREDICTED: heat shock cognate protein 80-like [Cucumis sativus]
TR38476|c0_g2_i2	6.80051	566187928	geranylgeranyl pyrophosphate synthase family protein [Populus trichocarpa]
TR3329|c0_g2_i1	6.80025	700205169	hypothetical protein Csa_3G894500 [Cucumis sativus]
TR40669|c2_g2_i1	6.79857	568866926	PREDICTED: soluble inorganic pyrophosphatase 6, chloroplastic [Citrus sinensis]
TR37096|c0_g1_i5	6.79623	566176653	hydrolase family protein [Populus trichocarpa]
TR42739|c1_g2_i1	6.79377	674944315	BnaA04g01910D [Brassica napus]
TR39529|c0_g2_i1	6.7922	565366479	PREDICTED: serine hydroxymethyltransferase 4-like [Solanum tuberosum]
TR38212|c0_g2_i2	6.79155	763754324	hypothetical protein B456_004G006900 [Gossypium raimondii]
TR42169|c1_g2_i4	6.79064	604334531	hypothetical protein MIMGU_mgv1a007931mg [Erythranthe guttata]
TR7005|c0_g1_i1	6.78581	702463021	PREDICTED: 4-hydroxy-3-methylbut-2-enyl diphosphate reductase, chloroplastic [Eucalyptus grandis]
TR42164|c4_g1_i5	6.78516	225440564	PREDICTED: fructose-1,6-bisphosphatase, chloroplastic-like [Vitis vinifera]
TR33883|c0_g7_i2	6.78503	469517892	elongation factor 1-alpha, partial [Atropa belladonna]
TR37607|c0_g1_i2	6.78503	702367462	PREDICTED: bifunctional nuclease 2-like [Eucalyptus grandis]
TR41728|c0_g5_i1	6.78372	590681804	Elongation factor 1-gamma 3 isoform 1 [Theobroma cacao]
TR13939|c0_g1_i1	6.78215	470143464	PREDICTED: chlorophyll a-b binding protein 6, chloroplastic [Fragaria vesca subsp. vesca]
TR31652|c1_g3_i1	6.7811	502112438	PREDICTED: 40S ribosomal protein S15-4 [Cicer arietinum]
TR20542|c0_g1_i1	6.77821	702499562	PREDICTED: 40S ribosomal protein S20-2 [Eucalyptus grandis]
TR38517|c0_g5_i2	6.77768	769796414	PREDICTED: probable ATP synthase 24 kDa subunit, mitochondrial [Amborella trichopoda]
TR39329|c1_g2_i1	6.77716	672177887	PREDICTED: 40S ribosomal protein S4-like [Phoenix dactylifera]
TR34210|c0_g1_i7	6.7761	595837637	hypothetical protein PRUPE_ppa013310mg [Prunus persica]
TR36577|c0_g1_i2	6.7736	147867042	hypothetical protein VITISV_023658 [Vitis vinifera]
TR35752|c0_g3_i5	6.77321	225453951	PREDICTED: 40S ribosomal protein S13 [Vitis vinifera]
TR36434|c0_g1_i4	6.77255	702323550	PREDICTED: 30S ribosomal protein S6 alpha, chloroplastic [Eucalyptus grandis]
TR31811|c0_g2_i1	6.77123	694452502	PREDICTED: ATP-dependent Clp protease ATP-binding subunit clpA homolog CD4B, chloroplastic, partial [Pyrus x bretschneideri]
TR40542|c0_g1_i1	6.7699	566166517	hypothetical protein POPTR_0004s14590g [Populus trichocarpa]
TR36062|c0_g2_i5	6.76938	643724551	hypothetical protein JCGZ_07323 [Jatropha curcas]
TR41906|c0_g10_i2	6.76911	643733534	hypothetical protein JCGZ_03845 [Jatropha curcas]
TR2315|c0_g1_i1	6.76354	225440460	PREDICTED: tropinone reductase homolog [Vitis vinifera]
TR41102|c1_g8_i1	6.76328	3023847	RecName: Full=Guanine nucleotide-binding protein subunit beta-like protein
TR37684|c0_g7_i1	6.76208	595798035	hypothetical protein PRUPE_ppa012001mg [Prunus persica]
TR36280|c0_g1_i1	6.76089	590689599	DNAJ heat shock N-terminal domain-containing protein, putative [Theobroma cacao]
TR35302|c0_g2_i7	6.75982	590686726	Ribosomal protein S5 domain 2-like superfamily protein [Theobroma cacao]
TR40423|c0_g1_i1	6.75862	658013462	PREDICTED: aspartic proteinase A1-like [Malus domestica]
TR32519|c0_g1_i1	6.75782	720012480	PREDICTED: 60S acidic ribosomal protein P3-like [Nelumbo nucifera]
TR36062|c1_g4_i1	6.75769	643724551	hypothetical protein JCGZ_07323 [Jatropha curcas]
TR35005|c0_g1_i3	6.75756	743846569	PREDICTED: triose phosphate/phosphate translocator, chloroplastic-like isoform X1 [Populus euphratica]
TR35988|c0_g3_i1	6.75716	255566183	PREDICTED: putative phosphatidylglycerol/phosphatidylinositol transfer protein DDB_G0282179 [Ricinus communis]
TR37737|c0_g5_i1	6.75702	643723359	hypothetical protein JCGZ_12969 [Jatropha curcas]
TR39372|c1_g1_i1	6.75422	657961624	PREDICTED: alcohol dehydrogenase class-3-like [Malus domestica]
TR38715|c2_g6_i1	6.75355	240255756	polyubiquitin 10 [Arabidopsis thaliana]
TR36780|c2_g1_i5	6.75328	169261108	chloroplast chlorophyll A/B-binding protein, partial [Oenothera grandiflora]
TR37471|c1_g3_i2	6.75315	595940575	hypothetical protein PRUPE_ppa010093mg [Prunus persica]
TR38587|c0_g1_i3	6.74672	296087096	unnamed protein product, partial [Vitis vinifera]
TR40757|c0_g3_i3	6.74524	567143837	hypothetical protein EUTSA_v10004217mg [Eutrema salsugineum]
TR38659|c0_g1_i3	6.74416	255571849	PREDICTED: probable aquaporin PIP-type 7a [Ricinus communis]
TR7341|c0_g1_i2	6.7385	566169751	thioredoxin m family protein [Populus trichocarpa]
TR39713|c0_g1_i3	6.73796	694432446	PREDICTED: protochlorophyllide reductase, chloroplastic [Pyrus x bretschneideri]
TR38634|c2_g6_i2	6.73688	225446714	PREDICTED: uncharacterized protein LOC100267696 isoform X1 [Vitis vinifera]
TR35919|c0_g3_i2	6.7362	565349290	PREDICTED: ATP-dependent Clp protease adapter protein CLPS1, chloroplastic [Solanum tuberosum]
TR42405|c1_g12_i2	6.73512	629110014	hypothetical protein EUGRSUZ_E03909 [Eucalyptus grandis]
TR42047|c0_g4_i1	6.73417	576866706	sucrose transporter 5 [Theobroma cacao]
TR37709|c0_g3_i2	6.73363	590721804	Ribosomal L5P family protein [Theobroma cacao]
TR26213|c0_g2_i1	6.73254	590611774	Glutathione S-transferase TAU 19 [Theobroma cacao]
TR35667|c0_g4_i1	6.73132	641810400	hypothetical protein CISIN_1g035985mg, partial [Citrus sinensis]
TR41122|c0_g1_i3	6.73105	590712728	ADP glucose pyrophosphorylase 1 [Theobroma cacao]
TR38730|c0_g1_i2	6.73091	255540407	PREDICTED: haloacid dehalogenase-like hydrolase domain-containing protein At3g48420 [Ricinus communis]
TR31563|c1_g3_i1	6.73078	359479174	PREDICTED: calmodulin-7 isoform X1 [Vitis vinifera]
TR38551|c0_g6_i2	6.72778	674940675	BnaC07g40350D [Brassica napus]
TR32000|c1_g1_i2	6.72247	743852996	PREDICTED: chlorophyll a-b binding protein 13, chloroplastic-like [Populus euphratica]
TR41959|c0_g6_i3	6.72192	590642263	F7O18.2 protein [Theobroma cacao]
TR37935|c0_g1_i1	6.71959	502183208	PREDICTED: aconitate hydratase, cytoplasmic [Cicer arietinum]
TR37408|c1_g1_i4	6.71713	567917218	hypothetical protein CICLE_v10008742mg [Citrus clementina]
TR41875|c1_g1_i6	6.71685	568883454	PREDICTED: cysteine proteinase COT44 [Citrus sinensis]
TR37150|c0_g1_i1	6.71631	296084150	unnamed protein product, partial [Vitis vinifera]
TR32216|c0_g1_i1	6.71452	703150725	50S ribosomal protein L9 [Morus notabilis]
TR39671|c0_g3_i1	6.71425	590677622	Pgr5-like a, a isoform 1 [Theobroma cacao]
TR42946|c1_g8_i1	6.71383	470134193	PREDICTED: ADP,ATP carrier protein 1, chloroplastic [Fragaria vesca subsp. vesca]
TR7663|c1_g5_i3	6.71067	527188606	s-adenosylmethionine synthase 1, partial [Genlisea aurea]
TR31992|c2_g1_i1	6.70819	342161733	ribosomal protein L27a, partial [Dimocarpus longan]
TR42098|c0_g1_i1	6.70543	317106769	JMS10C05.4 [Jatropha curcas]
TR38243|c0_g1_i2	6.70543	566158744	putative cathepsin B-like protease family protein [Populus trichocarpa]
TR7631|c0_g2_i1	6.70487	118481519	unknown [Populus trichocarpa]
TR38198|c1_g1_i5	6.70432	566146555	60S ribosomal protein L13 [Populus trichocarpa]
TR39561|c0_g4_i1	6.70349	702317220	PREDICTED: 60S ribosomal protein L18a-2-like isoform X2 [Eucalyptus grandis]
TR41741|c1_g1_i1	6.70113	567920616	hypothetical protein CICLE_v10008440mg [Citrus clementina]
TR28339|c0_g1_i1	6.69905	937924676	Os06g0725900, partial [Oryza sativa Japonica Group]
TR40611|c1_g3_i1	6.69891	694404156	PREDICTED: glycerate dehydrogenase HPR, peroxisomal-like [Pyrus x bretschneideri]
TR38508|c1_g1_i3	6.6978	567859164	hypothetical protein CICLE_v10005641mg [Citrus clementina]
TR37315|c1_g4_i1	6.69613	470143808	PREDICTED: 60S ribosomal protein L23a-1 [Fragaria vesca subsp. vesca]
TR3276|c0_g1_i1	6.69585	719982531	PREDICTED: 40S ribosomal protein S27-2 [Nelumbo nucifera]
TR33486|c2_g3_i1	6.6946	567914721	hypothetical protein CICLE_v10016900mg [Citrus clementina]
TR30129|c0_g4_i6	6.69418	157503123	elongation factor-1 alpha, partial [Catharanthus roseus]
TR42456|c0_g4_i1	6.69418	763761485	hypothetical protein B456_005G067000 [Gossypium raimondii]
TR40241|c0_g1_i2	6.69363	255578260	cystathionine gamma-synthase, putative [Ricinus communis]
TR40172|c1_g1_i8	6.69279	703131259	50S ribosomal protein L19-1 [Morus notabilis]
TR39329|c1_g1_i1	6.68986	747075126	PREDICTED: 40S ribosomal protein S4 [Sesamum indicum]
TR41526|c0_g5_i3	6.68888	643726192	hypothetical protein JCGZ_09288 [Jatropha curcas]
TR41866|c0_g4_i2	6.68776	255555933	PREDICTED: phosphoribulokinase, chloroplastic [Ricinus communis]
TR33623|c2_g1_i1	6.68692	460366746	PREDICTED: 40S ribosomal protein S21-2-like isoform 1 [Solanum lycopersicum]
TR30129|c0_g4_i7	6.68692	469517892	elongation factor 1-alpha, partial [Atropa belladonna]
TR35018|c0_g1_i2	6.68131	719999440	PREDICTED: uncharacterized protein LOC104596332 [Nelumbo nucifera]
TR40260|c1_g3_i2	6.68117	697167806	PREDICTED: luminal-binding protein 5 [Nicotiana tomentosiformis]
TR29231|c0_g2_i1	6.68032	297734242	unnamed protein product, partial [Vitis vinifera]
TR18835|c0_g1_i1	6.68004	698584685	PREDICTED: chlorophyll a-b binding protein 8, chloroplastic-like [Nicotiana sylvestris]
TR41968|c0_g1_i8	6.67906	702272868	PREDICTED: ruBisCO large subunit-binding protein subunit alpha [Eucalyptus grandis]
TR33551|c0_g1_i3	6.67807	703108692	Chlorophyll a-b binding protein [Morus notabilis]
TR42162|c0_g1_i8	6.67652	224130512	hydroxyproline-rich glycoprotein [Populus trichocarpa]
TR39372|c1_g3_i1	6.67553	703081968	Alcohol dehydrogenase class-3 [Morus notabilis]
TR29190|c0_g1_i1	6.67539	372292204	ribosomal protein L2, partial [Aegiceras corniculatum]
TR36641|c0_g4_i3	6.67356	449476086	PREDICTED: 60S ribosomal protein L13a-4-like isoform 1 [Cucumis sativus]
TR37171|c0_g2_i3	6.67158	317159551	cyclophilin [Hevea brasiliensis]
TR42011|c0_g3_i1	6.67115	42541363	omega-6 fatty acid desaturase [Cucurbita pepo]
TR34617|c0_g1_i1	6.67087	388515087	unknown [Lotus japonicus]
TR41959|c0_g6_i2	6.67087	590642263	F7O18.2 protein [Theobroma cacao]
TR22297|c0_g1_i1	6.67073	703121242	40S ribosomal protein S15 [Morus notabilis]
TR34640|c0_g3_i1	6.6703	297734823	unnamed protein product, partial [Vitis vinifera]
TR36651|c0_g2_i1	6.66931	225423543	PREDICTED: uncharacterized protein LOC100252601 [Vitis vinifera]
TR35923|c0_g4_i1	6.66803	255539825	PREDICTED: 60S ribosomal protein L15 [Ricinus communis]
TR35272|c1_g1_i1	6.66704	297741474	unnamed protein product, partial [Vitis vinifera]
TR40403|c0_g1_i1	6.66391	566166517	hypothetical protein POPTR_0004s14590g [Populus trichocarpa]
TR7711|c0_g4_i1	6.66349	129771187	chalcone synthase, partial [Gossypium hirsutum]
TR38827|c0_g1_i5	6.66306	657998450	PREDICTED: chitinase-like protein 1 [Malus domestica]
TR37250|c0_g2_i1	6.66263	356536107	PREDICTED: ATP-dependent Clp protease proteolytic subunit-related protein 1, chloroplastic [Glycine max]
TR41921|c0_g2_i1	6.66263	702499826	PREDICTED: dnaJ homolog 1, mitochondrial-like [Eucalyptus grandis]
TR41738|c0_g3_i2	6.66107	571476146	PREDICTED: 30S ribosomal protein S1, chloroplastic-like [Glycine max]
TR33295|c0_g1_i2	6.66007	702303526	PREDICTED: chlorophyll a-b binding protein, chloroplastic [Eucalyptus grandis]
TR7223|c0_g1_i1	6.65921	643728952	hypothetical protein JCGZ_08180 [Jatropha curcas]
TR7276|c0_g1_i1	6.65864	643708709	hypothetical protein JCGZ_23458 [Jatropha curcas]
TR39713|c0_g1_i2	6.65835	763795755	hypothetical protein B456_009G433900 [Gossypium raimondii]
TR42577|c1_g3_i1	6.65764	719992141	PREDICTED: 60S ribosomal protein L4-like [Nelumbo nucifera]
TR30292|c0_g1_i1	6.65678	595912866	hypothetical protein PRUPE_ppa018063mg [Prunus persica]
TR33594|c1_g4_i1	6.65635	951019630	PREDICTED: 40S ribosomal protein S18-like [Vigna radiata var. radiata]
TR34921|c0_g5_i1	6.65564	743936045	PREDICTED: 50S ribosomal protein L11, chloroplastic-like [Populus euphratica]
TR32205|c0_g1_i1	6.65507	703095762	hypothetical protein L484_003726 [Morus notabilis]
TR7497|c0_g7_i3	6.65406	747084947	PREDICTED: 60S ribosomal protein L12 [Sesamum indicum]
TR3960|c0_g1_i1	6.65148	643720763	hypothetical protein JCGZ_11403 [Jatropha curcas]
TR39029|c0_g1_i3	6.65134	743900906	PREDICTED: flavanone 3-dioxygenase-like [Populus euphratica]
TR38580|c0_g1_i1	6.64933	743850077	PREDICTED: mannose-1-phosphate guanyltransferase alpha [Populus euphratica]
TR42047|c0_g7_i3	6.64875	116008246	sucrose transporter 1 [Hevea brasiliensis]
TR38062|c1_g6_i1	6.64832	568837046	PREDICTED: 28 kDa ribonucleoprotein, chloroplastic [Citrus sinensis]
TR41238|c2_g2_i5	6.64832	720008053	PREDICTED: calreticulin-3-like [Nelumbo nucifera]
TR36069|c0_g1_i1	6.64803	643740645	hypothetical protein JCGZ_10075 [Jatropha curcas]
TR3454|c0_g2_i1	6.64717	763795196	hypothetical protein B456_009G405900 [Gossypium raimondii]
TR35619|c1_g4_i3	6.64602	743890692	PREDICTED: peptidyl-prolyl cis-trans isomerase FKBP17-2, chloroplastic-like isoform X1 [Populus euphratica]
TR38367|c0_g1_i2	6.64587	596135505	hypothetical protein PRUPE_ppa008028mg [Prunus persica]
TR13959|c0_g1_i1	6.64559	694357079	PREDICTED: alpha-glucan water dikinase, chloroplastic [Pyrus x bretschneideri]
TR35537|c0_g3_i1	6.64515	359473697	PREDICTED: uncharacterized protein LOC100256260 isoform X1 [Vitis vinifera]
TR35084|c0_g1_i2	6.64472	147820740	hypothetical protein VITISV_028568 [Vitis vinifera]
TR41981|c0_g2_i6	6.64285	643719353	hypothetical protein JCGZ_17005 [Jatropha curcas]
TR36662|c0_g1_i1	6.64126	743801535	PREDICTED: phosphoglycolate phosphatase 1B, chloroplastic-like [Populus euphratica]
TR7711|c0_g7_i1	6.63764	225462777	PREDICTED: chalcone synthase 2 [Vitis vinifera]
TR41193|c0_g1_i3	6.63662	225460855	PREDICTED: trigger factor-like protein TIG, Chloroplastic [Vitis vinifera]
TR30255|c0_g1_i1	6.63561	643716620	hypothetical protein JCGZ_14017 [Jatropha curcas]
TR37142|c0_g1_i4	6.63517	567138689	hypothetical protein EUTSA_v10004373mg [Eutrema salsugineum]
TR43134|c0_g2_i1	6.63314	697106295	PREDICTED: endoplasmin homolog [Nicotiana tomentosiformis]
TR36859|c1_g2_i2	6.6314	225432858	PREDICTED: GDP-mannose 3,5-epimerase 2 isoform X2 [Vitis vinifera]
TR38860|c0_g5_i2	6.6314	359475306	PREDICTED: uncharacterized protein LOC100853221 [Vitis vinifera]
TR40542|c0_g1_i4	6.63067	449449817	PREDICTED: alcohol dehydrogenase 1B [Cucumis sativus]
TR27250|c0_g6_i6	6.62936	643717256	hypothetical protein JCGZ_14653 [Jatropha curcas]
TR34627|c0_g1_i5	6.62775	344190188	class IV chitinase [Corylus heterophylla]
TR38335|c0_g7_i3	6.62746	590710209	Alpha-crystallin domain 32.1, putative isoform 1 [Theobroma cacao]
TR36328|c0_g1_i4	6.62571	659078932	PREDICTED: ATP synthase gamma chain, chloroplastic [Cucumis melo]
TR35107|c0_g1_i3	6.62542	5305145	fructose-1,6-bisphosphatase [Pisum sativum]
TR41181|c0_g3_i2	6.62542	346230039	chloroplast oxygen-evolving enhancer protein 1 [Dimocarpus longan]
TR38825|c2_g1_i5	6.62498	224060467	hypothetical protein POPTR_0001s31380g [Populus trichocarpa]
TR30129|c0_g2_i2	6.62322	340008294	elongation factor 1-alpha, partial [Vincetoxicum mongolicum]
TR41577|c0_g1_i5	6.62191	743916088	PREDICTED: GDSL esterase/lipase At5g33370-like [Populus euphratica]
TR31142|c0_g1_i3	6.62147	643717256	hypothetical protein JCGZ_14653 [Jatropha curcas]
TR36906|c0_g1_i2	6.62132	763781263	hypothetical protein B456_008G064000 [Gossypium raimondii]
TR43128|c0_g1_i1	6.62	403327675	phenylalanine ammonia-lyase, partial [Populus trichocarpa]
TR34555|c0_g1_i3	6.61971	643736016	hypothetical protein JCGZ_00229 [Jatropha curcas]
TR35867|c0_g2_i3	6.61868	571463957	PREDICTED: uncharacterized protein LOC100527642 isoform X1 [Glycine max]
TR42181|c0_g6_i3	6.61824	674935334	BnaA06g07360D [Brassica napus]
TR41634|c0_g6_i2	6.61721	743783285	PREDICTED: 30S ribosomal protein S1, chloroplastic-like [Populus euphratica]
TR34375|c1_g6_i2	6.61442	763816942	hypothetical protein B456_013G265000 [Gossypium raimondii]
TR34287|c0_g2_i3	6.61221	720054268	PREDICTED: LOW QUALITY PROTEIN: 14-3-3-like protein [Nelumbo nucifera]
TR32879|c0_g1_i1	6.61058	703089279	hypothetical protein L484_019163 [Morus notabilis]
TR42047|c0_g7_i2	6.60822	116008246	sucrose transporter 1 [Hevea brasiliensis]
TR39141|c1_g1_i5	6.60792	356504515	PREDICTED: 1-aminocyclopropane-1-carboxylate oxidase homolog 1 [Glycine max]
TR38701|c0_g1_i2	6.60718	460396924	PREDICTED: fructose-bisphosphate aldolase, cytoplasmic isozyme 1 [Solanum lycopersicum]
TR18248|c0_g1_i1	6.60674	222424590	AT5G42270, partial [Arabidopsis thaliana]
TR7714|c0_g1_i1	6.60585	1006698	rubisco subunit binding protein, beta subunit (60kD chaperonin beta subunit) (cpn-60 beta), partial [Pseudotsuga menziesii]
TR38093|c0_g1_i5	6.60555	255581635	PREDICTED: 50S ribosomal protein L15, chloroplastic [Ricinus communis]
TR30556|c0_g1_i5	6.60496	694390790	PREDICTED: 20 kDa chaperonin, chloroplastic isoform X2 [Pyrus x bretschneideri]
TR37806|c0_g1_i1	6.60348	567895364	hypothetical protein CICLE_v10021868mg [Citrus clementina]
TR33883|c0_g2_i4	6.60259	643717639	hypothetical protein JCGZ_16471 [Jatropha curcas]
TR39915|c0_g1_i1	6.60066	702371445	PREDICTED: low-temperature-induced cysteine proteinase [Eucalyptus grandis]
TR41395|c0_g1_i2	6.59723	702441461	PREDICTED: chalcone synthase 1 [Eucalyptus grandis]
TR41933|c1_g1_i1	6.59694	764605420	PREDICTED: ATP-dependent zinc metalloprotease FTSH 2, chloroplastic isoform X1 [Fragaria vesca subsp. vesca]
TR35162|c0_g3_i1	6.5947	629109169	hypothetical protein EUGRSUZ_E029812, partial [Eucalyptus grandis]
TR34952|c1_g1_i2	6.5941	449465832	PREDICTED: photosystem I reaction center subunit III, chloroplastic [Cucumis sativus]
TR41180|c0_g1_i1	6.59081	763740464	hypothetical protein B456_001G055800 [Gossypium raimondii]
TR29021|c1_g1_i1	6.59006	508781487	Glycine cleavage T-protein family isoform 2, partial [Theobroma cacao]
TR37582|c2_g2_i2	6.58946	255557897	PREDICTED: 50S ribosomal protein L17 [Ricinus communis]
TR43026|c0_g4_i1	6.58856	657388220	plastid transcriptionally active protein [Medicago truncatula]
TR37339|c0_g4_i6	6.58767	703115596	hypothetical protein L484_003497 [Morus notabilis]
TR38603|c0_g1_i1	6.58556	685337227	PREDICTED: uncharacterized protein LOC103831669 [Brassica rapa]
TR37315|c1_g5_i1	6.58451	470143808	PREDICTED: 60S ribosomal protein L23a-1 [Fragaria vesca subsp. vesca]
TR944|c0_g1_i1	6.58436	947061216	hypothetical protein GLYMA_15G049600 [Glycine max]
TR32309|c0_g1_i1	6.58316	566202345	30S ribosomal protein S9 [Populus trichocarpa]
TR36683|c0_g1_i1	6.58301	645223809	PREDICTED: probable plastid-lipid-associated protein 4, chloroplastic [Prunus mume]
TR36060|c0_g5_i1	6.58271	661883080	unnamed protein product [Coffea canephora]
TR19224|c0_g1_i1	6.58165	657978497	PREDICTED: ATP-dependent zinc metalloprotease FTSH 2, chloroplastic-like [Malus domestica]
TR42037|c0_g3_i1	6.57728	224130512	hydroxyproline-rich glycoprotein [Populus trichocarpa]
TR40825|c0_g2_i4	6.5744	356549248	PREDICTED: magnesium-chelatase subunit ChlI, chloroplastic [Glycine max]
TR37529|c0_g1_i8	6.57153	255548039	PREDICTED: 31 kDa ribonucleoprotein, chloroplastic [Ricinus communis]
TR42605|c0_g2_i3	6.57122	703110438	putative chlorophyll(ide) b reductase NYC1 [Morus notabilis]
TR38840|c0_g4_i1	6.56879	747082372	PREDICTED: triosephosphate isomerase, chloroplastic [Sesamum indicum]
TR39047|c0_g2_i3	6.56697	702402595	PREDICTED: probable cysteine proteinase A494 [Eucalyptus grandis]
TR7510|c0_g1_i1	6.56651	702432627	PREDICTED: 60S ribosomal protein L5 [Eucalyptus grandis]
TR42583|c2_g1_i3	6.56636	645220851	PREDICTED: 60S ribosomal protein L4 [Prunus mume]
TR39606|c0_g2_i2	6.56362	658044374	PREDICTED: GDSL esterase/lipase At2g04570-like [Malus domestica]
TR20259|c0_g1_i1	6.5627	643706003	hypothetical protein JCGZ_25966 [Jatropha curcas]
TR34934|c1_g2_i1	6.56224	697159010	PREDICTED: 60S ribosomal protein L31-like [Nicotiana tomentosiformis]
TR42585|c0_g1_i3	6.56102	386278578	s-adenosylmethionine decarboxylase, partial [Vernicia fordii]
TR38691|c0_g1_i2	6.55995	590689062	Mitochondrial transcription termination factor family protein [Theobroma cacao]
TR33730|c2_g1_i3	6.55934	629125332	hypothetical protein EUGRSUZ_A02018 [Eucalyptus grandis]
TR36615|c0_g3_i1	6.55903	567895800	hypothetical protein CICLE_v10021945mg [Citrus clementina]
TR33168|c0_g1_i1	6.55888	950987804	PREDICTED: protein TIC 20-v, chloroplastic [Vigna radiata var. radiata]
TR36390|c0_g2_i1	6.55781	720039598	PREDICTED: 60S ribosomal protein L10a-1 [Nelumbo nucifera]
TR43094|c0_g1_i2	6.55766	604298094	hypothetical protein MIMGU_mgv1a001749mg [Erythranthe guttata]
TR38980|c0_g1_i3	6.55766	645227512	PREDICTED: uncharacterized protein LOC103320625 [Prunus mume]
TR40500|c0_g2_i1	6.55505	470134834	PREDICTED: photosynthetic NDH subunit of subcomplex B 1, chloroplastic [Fragaria vesca subsp. vesca]
TR7663|c1_g6_i4	6.55167	403327835	S-adenosylmethionine synthetase, partial [Populus trichocarpa]
TR36610|c0_g1_i1	6.55029	225441339	PREDICTED: protein EARLY RESPONSIVE TO DEHYDRATION 15 [Vitis vinifera]
TR38701|c0_g2_i1	6.54936	565358575	PREDICTED: fructose-bisphosphate aldolase, cytoplasmic isozyme 1 [Solanum tuberosum]
TR34933|c0_g1_i3	6.54844	643722156	hypothetical protein JCGZ_12496 [Jatropha curcas]
TR30509|c2_g1_i4	6.54813	641836965	hypothetical protein CISIN_1g042287mg, partial [Citrus sinensis]
TR32598|c0_g1_i1	6.5472	645215783	PREDICTED: regulator of ribonuclease-like protein 3 [Prunus mume]
TR36521|c0_g2_i8	6.54551	702278021	PREDICTED: 60S ribosomal protein L17-2 [Eucalyptus grandis]
TR38777|c0_g3_i1	6.54504	643714522	hypothetical protein JCGZ_20960 [Jatropha curcas]
TR38860|c0_g2_i1	6.54473	727585969	PREDICTED: uncharacterized protein LOC104746270 [Camelina sativa]
TR41571|c0_g5_i1	6.54442	641849951	hypothetical protein CISIN_1g014566mg [Citrus sinensis]
TR41238|c2_g1_i1	6.54288	720008053	PREDICTED: calreticulin-3-like [Nelumbo nucifera]
TR42845|c0_g1_i4	6.54179	567869059	hypothetical protein CICLE_v10025170mg [Citrus clementina]
TR41869|c1_g1_i1	6.54102	296088608	unnamed protein product, partial [Vitis vinifera]
TR36507|c0_g1_i3	6.53947	743912499	PREDICTED: CBS domain-containing protein CBSX2, chloroplastic-like isoform X2 [Populus euphratica]
TR34952|c1_g3_i3	6.53869	449465832	PREDICTED: photosystem I reaction center subunit III, chloroplastic [Cucumis sativus]
TR32053|c0_g2_i4	6.53792	357457953	photosystem II 5 kDa protein [Medicago truncatula]
TR40409|c1_g1_i3	6.53387	697162111	PREDICTED: S-adenosylmethionine synthase 1 [Nicotiana tomentosiformis]
TR42816|c0_g2_i2	6.53216	657993087	PREDICTED: basic leucine zipper and W2 domain-containing protein 2-like [Malus domestica]
TR41549|c0_g3_i1	6.53138	720078124	PREDICTED: carotenoid 9,10(9',10')-cleavage dioxygenase 1 [Nelumbo nucifera]
TR37320|c0_g1_i1	6.53091	658010204	PREDICTED: glutathione S-transferase U17-like [Malus domestica]
TR36062|c0_g2_i4	6.52982	720035456	PREDICTED: 60S ribosomal protein L28-2 [Nelumbo nucifera]
TR37618|c0_g1_i1	6.52842	566146555	60S ribosomal protein L13 [Populus trichocarpa]
TR34736|c0_g4_i3	6.52763	590677957	Osmotin 34 [Theobroma cacao]
TR38517|c0_g7_i2	6.52763	643726588	hypothetical protein JCGZ_09427 [Jatropha curcas]
TR38322|c0_g1_i3	6.52669	743799429	PREDICTED: expansin-A1 [Populus euphratica]
TR33955|c0_g1_i1	6.5256	590692269	Uncharacterized protein TCM_008816 [Theobroma cacao]
TR37339|c0_g1_i1	6.52529	255552698	metal ion binding protein, putative [Ricinus communis]
TR3337|c0_g1_i2	6.5245	697128827	PREDICTED: uncharacterized protein LOC104110640 [Nicotiana tomentosiformis]
TR35508|c1_g2_i1	6.51916	629106990	hypothetical protein EUGRSUZ_E00579 [Eucalyptus grandis]
TR35295|c0_g1_i3	6.51822	255566853	PREDICTED: plastid-lipid-associated protein, chloroplastic [Ricinus communis]
TR17614|c0_g1_i2	6.51775	116519125	type III chlorophyll a/b-binding protein [Lycoris aurea]
TR36679|c0_g3_i2	6.5168	470120979	PREDICTED: ferredoxin-thioredoxin reductase catalytic chain, chloroplastic [Fragaria vesca subsp. vesca]
TR34661|c0_g3_i1	6.51665	82412211	profilin 1 [Mangifera indica]
TR26530|c0_g3_i1	6.51617	349734025	elongation factor 1 alpha, partial [Musa AAB Group]
TR39671|c0_g3_i3	6.51507	590677622	Pgr5-like a, a isoform 1 [Theobroma cacao]
TR41689|c0_g1_i1	6.51428	359473642	PREDICTED: heat shock protein 90-1 [Vitis vinifera]
TR42330|c0_g10_i2	6.51286	703088789	Tubulin alpha chain [Morus notabilis]
TR32070|c0_g1_i3	6.51254	703109742	Ketol-acid reductoisomerase [Morus notabilis]
TR38587|c0_g2_i1	6.51049	2213877	glutamine synthetase [Hevea brasiliensis]
TR37888|c0_g1_i1	6.51049	567910177	hypothetical protein CICLE_v10016098mg [Citrus clementina]
TR30839|c0_g1_i4	6.50795	218184781	hypothetical protein OsI_34094 [Oryza sativa Indica Group]
TR41484|c2_g1_i1	6.50732	641829596	hypothetical protein CISIN_1g015695mg [Citrus sinensis]
TR41728|c0_g2_i2	6.50684	764638060	PREDICTED: elongation factor 1-gamma-like isoform X1 [Fragaria vesca subsp. vesca]
TR33753|c0_g1_i2	6.50668	763813375	hypothetical protein B456_013G087300 [Gossypium raimondii]
TR7429|c0_g1_i4	6.50653	297824769	hypothetical protein ARALYDRAFT_483848 [Arabidopsis lyrata subsp. lyrata]
TR33173|c2_g3_i1	6.50398	702325762	PREDICTED: vasodilator-stimulated phosphoprotein-like [Eucalyptus grandis]
TR36679|c0_g5_i1	6.50367	743766455	PREDICTED: ferredoxin-thioredoxin reductase catalytic chain, chloroplastic isoform X1 [Elaeis guineensis]
TR38691|c0_g1_i1	6.50367	743895155	PREDICTED: uncharacterized protein LOC105137001 isoform X1 [Populus euphratica]
TR36336|c0_g1_i1	6.50255	255570865	PREDICTED: uncharacterized protein LOC8286044 [Ricinus communis]
TR36575|c0_g1_i4	6.50255	645219599	PREDICTED: probable mannitol dehydrogenase [Prunus mume]
TR30590|c0_g1_i1	6.50255	719995972	PREDICTED: thioredoxin H-type-like [Nelumbo nucifera]
TR7715|c0_g2_i1	6.50239	109715484	cinnamate-4-hydroxylase, partial [Cucumis melo]
TR41395|c0_g9_i3	6.5016	225462777	PREDICTED: chalcone synthase 2 [Vitis vinifera]
TR36452|c1_g2_i3	6.50128	720039598	PREDICTED: 60S ribosomal protein L10a-1 [Nelumbo nucifera]
TR42190|c1_g1_i1	6.50112	643708784	hypothetical protein JCGZ_23533 [Jatropha curcas]
TR35536|c1_g4_i3	6.50096	645243380	PREDICTED: 60S ribosomal protein L7-2 [Prunus mume]
TR34669|c0_g1_i2	6.50096	694318512	PREDICTED: phenylalanine ammonia-lyase 1 [Pyrus x bretschneideri]
TR34766|c0_g1_i5	6.50016	643733109	hypothetical protein JCGZ_02054 [Jatropha curcas]
TR40574|c1_g2_i4	6.49905	641808738	hypothetical protein CISIN_1g037262mg, partial [Citrus sinensis]
TR39064|c0_g3_i3	6.49713	643738231	hypothetical protein JCGZ_05686 [Jatropha curcas]
TR41498|c2_g2_i2	6.49697	703140121	Pyruvate dehydrogenase E1 component subunit alpha [Morus notabilis]
TR36521|c0_g2_i7	6.4957	645230887	PREDICTED: 60S ribosomal protein L17-2 [Prunus mume]
TR39529|c1_g1_i3	6.49378	694426278	PREDICTED: serine hydroxymethyltransferase 4-like [Pyrus x bretschneideri]
TR34156|c1_g1_i4	6.49265	289719778	class I chitinase [Dimocarpus longan]
TR39976|c0_g1_i2	6.49025	658009621	PREDICTED: 2-methylene-furan-3-one reductase-like [Malus domestica]
TR7477|c0_g5_i1	6.48671	947108257	hypothetical protein GLYMA_05G006000 [Glycine max]
TR40490|c0_g1_i2	6.48639	702279386	PREDICTED: flavonoid 3',5'-hydroxylase 2-like [Eucalyptus grandis]
TR42830|c0_g1_i5	6.48398	645216297	PREDICTED: phosphomethylpyrimidine synthase, chloroplastic [Prunus mume]
TR42290|c0_g1_i2	6.48382	449470277	PREDICTED: glycine--tRNA ligase 1, mitochondrial [Cucumis sativus]
TR31673|c1_g2_i9	6.48285	283549609	major chlorophyll a/b binding protein LHCb1.4 precursor [Spinacia oleracea]
TR40767|c0_g9_i1	6.48156	255562761	PREDICTED: oxygen-evolving enhancer protein 1, chloroplastic [Ricinus communis]
TR42905|c1_g1_i1	6.47994	694392789	PREDICTED: beta-amylase 3, chloroplastic [Pyrus x bretschneideri]
TR39032|c0_g1_i6	6.478	502141904	PREDICTED: uncharacterized protein ycf23-like [Cicer arietinum]
TR39497|c1_g1_i2	6.47768	641840870	hypothetical protein CISIN_1g011101mg [Citrus sinensis]
TR30928|c0_g1_i1	6.47281	255586456	PREDICTED: copper transport protein ATX1 isoform X1 [Ricinus communis]
TR34426|c0_g1_i4	6.47249	566151079	3-glucanase family protein [Populus trichocarpa]
TR33927|c0_g1_i3	6.47249	645220557	PREDICTED: uncharacterized protein At5g02240 [Prunus mume]
TR39289|c0_g1_i2	6.47184	747089491	PREDICTED: 60S ribosomal protein L3-like [Sesamum indicum]
TR43012|c1_g1_i3	6.4663	573948409	PREDICTED: ATP-dependent zinc metalloprotease FTSH 1, chloroplastic [Oryza brachyantha]
TR33548|c0_g1_i2	6.46581	567910031	hypothetical protein CICLE_v10017219mg [Citrus clementina]
TR32407|c1_g1_i1	6.46532	359489386	PREDICTED: probable carboxylesterase 8 [Vitis vinifera]
TR37134|c1_g3_i4	6.4596	255539825	PREDICTED: 60S ribosomal protein L15 [Ricinus communis]
TR18641|c0_g1_i1	6.45861	590674407	Ubiquitin supergroup,Ribosomal protein L40e [Theobroma cacao]
TR34921|c0_g7_i2	6.45779	566155061	hypothetical protein POPTR_0001s45510g [Populus trichocarpa]
TR38435|c0_g1_i4	6.4573	566172035	hypothetical protein POPTR_0005s18520g [Populus trichocarpa]
TR35397|c0_g3_i4	6.45697	118489544	unknown [Populus trichocarpa x Populus deltoides]
TR34714|c1_g4_i1	6.45664	674946749	BnaA09g22830D [Brassica napus]
TR39497|c0_g1_i1	6.45631	641840870	hypothetical protein CISIN_1g011101mg [Citrus sinensis]
TR7715|c0_g1_i1	6.45615	719987530	PREDICTED: trans-cinnamate 4-monooxygenase [Nelumbo nucifera]
TR33391|c0_g1_i3	6.45385	659067254	PREDICTED: iron-sulfur cluster assembly protein 1-like [Cucumis melo]
TR35619|c1_g4_i2	6.45368	743890694	PREDICTED: peptidyl-prolyl cis-trans isomerase FKBP17-2, chloroplastic-like isoform X2 [Populus euphratica]
TR40979|c0_g6_i1	6.45319	590647919	Cytochrome b-c1 complex subunit Rieske, mitochondrial [Theobroma cacao]
TR36199|c2_g2_i1	6.45319	702377030	PREDICTED: probable glutathione S-transferase [Eucalyptus grandis]
TR41122|c0_g1_i2	6.4494	643739406	hypothetical protein JCGZ_15025 [Jatropha curcas]
TR37141|c0_g3_i4	6.44807	694365824	PREDICTED: auxin-binding protein ABP19a [Pyrus x bretschneideri]
TR38335|c0_g6_i2	6.44609	225446714	PREDICTED: uncharacterized protein LOC100267696 isoform X1 [Vitis vinifera]
TR42092|c0_g2_i3	6.44609	764638060	PREDICTED: elongation factor 1-gamma-like isoform X1 [Fragaria vesca subsp. vesca]
TR41508|c0_g2_i2	6.44593	720044107	PREDICTED: 50S ribosomal protein L1, chloroplastic-like [Nelumbo nucifera]
TR32586|c0_g2_i1	6.44361	702509127	PREDICTED: 50S ribosomal protein L18, chloroplastic-like [Eucalyptus grandis]
TR22260|c0_g1_i1	6.44278	645246748	PREDICTED: beta-amylase 3, chloroplastic [Prunus mume]
TR37944|c0_g3_i8	6.44211	643712915	hypothetical protein JCGZ_22702 [Jatropha curcas]
TR32335|c0_g2_i3	6.44178	110631500	photosystem I subunit N, partial [Pelargonium x hortorum]
TR42825|c0_g1_i1	6.44079	255564190	PREDICTED: blue-light photoreceptor PHR2 [Ricinus communis]
TR34551|c0_g1_i2	6.43763	747099724	PREDICTED: uncharacterized protein LOC105176722 [Sesamum indicum]
TR39262|c0_g7_i4	6.43679	702366274	PREDICTED: peroxisomal (S)-2-hydroxy-acid oxidase [Eucalyptus grandis]
TR31633|c1_g1_i1	6.43663	255537687	PREDICTED: V-type proton ATPase subunit E [Ricinus communis]
TR30038|c0_g1_i1	6.43596	703094142	60S ribosomal protein L32-1 [Morus notabilis]
TR38754|c0_g2_i1	6.43429	302141995	unnamed protein product, partial [Vitis vinifera]
TR36648|c0_g1_i1	6.43346	470148585	PREDICTED: uncharacterized protein LOC101292863 [Fragaria vesca subsp. vesca]
TR41235|c0_g1_i1	6.43313	703143146	Ferredoxin--nitrite reductase [Morus notabilis]
TR32784|c0_g5_i2	6.43146	658053649	PREDICTED: ubiquitin-40S ribosomal protein S27a-like, partial [Malus domestica]
TR39465|c0_g1_i1	6.43012	643705594	hypothetical protein JCGZ_02881 [Jatropha curcas]
TR36795|c0_g1_i4	6.42978	255587806	PREDICTED: probable calcium-binding protein CML35 [Ricinus communis]
TR39590|c0_g2_i1	6.42978	743843491	PREDICTED: reticulon-like protein B2 [Populus euphratica]
TR42909|c0_g2_i1	6.42911	720029683	PREDICTED: protein CHUP1, chloroplastic [Nelumbo nucifera]
TR38893|c1_g1_i4	6.42878	643739413	hypothetical protein JCGZ_15032 [Jatropha curcas]
TR39927|c0_g3_i1	6.42828	873223971	unnamed protein product [Vitrella brassicaformis CCMP3155]
TR39545|c0_g1_i1	6.42811	502138289	PREDICTED: 40S ribosomal protein S2-3-like [Cicer arietinum]
TR34346|c0_g2_i1	6.4271	425872952	transcription factor LIM [Nicotiana tabacum]
TR3479|c0_g1_i1	6.42694	641851373	hypothetical protein CISIN_1g0038272mg, partial [Citrus sinensis]
TR36374|c1_g1_i3	6.42677	694412980	PREDICTED: GTP-binding nuclear protein Ran1B-like, partial [Pyrus x bretschneideri]
TR40269|c0_g1_i1	6.42626	604333669	hypothetical protein MIMGU_mgv1a007875mg [Erythranthe guttata]
TR35967|c0_g1_i5	6.4261	763781263	hypothetical protein B456_008G064000 [Gossypium raimondii]
TR43042|c2_g1_i1	6.42408	763805745	hypothetical protein B456_011G190400 [Gossypium raimondii]
TR38876|c0_g1_i1	6.42391	122233481	RecName: Full=Chalcone--flavonone isomerase; Short=Chalcone isomerase
TR29388|c0_g1_i4	6.42324	702489016	PREDICTED: photosystem I reaction center subunit III, chloroplastic [Eucalyptus grandis]
TR42663|c0_g2_i2	6.42257	743900478	PREDICTED: zeaxanthin epoxidase, chloroplastic-like [Populus euphratica]
TR40378|c0_g1_i4	6.42223	570709903	fructose-1,6-bisphosphatase [Camellia sinensis]
TR38824|c0_g4_i5	6.4219	512125698	Chain A, Structure Of A Cyclophilin From Citrus Sinensis (cscyp) In Complex With Cycloporin A
TR40241|c0_g1_i1	6.42122	568858174	PREDICTED: cystathionine gamma-synthase 1, chloroplastic [Citrus sinensis]
TR38710|c0_g4_i4	6.42055	763783626	hypothetical protein B456_008G182700 [Gossypium raimondii]
TR37699|c0_g7_i1	6.41481	566167070	hypothetical protein POPTR_0004s17590g [Populus trichocarpa]
TR38295|c0_g5_i1	6.4138	643712915	hypothetical protein JCGZ_22702 [Jatropha curcas]
TR37296|c0_g4_i1	6.4138	747108185	PREDICTED: 40S ribosomal protein S8 [Sesamum indicum]
TR42852|c1_g1_i4	6.41278	703130660	Phosphomethylpyrimidine synthase [Morus notabilis]
TR22391|c0_g1_i1	6.41227	765368334	expansin [Nelumbo nucifera]
TR21023|c0_g1_i1	6.4116	307136141	40S ribosomal protein s2 [Cucumis melo subsp. melo]
TR32261|c0_g2_i1	6.41041	351726395	uncharacterized protein LOC100500634 [Glycine max]
TR42456|c0_g4_i2	6.41007	763761485	hypothetical protein B456_005G067000 [Gossypium raimondii]
TR32618|c1_g1_i2	6.40752	426207902	translation factor SUI1 [Aeschynomene evenia]
TR34241|c0_g1_i1	6.40718	593693230	hypothetical protein PHAVU_006G099500g [Phaseolus vulgaris]
TR43012|c1_g3_i1	6.40582	747046729	PREDICTED: ATP-dependent zinc metalloprotease FTSH, chloroplastic [Sesamum indicum]
TR32599|c0_g1_i1	6.40514	703076177	hypothetical protein L484_006182 [Morus notabilis]
TR36525|c0_g1_i1	6.40276	950971100	PREDICTED: chlorophyll a-b binding protein 4, chloroplastic [Vigna radiata var. radiata]
TR42405|c1_g2_i5	6.40224	763800277	hypothetical protein B456_010G181500 [Gossypium raimondii]
TR39660|c0_g1_i7	6.39917	595797131	hypothetical protein PRUPE_ppa008168mg [Prunus persica]
TR32458|c0_g1_i4	6.39917	641864777	hypothetical protein CISIN_1g033294mg [Citrus sinensis]
TR33630|c0_g1_i6	6.39832	703142273	hypothetical protein L484_013328 [Morus notabilis]
TR42330|c0_g1_i1	6.39815	703099787	Tubulin alpha chain [Morus notabilis]
TR33956|c0_g1_i1	6.39797	643733320	hypothetical protein JCGZ_02265 [Jatropha curcas]
TR39660|c0_g1_i1	6.39797	645259402	PREDICTED: 2-methyl-6-phytyl-1,4-hydroquinone methyltransferase, chloroplastic [Prunus mume]
TR38777|c0_g1_i3	6.3978	763795755	hypothetical protein B456_009G433900 [Gossypium raimondii]
TR34329|c0_g2_i1	6.39558	255584394	PREDICTED: NAD(P)H-quinone oxidoreductase subunit N, chloroplastic [Ricinus communis]
TR34539|c0_g2_i2	6.39489	643712597	hypothetical protein JCGZ_22866 [Jatropha curcas]
TR42169|c1_g2_i1	6.39472	362799991	fructose-bisphosphate aldolase 1, partial [Linum grandiflorum]
TR42002|c1_g4_i2	6.39386	590675045	Polyketide cyclase/dehydrase and lipid transport superfamily protein [Theobroma cacao]
TR30350|c1_g1_i2	6.39283	313585332	thioredoxin-like family protein [Hevea brasiliensis]
TR36529|c0_g1_i4	6.3918	297739752	unnamed protein product, partial [Vitis vinifera]
TR28119|c0_g1_i2	6.39025	937924676	Os06g0725900, partial [Oryza sativa Japonica Group]
TR7540|c0_g1_i1	6.38939	567891017	hypothetical protein CICLE_v10033174mg [Citrus clementina]
TR34396|c0_g1_i1	6.38819	698525011	PREDICTED: uncharacterized protein LOC104211875 [Nicotiana sylvestris]
TR35536|c1_g4_i2	6.38612	645243380	PREDICTED: 60S ribosomal protein L7-2 [Prunus mume]
TR42583|c2_g1_i2	6.3844	645220851	PREDICTED: 60S ribosomal protein L4 [Prunus mume]
TR43157|c0_g4_i1	6.38388	698569449	PREDICTED: protein TIC 62, chloroplastic [Nicotiana sylvestris]
TR34766|c0_g1_i1	6.38388	743936279	PREDICTED: uncharacterized protein At4g15545-like isoform X1 [Populus euphratica]
TR39047|c1_g1_i2	6.3837	702402595	PREDICTED: probable cysteine proteinase A494 [Eucalyptus grandis]
TR39062|c1_g3_i2	6.38353	674232571	hypothetical protein AALP_AA8G099500 [Arabis alpina]
TR7023|c0_g1_i1	6.38319	641851377	hypothetical protein CISIN_1g0038271mg, partial [Citrus sinensis]
TR38068|c1_g1_i1	6.38301	297743909	unnamed protein product, partial [Vitis vinifera]
TR33623|c2_g3_i1	6.38059	330318594	40S ribosomal protein s21e [Camellia sinensis]
TR39549|c0_g2_i2	6.38007	720068203	PREDICTED: uncharacterized protein LOC104611596 [Nelumbo nucifera]
TR36155|c0_g2_i1	6.37938	937907669	Os03g0177900 [Oryza sativa Japonica Group]
TR18496|c0_g1_i1	6.37851	702347555	PREDICTED: 40S ribosomal protein S18-like [Eucalyptus grandis]
TR37694|c0_g2_i3	6.37799	643738231	hypothetical protein JCGZ_05686 [Jatropha curcas]
TR32880|c1_g4_i2	6.3773	313586501	60S ribosomal protein L31B [Hevea brasiliensis]
TR3696|c0_g2_i1	6.37626	743941388	PREDICTED: 60S ribosomal protein L18-2-like, partial [Populus euphratica]
TR37315|c1_g3_i1	6.37573	470143808	PREDICTED: 60S ribosomal protein L23a-1 [Fragaria vesca subsp. vesca]
TR39032|c0_g1_i5	6.37487	255557357	PREDICTED: uncharacterized protein ycf23 [Ricinus communis]
TR7724|c0_g1_i3	6.37487	388492212	unknown [Lotus japonicus]
TR34350|c0_g1_i1	6.374	674931207	BnaA03g39670D [Brassica napus]
TR40035|c0_g1_i1	6.37295	763777960	hypothetical protein B456_007G288700 [Gossypium raimondii]
TR35421|c0_g1_i2	6.3726	567895264	hypothetical protein CICLE_v10022328mg [Citrus clementina]
TR12614|c0_g1_i1	6.37191	22759731	putative 40S ribosomal protein S3A, partial [Zinnia violacea]
TR43054|c0_g5_i5	6.36982	568822613	PREDICTED: ATPase 10, plasma membrane-type-like isoform X1 [Citrus sinensis]
TR35077|c1_g2_i1	6.36842	747102528	PREDICTED: malate dehydrogenase, glyoxysomal [Sesamum indicum]
TR42545|c0_g1_i1	6.36807	645265017	PREDICTED: bifunctional purine biosynthesis protein purH [Prunus mume]
TR41395|c0_g7_i1	6.36422	5921778	RecName: Full=Chalcone synthase; AltName: Full=Naringenin-chalcone synthase
TR41869|c1_g2_i3	6.36405	648174069	actin 1 [Panax ginseng]
TR42378|c0_g1_i2	6.36317	645275106	PREDICTED: probable chlorophyll(ide) b reductase NYC1, chloroplastic [Prunus mume]
TR38394|c1_g2_i6	6.363	388514153	unknown [Medicago truncatula]
TR26950|c0_g1_i2	6.36212	8778823	T6D22.2 [Arabidopsis thaliana]
TR32347|c0_g1_i6	6.36159	703151170	50S ribosomal protein L31 [Morus notabilis]
TR32769|c0_g1_i1	6.36124	743848319	PREDICTED: ferredoxin-A isoform X2 [Populus euphratica]
TR41738|c0_g9_i1	6.36001	225432062	PREDICTED: 30S ribosomal protein S1, chloroplastic [Vitis vinifera]
TR31200|c0_g1_i2	6.35896	590702440	S phase kinase-associated protein 1 [Theobroma cacao]
TR42332|c0_g3_i1	6.35843	685274769	PREDICTED: phosphoglycerate kinase, cytosolic-like [Brassica rapa]
TR37518|c2_g1_i5	6.35773	694408524	PREDICTED: 60S ribosomal protein L11 isoform X2 [Pyrus x bretschneideri]
TR7654|c0_g1_i4	6.3572	720030625	PREDICTED: uncharacterized protein LOC104603275 [Nelumbo nucifera]
TR32377|c0_g1_i1	6.3565	720026396	PREDICTED: NADH dehydrogenase [ubiquinone] 1 beta subcomplex subunit 8, mitochondrial isoform X2 [Nelumbo nucifera]
TR39649|c0_g5_i1	6.35579	658042239	PREDICTED: uncharacterized protein LOC103420451 [Malus domestica]
TR41102|c1_g6_i2	6.35315	703102915	Guanine nucleotide-binding protein subunit beta-like protein [Morus notabilis]
TR42615|c0_g1_i3	6.35262	255544892	PREDICTED: dicarboxylate transporter 1, chloroplastic [Ricinus communis]
TR33814|c0_g1_i5	6.34944	449458876	PREDICTED: NADH dehydrogenase [ubiquinone] 1 alpha subcomplex subunit 13-B [Cucumis sativus]
TR37518|c2_g2_i1	6.34926	743891601	PREDICTED: 60S ribosomal protein L11 [Populus euphratica]
TR41511|c0_g1_i1	6.34784	703080828	Geranylgeranyl diphosphate reductase [Morus notabilis]
TR35310|c0_g4_i1	6.34784	743902043	PREDICTED: 40S ribosomal protein S3-3 [Populus euphratica]
TR38959|c0_g1_i2	6.3466	720061359	PREDICTED: uncharacterized protein LOC104610291 isoform X2 [Nelumbo nucifera]
TR34391|c3_g4_i2	6.34501	240255756	polyubiquitin 10 [Arabidopsis thaliana]
TR39772|c0_g3_i1	6.34465	255568816	PREDICTED: 2-methylene-furan-3-one reductase [Ricinus communis]
TR42151|c0_g3_i5	6.34447	641842132	hypothetical protein CISIN_1g018326mg [Citrus sinensis]
TR30409|c0_g2_i6	6.3443	297745282	unnamed protein product, partial [Vitis vinifera]
TR33360|c0_g1_i1	6.34163	641864152	hypothetical protein CISIN_1g031839mg [Citrus sinensis]
TR41631|c2_g4_i1	6.34145	351725037	omega-6 fatty acid desaturase, endoplasmic reticulum isozyme 2 [Glycine max]
TR37051|c0_g1_i1	6.33896	645247260	PREDICTED: DEAD-box ATP-dependent RNA helicase 53-like [Prunus mume]
TR41549|c0_g9_i1	6.337	566151263	hypothetical protein POPTR_0001s27260g [Populus trichocarpa]
TR18167|c0_g1_i2	6.337	659093996	PREDICTED: 40S ribosomal protein S11-like [Cucumis melo]
TR7204|c0_g7_i2	6.33664	225431627	PREDICTED: uncharacterized protein LOC100260231 [Vitis vinifera]
TR30428|c0_g1_i6	6.3361	604299836	hypothetical protein MIMGU_mgv1a015002mg [Erythranthe guttata]
TR33845|c0_g2_i1	6.33503	296082250	unnamed protein product, partial [Vitis vinifera]
TR42093|c0_g1_i2	6.33432	100172876	trans-cinnamate 4-hydroxylase [Populus tremuloides]
TR31563|c0_g2_i1	6.33163	351721559	calmodulin [Glycine max]
TR2320|c0_g1_i1	6.33056	255539911	PREDICTED: GTP-binding protein YPTM2 [Ricinus communis]
TR39003|c0_g1_i2	6.32715	743799429	PREDICTED: expansin-A1 [Populus euphratica]
TR37719|c0_g1_i2	6.32643	225461830	PREDICTED: peptide methionine sulfoxide reductase B1, chloroplastic [Vitis vinifera]
TR37798|c0_g2_i4	6.32643	659083191	PREDICTED: rhodanese-like domain-containing protein 9, chloroplastic isoform X1 [Cucumis melo]
TR40482|c0_g2_i3	6.32337	512393300	anthocyanidin synthase [Nekemias grossedentata]
TR42159|c0_g4_i5	6.32301	702260446	PREDICTED: phosphoethanolamine N-methyltransferase 1 [Eucalyptus grandis]
TR39673|c0_g1_i3	6.32247	567161793	hypothetical protein EUTSA_v10028869mg [Eutrema salsugineum]
TR35905|c1_g2_i1	6.32067	225456077	PREDICTED: uncharacterized protein LOC100252476 [Vitis vinifera]
TR30921|c0_g1_i2	6.3203	694385826	PREDICTED: uncharacterized protein PAM68-like [Pyrus x bretschneideri]
TR40416|c0_g3_i1	6.32012	657953369	PREDICTED: chlorophyll synthase, chloroplastic-like isoform X2 [Malus domestica]
TR3627|c1_g1_i2	6.32012	720013380	PREDICTED: 60S ribosomal protein L4 [Nelumbo nucifera]
TR35868|c1_g3_i3	6.31868	568831904	PREDICTED: uncharacterized protein LOC102627328 [Citrus sinensis]
TR34528|c0_g1_i3	6.31615	566151079	3-glucanase family protein [Populus trichocarpa]
TR42585|c0_g1_i2	6.31542	386278578	s-adenosylmethionine decarboxylase, partial [Vernicia fordii]
TR37134|c1_g3_i3	6.31306	255539825	PREDICTED: 60S ribosomal protein L15 [Ricinus communis]
TR21019|c0_g1_i1	6.31252	327493235	70 kDa heat shock protein, partial [Solanum nigrum]
TR41230|c1_g4_i1	6.30979	94404555	putative chloroplast chlorophyll a/b-binding protein [Carya cathayensis]
TR35821|c0_g1_i5	6.30925	604347473	hypothetical protein MIMGU_mgv1a010525mg [Erythranthe guttata]
TR42585|c0_g5_i1	6.30907	255546953	s-adenosylmethionine decarboxylase, putative [Ricinus communis]
TR33987|c0_g2_i1	6.30889	359490767	PREDICTED: nascent polypeptide-associated complex subunit alpha-like protein 2 [Vitis vinifera]
TR39047|c0_g1_i1	6.3087	720040490	PREDICTED: cysteine proteinase RD19a-like [Nelumbo nucifera]
TR37456|c1_g1_i1	6.30834	694359037	PREDICTED: 20 kDa chaperonin, chloroplastic [Pyrus x bretschneideri]
TR34991|c1_g1_i1	6.30652	702441461	PREDICTED: chalcone synthase 1 [Eucalyptus grandis]
TR38075|c1_g2_i8	6.30615	590669895	Glyceraldehyde-3-phosphate dehydrogenase C subunit 1 [Theobroma cacao]
TR40979|c0_g5_i4	6.30597	255543531	PREDICTED: cytochrome b-c1 complex subunit Rieske-4, mitochondrial [Ricinus communis]
TR20092|c0_g1_i1	6.30488	674895394	BnaC08g45660D [Brassica napus]
TR21709|c1_g1_i1	6.30232	697166575	PREDICTED: fructose-bisphosphate aldolase 1, chloroplastic [Nicotiana tomentosiformis]
TR40260|c1_g3_i1	6.30031	224072248	BiP isoform A family protein [Populus trichocarpa]
TR42011|c0_g3_i4	6.30012	554595733	microsomal omega-6-desaturase [Millettia pinnata]
TR36887|c0_g2_i3	6.29994	643718427	hypothetical protein JCGZ_18804 [Jatropha curcas]
TR29190|c0_g1_i3	6.29884	372292204	ribosomal protein L2, partial [Aegiceras corniculatum]
TR32715|c1_g5_i1	6.29884	937897043	Os01g0600900, partial [Oryza sativa Japonica Group]
TR41484|c2_g5_i3	6.29866	657967730	PREDICTED: dnaJ protein homolog [Malus domestica]
TR7654|c0_g1_i3	6.29793	643735329	hypothetical protein JCGZ_26988 [Jatropha curcas]
TR31636|c0_g1_i2	6.29774	225440230	PREDICTED: dihydrofolate reductase [Vitis vinifera]
TR27804|c1_g2_i2	6.29646	720017479	PREDICTED: ubiquitin-conjugating enzyme E2 28 [Nelumbo nucifera]
TR35296|c0_g1_i4	6.29554	702492171	PREDICTED: photosystem II reaction center Psb28 protein [Eucalyptus grandis]
TR39032|c1_g1_i4	6.29407	702317239	PREDICTED: uncharacterized protein ycf23-like [Eucalyptus grandis]
TR42332|c0_g4_i1	6.29389	388517301	unknown [Medicago truncatula]
TR42982|c0_g2_i1	6.29278	743784904	PREDICTED: uncharacterized protein LOC105125072 [Populus euphratica]
TR7739|c2_g1_i1	6.2926	658002916	PREDICTED: plasma membrane ATPase 4 [Malus domestica]
TR42946|c1_g6_i1	6.29168	743893527	PREDICTED: plastidic ATP/ADP-transporter-like [Populus euphratica]
TR39062|c1_g2_i1	6.29094	586759577	PREDICTED: 40S ribosomal protein S6 [Amborella trichopoda]
TR32569|c0_g1_i2	6.29076	449434792	PREDICTED: 40S ribosomal protein S9-2 [Cucumis sativus]
TR35261|c0_g2_i6	6.29076	747085950	PREDICTED: 60S ribosomal protein L30 [Sesamum indicum]
TR37850|c0_g2_i1	6.28762	595792669	hypothetical protein PRUPE_ppa021045mg [Prunus persica]
TR41338|c0_g3_i1	6.28614	590708531	Amino acid kinase family protein [Theobroma cacao]
TR38584|c0_g1_i1	6.28577	645215236	PREDICTED: mitochondrial dicarboxylate/tricarboxylate transporter DTC [Prunus mume]
TR41206|c0_g5_i2	6.28559	359806172	uncharacterized protein LOC100778205 [Glycine max]
TR34629|c1_g1_i1	6.28503	595872698	hypothetical protein PRUPE_ppa011219mg [Prunus persica]
TR31673|c0_g2_i2	6.28429	133917261	major chlorophyll a/b binding protein LHCb1.2 [Spinacia oleracea]
TR31878|c3_g1_i1	6.28281	697151091	PREDICTED: ADP-ribosylation factor 2 isoform X1 [Nicotiana tomentosiformis]
TR26799|c0_g2_i1	6.28263	586680143	PREDICTED: 40S ribosomal protein S21-2 [Amborella trichopoda]
TR33727|c1_g5_i2	6.28244	255550826	PREDICTED: uncharacterized protein LOC8275614 [Ricinus communis]
TR40629|c1_g1_i1	6.28207	356552218	PREDICTED: polyadenylate-binding protein 2 [Glycine max]
TR35367|c0_g1_i1	6.28207	643731849	hypothetical protein JCGZ_00798 [Jatropha curcas]
TR30509|c1_g2_i3	6.28059	703063147	40S ribosomal protein S30 [Morus notabilis]
TR7542|c0_g1_i2	6.27947	947098699	hypothetical protein GLYMA_07G014100 [Glycine max]
TR39497|c1_g1_i3	6.27798	337733638	leucine-rich repeat family protein [Citrus trifoliata]
TR40606|c0_g1_i1	6.27761	694404156	PREDICTED: glycerate dehydrogenase HPR, peroxisomal-like [Pyrus x bretschneideri]
TR42162|c0_g1_i6	6.27668	643716881	hypothetical protein JCGZ_14278 [Jatropha curcas]
TR2913|c0_g1_i1	6.27612	22001640	RecName: Full=Non-symbiotic hemoglobin 2; AltName: Full=GOShi GLB2; Short=Hb2
TR38212|c0_g2_i1	6.27594	763754324	hypothetical protein B456_004G006900 [Gossypium raimondii]
TR42914|c0_g1_i1	6.27501	595597722	CAC1 protein [Malus hybrid cultivar]
TR31673|c1_g2_i5	6.27389	283549609	major chlorophyll a/b binding protein LHCb1.4 precursor [Spinacia oleracea]
TR24516|c0_g1_i1	6.27202	645255802	PREDICTED: uncharacterized protein LOC103332693 [Prunus mume]
TR39244|c1_g1_i1	6.27146	695013959	PREDICTED: probable membrane-associated 30 kDa protein, chloroplastic [Musa acuminata subsp. malaccensis]
TR15454|c0_g1_i1	6.27109	15724246	AT4g02510/T10P11_19 [Arabidopsis thaliana]
TR39214|c0_g1_i2	6.26716	658055228	PREDICTED: fructose-bisphosphate aldolase, cytoplasmic isozyme 1 [Malus domestica]
TR38090|c1_g6_i1	6.2666	702367462	PREDICTED: bifunctional nuclease 2-like [Eucalyptus grandis]
TR40504|c0_g1_i1	6.26622	659121645	PREDICTED: 40S ribosomal protein S2-4-like [Cucumis melo]
TR41869|c1_g3_i1	6.26604	514814400	PREDICTED: actin-1-like isoform X2 [Setaria italica]
TR41241|c0_g2_i1	6.26547	645228652	PREDICTED: uncharacterized protein LOC103321113 [Prunus mume]
TR39610|c0_g9_i1	6.26341	470101329	PREDICTED: eukaryotic translation initiation factor 5A-2 [Fragaria vesca subsp. vesca]
TR42315|c0_g4_i2	6.26285	567131217	hypothetical protein EUTSA_v10011330mg [Eutrema salsugineum]
TR41382|c1_g2_i2	6.26228	643716203	hypothetical protein JCGZ_19056 [Jatropha curcas]
TR36976|c1_g4_i4	6.26115	449455489	PREDICTED: photosystem I reaction center subunit III, chloroplastic-like [Cucumis sativus]
TR32299|c0_g1_i3	6.26097	595830907	hypothetical protein PRUPE_ppa013568mg [Prunus persica]
TR42989|c0_g2_i1	6.26059	567774775	glutamyl-tRNA reductase 1 protein [Ziziphus jujuba]
TR35361|c0_g1_i3	6.2604	719964492	PREDICTED: thylakoid lumenal 17.4 kDa protein, chloroplastic [Nelumbo nucifera]
TR35810|c0_g5_i1	6.26003	571572553	PREDICTED: 60S ribosomal protein L11-like, partial [Glycine max]
TR35490|c0_g2_i3	6.25927	225436454	PREDICTED: aquaporin TIP1-1 [Vitis vinifera]
TR38312|c1_g1_i1	6.25814	470149097	PREDICTED: chlorophyll a-b binding protein, chloroplastic [Fragaria vesca subsp. vesca]
TR42037|c0_g3_i2	6.25814	720017612	PREDICTED: rhodanese-like domain-containing protein 4, chloroplastic [Nelumbo nucifera]
TR36408|c1_g2_i4	6.25701	449476086	PREDICTED: 60S ribosomal protein L13a-4-like isoform 1 [Cucumis sativus]
TR41107|c0_g1_i2	6.25644	255555937	PREDICTED: plastidal glycolate/glycerate translocator 1, chloroplastic [Ricinus communis]
TR34328|c0_g2_i2	6.25512	747085018	PREDICTED: cell division cycle protein 48 homolog [Sesamum indicum]
TR7644|c0_g2_i1	6.25304	595934346	hypothetical protein PRUPE_ppa006366mg [Prunus persica]
TR30382|c0_g1_i1	6.25077	255540123	PREDICTED: bidirectional sugar transporter SWEET12 [Ricinus communis]
TR31948|c0_g1_i5	6.25001	568827103	PREDICTED: uncharacterized protein LOC102631200 [Citrus sinensis]
TR36199|c0_g1_i2	6.24945	590611774	Glutathione S-transferase TAU 19 [Theobroma cacao]
TR2563|c0_g1_i1	6.24926	149391379	dehydrin 13, partial [Oryza sativa Indica Group]
TR3422|c0_g2_i1	6.2485	255568659	PREDICTED: phytosulfokines 3 [Ricinus communis]
TR38700|c0_g6_i1	6.24736	702336469	PREDICTED: ATP-dependent Clp protease proteolytic subunit-related protein 2, chloroplastic [Eucalyptus grandis]
TR35130|c1_g2_i3	6.2466	225434859	PREDICTED: ribulose bisphosphate carboxylase/oxygenase activase, chloroplastic isoform X1 [Vitis vinifera]
TR34881|c0_g1_i4	6.24641	645251360	PREDICTED: glucan endo-1,3-beta-glucosidase, basic isoform-like [Prunus mume]
TR36607|c0_g1_i6	6.24565	764558512	PREDICTED: uncharacterized protein LOC101302629 isoform X1 [Fragaria vesca subsp. vesca]
TR40238|c0_g1_i4	6.24508	566165410	glutamate decarboxylase 1 family protein [Populus trichocarpa]
TR31899|c0_g2_i1	6.24432	672141158	PREDICTED: cytochrome c oxidase subunit 6b-3-like [Phoenix dactylifera]
TR43150|c1_g5_i1	6.24394	593568692	hypothetical protein PHAVU_008G289900g [Phaseolus vulgaris]
TR41469|c1_g2_i1	6.24355	225436904	PREDICTED: uncharacterized protein LOC100259706 isoform X1 [Vitis vinifera]
TR7663|c1_g1_i1	6.24279	111162645	S-adenosylmethionine synthetase, partial [Nicotiana attenuata]
TR34709|c0_g3_i1	6.23879	703150679	Cyclin-dependent kinases regulatory subunit 2 [Morus notabilis]
TR34661|c0_g4_i4	6.23783	388500382	unknown [Lotus japonicus]
TR33300|c0_g1_i2	6.23745	255546007	PREDICTED: uncharacterized protein LOC8268448 [Ricinus communis]
TR23513|c0_g1_i1	6.23745	659114612	PREDICTED: stromal 70 kDa heat shock-related protein, chloroplastic [Cucumis melo]
TR42568|c0_g2_i1	6.23707	643719353	hypothetical protein JCGZ_17005 [Jatropha curcas]
TR16792|c0_g1_i1	6.23534	10834734	heat shock protein 70, partial [Cucurbita pepo]
TR31086|c0_g3_i6	6.23477	502078539	PREDICTED: 60S ribosomal protein L38-like [Cicer arietinum]
TR38959|c0_g1_i1	6.23324	225436219	PREDICTED: uncharacterized protein LOC100248966 isoform X1 [Vitis vinifera]
TR36420|c0_g2_i3	6.23324	567891867	hypothetical protein CICLE_v10032973mg [Citrus clementina]
TR34317|c0_g3_i1	6.23324	702505426	PREDICTED: pyrophosphate-energized vacuolar membrane proton pump-like [Eucalyptus grandis]
TR37459|c0_g1_i1	6.23285	590680578	Pectinacetylesterase family protein [Theobroma cacao]
TR36513|c1_g1_i1	6.23247	642062	1-aminocyclopropane-1-carboxylate oxidase [Pelargonium x hortorum]
TR38567|c0_g1_i1	6.23132	590724678	ATP synthase subunit O, mitochondrial [Theobroma cacao]
TR32133|c0_g1_i2	6.22978	255565621	conserved hypothetical protein [Ricinus communis]
TR42636|c0_g3_i3	6.22959	297743644	unnamed protein product, partial [Vitis vinifera]
TR39563|c2_g3_i3	6.22959	388508836	unknown [Lotus japonicus]
TR42795|c0_g6_i5	6.22882	643709697	hypothetical protein JCGZ_25763 [Jatropha curcas]
TR37220|c0_g3_i1	6.2267	763811115	hypothetical protein B456_012G172900 [Gossypium raimondii]
TR42050|c0_g4_i1	6.22574	590675782	Non-intrinsic ABC protein 6, putative isoform 2 [Theobroma cacao]
TR37695|c0_g2_i5	6.22381	643718056	hypothetical protein JCGZ_18333 [Jatropha curcas]
TR37282|c0_g1_i7	6.22362	566176653	hydrolase family protein [Populus trichocarpa]
TR36727|c0_g1_i2	6.22226	702432627	PREDICTED: 60S ribosomal protein L5 [Eucalyptus grandis]
TR37282|c0_g1_i4	6.22149	566176653	hydrolase family protein [Populus trichocarpa]
TR31573|c0_g1_i4	6.2182	224131432	hypothetical protein POPTR_0014s14260g [Populus trichocarpa]
TR41571|c0_g4_i4	6.21781	641849951	hypothetical protein CISIN_1g014566mg [Citrus sinensis]
TR41395|c0_g4_i1	6.21742	5921778	RecName: Full=Chalcone synthase; AltName: Full=Naringenin-chalcone synthase
TR23132|c1_g1_i1	6.21529	629103198	hypothetical protein EUGRSUZ_F02264, partial [Eucalyptus grandis]
TR37067|c0_g1_i1	6.21179	643713350	hypothetical protein JCGZ_22464 [Jatropha curcas]
TR41985|c0_g1_i2	6.21023	470137274	PREDICTED: translation factor GUF1 homolog, chloroplastic [Fragaria vesca subsp. vesca]
TR40560|c1_g5_i1	6.21004	596002099	hypothetical protein PRUPE_ppa007896mg [Prunus persica]
TR35342|c1_g3_i1	6.20965	567858054	hypothetical protein CICLE_v10005968mg [Citrus clementina]
TR39671|c0_g3_i5	6.20945	590677622	Pgr5-like a, a isoform 1 [Theobroma cacao]
TR33173|c2_g2_i1	6.20945	702325762	PREDICTED: vasodilator-stimulated phosphoprotein-like [Eucalyptus grandis]
TR38362|c1_g6_i5	6.2077	694423435	PREDICTED: somatic embryogenesis receptor kinase 1-like [Pyrus x bretschneideri]
TR39738|c0_g1_i3	6.20711	702263694	PREDICTED: 2-methyl-6-phytyl-1,4-hydroquinone methyltransferase, chloroplastic [Eucalyptus grandis]
TR23301|c1_g1_i1	6.20692	297739755	unnamed protein product, partial [Vitis vinifera]
TR41914|c0_g1_i1	6.20614	147828051	hypothetical protein VITISV_016687 [Vitis vinifera]
TR42795|c0_g5_i3	6.20614	702426568	PREDICTED: ADP,ATP carrier protein 1, mitochondrial [Eucalyptus grandis]
TR42903|c1_g2_i5	6.20516	255552940	Beta-amylase, putative [Ricinus communis]
TR40530|c0_g1_i1	6.20438	568862431	PREDICTED: probable tocopherol O-methyltransferase, chloroplastic isoform X1 [Citrus sinensis]
TR7343|c0_g1_i2	6.20418	702373976	PREDICTED: thioredoxin M-type, chloroplastic-like [Eucalyptus grandis]
TR18497|c0_g1_i1	6.20281	560939363	aspartic proteinase [Camellia sinensis]
TR41549|c0_g2_i1	6.20281	566151263	hypothetical protein POPTR_0001s27260g [Populus trichocarpa]
TR37583|c0_g2_i4	6.20242	641841569	hypothetical protein CISIN_1g015376mg [Citrus sinensis]
TR32198|c1_g1_i4	6.20085	947070922	hypothetical protein GLYMA_13G137100 [Glycine max]
TR39062|c1_g1_i4	6.19908	743904701	PREDICTED: 40S ribosomal protein S6-like [Populus euphratica]
TR42169|c1_g2_i2	6.19889	641842132	hypothetical protein CISIN_1g018326mg [Citrus sinensis]
TR42011|c0_g1_i1	6.19869	76257461	delta12-fatty acid desaturase [Jatropha curcas]
TR35245|c1_g2_i9	6.19849	255566183	PREDICTED: putative phosphatidylglycerol/phosphatidylinositol transfer protein DDB_G0282179 [Ricinus communis]
TR24209|c0_g1_i2	6.1981	658051862	PREDICTED: 60S ribosomal protein L5 [Malus domestica]
TR42146|c1_g1_i2	6.19751	694396532	PREDICTED: UDP-glucuronate 4-epimerase 6 [Pyrus x bretschneideri]
TR39059|c0_g1_i3	6.19417	747100994	PREDICTED: tubulin alpha chain [Sesamum indicum]
TR41361|c0_g4_i1	6.19357	694419156	PREDICTED: glutamate-1-semialdehyde 2,1-aminomutase, chloroplastic-like [Pyrus x bretschneideri]
TR39142|c1_g2_i3	6.19338	290350844	dihydroflavonol reductase [Pelargonium zonale]
TR35901|c0_g2_i2	6.19318	658000815	PREDICTED: 60S ribosomal protein L26-1 [Malus domestica]
TR33939|c0_g2_i3	6.19219	659131987	PREDICTED: ferredoxin-6, chloroplastic [Cucumis melo]
TR32370|c4_g1_i2	6.18963	470143451	PREDICTED: aquaporin PIP2-1 [Fragaria vesca subsp. vesca]
TR41981|c0_g2_i3	6.18943	356548534	PREDICTED: pyrophosphate-energized vacuolar membrane proton pump [Glycine max]
TR42290|c0_g1_i3	6.18785	659069502	PREDICTED: glycine--tRNA ligase 1, mitochondrial [Cucumis melo]
TR39873|c1_g1_i6	6.18666	743904701	PREDICTED: 40S ribosomal protein S6-like [Populus euphratica]
TR40618|c0_g3_i1	6.18507	698473871	PREDICTED: phosphoribosylformylglycinamidine cyclo-ligase, chloroplastic [Nicotiana sylvestris]
TR38075|c1_g2_i4	6.18488	51703306	glyceraldehyde 3-phosphate dehydrogenase [Daucus carota]
TR38567|c0_g1_i2	6.18448	590724678	ATP synthase subunit O, mitochondrial [Theobroma cacao]
TR34695|c0_g2_i1	6.18329	719973271	PREDICTED: superoxide dismutase [Cu-Zn] [Nelumbo nucifera]
TR40409|c1_g1_i7	6.18289	697162111	PREDICTED: S-adenosylmethionine synthase 1 [Nicotiana tomentosiformis]
TR37171|c0_g2_i11	6.18051	317159551	cyclophilin [Hevea brasiliensis]
TR42247|c0_g5_i1	6.18051	702473131	PREDICTED: probable zinc metalloprotease EGY2, chloroplastic [Eucalyptus grandis]
TR38131|c0_g1_i1	6.18031	763781584	hypothetical protein B456_008G080100 [Gossypium raimondii]
TR30733|c0_g1_i2	6.18011	645244630	PREDICTED: heat shock 70 kDa protein 15-like [Prunus mume]
TR41696|c1_g1_i1	6.17991	641830672	hypothetical protein CISIN_1g013352mg [Citrus sinensis]
TR34548|c2_g1_i1	6.17852	645250161	PREDICTED: 60S ribosomal protein L7a isoform X2 [Prunus mume]
TR39032|c0_g1_i1	6.17832	255557357	PREDICTED: uncharacterized protein ycf23 [Ricinus communis]
TR34389|c0_g1_i3	6.17632	147838440	hypothetical protein VITISV_028490 [Vitis vinifera]
TR42991|c0_g2_i2	6.17632	703079072	Protein transport protein Sec61 subunit alpha [Morus notabilis]
TR42310|c0_g4_i1	6.17612	528225655	CONSTANS-like protein [Litchi chinensis]
TR27895|c0_g1_i2	6.17592	645306226	PREDICTED: 4-hydroxy-3-methylbut-2-en-1-yl diphosphate synthase, chloroplastic-like, partial [Prunus mume]
TR41035|c0_g2_i1	6.17233	659076665	PREDICTED: divinyl chlorophyllide a 8-vinyl-reductase, chloroplastic [Cucumis melo]
TR37319|c0_g4_i3	6.17033	702494204	PREDICTED: uncharacterized protein LOC104425634 [Eucalyptus grandis]
TR7276|c0_g1_i2	6.16952	643708709	hypothetical protein JCGZ_23458 [Jatropha curcas]
TR37178|c0_g1_i1	6.16752	590695938	51 kDa subunit of complex I [Theobroma cacao]
TR33727|c1_g3_i1	6.1643	351728081	uncharacterized protein LOC100306205 [Glycine max]
TR38847|c1_g2_i1	6.16269	698515700	PREDICTED: luminal-binding protein [Nicotiana sylvestris]
TR39440|c0_g2_i1	6.16269	698562037	PREDICTED: 40S ribosomal protein SA-like isoform X2 [Nicotiana sylvestris]
TR42170|c0_g5_i1	6.16088	643730669	hypothetical protein JCGZ_04744 [Jatropha curcas]
TR35116|c0_g5_i1	6.16027	590583008	DnaJ/Hsp40 cysteine-rich domain superfamily protein [Theobroma cacao]
TR42876|c1_g6_i1	6.16007	224146166	eIF4-gamma/eIF5/eIF2-epsilon domain-containing family protein [Populus trichocarpa]
TR39204|c0_g1_i1	6.16007	658044374	PREDICTED: GDSL esterase/lipase At2g04570-like [Malus domestica]
TR33357|c1_g7_i1	6.15987	747097928	PREDICTED: uncharacterized protein LOC105175992 [Sesamum indicum]
TR33663|c0_g3_i1	6.15967	296086416	unnamed protein product, partial [Vitis vinifera]
TR40767|c0_g9_i2	6.15826	527190719	oxygen-evolving enhancer protein 1, chloroplastic [Genlisea aurea]
TR42970|c0_g2_i4	6.15826	645219282	PREDICTED: phospho-2-dehydro-3-deoxyheptonate aldolase 2, chloroplastic-like [Prunus mume]
TR38198|c1_g1_i6	6.15805	566146555	60S ribosomal protein L13 [Populus trichocarpa]
TR38192|c0_g1_i2	6.15805	702499562	PREDICTED: 40S ribosomal protein S20-2 [Eucalyptus grandis]
TR37734|c2_g7_i1	6.15704	32400871	ribosomal Pr 117, partial [Triticum aestivum]
TR41968|c0_g1_i2	6.15482	255587664	rubisco subunit binding-protein alpha subunit, ruba, putative [Ricinus communis]
TR36323|c1_g1_i1	6.1532	697098132	PREDICTED: eukaryotic translation initiation factor 1A-like [Nicotiana tomentosiformis]
TR34669|c0_g3_i1	6.15279	661902328	putative phenylalanine ammonia-lyase, partial [Zanthoxylum ailanthoides]
TR39746|c0_g2_i2	6.15279	743843491	PREDICTED: reticulon-like protein B2 [Populus euphratica]
TR7497|c0_g3_i1	6.15097	388509384	unknown [Lotus japonicus]
TR37265|c0_g2_i7	6.14914	565345357	PREDICTED: glycine-rich RNA-binding protein 1-like, partial [Solanum tuberosum]
TR41422|c2_g3_i3	6.14771	658009157	PREDICTED: malate dehydrogenase [NADP], chloroplastic-like [Malus domestica]
TR42378|c0_g2_i3	6.14731	645275106	PREDICTED: probable chlorophyll(ide) b reductase NYC1, chloroplastic [Prunus mume]
TR35967|c0_g1_i6	6.14629	255581408	PREDICTED: uncharacterized protein LOC8286660 [Ricinus communis]
TR40635|c0_g1_i2	6.14547	763790730	hypothetical protein B456_009G177900 [Gossypium raimondii]
TR39193|c0_g1_i3	6.14445	694378371	PREDICTED: methyl-CpG-binding domain-containing protein 11-like [Pyrus x bretschneideri]
TR35624|c1_g3_i1	6.14343	255581578	40S ribosomal protein S5, putative [Ricinus communis]
TR41968|c0_g1_i3	6.14282	595822952	hypothetical protein PRUPE_ppa003328mg [Prunus persica]
TR26050|c0_g1_i1	6.14139	661891529	unnamed protein product [Coffea canephora]
TR39977|c0_g2_i1	6.14119	694410248	PREDICTED: GDSL esterase/lipase At5g33370-like [Pyrus x bretschneideri]
TR41602|c0_g1_i1	6.14098	255552303	PREDICTED: glucose-1-phosphate adenylyltransferase large subunit 3, chloroplastic/amyloplastic [Ricinus communis]
TR42162|c0_g1_i2	6.14098	643716881	hypothetical protein JCGZ_14278 [Jatropha curcas]
TR38394|c1_g2_i1	6.14078	747084947	PREDICTED: 60S ribosomal protein L12 [Sesamum indicum]
TR31211|c1_g3_i1	6.14057	727607476	PREDICTED: heme-binding protein 2-like [Camelina sativa]
TR42456|c0_g6_i5	6.14017	576866706	sucrose transporter 5 [Theobroma cacao]
TR37443|c0_g2_i3	6.13955	225451439	PREDICTED: uncharacterized protein LOC100263426 [Vitis vinifera]
TR39964|c0_g2_i1	6.13853	643717396	hypothetical protein JCGZ_19656 [Jatropha curcas]
TR42903|c1_g1_i1	6.13812	568214229	beta-amylase PCT-BMYI [Solanum tuberosum]
TR32737|c0_g1_i1	6.13689	947058656	hypothetical protein GLYMA_16G127300 [Glycine max]
TR37295|c0_g1_i1	6.13648	296085315	unnamed protein product, partial [Vitis vinifera]
TR7288|c0_g1_i1	6.13463	763811748	hypothetical protein B456_013G009800 [Gossypium raimondii]
TR3337|c0_g1_i1	6.13402	698520907	PREDICTED: uncharacterized protein LOC104210145 [Nicotiana sylvestris]
TR35034|c0_g7_i2	6.13381	567877241	hypothetical protein CICLE_v10011817mg [Citrus clementina]
TR36309|c0_g2_i3	6.13381	590634647	Basic transcription factor 3 [Theobroma cacao]
TR39641|c1_g1_i1	6.13319	657960688	PREDICTED: proteasome subunit alpha type-4 [Malus domestica]
TR32689|c0_g3_i1	6.13319	727418371	PREDICTED: 60S ribosomal protein L37a-like, partial [Camelina sativa]
TR27156|c0_g1_i2	6.13031	84468442	putative rubisco subunit binding-protein alpha subunit, partial [Trifolium pratense]
TR34432|c0_g2_i1	6.13031	763761224	hypothetical protein B456_005G052100 [Gossypium raimondii]
TR39019|c1_g2_i1	6.12619	743899786	PREDICTED: ferredoxin--NADP reductase, leaf isozyme, chloroplastic [Populus euphratica]
TR39321|c0_g2_i1	6.12495	743911577	PREDICTED: uncharacterized aarF domain-containing protein kinase At5g05200, chloroplastic [Populus euphratica]
TR40948|c2_g3_i1	6.12309	604303990	hypothetical protein MIMGU_mgv1a012962mg [Erythranthe guttata]
TR7711|c0_g10_i1	6.12247	672941929	chalcone synthase, partial [Camellia sinensis]
TR39014|c0_g1_i3	6.12143	763804030	hypothetical protein B456_011G099300 [Gossypium raimondii]
TR35492|c3_g2_i1	6.12122	763804030	hypothetical protein B456_011G099300 [Gossypium raimondii]
TR39545|c0_g2_i4	6.1206	470134237	PREDICTED: 40S ribosomal protein S2-1-like [Fragaria vesca subsp. vesca]
TR36276|c0_g2_i1	6.11936	192764617	chloroplast light-harvesting complex II protein, partial [Populus tremula]
TR39772|c0_g4_i1	6.11873	702440520	PREDICTED: 2-methylene-furan-3-one reductase [Eucalyptus grandis]
TR35833|c0_g2_i4	6.11853	643731849	hypothetical protein JCGZ_00798 [Jatropha curcas]
TR34375|c0_g1_i1	6.11832	763741355	hypothetical protein B456_001G108200 [Gossypium raimondii]
TR39248|c0_g1_i2	6.11749	641842935	hypothetical protein CISIN_1g002208mg [Citrus sinensis]
TR41249|c0_g1_i2	6.11686	255552303	PREDICTED: glucose-1-phosphate adenylyltransferase large subunit 3, chloroplastic/amyloplastic [Ricinus communis]
TR34933|c0_g1_i2	6.11478	643722156	hypothetical protein JCGZ_12496 [Jatropha curcas]
TR38828|c0_g1_i2	6.11458	641841570	hypothetical protein CISIN_1g015376mg [Citrus sinensis]
TR38275|c0_g1_i4	6.11458	763770289	hypothetical protein B456_006G207600 [Gossypium raimondii]
TR32943|c0_g3_i1	6.11395	698433731	PREDICTED: CDGSH iron-sulfur domain-containing protein NEET [Nicotiana sylvestris]
TR35537|c0_g1_i1	6.11249	747079069	PREDICTED: uncharacterized protein LOC105168359 [Sesamum indicum]
TR40490|c0_g1_i5	6.11187	735688056	flavonoid 3'5'-hydroxylase [Glycine max]
TR37018|c1_g1_i3	6.11041	951046921	PREDICTED: 40S ribosomal protein S3a [Vigna radiata var. radiata]
TR32374|c0_g1_i1	6.10852	763755511	hypothetical protein B456_004G069400 [Gossypium raimondii]
TR36984|c0_g2_i1	6.1079	595825457	hypothetical protein PRUPE_ppa007605mg [Prunus persica]
TR39772|c0_g3_i2	6.10727	255568816	PREDICTED: 2-methylene-furan-3-one reductase [Ricinus communis]
TR40107|c0_g1_i1	6.10727	694444166	PREDICTED: 60S ribosomal protein L7-2-like [Pyrus x bretschneideri]
TR33883|c0_g9_i1	6.10685	183211864	At5G60390-like protein, partial [Arabidopsis lyrata subsp. petraea]
TR35034|c0_g3_i2	6.10664	657380982	pro-resilin, putative [Medicago truncatula]
TR38057|c1_g1_i1	6.10476	596292737	hypothetical protein PRUPE_ppa024854mg [Prunus persica]
TR42181|c0_g6_i1	6.10245	255554837	PREDICTED: aminomethyltransferase, mitochondrial [Ricinus communis]
TR42159|c0_g3_i2	6.10224	429326616	methyl transferase [Populus tomentosa]
TR38085|c0_g1_i2	6.10182	255564428	PREDICTED: elongation factor 1-beta 2 [Ricinus communis]
TR34874|c0_g2_i1	6.10077	502166424	PREDICTED: small ubiquitin-related modifier 1-like [Cicer arietinum]
TR38715|c2_g10_i2	6.09887	240255756	polyubiquitin 10 [Arabidopsis thaliana]
TR41338|c0_g1_i2	6.09866	590708531	Amino acid kinase family protein [Theobroma cacao]
TR37556|c0_g5_i3	6.09824	595837558	hypothetical protein PRUPE_ppa011584mg [Prunus persica]
TR40789|c0_g4_i3	6.09782	3024148	RecName: Full=S-adenosylmethionine synthase 3; Short=AdoMet synthase 3; AltName: Full=Methionine adenosyltransferase 3; Short=MAT 3
TR35310|c0_g1_i2	6.09761	224141685	40S ribosomal protein S3 [Populus trichocarpa]
TR37250|c0_g2_i6	6.09761	661899277	unnamed protein product [Coffea canephora]
TR42795|c0_g5_i1	6.09635	702426568	PREDICTED: ADP,ATP carrier protein 1, mitochondrial [Eucalyptus grandis]
TR42048|c0_g1_i1	6.0955	595939469	hypothetical protein PRUPE_ppa009447mg [Prunus persica]
TR2636|c0_g1_i1	6.09402	317376136	RecName: Full=Cyanate hydratase; Short=Cyanase; AltName: Full=Cyanate hydrolase; AltName: Full=Cyanate lyase
TR37436|c0_g2_i1	6.09297	629117251	hypothetical protein EUGRSUZ_C03295 [Eucalyptus grandis]
TR41484|c2_g2_i2	6.09255	590567325	DNAJ [Theobroma cacao]
TR18846|c0_g1_i1	6.09255	590597458	Insulinase (Peptidase family M16) family protein isoform 4 [Theobroma cacao]
TR7638|c0_g1_i1	6.09149	703146392	putative monodehydroascorbate reductase, cytoplasmic isoform 2 [Morus notabilis]
TR39465|c0_g2_i2	6.09149	703155888	Magnesium-protoporphyrin IX monomethyl ester [oxidative] cyclase [Morus notabilis]
TR35479|c0_g2_i1	6.09022	763798748	hypothetical protein B456_010G109600 [Gossypium raimondii]
TR36155|c0_g1_i1	6.09001	643717639	hypothetical protein JCGZ_16471 [Jatropha curcas]
TR30041|c1_g4_i2	6.08916	331267976	elongation factor, partial [Ananas comosus]
TR35354|c0_g2_i1	6.08831	764639814	PREDICTED: probable L-type lectin-domain containing receptor kinase S.7 [Fragaria vesca subsp. vesca]
TR39529|c0_g1_i1	6.08746	255563608	PREDICTED: serine hydroxymethyltransferase 4 [Ricinus communis]
TR34111|c0_g1_i2	6.08704	593800005	hypothetical protein PHAVU_001G200900g [Phaseolus vulgaris]
TR36032|c0_g5_i1	6.08576	1076583	histone H3.3 - tomato (fragment)
TR38418|c0_g4_i1	6.08555	122233481	RecName: Full=Chalcone--flavonone isomerase; Short=Chalcone isomerase
TR37260|c0_g2_i3	6.0847	351722565	uncharacterized protein LOC100500224 [Glycine max]
TR41193|c0_g1_i4	6.08449	659096509	PREDICTED: trigger factor-like protein TIG [Cucumis melo]
TR2762|c2_g3_i1	6.07959	703075841	40S ribosomal protein S29 [Morus notabilis]
TR42630|c1_g2_i4	6.07874	590696728	Jasmonate-zim-domain protein 3, putative isoform 3 [Theobroma cacao]
TR35214|c0_g1_i1	6.07874	641856065	hypothetical protein CISIN_1g025842mg [Citrus sinensis]
TR38565|c1_g1_i5	6.07831	643734288	hypothetical protein JCGZ_03170 [Jatropha curcas]
TR38997|c0_g3_i1	6.0781	645227205	PREDICTED: uncharacterized protein LOC103320498 [Prunus mume]
TR7711|c0_g1_i2	6.07532	595790462	hypothetical protein PRUPE_ppa023080mg, partial [Prunus persica]
TR35132|c0_g1_i6	6.07382	645274068	PREDICTED: uncharacterized protein LOC103340532 [Prunus mume]
TR37319|c0_g2_i1	6.07168	698426307	PREDICTED: uncharacterized protein LOC104234758 [Nicotiana sylvestris]
TR38710|c0_g4_i1	6.07082	567892199	hypothetical protein CICLE_v10032366mg [Citrus clementina]
TR36125|c1_g1_i3	6.0706	595793281	hypothetical protein PRUPE_ppa012535mg [Prunus persica]
TR42515|c0_g2_i2	6.06932	702480321	PREDICTED: uncharacterized protein LOC104422397 [Eucalyptus grandis]
TR40948|c2_g2_i3	6.06889	15237018	nucleoside diphosphate kinase 3 [Arabidopsis thaliana]
TR42204|c0_g3_i5	6.06695	297735522	unnamed protein product, partial [Vitis vinifera]
TR37296|c0_g5_i1	6.06674	357513307	Ribosomal protein S8 [Medicago truncatula]
TR34567|c0_g2_i1	6.06674	743898825	PREDICTED: triosephosphate isomerase, cytosolic [Populus euphratica]
TR38906|c0_g1_i1	6.06501	702450474	PREDICTED: probable ATP synthase 24 kDa subunit, mitochondrial [Eucalyptus grandis]
TR7241|c0_g1_i4	6.06199	703096279	hypothetical protein L484_022156 [Morus notabilis]
TR36575|c0_g1_i3	6.06113	657942570	PREDICTED: 8-hydroxygeraniol dehydrogenase-like [Malus domestica]
TR40107|c0_g1_i2	6.05918	747092688	PREDICTED: 60S ribosomal protein L7-2-like [Sesamum indicum]
TR36287|c1_g1_i4	6.05897	567165654	hypothetical protein EUTSA_v10001769mg [Eutrema salsugineum]
TR39397|c1_g2_i5	6.05853	661883396	unnamed protein product [Coffea canephora]
TR39847|c0_g3_i1	6.05853	694422280	PREDICTED: branched-chain-amino-acid aminotransferase 3, chloroplastic-like [Pyrus x bretschneideri]
TR40757|c0_g4_i1	6.05832	658022064	PREDICTED: glyceraldehyde-3-phosphate dehydrogenase B, chloroplastic [Malus domestica]
TR38959|c1_g1_i3	6.05723	225436219	PREDICTED: uncharacterized protein LOC100248966 isoform X1 [Vitis vinifera]
TR36443|c2_g10_i1	6.0568	255635930	unknown, partial [Glycine max]
TR39970|c1_g12_i1	6.05658	743863782	PREDICTED: probable aquaporin PIP2-5 [Populus euphratica]
TR35302|c0_g2_i4	6.05528	763812502	hypothetical protein B456_013G045400 [Gossypium raimondii]
TR39639|c0_g1_i2	6.05028	698530480	PREDICTED: uncharacterized protein LOC104214132 [Nicotiana sylvestris]
TR41601|c1_g1_i1	6.04963	641825547	hypothetical protein CISIN_1g0100012mg, partial [Citrus sinensis]
TR39062|c1_g1_i1	6.04701	643734077	hypothetical protein JCGZ_24919 [Jatropha curcas]
TR40256|c0_g2_i3	6.04571	672129068	PREDICTED: 2,3-bisphosphoglycerate-independent phosphoglycerate mutase-like [Phoenix dactylifera]
TR38234|c0_g7_i2	6.04483	47026845	ADP-ribosylation factor, partial [Hyacinthus orientalis]
TR42585|c0_g4_i1	6.0433	645277397	PREDICTED: S-adenosylmethionine decarboxylase proenzyme [Prunus mume]
TR40560|c1_g2_i2	6.04221	596002099	hypothetical protein PRUPE_ppa007896mg [Prunus persica]
TR37296|c0_g2_i1	6.04155	743837495	PREDICTED: 40S ribosomal protein S8-like [Populus euphratica]
TR35810|c0_g3_i3	6.04133	674873300	BnaAnng16950D [Brassica napus]
TR42551|c2_g12_i1	6.04045	645164614	chloroplast light harvesting chlorophyll a/b binding protein, partial [Pinus yunnanensis var. tenuifolia]
TR35038|c0_g5_i2	6.03958	764554162	PREDICTED: 60S ribosomal protein L27-3 [Fragaria vesca subsp. vesca]
TR43150|c1_g5_i4	6.03914	502100078	PREDICTED: oxygen-dependent coproporphyrinogen-III oxidase, chloroplastic [Cicer arietinum]
TR7269|c1_g2_i1	6.0387	255545114	conserved hypothetical protein [Ricinus communis]
TR41623|c0_g2_i1	6.0387	590587519	UDP-D-apiose/UDP-D-xylose synthase 2 [Theobroma cacao]
TR7330|c0_g1_i3	6.0376	697157095	PREDICTED: 1,2-dihydroxy-3-keto-5-methylthiopentene dioxygenase 2 {ECO:0000255|HAMAP-Rule:MF_03154} [Nicotiana tomentosiformis]
TR38565|c1_g1_i2	6.03716	225431169	PREDICTED: 60S ribosomal protein L8 [Vitis vinifera]
TR34899|c1_g2_i1	6.03716	590654449	Ribosomal protein L5 B isoform 1 [Theobroma cacao]
TR38407|c0_g3_i2	6.03628	674887413	BnaA07g12540D [Brassica napus]
TR37957|c0_g2_i4	6.03628	720074372	PREDICTED: ATP synthase subunit O, mitochondrial-like [Nelumbo nucifera]
TR30828|c1_g3_i2	6.03606	595808447	hypothetical protein PRUPE_ppa013424mg [Prunus persica]
TR38549|c1_g2_i1	6.03496	460412936	PREDICTED: protochlorophyllide reductase-like [Solanum lycopersicum]
TR39467|c0_g2_i1	6.03496	747089491	PREDICTED: 60S ribosomal protein L3-like [Sesamum indicum]
TR41422|c2_g3_i2	6.0343	255583746	malate dehydrogenase, putative [Ricinus communis]
TR42830|c0_g2_i1	6.03232	695040001	PREDICTED: phosphomethylpyrimidine synthase, chloroplastic-like isoform X3 [Musa acuminata subsp. malaccensis]
TR34952|c1_g2_i2	6.03188	702489016	PREDICTED: photosystem I reaction center subunit III, chloroplastic [Eucalyptus grandis]
TR30974|c0_g4_i4	6.03166	694390790	PREDICTED: 20 kDa chaperonin, chloroplastic isoform X2 [Pyrus x bretschneideri]
TR36150|c0_g4_i1	6.03122	380719865	senescence-associated protein [Vitis quinquangularis]
TR35698|c1_g7_i2	6.03056	763761224	hypothetical protein B456_005G052100 [Gossypium raimondii]
TR7284|c1_g1_i2	6.02989	590687671	RUB1 conjugating enzyme 1 isoform 1 [Theobroma cacao]
TR37747|c0_g2_i1	6.02768	743841896	PREDICTED: dehydration-responsive protein RD22-like [Populus euphratica]
TR35302|c0_g2_i9	6.02746	224102033	40S ribosomal protein S16 [Populus trichocarpa]
TR36610|c0_g1_i3	6.02702	225441339	PREDICTED: protein EARLY RESPONSIVE TO DEHYDRATION 15 [Vitis vinifera]
TR33451|c0_g1_i2	6.02547	356521382	PREDICTED: 30S ribosomal protein S5, chloroplastic-like [Glycine max]
TR37518|c2_g1_i3	6.02503	593696546	hypothetical protein PHAVU_005G011400g [Phaseolus vulgaris]
TR39133|c0_g1_i3	6.02392	697105543	PREDICTED: uncharacterized protein At1g32220, chloroplastic isoform X2 [Nicotiana tomentosiformis]
TR36735|c0_g2_i2	6.0237	951031179	PREDICTED: 40S ribosomal protein S8-like [Vigna radiata var. radiata]
TR37684|c0_g3_i1	6.02192	297743909	unnamed protein product, partial [Vitis vinifera]
TR38195|c0_g1_i1	6.0217	645255944	PREDICTED: probable aquaporin PIP1-4 [Prunus mume]
TR33142|c0_g2_i1	6.01926	763754866	hypothetical protein B456_004G034700 [Gossypium raimondii]
TR6991|c0_g1_i2	6.01748	643708452	hypothetical protein JCGZ_23201 [Jatropha curcas]
TR38517|c0_g5_i3	6.01703	702450474	PREDICTED: probable ATP synthase 24 kDa subunit, mitochondrial [Eucalyptus grandis]
TR30521|c0_g1_i1	6.01614	514765321	PREDICTED: ubiquitin-NEDD8-like protein RUB1-like [Setaria italica]
TR29446|c0_g3_i1	6.01592	567852661	hypothetical protein CICLE_v10005909mg [Citrus clementina]
TR35354|c0_g3_i1	6.01592	659125874	PREDICTED: 60S ribosomal protein L9-like [Cucumis melo]
TR39976|c0_g2_i2	6.01525	641863741	hypothetical protein CISIN_1g016265mg [Citrus sinensis]
TR38517|c0_g5_i1	6.01257	590707976	Copper ion binding,cobalt ion binding,zinc ion binding isoform 1 [Theobroma cacao]
TR39713|c0_g2_i1	6.01235	643714522	hypothetical protein JCGZ_20960 [Jatropha curcas]
TR40702|c0_g1_i4	6.01212	224146178	hypothetical protein POPTR_0019s08290g [Populus trichocarpa]
TR39133|c0_g3_i1	6.01212	514801181	PREDICTED: uncharacterized protein At1g32220, chloroplastic [Setaria italica]
TR43150|c0_g2_i1	6.01212	567889685	hypothetical protein CICLE_v10032932mg [Citrus clementina]
TR31198|c0_g1_i1	6.0119	763817628	hypothetical protein B456_N024400, partial [Gossypium raimondii]
TR40482|c0_g2_i1	6.01033	702324777	PREDICTED: leucoanthocyanidin dioxygenase [Eucalyptus grandis]
TR27221|c0_g1_i2	6.01011	6691519	EEF53, partial [Solanum melongena]
TR39298|c0_g1_i2	6.00899	590689704	Photosystem II stability/assembly factor isoform 3, partial [Theobroma cacao]
TR39977|c0_g3_i1	6.00854	604327341	hypothetical protein MIMGU_mgv1a008646mg [Erythranthe guttata]
TR40930|c0_g1_i1	6.00697	720068014	PREDICTED: probable tocopherol O-methyltransferase, chloroplastic isoform X3 [Nelumbo nucifera]
TR39873|c1_g1_i5	6.00652	763797284	hypothetical protein B456_010G038700 [Gossypium raimondii]
TR36317|c0_g1_i1	6.00518	697123385	PREDICTED: uncharacterized protein LOC104108372 [Nicotiana tomentosiformis]
TR23456|c0_g1_i1	6.00495	645241230	PREDICTED: GDP-L-galactose phosphorylase 1 [Prunus mume]
TR39503|c0_g4_i3	6.00495	747075126	PREDICTED: 40S ribosomal protein S4 [Sesamum indicum]
TR21811|c0_g1_i1	6.00338	643739025	hypothetical protein JCGZ_01339 [Jatropha curcas]
TR41264|c0_g3_i2	6.0018	645237427	PREDICTED: magnesium-chelatase subunit ChlI, chloroplastic [Prunus mume]
TR35919|c0_g1_i2	6.0009	763813249	hypothetical protein B456_013G080900 [Gossypium raimondii]
TR38319|c0_g4_i1	6.00045	567892199	hypothetical protein CICLE_v10032366mg [Citrus clementina]
TR36550|c0_g2_i2	5.99932	18148923	polygalacturonase-inhibitor protein [Citrus hybrid cultivar]
TR41968|c0_g8_i1	5.99932	502145480	PREDICTED: ruBisCO large subunit-binding protein subunit alpha, chloroplastic [Cicer arietinum]
TR31573|c0_g1_i2	5.99887	703097147	hypothetical protein L484_008692 [Morus notabilis]
TR38075|c1_g1_i1	5.99842	641810199	hypothetical protein CISIN_1g024629mg [Citrus sinensis]
TR37167|c0_g2_i1	5.99752	604317215	hypothetical protein MIMGU_mgv1a002717mg [Erythranthe guttata]
TR43084|c0_g1_i1	5.99729	659079224	PREDICTED: LOW QUALITY PROTEIN: ABC transporter F family member 5 [Cucumis melo]
TR40188|c1_g4_i1	5.99684	356514035	PREDICTED: ATP synthase delta chain, chloroplastic-like [Glycine max]
TR39404|c0_g1_i1	5.99684	590630141	Glutathione S-transferase family protein isoform 2 [Theobroma cacao]
TR39562|c1_g1_i1	5.99661	659085470	PREDICTED: mitochondrial outer membrane protein porin of 34 kDa [Cucumis melo]
TR2585|c0_g1_i4	5.99639	703112255	Proteinase inhibitor [Morus notabilis]
TR31673|c1_g2_i12	5.99616	747097137	PREDICTED: chlorophyll a-b binding protein 21, chloroplastic-like [Sesamum indicum]
TR31149|c0_g6_i3	5.99594	567887820	hypothetical protein CICLE_v10033494mg [Citrus clementina]
TR36309|c0_g2_i1	5.99594	743881083	PREDICTED: transcription factor BTF3 homolog 4-like isoform X4 [Elaeis guineensis]
TR40230|c0_g8_i1	5.99435	694356134	PREDICTED: ankyrin repeat domain-containing protein 2 isoform X2 [Pyrus x bretschneideri]
TR43014|c0_g1_i2	5.9939	641856609	hypothetical protein CISIN_1g004795mg [Citrus sinensis]
TR33447|c0_g1_i2	5.99277	658022526	PREDICTED: thylakoid lumenal 17.9 kDa protein, chloroplastic-like [Malus domestica]
TR42914|c0_g2_i4	5.99095	595597722	CAC1 protein [Malus hybrid cultivar]
TR32275|c1_g3_i2	5.9905	359807381	uncharacterized protein LOC100805631 [Glycine max]
TR41968|c0_g2_i1	5.99027	449456032	PREDICTED: ruBisCO large subunit-binding protein subunit alpha [Cucumis sativus]
TR34700|c1_g2_i5	5.98778	297744655	unnamed protein product, partial [Vitis vinifera]
TR42337|c0_g6_i1	5.98732	388501768	unknown [Lotus japonicus]
TR41631|c2_g3_i2	5.98641	68164987	omega-6 fatty acid desaturase [Hevea brasiliensis]
TR43012|c1_g1_i4	5.98596	747046729	PREDICTED: ATP-dependent zinc metalloprotease FTSH, chloroplastic [Sesamum indicum]
TR34305|c2_g1_i6	5.9855	747093668	PREDICTED: polyubiquitin [Sesamum indicum]
TR34600|c0_g1_i3	5.98504	255550149	heat shock protein binding protein, putative [Ricinus communis]
TR42946|c1_g4_i1	5.98391	719994761	PREDICTED: plastidic ATP/ADP-transporter-like [Nelumbo nucifera]
TR42047|c0_g4_i2	5.98368	763761485	hypothetical protein B456_005G067000 [Gossypium raimondii]
TR30105|c0_g1_i1	5.98299	694415025	PREDICTED: 60S ribosomal protein L18-2 [Pyrus x bretschneideri]
TR40853|c0_g4_i1	5.98254	643716203	hypothetical protein JCGZ_19056 [Jatropha curcas]
TR29050|c0_g2_i2	5.98231	359493630	PREDICTED: UDP-glycosyltransferase 79B6-like [Vitis vinifera]
TR39601|c1_g1_i3	5.98208	596010786	hypothetical protein PRUPE_ppa013257mg [Prunus persica]
TR37134|c1_g1_i1	5.98094	567857884	hypothetical protein CICLE_v10005611mg [Citrus clementina]
TR39503|c0_g4_i1	5.98025	747075126	PREDICTED: 40S ribosomal protein S4 [Sesamum indicum]
TR39873|c1_g1_i3	5.97934	224082111	hypothetical protein POPTR_0005s17280g [Populus trichocarpa]
TR37899|c0_g1_i1	5.97934	596004012	hypothetical protein PRUPE_ppa010690mg [Prunus persica]
TR39204|c0_g1_i2	5.97934	658044374	PREDICTED: GDSL esterase/lipase At2g04570-like [Malus domestica]
TR42316|c0_g6_i2	5.97842	702473539	PREDICTED: pyruvate kinase, cytosolic isozyme [Eucalyptus grandis]
TR34292|c0_g1_i2	5.9782	373432589	malate dehydrogenase, cytoplasmic-like [Glycine max]
TR18608|c0_g1_i1	5.97751	225457446	PREDICTED: nucleoside diphosphate kinase 2, chloroplastic [Vitis vinifera]
TR41484|c2_g3_i2	5.97636	461944	RecName: Full=DnaJ protein homolog; AltName: Full=DNAJ-1; Flags: Precursor
TR40510|c0_g1_i2	5.97636	645276953	PREDICTED: signal recognition particle 54 kDa protein, chloroplastic [Prunus mume]
TR34861|c0_g2_i2	5.97613	720073760	PREDICTED: ATP-dependent Clp protease proteolytic subunit 4, chloroplastic-like [Nelumbo nucifera]
TR37123|c0_g1_i2	5.97499	347596003	extracellular calcium sensing receptor [Castanopsis chinensis]
TR40482|c0_g2_i2	5.97476	643712104	hypothetical protein JCGZ_20688 [Jatropha curcas]
TR42884|c2_g2_i1	5.97453	6759597	plasma membrane H+ ATPase [Prunus persica]
TR29880|c0_g2_i3	5.97361	657396234	glyceraldehyde-3-phosphate dehydrogenase B [Medicago truncatula]
TR40622|c0_g1_i2	5.97292	643725796	hypothetical protein JCGZ_10922 [Jatropha curcas]
TR37150|c0_g2_i2	5.97292	702499562	PREDICTED: 40S ribosomal protein S20-2 [Eucalyptus grandis]
TR35965|c1_g1_i2	5.97292	743918751	PREDICTED: uncharacterized protein LOC105110143 [Populus euphratica]
TR32294|c1_g1_i4	5.97269	702319569	PREDICTED: oxygen-evolving enhancer protein 3-2, chloroplastic [Eucalyptus grandis]
TR35051|c0_g3_i1	5.972	596186955	hypothetical protein PRUPE_ppa007442mg [Prunus persica]
TR36024|c0_g1_i7	5.97062	629077841	hypothetical protein EUGRSUZ_L01179 [Eucalyptus grandis]
TR35867|c0_g1_i2	5.97016	351727278	uncharacterized protein LOC100500684 [Glycine max]
TR39891|c1_g2_i7	5.96832	340002457	chloroplast photosystem II subunit [Sedum alfredii]
TR36058|c0_g2_i3	5.96786	743898624	PREDICTED: protein YLS9-like [Populus euphratica]
TR38975|c1_g9_i1	5.96671	674945960	BnaA07g34180D [Brassica napus]
TR42510|c2_g2_i1	5.96555	114329246	hydroxymethylbutenyl diphosphate reductase [Camptotheca acuminata]
TR32434|c0_g4_i3	5.96509	583830778	glutathione S-transferase [Camellia japonica]
TR39927|c0_g3_i3	5.96463	567921854	hypothetical protein CICLE_v10009025mg [Citrus clementina]
TR40574|c1_g2_i3	5.96394	702361158	PREDICTED: low-temperature-induced cysteine proteinase [Eucalyptus grandis]
TR31376|c0_g1_i3	5.96371	326532212	predicted protein [Hordeum vulgare subsp. vulgare]
TR42456|c0_g6_i2	5.96371	576866706	sucrose transporter 5 [Theobroma cacao]
TR36299|c0_g2_i1	5.96278	702291803	PREDICTED: 40S ribosomal protein S3-3 [Eucalyptus grandis]
TR42991|c0_g2_i4	5.96255	302142877	unnamed protein product, partial [Vitis vinifera]
TR39397|c1_g2_i2	5.96255	659095603	PREDICTED: 31 kDa ribonucleoprotein, chloroplastic [Cucumis melo]
TR32900|c0_g1_i1	5.96255	764542157	PREDICTED: cellulose synthase A catalytic subunit 1 [UDP-forming] isoform X1 [Fragaria vesca subsp. vesca]
TR41369|c0_g4_i1	5.96232	470137812	PREDICTED: altered inheritance of mitochondria protein 32 [Fragaria vesca subsp. vesca]
TR30753|c0_g1_i1	5.96232	743862546	PREDICTED: probable steroid-binding protein 3 [Populus euphratica]
TR34627|c0_g1_i1	5.96209	344190188	class IV chitinase [Corylus heterophylla]
TR36287|c1_g1_i1	5.96162	720065792	PREDICTED: uncharacterized protein LOC104611142 [Nelumbo nucifera]
TR37488|c0_g1_i2	5.95977	703127352	14-3-3 protein 4 [Morus notabilis]
TR42876|c1_g3_i1	5.95931	720078983	PREDICTED: basic leucine zipper and W2 domain-containing protein 2-like [Nelumbo nucifera]
TR43070|c1_g1_i5	5.95768	255568281	PREDICTED: ketol-acid reductoisomerase, chloroplastic [Ricinus communis]
TR30307|c0_g1_i1	5.95606	2494076	RecName: Full=NADP-dependent glyceraldehyde-3-phosphate dehydrogenase; AltName: Full=Glyceraldehyde-3-phosphate dehydrogenase [NADP(+)]; AltName: Full=Non-phosphorylating glyceraldehyde 3-phosphate dehydrogenase; AltName: Full=Triosephosphate dehydrogenase
TR43006|c0_g9_i6	5.95489	720080998	PREDICTED: protein transport protein Sec61 subunit alpha [Nelumbo nucifera]
TR39445|c2_g1_i2	5.95443	470109022	PREDICTED: blue-light photoreceptor PHR2 [Fragaria vesca subsp. vesca]
TR39746|c0_g2_i3	5.95396	224072049	reticulon family protein [Populus trichocarpa]
TR41866|c0_g4_i3	5.9521	255555933	PREDICTED: phosphoribulokinase, chloroplastic [Ricinus communis]
TR40433|c0_g5_i3	5.95163	702419941	PREDICTED: magnesium protoporphyrin IX methyltransferase, chloroplastic [Eucalyptus grandis]
TR43134|c0_g2_i4	5.95117	118481358	unknown [Populus trichocarpa]
TR38265|c0_g1_i1	5.9507	743925297	PREDICTED: uncharacterized protein LOC105112702 isoform X1 [Populus euphratica]
TR41634|c0_g6_i4	5.95	571476146	PREDICTED: 30S ribosomal protein S1, chloroplastic-like [Glycine max]
TR42405|c1_g2_i6	5.95	703109045	Aminomethyltransferase [Morus notabilis]
TR36575|c0_g1_i1	5.94813	645219599	PREDICTED: probable mannitol dehydrogenase [Prunus mume]
TR42204|c0_g3_i4	5.94696	225437270	PREDICTED: cytochrome P450 94A1 [Vitis vinifera]
TR36850|c0_g1_i5	5.94603	590578344	Thylakoid lumenal 16.5 kDa protein [Theobroma cacao]
TR39660|c0_g1_i5	5.94556	643704326	hypothetical protein JCGZ_21861 [Jatropha curcas]
TR40828|c0_g1_i1	5.94533	595931664	hypothetical protein PRUPE_ppa005518mg [Prunus persica]
TR42158|c0_g3_i4	5.94509	510379497	geranylgeranyl pyrophosphate synthase [Cucumis melo]
TR33711|c0_g1_i2	5.94369	470141499	PREDICTED: uncharacterized protein LOC101301039 [Fragaria vesca subsp. vesca]
TR34861|c0_g1_i1	5.94369	590680694	ATP-dependent Clp protease proteolytic subunit 4 [Theobroma cacao]
TR36199|c0_g1_i1	5.94134	590611774	Glutathione S-transferase TAU 19 [Theobroma cacao]
TR40819|c1_g1_i1	5.94134	590630141	Glutathione S-transferase family protein isoform 2 [Theobroma cacao]
TR36524|c0_g1_i1	5.9404	702494204	PREDICTED: uncharacterized protein LOC104425634 [Eucalyptus grandis]
TR37704|c0_g3_i5	5.93946	720034539	PREDICTED: elongation factor 1-beta 2-like [Nelumbo nucifera]
TR35272|c1_g2_i1	5.93923	224106521	actin-depolymerizing factor 3 family protein [Populus trichocarpa]
TR32547|c0_g1_i1	5.93899	743938596	PREDICTED: alpha-galactosidase-like [Populus euphratica]
TR41667|c2_g1_i1	5.93734	643716543	hypothetical protein JCGZ_13940 [Jatropha curcas]
TR37169|c0_g3_i3	5.93711	641833411	hypothetical protein CISIN_1g030573mg [Citrus sinensis]
TR40500|c0_g3_i1	5.93499	720030625	PREDICTED: uncharacterized protein LOC104603275 [Nelumbo nucifera]
TR42905|c1_g3_i8	5.93428	566160686	beta-amylase family protein [Populus trichocarpa]
TR36062|c1_g3_i1	5.93216	763797642	hypothetical protein B456_010G080800 [Gossypium raimondii]
TR39047|c1_g1_i3	5.93121	702402595	PREDICTED: probable cysteine proteinase A494 [Eucalyptus grandis]
TR30409|c0_g2_i4	5.93097	297745282	unnamed protein product, partial [Vitis vinifera]
TR17892|c0_g1_i1	5.93026	514996301	GDP-L-galactose phosphorylase, partial [Rosa roxburghii]
TR31500|c0_g2_i2	5.93026	529273446	translation factor SUI1 [Aeschynomene indica]
TR38236|c0_g2_i3	5.92671	657992158	PREDICTED: proactivator polypeptide-like 1 [Malus domestica]
TR39562|c1_g1_i2	5.92647	590649630	Voltage dependent anion channel 1 [Theobroma cacao]
TR39193|c0_g1_i1	5.92624	694378371	PREDICTED: methyl-CpG-binding domain-containing protein 11-like [Pyrus x bretschneideri]
TR42151|c0_g3_i1	5.92576	641842132	hypothetical protein CISIN_1g018326mg [Citrus sinensis]
TR35162|c1_g2_i1	5.92552	659078356	PREDICTED: 60S ribosomal protein L32-1-like [Cucumis melo]
TR38865|c1_g5_i2	5.92505	148807168	putative 40S ribosomal protein S8, partial [Prunus dulcis]
TR41019|c0_g1_i2	5.92505	470149176	PREDICTED: pyruvate dehydrogenase E1 component subunit beta-1, mitochondrial [Fragaria vesca subsp. vesca]
TR41484|c2_g2_i1	5.92386	595864522	hypothetical protein PRUPE_ppa006330mg [Prunus persica]
TR36683|c1_g2_i4	5.92362	763748595	hypothetical protein B456_002G209300 [Gossypium raimondii]
TR38362|c1_g1_i1	5.92339	763752863	hypothetical protein B456_003G140700 [Gossypium raimondii]
TR38389|c1_g4_i1	5.92077	565387346	PREDICTED: aquaporin TIP2-1 [Solanum tuberosum]
TR39218|c0_g3_i1	5.9191	566181055	hypothetical protein POPTR_0007s13060g [Populus trichocarpa]
TR2820|c1_g1_i1	5.91839	357521565	guanine nucleotide-binding protein beta subunit-like protein [Medicago truncatula]
TR35867|c0_g2_i1	5.91791	643723379	hypothetical protein JCGZ_12989 [Jatropha curcas]
TR36594|c2_g1_i3	5.91576	629094425	hypothetical protein EUGRSUZ_H03140 [Eucalyptus grandis]
TR33827|c0_g6_i3	5.91576	645261838	PREDICTED: polyadenylate-binding protein 8 [Prunus mume]
TR33515|c0_g3_i2	5.91433	551004698	hypothetical protein, partial [Lachnobacterium bovis]
TR35967|c0_g1_i2	5.91409	763781263	hypothetical protein B456_008G064000 [Gossypium raimondii]
TR36788|c1_g2_i1	5.91385	565474928	hypothetical protein CARUB_v10024180mg [Capsella rubella]
[truncated: 49,803 more rows]

## Sheet: Sheet2
Sr. No	Organism	No of contigs	Percentage
1	Vitis vinifera	6686	12.9068
2	Theobroma cacao	4971	9.59615
3	Jatropha curcas	3476	6.71017
4	Citrus sinensis	3358	6.48238
5	Ricinus communis	2571	4.96313
6	Gossypium raimondii	2433	4.69673
7	Prunus mume	2419	4.6697
8	Populus trichocarpa	2173	4.19482
9	Morus notabilis	1991	3.84348
10	Prunus persica	1989	3.83962
11	Populus euphratica	1988	3.83769
12	Eucalyptus grandis	1778	3.4323
13	Citrus clementina	1446	2.7914
14	Nelumbo nucifera	1408	2.71804
15	Malus domestica	1394	2.69102
16	Pyrus x bretschneideri	1304	2.51728
17	Fragaria vesca subsp. vesca	1268	2.44778
18	Glycine max	1010	1.94973
19	Cucumis melo	609	1.17563
20	Sesamum indicum	554	1.06946
21	Cucumis sativus	547	1.05594
22	Medicago truncatula	405	0.781823
23	Coffea canephora	402	0.776032
24	Cicer arietinum	386	0.745145
25	Phaseolus vulgaris	370	0.714258
26	Nicotiana sylvestris	320	0.617737
27	Erythranthe guttata	257	0.49612
28	Nicotiana tomentosiformis	238	0.459442
29	Solanum tuberosum	202	0.389946
30	Solanum lycopersicum	170	0.328173
31	Brassica napus	160	0.308868
32	Arabidopsis thaliana	145	0.279912
33	Lotus japonicus	133	0.256747
34	Elaeis guineensis	120	0.231651
35	Camelina sativa	120	0.231651
36	Vigna radiata var. radiata	112	0.216208
37	Vigna angularis	104	0.200764
38	Brassica rapa	96	0.185321
39	Camellia sinensis	85	0.164086
40	Phoenix dactylifera	79	0.152504
41	Amborella trichopoda	78	0.150573
42	Hevea brasiliensis	75	0.144782
43	Eutrema salsugineum	74	0.142852
44	Spinacia oleracea	67	0.129339
45	Capsella rubella	66	0.127408
46	Pelargonium x hortorum	66	0.127408
47	Musa acuminata subsp. malaccensis	66	0.127408
48	Oryza sativa Japonica Group	64	0.123547
49	Dimocarpus longan	54	0.104243
50	Genlisea aurea	49	0.0945909
51	Zea mays	49	0.0945909
52	Gossypium hirsutum	44	0.0849388
53	Arabidopsis lyrata subsp. lyrata	44	0.0849388
54	Manihot esculenta	34	0.0656345
55	Arabis alpina	33	0.0637041
56	Beta vulgaris subsp. vulgaris	30	0.0579128
57	Nicotiana tabacum	29	0.0559824
58	Carica papaya	27	0.0521215
59	Setaria italica	26	0.0501911
60	Populus trichocarpa x Populus deltoides	21	0.040539
61	Vernicia fordii	20	0.0386085
62	Sorghum bicolor	19	0.0366781
63	Castanea sativa	18	0.0347477
64	Brassica oleracea var. oleracea	18	0.0347477
65	Fagus sylvatica	17	0.0328173
66	Populus tremula	16	0.0308868
67	Pelargonium citronellum	16	0.0308868
68	Betula platyphylla	15	0.0289564
69	Pisum sativum	14	0.027026
70	Gossypium barbadense	13	0.0250956
71	Arachis hypogaea	13	0.0250956
72	Picea sitchensis	13	0.0250956
73	Cucumis melo subsp. melo	13	0.0250956
74	Morella rubra	13	0.0250956
75	Ziziphus jujuba	12	0.0231651
76	Boehmeria nivea	12	0.0231651
77	Litchi chinensis	12	0.0231651
78	Selaginella moellendorffii	12	0.0231651
79	Populus tomentosa	11	0.0212347
80	Mangifera indica	11	0.0212347
81	Pelargonium graveolens	11	0.0212347
82	Oryza sativa Indica Group	11	0.0212347
83	Paeonia suffruticosa	11	0.0212347
84	Prunus salicina	11	0.0212347
85	Brachypodium distachyon	11	0.0212347
86	Pelargonium alternans	11	0.0212347
87	Pelargonium nanum	11	0.0212347
88	Prunus dulcis	10	0.0193043
89	Medicago sativa	10	0.0193043
90	Actinidia deliciosa	10	0.0193043
91	Helianthus annuus	10	0.0193043
92	Corylus heterophylla	10	0.0193043
93	Oryza brachyantha	10	0.0193043
94	Trifolium pratense	9	0.0173738
95	Actinidia chinensis	9	0.0173738
96	Petunia x hybrida	9	0.0173738
97	Hordeum vulgare subsp. vulgare	9	0.0173738
98	Pelargonium zonale	9	0.0173738
99	Panax ginseng	9	0.0173738
100	Nicotiana attenuata	9	0.0173738
101	Humulus lupulus	9	0.0173738
102	Vitis amurensis	9	0.0173738
103	Catharanthus roseus	8	0.0154434
104	Nicotiana benthamiana	8	0.0154434
105	Eriobotrya japonica	8	0.0154434
106	Sedum alfredii	8	0.0154434
107	Quercus petraea	8	0.0154434
108	Aralia elata	8	0.0154434
109	Camellia japonica	7	0.013513
110	Corylus avellana	7	0.013513
111	Eucalyptus globulus subsp. globulus	7	0.013513
112	Prunus armeniaca	7	0.013513
113	Fragaria x ananassa	7	0.013513
114	Pyrus communis	7	0.013513
115	Triticum aestivum	7	0.013513
116	Juglans regia	7	0.013513
117	Linum usitatissimum	7	0.013513
118	Populus x canadensis	7	0.013513
119	Vitis pseudoreticulata	7	0.013513
120	Zostera marina	7	0.013513
121	Nicotiana plumbaginifolia	6	0.0115826
122	Rosa hybrid cultivar	6	0.0115826
123	Quercus robur	6	0.0115826
124	Betula pendula	6	0.0115826
125	Prunus avium	6	0.0115826
126	Vincetoxicum mongolicum	6	0.0115826
127	Camellia chekiangoleosa	6	0.0115826
128	Triticum urartu	6	0.0115826
129	Salvia miltiorrhiza	6	0.0115826
130	Mesembryanthemum crystallinum	5	0.00965214
131	Camptotheca acuminata	5	0.00965214
132	Coffea arabica	5	0.00965214
133	Lactuca sativa	5	0.00965214
134	Euphorbia esula	5	0.00965214
135	Beta vulgaris	5	0.00965214
136	Populus alba	5	0.00965214
137	Daucus carota	5	0.00965214
138	Carya cathayensis	5	0.00965214
139	Geranium maderense	5	0.00965214
140	Arachis diogoi	5	0.00965214
141	Citrus trifoliata	5	0.00965214
142	Camellia oleifera	5	0.00965214
143	Solanum nigrum	5	0.00965214
144	Malus hupehensis	5	0.00965214
145	Paeonia lactiflora	5	0.00965214
146	Olea europaea	5	0.00965214
147	Codiaeum variegatum	5	0.00965214
148	Ribes uva-crispa	5	0.00965214
149	Pelargonium cotyledonis	5	0.00965214
150	Citrus unshiu	4	0.00772171
151	Rhizophora mangle	4	0.00772171
152	Populus tremula x Populus tremuloides	4	0.00772171
153	Citrullus lanatus subsp. vulgaris	4	0.00772171
154	Vicia faba	4	0.00772171
155	Eucalyptus globulus	4	0.00772171
156	Solanum peruvianum	4	0.00772171
157	Vitis riparia	4	0.00772171
158	Lupinus luteus	4	0.00772171
159	Capsicum annuum	4	0.00772171
160	Hyacinthus orientalis	4	0.00772171
161	Solanum demissum	4	0.00772171
162	Pueraria montana var. lobata	4	0.00772171
163	Pachysandra terminalis	4	0.00772171
164	Platanus x acerifolia	4	0.00772171
165	Agave tequilana	4	0.00772171
166	Castanea mollissima	4	0.00772171
167	Pinus taeda	4	0.00772171
168	Fagus crenata	4	0.00772171
169	Capsella grandiflora	4	0.00772171
170	Glycyrrhiza uralensis	4	0.00772171
171	Rosa roxburghii	4	0.00772171
172	Millettia pinnata	4	0.00772171
173	Punica granatum	4	0.00772171
174	Aegilops tauschii	4	0.00772171
175	Sinapis alba	4	0.00772171
176	Chrysanthemum boreale	4	0.00772171
177	Prunus sibirica	4	0.00772171
178	Pelargonium incrassatum	4	0.00772171
179	Monsonia emarginata	4	0.00772171
180	Pelargonium dichondrifolium	4	0.00772171
181	Lycium barbarum	3	0.00579128
182	Betula luminifera	3	0.00579128
183	Actinidia eriantha	3	0.00579128
184	Rosa chinensis	3	0.00579128
185	Hedera helix	3	0.00579128
186	Cucurbita maxima	3	0.00579128
187	Apium graveolens	3	0.00579128
188	Solanum melongena	3	0.00579128
189	Adonis aestivalis var. palaestina	3	0.00579128
190	Cucurbita pepo	3	0.00579128
191	Bruguiera gymnorhiza	3	0.00579128
192	Sesbania rostrata	3	0.00579128
193	Zinnia violacea	3	0.00579128
194	Acacia ampliceps	3	0.00579128
195	Populus tremula x Populus alba	3	0.00579128
196	Castanea crenata	3	0.00579128
197	Datisca glomerata	3	0.00579128
198	Plantago major	3	0.00579128
199	Tarenaya spinosa	3	0.00579128
200	Aegiceras corniculatum	3	0.00579128
201	Morus alba var. multicaulis	3	0.00579128
202	Phillyrea latifolia	3	0.00579128
203	Vitis thunbergii	3	0.00579128
204	Gossypioides kirkii	3	0.00579128
205	Gossypium arboreum	3	0.00579128
206	Neslia paniculata	3	0.00579128
207	Volvox carteri f. nagariensis	3	0.00579128
208	Vitis rupestris	3	0.00579128
209	Musa AAB Group	3	0.00579128
210	Citrus maxima	3	0.00579128
211	Triticum turgidum subsp. durum	3	0.00579128
212	Diospyros kaki	3	0.00579128
213	Helianthemum almeriense	3	0.00579128
214	Vitis quinquangularis	3	0.00579128
215	Erythroxylum coca	3	0.00579128
216	Eleutherococcus senticosus	3	0.00579128
217	Nekemias grossedentata	3	0.00579128
218	Azadirachta indica	3	0.00579128
219	Atropa belladonna	3	0.00579128
220	Shorea beccariana	3	0.00579128
221	Acacia mangium	3	0.00579128
222	Moringa oleifera	3	0.00579128
223	Monoraphidium neglectum	3	0.00579128
224	Pelargonium tetragonum	3	0.00579128
225	Geranium incanum	3	0.00579128
226	Octopus bimaculoides	3	0.00579128
227	Chrysosplenium americanum	2	0.00386085
228	Rubus idaeus	2	0.00386085
229	Eucommia ulmoides	2	0.00386085
230	Linum grandiflorum	2	0.00386085
231	Ocimum basilicum	2	0.00386085
232	Pseudotsuga menziesii	2	0.00386085
233	Ipomoea nil	2	0.00386085
234	Lupinus angustifolius	2	0.00386085
235	Cichorium intybus	2	0.00386085
236	Vigna radiata	2	0.00386085
237	Antirrhinum majus	2	0.00386085
238	Citrus x paradisi	2	0.00386085
239	Musa acuminata AAA Group	2	0.00386085
240	Persea americana	2	0.00386085
241	Rhododendron simsii	2	0.00386085
242	Phaseolus acutifolius	2	0.00386085
243	synthetic construct	2	0.00386085
244	Pyrus pyrifolia	2	0.00386085
245	Vitis aestivalis	2	0.00386085
246	Alnus glutinosa	2	0.00386085
247	Ipomoea batatas	2	0.00386085
248	Conyza canadensis	2	0.00386085
249	Rhododendron macrophyllum	2	0.00386085
250	Nicotiana langsdorffii x Nicotiana sanderae	2	0.00386085
251	Vitis labrusca	2	0.00386085
252	Sorbus aucuparia	2	0.00386085
253	Lycoris aurea	2	0.00386085
254	Ananas comosus	2	0.00386085
255	Limonium bicolor	2	0.00386085
256	Dianthus caryophyllus	2	0.00386085
257	Zygophyllum xanthoxylon	2	0.00386085
258	Prunus domestica	2	0.00386085
259	Geranium x cantabrigiense	2	0.00386085
260	Vitis hybrid cultivar	2	0.00386085
261	Pyrenophora tritici-repentis Pt-1C-BFP	2	0.00386085
262	Picrorhiza kurrooa	2	0.00386085
263	Ribes nigrum	2	0.00386085
264	Nicotiana repanda	2	0.00386085
265	Micromonas commoda	2	0.00386085
266	Liquidambar formosana	2	0.00386085
267	Glycine soja	2	0.00386085
268	Eperua falcata	2	0.00386085
269	Trifolium repens	2	0.00386085
270	Actaea racemosa	2	0.00386085
271	Brassica oleracea var. alboglabra	2	0.00386085
272	Eleocharis ovata	2	0.00386085
273	Eperua grandiflora	2	0.00386085
274	Potentilla discolor	2	0.00386085
275	Casuarina equisetifolia	2	0.00386085
276	Fragaria chiloensis	2	0.00386085
277	Tamarix hispida	2	0.00386085
278	Siraitia grosvenorii	2	0.00386085
279	Gossypium tomentosum	2	0.00386085
280	Castanopsis chinensis	2	0.00386085
281	Cysticapnos vesicaria	2	0.00386085
282	Lolium perenne	2	0.00386085
283	Ammopiptanthus mongolicus	2	0.00386085
284	Cannabis sativa	2	0.00386085
285	Cydonia oblonga	2	0.00386085
286	Manihot esculenta subsp. flabellifolia	2	0.00386085
287	Leptosphaeria maculans JN3	2	0.00386085
288	Chenopodium album	2	0.00386085
289	Populus fremontii	2	0.00386085
290	Scutellaria baicalensis	2	0.00386085
291	Euphorbia lathyris	2	0.00386085
292	Lens culinaris	2	0.00386085
293	Lonicera macranthoides	2	0.00386085
294	Pericallis cruenta	2	0.00386085
295	Lycium chinense	2	0.00386085
296	Ficedula albicollis	2	0.00386085
297	Danio rerio	2	0.00386085
298	Vaccinium dunalianum	2	0.00386085
299	Ictidomys tridecemlineatus	2	0.00386085
300	Lachnobacterium bovis	2	0.00386085
301	Arachis duranensis	2	0.00386085
302	Rosa canina	2	0.00386085
303	Malus hybrid cultivar	2	0.00386085
304	Camellia lipoensis	2	0.00386085
305	Vitis vinifera subsp. sylvestris	2	0.00386085
306	Pinus yunnanensis var. tenuifolia	2	0.00386085
307	Astragalus membranaceus	2	0.00386085
308	Zanthoxylum ailanthoides	2	0.00386085
309	Camellia sinensis var. sinensis	2	0.00386085
310	Xylia xylocarpa var. kerrii	2	0.00386085
311	Kalanchoe fedtschenkoi	2	0.00386085
312	Buxus sinica	2	0.00386085
313	Gardenia jasminoides	2	0.00386085
314	Pelargonium echinatum	2	0.00386085
315	Pelargonium exstipulatum	2	0.00386085
316	Pelargonium australe	2	0.00386085
317	Hypericum androsaemum	1	0.00193043
318	Capsicum frutescens	1	0.00193043
319	Vigna unguiculata	1	0.00193043
320	Quercus suber	1	0.00193043
321	Canarium album	1	0.00193043
322	Morus alba	1	0.00193043
323	Rhus chinensis	1	0.00193043
324	Jasminum sambac	1	0.00193043
325	Pogostemon cablin	1	0.00193043
326	Lithospermum erythrorhizon	1	0.00193043
327	Panax quinquefolius	1	0.00193043
328	Cuphea wrightii	1	0.00193043
329	Eucalyptus camaldulensis	1	0.00193043
330	Codonopsis pilosula	1	0.00193043
331	Clarkia breweri	1	0.00193043
332	Gentiana triflora	1	0.00193043
333	Xanthium sp.	1	0.00193043
334	Helianthus annuus subsp. texanus	1	0.00193043
335	Flaveria bidentis	1	0.00193043
336	Raphanus sativus	1	0.00193043
337	Eucalyptus globulus subsp. bicostata	1	0.00193043
338	Craterostigma plantagineum	1	0.00193043
339	Maackia amurensis	1	0.00193043
340	Solanum lycopersicum var. cerasiforme	1	0.00193043
341	Solidago canadensis var. scabra	1	0.00193043
342	Petroselinum crispum	1	0.00193043
343	Allium cepa	1	0.00193043
344	Citrullus lanatus	1	0.00193043
345	Chiasmus sp.	1	0.00193043
346	Triphysaria versicolor	1	0.00193043
347	Juglans nigra	1	0.00193043
348	Magnolia denudata	1	0.00193043
349	Amaranthus tricolor	1	0.00193043
350	Elaeis oleifera	1	0.00193043
351	Tilia platyphyllos	1	0.00193043
352	Amorpha fruticosa	1	0.00193043
353	Vicia sativa	1	0.00193043
354	Cupressus sp. HHG-2001	1	0.00193043
355	Citrus hybrid cultivar	1	0.00193043
356	Juglans nigra x Juglans regia	1	0.00193043
357	Rumex palustris	1	0.00193043
358	Amaranthus powellii	1	0.00193043
359	Sequoia sempervirens	1	0.00193043
360	Forsythia x intermedia	1	0.00193043
361	Camelus dromedarius	1	0.00193043
362	Bidens pilosa	1	0.00193043
363	Eucalyptus occidentalis	1	0.00193043
364	Lupinus albus	1	0.00193043
365	Sambucus nigra	1	0.00193043
366	Lupinus texensis	1	0.00193043
367	Centella asiatica	1	0.00193043
368	Tropaeolum majus	1	0.00193043
369	Euplotes vannus	1	0.00193043
370	Androstachys johnsonii	1	0.00193043
371	Pittosporum tobira	1	0.00193043
372	Oncorhynchus keta	1	0.00193043
373	Dictyostelium discoideum AX4	1	0.00193043
374	Plasmodium berghei ANKA	1	0.00193043
375	Crotalaria scassellatii	1	0.00193043
376	Solanum lycopersicoides	1	0.00193043
377	Cuphea avigera var. pulcherrima	1	0.00193043
378	Populus x jackii	1	0.00193043
379	Taraxacum officinale	1	0.00193043
380	Primula vulgaris	1	0.00193043
381	Codonopsis lanceolata	1	0.00193043
382	Trochodendron aralioides	1	0.00193043
383	Acacia auriculiformis x Acacia mangium	1	0.00193043
384	Physalis sp. TA1367	1	0.00193043
385	Populus suaveolens	1	0.00193043
386	Populus sp. UG-2006	1	0.00193043
387	Oxybasis rubra	1	0.00193043
388	Populus tremuloides	1	0.00193043
389	Pyrus pyrifolia var. culta	1	0.00193043
390	Geranium sanguineum	1	0.00193043
391	Acer rubrum	1	0.00193043
392	Capsicum chinense	1	0.00193043
393	Aspergillus terreus NIH2624	1	0.00193043
394	Trichomonas vaginalis G3	1	0.00193043
395	Eucalyptus camaldulensis x Eucalyptus globulus	1	0.00193043
396	Vanderwaltozyma polyspora DSM 70294	1	0.00193043
397	Alternaria cassiae	1	0.00193043
398	Ocimum x africanum	1	0.00193043
399	Solanum ochranthum	1	0.00193043
400	Rhododendron catawbiense	1	0.00193043
401	Hypericum perforatum	1	0.00193043
402	Coptis japonica var. dissecta	1	0.00193043
403	Gerbera hybrid cultivar	1	0.00193043
404	Physcomitrella patens	1	0.00193043
405	Oenothera grandiflora	1	0.00193043
406	Parastagonospora nodorum SN15	1	0.00193043
407	Crataegus brachyacantha	1	0.00193043
408	Pilosella officinarum	1	0.00193043
409	Arabidopsis lyrata subsp. petraea	1	0.00193043
410	Cardamine sp. SIM-2007	1	0.00193043
411	Stellaria longipes	1	0.00193043
412	Robinia pseudoacacia	1	0.00193043
413	Arabidopsis lyrata	1	0.00193043
414	Solenostemon scutellarioides	1	0.00193043
415	Garcinia mangostana	1	0.00193043
416	Moniliophthora perniciosa FA553	1	0.00193043
417	Lycoris radiata	1	0.00193043
418	Portulaca oleracea	1	0.00193043
419	Sonneratia alba	1	0.00193043
420	Branchiostoma floridae	1	0.00193043
421	Hieracium piloselloides	1	0.00193043
422	Rosa x damascena	1	0.00193043
423	Cedrus deodara	1	0.00193043
424	Parthenium argentatum	1	0.00193043
425	Anthriscus sylvestris	1	0.00193043
426	Wolffia arrhiza	1	0.00193043
427	Garcinia macrophylla	1	0.00193043
428	Ficus sp. Moore 315	1	0.00193043
429	Vitis cinerea var. helleri x Vitis riparia	1	0.00193043
430	Helianthus neglectus	1	0.00193043
431	Rubia cordifolia	1	0.00193043
432	Melastoma malabathricum	1	0.00193043
433	Salix sachalinensis	1	0.00193043
434	Blastocystis hominis	1	0.00193043
435	Phytophthora infestans T30-4	1	0.00193043
436	Arabidopsis halleri	1	0.00193043
437	Pinctada fucata	1	0.00193043
438	Thymelaea hirsuta	1	0.00193043
439	Vitellaria paradoxa subsp. paradoxa	1	0.00193043
440	Erodium texanum	1	0.00193043
441	Pinus sylvestris	1	0.00193043
442	Phytolacca acinosa	1	0.00193043
443	Eutrema halophilum	1	0.00193043
444	Helleborus orientalis	1	0.00193043
445	Schiedea adamantis	1	0.00193043
446	Gerbera jamesonii	1	0.00193043
447	Psidium guajava	1	0.00193043
448	Onobrychis viciifolia	1	0.00193043
449	Blueberry red ringspot virus	1	0.00193043
450	Populus balsamifera	1	0.00193043
451	Caenorhabditis brenneri	1	0.00193043
452	Cherax quadricarinatus	1	0.00193043
453	Silene vulgaris	1	0.00193043
454	Viscum album	1	0.00193043
455	Gossypium turneri	1	0.00193043
456	Gossypium aridum	1	0.00193043
457	Larrea tridentata	1	0.00193043
458	Anopheles gambiae str. PEST	1	0.00193043
459	Malus baccata var. xiaojinensis	1	0.00193043
460	Picea abies	1	0.00193043
461	Thinopyrum elongatum	1	0.00193043
462	Danaus plexippus	1	0.00193043
463	Trichoderma virens Gv29-8	1	0.00193043
464	Pinus radiata	1	0.00193043
465	Pinus lambertiana	1	0.00193043
466	Laburnum anagyroides	1	0.00193043
467	Mitella furusei var. furusei	1	0.00193043
468	Copaifera officinalis	1	0.00193043
469	Pyrus betulifolia	1	0.00193043
470	Mitragyna speciosa	1	0.00193043
471	Exophiala dermatitidis NIH/UT8656	1	0.00193043
472	Tetragonia tetragonioides	1	0.00193043
473	Dichanthelium cumbucana	1	0.00193043
474	Cochlearia danica	1	0.00193043
475	Gladiolus grandiflorus	1	0.00193043
476	Rhododendron micranthum	1	0.00193043
477	Pelargonium ovale	1	0.00193043
478	Pelargonium grandiflorum	1	0.00193043
479	Micromeria inodora	1	0.00193043
480	Actinidia arguta	1	0.00193043
481	Atrichoparia sp. A JFG-2012	1	0.00193043
482	Vaccinium ashei	1	0.00193043
483	Fragaria pentaphylla	1	0.00193043
484	Vigna luteola	1	0.00193043
485	Momordica charantia	1	0.00193043
486	Dendrocalamus latiflorus	1	0.00193043
487	Salix viminalis	1	0.00193043
488	Dimorphandra mollis	1	0.00193043
489	Erythrophleum suaveolens	1	0.00193043
490	Pterogyne nitens	1	0.00193043
491	Aeschynomene evenia	1	0.00193043
492	Clermontia fauriei	1	0.00193043
493	Lilium longiflorum	1	0.00193043
494	Capitella teleta	1	0.00193043
495	Columnea domingensis	1	0.00193043
496	Eucalyptus cladocalyx	1	0.00193043
497	Lonicera japonica	1	0.00193043
498	Lonicera hypoglauca	1	0.00193043
499	Holarthrothrips sp. TH48	1	0.00193043
500	Baudoinia panamericana UAMH 10762	1	0.00193043
501	Bipolaris maydis C5	1	0.00193043
502	Salix arbutifolia	1	0.00193043
503	Arabis hirsuta	1	0.00193043
504	Dictyostelium fasciculatum	1	0.00193043
505	Neolamarckia cadamba	1	0.00193043
506	Chamaecyparis obtusa	1	0.00193043
507	Bipolaris maydis ATCC 48331	1	0.00193043
508	Caragana korshinskii	1	0.00193043
509	Setosphaeria turcica Et28A	1	0.00193043
510	Escherichia coli	1	0.00193043
511	Neofusicoccum parvum UCRNP2	1	0.00193043
512	Lactobacillus salivarius	1	0.00193043
513	Echinochloa phyllopogon	1	0.00193043
514	Epulopiscium sp. 'N.t. morphotype B'	1	0.00193043
515	Sorex araneus	1	0.00193043
516	Stenocereus gummosus	1	0.00193043
517	Salix matsudana	1	0.00193043
518	Cyrtandra longifolia	1	0.00193043
519	Xanthoceras sorbifolium	1	0.00193043
520	Perilla frutescens	1	0.00193043
521	Microchaete sp. PCC 7126	1	0.00193043
522	Citrus reshni	1	0.00193043
523	Caenorhabditis briggsae	1	0.00193043
524	Aeschynomene indica	1	0.00193043
525	Salix schwerinii x Salix viminalis	1	0.00193043
526	Lumnitzera racemosa	1	0.00193043
527	Avicennia marina subsp. marina	1	0.00193043
528	Clostridium sp. CAG:302	1	0.00193043
529	Codonopsis argentea	1	0.00193043
530	Lottia gigantea	1	0.00193043
531	Eimeria praecox	1	0.00193043
532	Litsea cubeba	1	0.00193043
533	Eimeria mitis	1	0.00193043
534	Alligator sinensis	1	0.00193043
535	Tupaia chinensis	1	0.00193043
536	Chrysanthemum indicum	1	0.00193043
537	Hibiscus cannabinus	1	0.00193043
538	Commiphora wightii	1	0.00193043
539	Lavandula angustifolia	1	0.00193043
540	Cynara cardunculus var. sylvestris	1	0.00193043
541	Rosa rugosa	1	0.00193043
542	Rosa lucieae	1	0.00193043
543	Bipolaris oryzae ATCC 44560	1	0.00193043
544	Casuarina glauca	1	0.00193043
545	Hydrangea macrophylla	1	0.00193043
546	Capronia epimyces CBS 606.96	1	0.00193043
547	Fraxinus mandshurica	1	0.00193043
548	Bauhinia purpurea	1	0.00193043
549	Secale cereale	1	0.00193043
550	Populus nigra	1	0.00193043
551	Lycium shawii	1	0.00193043
552	Orycteropus afer afer	1	0.00193043
553	Chlorocebus sabaeus	1	0.00193043
554	Anolis carolinensis	1	0.00193043
555	Staphylococcus aureus subsp. aureus	1	0.00193043
556	Apios fortunei	1	0.00193043
557	Staphylococcus aureus Lyso 2 2010	1	0.00193043
558	Diaphorina citri	1	0.00193043
559	Cassiope tetragona	1	0.00193043
560	Persea borbonia	1	0.00193043
561	Aextoxicon punctatum	1	0.00193043
562	Alternanthera philoxeroides	1	0.00193043
563	Corbichonia decumbens	1	0.00193043
564	Scedosporium apiospermum	1	0.00193043
565	Eucalyptus grandis x Eucalyptus urophylla	1	0.00193043
566	Gentian ovary ring-spot virus	1	0.00193043
567	Leucadendron tradouwense	1	0.00193043
568	Discaria trinervis	1	0.00193043
569	Prunus humilis	1	0.00193043
570	Cathartes aura	1	0.00193043
571	Stylonychia lemnae	1	0.00193043
572	Serinus canaria	1	0.00193043
573	Bassia scoparia	1	0.00193043
574	Malus prunifolia	1	0.00193043
575	Bacteroides fragilis	1	0.00193043
576	Egretta garzetta	1	0.00193043
577	Apaloderma vittatum	1	0.00193043
578	Artemisia annua	1	0.00193043
579	Chloranthus japonicus	1	0.00193043
580	Houttuynia cordata	1	0.00193043
581	Aquilegia coerulea	1	0.00193043
582	Haliaeetus albicilla	1	0.00193043
583	Penicillium expansum	1	0.00193043
584	Panax notoginseng	1	0.00193043
585	Staphylococcus sp. HGB0015	1	0.00193043
586	Plicaturopsis crispa FD-325 SS-3	1	0.00193043
587	Ribes rubrum	1	0.00193043
588	Ribes aureum	1	0.00193043
589	Avicennia germinans	1	0.00193043
590	Exophiala mesophila	1	0.00193043
591	Takifugu rubripes	1	0.00193043
592	Physalis pubescens	1	0.00193043
593	Aotus nancymaae	1	0.00193043
594	Pelargonium transvaalense	1	0.00193043
595	Microcebus murinus	1	0.00193043
596	Pelargonium fulgidum	1	0.00193043
597	Pulsatilla pratensis	1	0.00193043
598	Dipodomys ordii	1	0.00193043
599	Sporisorium scitamineum	1	0.00193043
600	Vitrella brassicaformis CCMP3155	1	0.00193043
601	Esox lucius	1	0.00193043
602	Cajanus cajan	1	0.00193043
603	Biomphalaria glabrata	1	0.00193043
604	Oreochromis niloticus	1	0.00193043
605	Stemphylium lycopersici	1	0.00193043
606	Habropoda laboriosa	1	0.00193043
607	Enterobacter cloacae	1	0.00193043
608	Salmo salar	1	0.00193043
609	Cocos nucifera	1	0.00193043
610	Buyisa sp. 1 DCM-2015	1	0.00193043
611	Ficus racemosa	1	0.00193043
		51802	100
