# Supplementary material for: De novo transcriptome analysis of rose-scented geranium provides insights into the metabolic specificity of terpene and tartaric acid biosynthesis
Source: BMC Genomics. 2017 Jan 13;18:74. doi: 10.1186/s12864-016-3437-0 (PMC5234130; doi:10.1186/s12864-016-3437-0)
Supplement: Additional file 4: — GO assignments of rose-scented geranium transcripts under biological processes, cellular components and molecular functions categories, number of contigs and percentage. (XLSX 11 kb) [file 12864_2016_3437_MOESM4_ESM.xlsx]

## Sheet: Sheet1
Contig ID	Gene ontology (biological process)	Gene ontology (molecular function)	Gene ontology (cellular component)
TR14709|c0_g1_i1	RNA (guanine-N7)-methylation [GO:0036265]; tRNA methylation [GO:0030488]	-	nucleus [GO:0005634]
TR2301|c0_g1_i1	RNA (guanine-N7)-methylation [GO:0036265]; tRNA methylation [GO:0030488]	-	nucleus [GO:0005634]
TR28373|c0_g1_i1	RNA (guanine-N7)-methylation [GO:0036265]; tRNA methylation [GO:0030488]	-	nucleus [GO:0005634]
TR26775|c0_g1_i1	-	tRNA (guanine-N7-)-methyltransferase activity [GO:0008176]; tRNA binding [GO:0000049]	nucleus [GO:0005634]
TR2595|c1_g1_i1	protein urmylation [GO:0032447]; tRNA thio-modification [GO:0034227]; tRNA wobble uridine modification [GO:0002098]	nucleotidyltransferase activity [GO:0016779]; tRNA binding [GO:0000049]	cytoplasm [GO:0005737]
TR3954|c0_g1_i2	protein urmylation [GO:0032447]; tRNA thio-modification [GO:0034227]; tRNA wobble uridine modification [GO:0002098]	nucleotidyltransferase activity [GO:0016779]; tRNA binding [GO:0000049]	cytoplasm [GO:0005737]
TR3954|c0_g1_i1	protein urmylation [GO:0032447]; tRNA thio-modification [GO:0034227]; tRNA wobble uridine modification [GO:0002098]	nucleotidyltransferase activity [GO:0016779]; tRNA binding [GO:0000049]	cytoplasm [GO:0005737]
TR30100|c1_g1_i1	protein urmylation [GO:0032447]; tRNA thio-modification [GO:0034227]; tRNA wobble uridine modification [GO:0002098]	nucleotidyltransferase activity [GO:0016779]; tRNA binding [GO:0000049]	cytoplasm [GO:0005737]
TR36583|c1_g1_i3	response to ethylene [GO:0009723]; toxin catabolic process [GO:0009407]	ATP binding [GO:0005524]; glutathione binding [GO:0043295]; glutathione synthase activity [GO:0004363]; magnesium ion binding [GO:0000287]	cytosol [GO:0005829]
TR11386|c0_g1_i1	abscisic acid-activated signaling pathway [GO:0009738]; phosphatidylinositol phosphorylation [GO:0046854]; sulfur compound metabolic process [GO:0006790]	3'(2'),5'-bisphosphate nucleotidase activity [GO:0008441]; inositol-1,4-bisphosphate 1-phosphatase activity [GO:0004441]; metal ion binding [GO:0046872]	-
TR40290|c0_g3_i3	-	dioxygenase activity [GO:0051213]; lactoylglutathione lyase activity [GO:0004462]; metal ion binding [GO:0046872]	-
TR37691|c0_g2_i5	gluconeogenesis [GO:0006094]; glycolytic process [GO:0006096]; response to salt stress [GO:0009651]	lactoylglutathione lyase activity [GO:0004462]; metal ion binding [GO:0046872]	chloroplast [GO:0009507]; cytosol [GO:0005829]
TR40290|c0_g12_i1	-	lactoylglutathione lyase activity [GO:0004462]; metal ion binding [GO:0046872]	-
TR40290|c0_g2_i1	-	lactoylglutathione lyase activity [GO:0004462]; metal ion binding [GO:0046872]	-
TR41395|c0_g4_i1	flavonoid biosynthetic process [GO:0009813]	naringenin-chalcone synthase activity [GO:0016210]	-
TR41395|c0_g7_i1	flavonoid biosynthetic process [GO:0009813]	naringenin-chalcone synthase activity [GO:0016210]	-
TR35820|c0_g1_i2	-	flavonol synthase activity [GO:0045431]; L-ascorbic acid binding [GO:0031418]; metal ion binding [GO:0046872]; naringenin 3-dioxygenase activity [GO:0045486]	cytoplasm [GO:0005737]
TR36872|c0_g1_i5	-	flavonol synthase activity [GO:0045431]; L-ascorbic acid binding [GO:0031418]; metal ion binding [GO:0046872]; naringenin 3-dioxygenase activity [GO:0045486]	cytoplasm [GO:0005737]
TR36872|c0_g1_i2	-	flavonol synthase activity [GO:0045431]; L-ascorbic acid binding [GO:0031418]; metal ion binding [GO:0046872]; naringenin 3-dioxygenase activity [GO:0045486]	cytoplasm [GO:0005737]
TR34991|c4_g1_i4	flavonoid biosynthetic process [GO:0009813]	naringenin-chalcone synthase activity [GO:0016210]	-
TR38418|c0_g1_i1	flavonoid biosynthetic process [GO:0009813]	chalcone isomerase activity [GO:0045430]	-
TR38418|c0_g4_i1	flavonoid biosynthetic process [GO:0009813]	chalcone isomerase activity [GO:0045430]	-
TR38876|c0_g1_i1	flavonoid biosynthetic process [GO:0009813]	chalcone isomerase activity [GO:0045430]	-
TR38418|c0_g7_i1	flavonoid biosynthetic process [GO:0009813]	chalcone isomerase activity [GO:0045430]	-
TR38418|c0_g6_i1	flavonoid biosynthetic process [GO:0009813]	chalcone isomerase activity [GO:0045430]	-
TR38876|c0_g4_i2	flavonoid biosynthetic process [GO:0009813]	chalcone isomerase activity [GO:0045430]	-
TR33830|c0_g1_i2	'de novo' pyrimidine nucleobase biosynthetic process [GO:0006207]; 'de novo' UMP biosynthetic process [GO:0044205]	dihydroorotate dehydrogenase activity [GO:0004152]	integral component of membrane [GO:0016021]; mitochondrial inner membrane [GO:0005743]
TR33830|c0_g1_i1	'de novo' pyrimidine nucleobase biosynthetic process [GO:0006207]; 'de novo' UMP biosynthetic process [GO:0044205]	dihydroorotate dehydrogenase activity [GO:0004152]	mitochondrial inner membrane [GO:0005743]
TR40189|c0_g1_i6	CTP salvage [GO:0044211]; pyrimidine nucleobase metabolic process [GO:0006206]; pyrimidine nucleoside salvage [GO:0043097]; UMP salvage [GO:0044206]	ATP binding [GO:0005524]; transferase activity, transferring glycosyl groups [GO:0016757]; uridine kinase activity [GO:0004849]	chloroplast [GO:0009507]; cytosol [GO:0005829]
TR40455|c0_g1_i3	CTP salvage [GO:0044211]; pyrimidine nucleobase metabolic process [GO:0006206]; pyrimidine nucleoside salvage [GO:0043097]; UMP salvage [GO:0044206]	ATP binding [GO:0005524]; uridine kinase activity [GO:0004849]	chloroplast [GO:0009507]; cytosol [GO:0005829]
TR40455|c0_g1_i1	CTP salvage [GO:0044211]; pyrimidine nucleobase metabolic process [GO:0006206]; pyrimidine nucleoside salvage [GO:0043097]; UMP salvage [GO:0044206]	ATP binding [GO:0005524]; uridine kinase activity [GO:0004849]	chloroplast [GO:0009507]; cytosol [GO:0005829]
TR40189|c0_g1_i4	CTP salvage [GO:0044211]; pyrimidine nucleobase metabolic process [GO:0006206]; pyrimidine nucleoside salvage [GO:0043097]; UMP salvage [GO:0044206]	ATP binding [GO:0005524]; uridine kinase activity [GO:0004849]	chloroplast [GO:0009507]; cytosol [GO:0005829]
TR40189|c0_g1_i7	CTP salvage [GO:0044211]; UMP salvage [GO:0044206]	ATP binding [GO:0005524]; uridine kinase activity [GO:0004849]	-
TR40189|c0_g1_i5	CTP salvage [GO:0044211]; UMP salvage [GO:0044206]	ATP binding [GO:0005524]; uridine kinase activity [GO:0004849]	-
TR42132|c0_g3_i5	'de novo' CTP biosynthetic process [GO:0044210]; glutamine metabolic process [GO:0006541]	ATP binding [GO:0005524]; CTP synthase activity [GO:0003883]	-
TR7163|c0_g1_i1	'de novo' CTP biosynthetic process [GO:0044210]; glutamine metabolic process [GO:0006541]	ATP binding [GO:0005524]; CTP synthase activity [GO:0003883]	-
TR7807|c0_g1_i2	'de novo' CTP biosynthetic process [GO:0044210]; glutamine metabolic process [GO:0006541]	ATP binding [GO:0005524]; CTP synthase activity [GO:0003883]	-
TR34118|c3_g1_i1	'de novo' CTP biosynthetic process [GO:0044210]; glutamine metabolic process [GO:0006541]	ATP binding [GO:0005524]; CTP synthase activity [GO:0003883]	-
TR41324|c0_g2_i1	'de novo' IMP biosynthetic process [GO:0006189]	phosphoribosylformylglycinamidine cyclo-ligase activity [GO:0004641]	cytoplasm [GO:0005737]
TR41324|c0_g2_i4	'de novo' IMP biosynthetic process [GO:0006189]	phosphoribosylformylglycinamidine cyclo-ligase activity [GO:0004641]	cytoplasm [GO:0005737]
TR40366|c0_g1_i1	'de novo' AMP biosynthetic process [GO:0044208]; 'de novo' IMP biosynthetic process [GO:0006189]; protein tetramerization [GO:0051262]; purine nucleotide metabolic process [GO:0006163]	(S)-2-(5-amino-1-(5-phospho-D-ribosyl)imidazole-4-carboxamido)succinate AMP-lyase (fumarate-forming) activity [GO:0070626]; N6-(1,2-dicarboxyethyl)AMP AMP-lyase (fumarate-forming) activity [GO:0004018]	-
TR40366|c1_g1_i2	'de novo' AMP biosynthetic process [GO:0044208]; 'de novo' IMP biosynthetic process [GO:0006189]; protein tetramerization [GO:0051262]; purine nucleotide metabolic process [GO:0006163]	(S)-2-(5-amino-1-(5-phospho-D-ribosyl)imidazole-4-carboxamido)succinate AMP-lyase (fumarate-forming) activity [GO:0070626]; N6-(1,2-dicarboxyethyl)AMP AMP-lyase (fumarate-forming) activity [GO:0004018]	-
TR40366|c0_g1_i2	'de novo' AMP biosynthetic process [GO:0044208]; 'de novo' IMP biosynthetic process [GO:0006189]	(S)-2-(5-amino-1-(5-phospho-D-ribosyl)imidazole-4-carboxamido)succinate AMP-lyase (fumarate-forming) activity [GO:0070626]; N6-(1,2-dicarboxyethyl)AMP AMP-lyase (fumarate-forming) activity [GO:0004018]	-
TR27953|c0_g1_i2	'de novo' AMP biosynthetic process [GO:0044208]	adenylosuccinate synthase activity [GO:0004019]; GTP binding [GO:0005525]; metal ion binding [GO:0046872]	integral component of membrane [GO:0016021]
TR43101|c0_g1_i1	'de novo' AMP biosynthetic process [GO:0044208]	adenylosuccinate synthase activity [GO:0004019]; GTP binding [GO:0005525]; metal ion binding [GO:0046872]	-
TR43101|c0_g3_i1	'de novo' AMP biosynthetic process [GO:0044208]	adenylosuccinate synthase activity [GO:0004019]; GTP binding [GO:0005525]; metal ion binding [GO:0046872]	-
TR43175|c0_g5_i5	'de novo' AMP biosynthetic process [GO:0044208]; pyrimidine ribonucleotide biosynthetic process [GO:0009220]	adenylosuccinate synthase activity [GO:0004019]; GTP binding [GO:0005525]; metal ion binding [GO:0046872]	apoplast [GO:0048046]; chloroplast stroma [GO:0009570]
TR43101|c0_g2_i5	'de novo' AMP biosynthetic process [GO:0044208]; pyrimidine ribonucleotide biosynthetic process [GO:0009220]	adenylosuccinate synthase activity [GO:0004019]; GTP binding [GO:0005525]; metal ion binding [GO:0046872]	apoplast [GO:0048046]; chloroplast stroma [GO:0009570]
TR43175|c0_g1_i1	'de novo' AMP biosynthetic process [GO:0044208]	adenylosuccinate synthase activity [GO:0004019]; GTP binding [GO:0005525]; metal ion binding [GO:0046872]	-
TR43101|c0_g4_i4	'de novo' AMP biosynthetic process [GO:0044208]	adenylosuccinate synthase activity [GO:0004019]; GTP binding [GO:0005525]; metal ion binding [GO:0046872]	-
TR43175|c0_g3_i3	'de novo' AMP biosynthetic process [GO:0044208]	adenylosuccinate synthase activity [GO:0004019]; GTP binding [GO:0005525]; metal ion binding [GO:0046872]	-
TR43101|c0_g2_i7	'de novo' AMP biosynthetic process [GO:0044208]	adenylosuccinate synthase activity [GO:0004019]; GTP binding [GO:0005525]; metal ion binding [GO:0046872]	-
TR43175|c0_g3_i6	'de novo' AMP biosynthetic process [GO:0044208]	adenylosuccinate synthase activity [GO:0004019]; GTP binding [GO:0005525]; metal ion binding [GO:0046872]	chloroplast [GO:0009507]
TR43175|c0_g3_i5	'de novo' AMP biosynthetic process [GO:0044208]	adenylosuccinate synthase activity [GO:0004019]; GTP binding [GO:0005525]; metal ion binding [GO:0046872]	chloroplast [GO:0009507]
TR23270|c0_g1_i1	cell division [GO:0051301]; mitotic nuclear division [GO:0007067]	ubiquitin-protein transferase activity [GO:0004842]; zinc ion binding [GO:0008270]	anaphase-promoting complex [GO:0005680]; cytoplasm [GO:0005737]
TR18295|c0_g1_i1	multicellular organismal development [GO:0007275]; proteasome-mediated ubiquitin-dependent protein catabolic process [GO:0043161]; protein ubiquitination involved in ubiquitin-dependent protein catabolic process [GO:0042787]	ligase activity [GO:0016874]; ubiquitin protein ligase activity [GO:0061630]; zinc ion binding [GO:0008270]	cytoplasm [GO:0005737]; nucleus [GO:0005634]
TR40333|c3_g5_i8	multicellular organismal development [GO:0007275]; proteasome-mediated ubiquitin-dependent protein catabolic process [GO:0043161]; protein ubiquitination involved in ubiquitin-dependent protein catabolic process [GO:0042787]	ligase activity [GO:0016874]; ubiquitin protein ligase activity [GO:0061630]; zinc ion binding [GO:0008270]	cytoplasm [GO:0005737]; nucleus [GO:0005634]
TR36089|c0_g3_i2	multicellular organismal development [GO:0007275]; proteasome-mediated ubiquitin-dependent protein catabolic process [GO:0043161]; protein ubiquitination involved in ubiquitin-dependent protein catabolic process [GO:0042787]	ligase activity [GO:0016874]; ubiquitin protein ligase activity [GO:0061630]; zinc ion binding [GO:0008270]	cytoplasm [GO:0005737]; nucleus [GO:0005634]
TR36089|c0_g2_i1	multicellular organismal development [GO:0007275]; ubiquitin-dependent protein catabolic process [GO:0006511]	ligase activity [GO:0016874]; ubiquitin-protein transferase activity [GO:0004842]; zinc ion binding [GO:0008270]	nucleus [GO:0005634]
TR29854|c0_g2_i1	multicellular organismal development [GO:0007275]; ubiquitin-dependent protein catabolic process [GO:0006511]	ligase activity [GO:0016874]; ubiquitin-protein transferase activity [GO:0004842]; zinc ion binding [GO:0008270]	nucleus [GO:0005634]
TR29054|c0_g1_i2	multicellular organismal development [GO:0007275]; ubiquitin-dependent protein catabolic process [GO:0006511]	ligase activity [GO:0016874]; ubiquitin-protein transferase activity [GO:0004842]; zinc ion binding [GO:0008270]	nucleus [GO:0005634]
TR34101|c2_g1_i1	multicellular organismal development [GO:0007275]; ubiquitin-dependent protein catabolic process [GO:0006511]	ligase activity [GO:0016874]; ubiquitin-protein transferase activity [GO:0004842]; zinc ion binding [GO:0008270]	nucleus [GO:0005634]
TR24313|c0_g1_i3	multicellular organismal development [GO:0007275]; ubiquitin-dependent protein catabolic process [GO:0006511]	ligase activity [GO:0016874]; ubiquitin-protein transferase activity [GO:0004842]; zinc ion binding [GO:0008270]	nucleus [GO:0005634]
TR34101|c1_g1_i2	multicellular organismal development [GO:0007275]; ubiquitin-dependent protein catabolic process [GO:0006511]	ligase activity [GO:0016874]; ubiquitin-protein transferase activity [GO:0004842]; zinc ion binding [GO:0008270]	nucleus [GO:0005634]
TR29054|c0_g1_i1	multicellular organismal development [GO:0007275]; ubiquitin-dependent protein catabolic process [GO:0006511]	ligase activity [GO:0016874]; ubiquitin-protein transferase activity [GO:0004842]; zinc ion binding [GO:0008270]	nucleus [GO:0005634]
TR34488|c0_g1_i3	multicellular organismal development [GO:0007275]; ubiquitin-dependent protein catabolic process [GO:0006511]	ligase activity [GO:0016874]; ubiquitin-protein transferase activity [GO:0004842]; zinc ion binding [GO:0008270]	nucleus [GO:0005634]
TR36089|c0_g1_i1	multicellular organismal development [GO:0007275]; ubiquitin-dependent protein catabolic process [GO:0006511]	ligase activity [GO:0016874]; ubiquitin-protein transferase activity [GO:0004842]; zinc ion binding [GO:0008270]	nucleus [GO:0005634]
TR40333|c3_g5_i5	multicellular organismal development [GO:0007275]; ubiquitin-dependent protein catabolic process [GO:0006511]	ligase activity [GO:0016874]; ubiquitin-protein transferase activity [GO:0004842]; zinc ion binding [GO:0008270]	nucleus [GO:0005634]
TR2091|c1_g1_i1	multicellular organismal development [GO:0007275]; ubiquitin-dependent protein catabolic process [GO:0006511]	ligase activity [GO:0016874]; ubiquitin-protein transferase activity [GO:0004842]; zinc ion binding [GO:0008270]	nucleus [GO:0005634]
TR28668|c0_g1_i2	multicellular organismal development [GO:0007275]; ubiquitin-dependent protein catabolic process [GO:0006511]	ligase activity [GO:0016874]; ubiquitin-protein transferase activity [GO:0004842]; zinc ion binding [GO:0008270]	nucleus [GO:0005634]
TR40333|c3_g3_i1	multicellular organismal development [GO:0007275]; ubiquitin-dependent protein catabolic process [GO:0006511]	ligase activity [GO:0016874]; ubiquitin-protein transferase activity [GO:0004842]; zinc ion binding [GO:0008270]	nucleus [GO:0005634]
TR34101|c1_g2_i2	multicellular organismal development [GO:0007275]; ubiquitin-dependent protein catabolic process [GO:0006511]	ligase activity [GO:0016874]; ubiquitin-protein transferase activity [GO:0004842]; zinc ion binding [GO:0008270]	nucleus [GO:0005634]
TR20424|c0_g1_i1	multicellular organismal development [GO:0007275]; ubiquitin-dependent protein catabolic process [GO:0006511]	ligase activity [GO:0016874]; ubiquitin-protein transferase activity [GO:0004842]; zinc ion binding [GO:0008270]	nucleus [GO:0005634]
TR40333|c2_g1_i1	multicellular organismal development [GO:0007275]; ubiquitin-dependent protein catabolic process [GO:0006511]	ligase activity [GO:0016874]; ubiquitin-protein transferase activity [GO:0004842]; zinc ion binding [GO:0008270]	nucleus [GO:0005634]
TR7270|c8_g1_i2	protein ubiquitination [GO:0016567]; response to red light [GO:0010114]	protein heterodimerization activity [GO:0046982]; protein homodimerization activity [GO:0042803]	Cul3-RING ubiquitin ligase complex [GO:0031463]; nucleus [GO:0005634]
TR11449|c0_g2_i1	-	ligase activity [GO:0016874]; ubiquitin-protein transferase activity [GO:0004842]	-
TR35147|c0_g1_i1	protein sumoylation [GO:0016925]	ATP binding [GO:0005524]; ligase activity [GO:0016874]	-
TR27610|c1_g1_i2	lipoate biosynthetic process [GO:0009107]; protein lipoylation [GO:0009249]	4 iron, 4 sulfur cluster binding [GO:0051539]; lipoate synthase activity [GO:0016992]; metal ion binding [GO:0046872]	chloroplast [GO:0009507]
TR27610|c1_g1_i1	lipoate biosynthetic process [GO:0009107]; protein lipoylation [GO:0009249]	4 iron, 4 sulfur cluster binding [GO:0051539]; lipoate synthase activity [GO:0016992]; metal ion binding [GO:0046872]	chloroplast [GO:0009507]
TR27610|c0_g1_i1	lipoate biosynthetic process [GO:0009107]; protein lipoylation [GO:0009249]	4 iron, 4 sulfur cluster binding [GO:0051539]; lipoate synthase activity [GO:0016992]; metal ion binding [GO:0046872]	chloroplast [GO:0009507]
TR41867|c0_g2_i3	protein N-linked glycosylation via asparagine [GO:0018279]	dolichyl-diphosphooligosaccharide-protein glycotransferase activity [GO:0004579]	integral component of membrane [GO:0016021]; oligosaccharyltransferase complex [GO:0008250]; plant-type cell wall [GO:0009505]; plasma membrane [GO:0005886]; vacuolar membrane [GO:0005774]
TR41867|c0_g2_i4	protein N-linked glycosylation via asparagine [GO:0018279]	dolichyl-diphosphooligosaccharide-protein glycotransferase activity [GO:0004579]	integral component of membrane [GO:0016021]; oligosaccharyltransferase complex [GO:0008250]; plant-type cell wall [GO:0009505]; plasma membrane [GO:0005886]; vacuolar membrane [GO:0005774]
TR41867|c0_g2_i2	protein N-linked glycosylation via asparagine [GO:0018279]	dolichyl-diphosphooligosaccharide-protein glycotransferase activity [GO:0004579]	integral component of membrane [GO:0016021]; oligosaccharyltransferase complex [GO:0008250]; plant-type cell wall [GO:0009505]; plasma membrane [GO:0005886]; vacuolar membrane [GO:0005774]
TR41670|c0_g1_i4	cellulose biosynthetic process [GO:0030244]; methionine biosynthetic process [GO:0009086]; N-terminal protein myristoylation [GO:0006499]; protein N-linked glycosylation via asparagine [GO:0018279]; RNA splicing, via endonucleolytic cleavage and ligation [GO:0000394]	dolichyl-diphosphooligosaccharide-protein glycotransferase activity [GO:0004579]	integral component of membrane [GO:0016021]; oligosaccharyltransferase complex [GO:0008250]
TR41218|c0_g1_i2	cellulose biosynthetic process [GO:0030244]; methionine biosynthetic process [GO:0009086]; N-terminal protein myristoylation [GO:0006499]; protein N-linked glycosylation via asparagine [GO:0018279]; RNA splicing, via endonucleolytic cleavage and ligation [GO:0000394]	dolichyl-diphosphooligosaccharide-protein glycotransferase activity [GO:0004579]	integral component of membrane [GO:0016021]; oligosaccharyltransferase complex [GO:0008250]
TR41867|c0_g1_i1	protein glycosylation [GO:0006486]	dolichyl-diphosphooligosaccharide-protein glycotransferase activity [GO:0004579]	endoplasmic reticulum membrane [GO:0005789]; integral component of membrane [GO:0016021]
TR41409|c1_g3_i2	protein glycosylation [GO:0006486]	dolichyl-diphosphooligosaccharide-protein glycotransferase activity [GO:0004579]	endoplasmic reticulum membrane [GO:0005789]; integral component of membrane [GO:0016021]
TR7348|c0_g1_i2	cellulose biosynthetic process [GO:0030244]; cell wall modification [GO:0042545]; Golgi vesicle transport [GO:0048193]; plant-type cell wall organization [GO:0009664]; protein N-linked glycosylation via asparagine [GO:0018279]; RNA methylation [GO:0001510]; unidimensional cell growth [GO:0009826]	transferase activity, transferring glycosyl groups [GO:0016757]	Golgi apparatus [GO:0005794]; integral component of membrane [GO:0016021]; nucleolus [GO:0005730]; oligosaccharyltransferase complex [GO:0008250]; plant-type cell wall [GO:0009505]; plasmodesma [GO:0009506]; vacuolar membrane [GO:0005774]
TR40426|c0_g1_i1	protein N-linked glycosylation via asparagine [GO:0018279]	transferase activity, transferring glycosyl groups [GO:0016757]	endoplasmic reticulum membrane [GO:0005789]; integral component of membrane [GO:0016021]
TR7348|c1_g2_i2	protein N-linked glycosylation via asparagine [GO:0018279]	transferase activity, transferring glycosyl groups [GO:0016757]	endoplasmic reticulum membrane [GO:0005789]; integral component of membrane [GO:0016021]
TR7348|c1_g1_i1	protein N-linked glycosylation via asparagine [GO:0018279]	transferase activity, transferring glycosyl groups [GO:0016757]	endoplasmic reticulum membrane [GO:0005789]; integral component of membrane [GO:0016021]
TR34141|c0_g1_i5	protein glycosylation [GO:0006486]	dolichyl-diphosphooligosaccharide-protein glycotransferase activity [GO:0004579]	integral component of membrane [GO:0016021]; oligosaccharyltransferase complex [GO:0008250]
TR32550|c0_g1_i2	peptidyl-diphthamide biosynthetic process from peptidyl-histidine [GO:0017183]	-	-
TR11257|c0_g1_i1	peptidyl-diphthamide biosynthetic process from peptidyl-histidine [GO:0017183]	-	-
TR36114|c1_g1_i1	peptidyl-lysine modification to peptidyl-hypusine [GO:0008612]	deoxyhypusine monooxygenase activity [GO:0019135]; metal ion binding [GO:0046872]	-
TR40369|c0_g1_i1	protoporphyrinogen IX biosynthetic process [GO:0006782]	uroporphyrinogen decarboxylase activity [GO:0004853]	-
TR40199|c0_g1_i3	protoporphyrinogen IX biosynthetic process [GO:0006782]	uroporphyrinogen decarboxylase activity [GO:0004853]	-
TR36104|c0_g1_i4	heme biosynthetic process [GO:0006783]; protoporphyrinogen IX biosynthetic process [GO:0006782]	uroporphyrinogen decarboxylase activity [GO:0004853]	-
TR36104|c0_g1_i3	heme biosynthetic process [GO:0006783]; protoporphyrinogen IX biosynthetic process [GO:0006782]	uroporphyrinogen decarboxylase activity [GO:0004853]	-
TR37662|c0_g1_i1	indoleacetic acid biosynthetic process [GO:0009684]; protoporphyrinogen IX biosynthetic process [GO:0006782]; tryptophan catabolic process [GO:0006569]	uroporphyrinogen decarboxylase activity [GO:0004853]	chloroplast stroma [GO:0009570]
TR36104|c0_g1_i2	protoporphyrinogen IX biosynthetic process [GO:0006782]	uroporphyrinogen decarboxylase activity [GO:0004853]	-
TR43161|c0_g3_i1	protoporphyrinogen IX biosynthetic process [GO:0006782]	glutamyl-tRNA reductase activity [GO:0008883]; NADP binding [GO:0050661]	-
TR43161|c0_g1_i4	protoporphyrinogen IX biosynthetic process [GO:0006782]	glutamyl-tRNA reductase activity [GO:0008883]; NADP binding [GO:0050661]	-
TR42989|c0_g2_i1	protoporphyrinogen IX biosynthetic process [GO:0006782]	glutamyl-tRNA reductase activity [GO:0008883]; NADP binding [GO:0050661]	-
TR42989|c0_g1_i1	protoporphyrinogen IX biosynthetic process [GO:0006782]	glutamyl-tRNA reductase activity [GO:0008883]; NADP binding [GO:0050661]	-
TR39109|c0_g4_i1	heme biosynthetic process [GO:0006783]	ferrochelatase activity [GO:0004325]	-
TR41992|c1_g1_i2	heme biosynthetic process [GO:0006783]	ferrochelatase activity [GO:0004325]	-
TR39109|c0_g3_i2	heme biosynthetic process [GO:0006783]	ferrochelatase activity [GO:0004325]	-
TR41992|c1_g1_i1	heme biosynthetic process [GO:0006783]	ferrochelatase activity [GO:0004325]	-
TR41992|c1_g1_i4	heme biosynthetic process [GO:0006783]	ferrochelatase activity [GO:0004325]	-
TR41992|c1_g1_i8	heme biosynthetic process [GO:0006783]	ferrochelatase activity [GO:0004325]	-
TR40541|c0_g1_i1	heme biosynthetic process [GO:0006783]	ferrochelatase activity [GO:0004325]	-
TR40541|c1_g1_i1	heme biosynthetic process [GO:0006783]	ferrochelatase activity [GO:0004325]	-
TR40541|c1_g1_i4	heme biosynthetic process [GO:0006783]	ferrochelatase activity [GO:0004325]	-
TR40825|c0_g2_i4	chlorophyll biosynthetic process [GO:0015995]; photosynthesis [GO:0015979]	ATP binding [GO:0005524]; magnesium chelatase activity [GO:0016851]	chloroplast [GO:0009507]
TR41264|c0_g3_i5	chlorophyll biosynthetic process [GO:0015995]; photosynthesis [GO:0015979]	ATP binding [GO:0005524]; magnesium chelatase activity [GO:0016851]	chloroplast [GO:0009507]
TR42283|c0_g6_i1	chlorophyll biosynthetic process [GO:0015995]; photosynthesis [GO:0015979]	ATP binding [GO:0005524]; magnesium chelatase activity [GO:0016851]	chloroplast [GO:0009507]
TR41718|c0_g1_i2	chlorophyll biosynthetic process [GO:0015995]; photosynthesis [GO:0015979]	ATP binding [GO:0005524]; magnesium chelatase activity [GO:0016851]	chloroplast [GO:0009507]
TR42283|c0_g6_i2	chlorophyll biosynthetic process [GO:0015995]; photosynthesis [GO:0015979]	ATP binding [GO:0005524]; magnesium chelatase activity [GO:0016851]	chloroplast [GO:0009507]
TR6621|c0_g2_i1	inositol biosynthetic process [GO:0006021]; phosphatidylinositol phosphorylation [GO:0046854]	inositol monophosphate 1-phosphatase activity [GO:0008934]; inositol monophosphate 3-phosphatase activity [GO:0052832]; inositol monophosphate 4-phosphatase activity [GO:0052833]; metal ion binding [GO:0046872]	-
TR42465|c0_g2_i4	abscisic acid biosynthetic process [GO:0009688]	antheraxanthin epoxidase activity [GO:0052663]; FAD binding [GO:0071949]; zeaxanthin epoxidase [overall] activity [GO:0009540]; zeaxanthin epoxidase activity [GO:0052662]	chloroplast [GO:0009507]; membrane [GO:0016020]
TR42465|c0_g2_i3	abscisic acid biosynthetic process [GO:0009688]	antheraxanthin epoxidase activity [GO:0052663]; FAD binding [GO:0071949]; zeaxanthin epoxidase [overall] activity [GO:0009540]; zeaxanthin epoxidase activity [GO:0052662]	chloroplast [GO:0009507]; membrane [GO:0016020]
TR39619|c2_g1_i7	phenylpropanoid metabolic process [GO:0009698]	4-coumarate-CoA ligase activity [GO:0016207]; ATP binding [GO:0005524]	-
TR37192|c0_g2_i2	phenylpropanoid metabolic process [GO:0009698]	4-coumarate-CoA ligase activity [GO:0016207]; ATP binding [GO:0005524]	-
TR37483|c1_g4_i1	phosphatidylethanolamine biosynthetic process [GO:0006646]; protein autoprocessing [GO:0016540]	calcium ion binding [GO:0005509]; phosphatidylserine decarboxylase activity [GO:0004609]	-
TR7370|c0_g1_i2	phosphatidylethanolamine biosynthetic process [GO:0006646]; protein autoprocessing [GO:0016540]	calcium ion binding [GO:0005509]; phosphatidylserine decarboxylase activity [GO:0004609]	-
TR7298|c0_g1_i1	CDP-diacylglycerol biosynthetic process [GO:0016024]	phosphatidate cytidylyltransferase activity [GO:0004605]	integral component of membrane [GO:0016021]
TR7423|c1_g3_i1	CDP-diacylglycerol biosynthetic process [GO:0016024]; phosphatidylglycerol biosynthetic process [GO:0006655]	phosphatidate cytidylyltransferase activity [GO:0004605]	endoplasmic reticulum membrane [GO:0005789]; integral component of membrane [GO:0016021]
TR40317|c0_g1_i2	CDP-diacylglycerol biosynthetic process [GO:0016024]	phosphatidate cytidylyltransferase activity [GO:0004605]	integral component of membrane [GO:0016021]
TR7423|c1_g2_i1	CDP-diacylglycerol biosynthetic process [GO:0016024]	phosphatidate cytidylyltransferase activity [GO:0004605]	integral component of membrane [GO:0016021]
TR7423|c1_g1_i1	CDP-diacylglycerol biosynthetic process [GO:0016024]	phosphatidate cytidylyltransferase activity [GO:0004605]	integral component of membrane [GO:0016021]
TR7298|c1_g1_i1	CDP-diacylglycerol biosynthetic process [GO:0016024]	phosphatidate cytidylyltransferase activity [GO:0004605]	integral component of membrane [GO:0016021]
TR7423|c0_g2_i4	CDP-diacylglycerol biosynthetic process [GO:0016024]	phosphatidate cytidylyltransferase activity [GO:0004605]	integral component of membrane [GO:0016021]
TR7423|c1_g4_i2	CDP-diacylglycerol biosynthetic process [GO:0016024]	phosphatidate cytidylyltransferase activity [GO:0004605]	integral component of membrane [GO:0016021]
TR7423|c0_g1_i1	CDP-diacylglycerol biosynthetic process [GO:0016024]	phosphatidate cytidylyltransferase activity [GO:0004605]	integral component of membrane [GO:0016021]
TR37390|c0_g8_i3	cinnamic acid biosynthetic process [GO:0009800]; L-phenylalanine catabolic process [GO:0006559]	phenylalanine ammonia-lyase activity [GO:0045548]	cytoplasm [GO:0005737]
TR43128|c0_g4_i2	cinnamic acid biosynthetic process [GO:0009800]; L-phenylalanine catabolic process [GO:0006559]	phenylalanine ammonia-lyase activity [GO:0045548]	cytoplasm [GO:0005737]
TR40813|c0_g2_i4	cinnamic acid biosynthetic process [GO:0009800]; L-phenylalanine catabolic process [GO:0006559]	phenylalanine ammonia-lyase activity [GO:0045548]	cytoplasm [GO:0005737]
TR37390|c0_g4_i1	cinnamic acid biosynthetic process [GO:0009800]; L-phenylalanine catabolic process [GO:0006559]	phenylalanine ammonia-lyase activity [GO:0045548]	cytoplasm [GO:0005737]
TR21249|c0_g1_i1	cinnamic acid biosynthetic process [GO:0009800]; L-phenylalanine catabolic process [GO:0006559]	phenylalanine ammonia-lyase activity [GO:0045548]	cytoplasm [GO:0005737]
TR24497|c0_g1_i1	cinnamic acid biosynthetic process [GO:0009800]; L-phenylalanine catabolic process [GO:0006559]	phenylalanine ammonia-lyase activity [GO:0045548]	cytoplasm [GO:0005737]
TR30568|c1_g1_i1	cinnamic acid biosynthetic process [GO:0009800]; L-phenylalanine catabolic process [GO:0006559]	phenylalanine ammonia-lyase activity [GO:0045548]	cytoplasm [GO:0005737]
TR39550|c1_g3_i1	cinnamic acid biosynthetic process [GO:0009800]; L-phenylalanine catabolic process [GO:0006559]	phenylalanine ammonia-lyase activity [GO:0045548]	cytoplasm [GO:0005737]
TR43128|c0_g2_i4	cinnamic acid biosynthetic process [GO:0009800]; L-phenylalanine catabolic process [GO:0006559]	phenylalanine ammonia-lyase activity [GO:0045548]	cytoplasm [GO:0005737]
TR43106|c1_g5_i2	cinnamic acid biosynthetic process [GO:0009800]; L-phenylalanine catabolic process [GO:0006559]	phenylalanine ammonia-lyase activity [GO:0045548]	cytoplasm [GO:0005737]
TR34669|c0_g1_i1	cinnamic acid biosynthetic process [GO:0009800]; L-phenylalanine catabolic process [GO:0006559]	phenylalanine ammonia-lyase activity [GO:0045548]	cytoplasm [GO:0005737]
TR37933|c0_g3_i3	cinnamic acid biosynthetic process [GO:0009800]; L-phenylalanine catabolic process [GO:0006559]	phenylalanine ammonia-lyase activity [GO:0045548]	cytoplasm [GO:0005737]
TR31363|c4_g2_i2	cinnamic acid biosynthetic process [GO:0009800]; L-phenylalanine catabolic process [GO:0006559]	phenylalanine ammonia-lyase activity [GO:0045548]	cytoplasm [GO:0005737]
TR31363|c4_g2_i1	cinnamic acid biosynthetic process [GO:0009800]; L-phenylalanine catabolic process [GO:0006559]	phenylalanine ammonia-lyase activity [GO:0045548]	cytoplasm [GO:0005737]
TR39550|c0_g1_i1	cinnamic acid biosynthetic process [GO:0009800]; L-phenylalanine catabolic process [GO:0006559]	phenylalanine ammonia-lyase activity [GO:0045548]	cytoplasm [GO:0005737]
TR39550|c1_g3_i4	cinnamic acid biosynthetic process [GO:0009800]; L-phenylalanine catabolic process [GO:0006559]	phenylalanine ammonia-lyase activity [GO:0045548]	cytoplasm [GO:0005737]
TR39550|c1_g4_i1	cinnamic acid biosynthetic process [GO:0009800]; L-phenylalanine catabolic process [GO:0006559]	phenylalanine ammonia-lyase activity [GO:0045548]	cytoplasm [GO:0005737]
TR40813|c0_g2_i1	cinnamic acid biosynthetic process [GO:0009800]; L-phenylalanine catabolic process [GO:0006559]	phenylalanine ammonia-lyase activity [GO:0045548]	cytoplasm [GO:0005737]
TR43128|c0_g2_i3	cinnamic acid biosynthetic process [GO:0009800]; L-phenylalanine catabolic process [GO:0006559]	phenylalanine ammonia-lyase activity [GO:0045548]	cytoplasm [GO:0005737]
TR37390|c0_g5_i2	cinnamic acid biosynthetic process [GO:0009800]; L-phenylalanine catabolic process [GO:0006559]	phenylalanine ammonia-lyase activity [GO:0045548]	cytoplasm [GO:0005737]
TR43106|c1_g3_i1	cinnamic acid biosynthetic process [GO:0009800]; L-phenylalanine catabolic process [GO:0006559]	phenylalanine ammonia-lyase activity [GO:0045548]	cytoplasm [GO:0005737]
TR38207|c0_g2_i1	cinnamic acid biosynthetic process [GO:0009800]; L-phenylalanine catabolic process [GO:0006559]	phenylalanine ammonia-lyase activity [GO:0045548]	cytoplasm [GO:0005737]
TR37390|c0_g1_i1	cinnamic acid biosynthetic process [GO:0009800]; L-phenylalanine catabolic process [GO:0006559]	phenylalanine ammonia-lyase activity [GO:0045548]	cytoplasm [GO:0005737]
TR31363|c3_g1_i1	cinnamic acid biosynthetic process [GO:0009800]; L-phenylalanine catabolic process [GO:0006559]	phenylalanine ammonia-lyase activity [GO:0045548]	cytoplasm [GO:0005737]
TR37390|c0_g2_i1	cinnamic acid biosynthetic process [GO:0009800]; L-phenylalanine catabolic process [GO:0006559]	phenylalanine ammonia-lyase activity [GO:0045548]	cytoplasm [GO:0005737]
TR37390|c0_g7_i1	cinnamic acid biosynthetic process [GO:0009800]; L-phenylalanine catabolic process [GO:0006559]	phenylalanine ammonia-lyase activity [GO:0045548]	cytoplasm [GO:0005737]
TR43106|c1_g8_i1	cinnamic acid biosynthetic process [GO:0009800]; L-phenylalanine catabolic process [GO:0006559]	phenylalanine ammonia-lyase activity [GO:0045548]	cytoplasm [GO:0005737]
TR43106|c0_g1_i1	cinnamic acid biosynthetic process [GO:0009800]; L-phenylalanine catabolic process [GO:0006559]	phenylalanine ammonia-lyase activity [GO:0045548]	cytoplasm [GO:0005737]
TR40813|c0_g3_i1	cinnamic acid biosynthetic process [GO:0009800]; L-phenylalanine catabolic process [GO:0006559]	phenylalanine ammonia-lyase activity [GO:0045548]	cytoplasm [GO:0005737]
TR30568|c0_g2_i1	cinnamic acid biosynthetic process [GO:0009800]; L-phenylalanine catabolic process [GO:0006559]	phenylalanine ammonia-lyase activity [GO:0045548]	cytoplasm [GO:0005737]
TR40813|c0_g4_i1	cinnamic acid biosynthetic process [GO:0009800]; L-phenylalanine catabolic process [GO:0006559]	phenylalanine ammonia-lyase activity [GO:0045548]	cytoplasm [GO:0005737]
TR29944|c0_g1_i1	cinnamic acid biosynthetic process [GO:0009800]; L-phenylalanine catabolic process [GO:0006559]	phenylalanine ammonia-lyase activity [GO:0045548]	cytoplasm [GO:0005737]
TR43106|c1_g4_i1	cinnamic acid biosynthetic process [GO:0009800]; L-phenylalanine catabolic process [GO:0006559]	phenylalanine ammonia-lyase activity [GO:0045548]	cytoplasm [GO:0005737]
TR7784|c0_g1_i1	methionine metabolic process [GO:0006555]; one-carbon metabolic process [GO:0006730]; tetrahydrofolate interconversion [GO:0035999]	methylenetetrahydrofolate reductase (NAD(P)H) activity [GO:0004489]	-
TR42608|c0_g2_i4	methionine metabolic process [GO:0006555]; tetrahydrofolate interconversion [GO:0035999]	methylenetetrahydrofolate reductase (NAD(P)H) activity [GO:0004489]	-
TR42608|c0_g2_i3	methionine metabolic process [GO:0006555]; one-carbon metabolic process [GO:0006730]; tetrahydrofolate interconversion [GO:0035999]	methylenetetrahydrofolate reductase (NAD(P)H) activity [GO:0004489]	-
TR7784|c0_g1_i3	methionine metabolic process [GO:0006555]; tetrahydrofolate interconversion [GO:0035999]	methylenetetrahydrofolate reductase (NAD(P)H) activity [GO:0004489]	-
TR42608|c0_g1_i1	methionine metabolic process [GO:0006555]; tetrahydrofolate interconversion [GO:0035999]	methylenetetrahydrofolate reductase (NAD(P)H) activity [GO:0004489]	-
TR39529|c0_g1_i2	glycine metabolic process [GO:0006544]; L-serine metabolic process [GO:0006563]; tetrahydrofolate interconversion [GO:0035999]	glycine hydroxymethyltransferase activity [GO:0004372]; methyltransferase activity [GO:0008168]; pyridoxal phosphate binding [GO:0030170]	-
TR39529|c0_g1_i1	glycine metabolic process [GO:0006544]; L-serine metabolic process [GO:0006563]; tetrahydrofolate interconversion [GO:0035999]	glycine hydroxymethyltransferase activity [GO:0004372]; methyltransferase activity [GO:0008168]; pyridoxal phosphate binding [GO:0030170]	-
TR22771|c0_g1_i1	glycine metabolic process [GO:0006544]; L-serine metabolic process [GO:0006563]; tetrahydrofolate interconversion [GO:0035999]	glycine hydroxymethyltransferase activity [GO:0004372]; pyridoxal phosphate binding [GO:0030170]	-
TR42589|c1_g2_i1	glycine metabolic process [GO:0006544]; L-serine metabolic process [GO:0006563]; tetrahydrofolate interconversion [GO:0035999]	glycine hydroxymethyltransferase activity [GO:0004372]; methyltransferase activity [GO:0008168]; pyridoxal phosphate binding [GO:0030170]	-
TR39529|c0_g2_i1	glycine metabolic process [GO:0006544]; L-serine metabolic process [GO:0006563]; tetrahydrofolate interconversion [GO:0035999]	glycine hydroxymethyltransferase activity [GO:0004372]; pyridoxal phosphate binding [GO:0030170]	-
TR40268|c0_g1_i1	glycine metabolic process [GO:0006544]; L-serine metabolic process [GO:0006563]; tetrahydrofolate interconversion [GO:0035999]	glycine hydroxymethyltransferase activity [GO:0004372]; pyridoxal phosphate binding [GO:0030170]	-
TR42674|c0_g1_i1	glycine metabolic process [GO:0006544]; L-serine metabolic process [GO:0006563]; tetrahydrofolate interconversion [GO:0035999]	glycine hydroxymethyltransferase activity [GO:0004372]; methyltransferase activity [GO:0008168]; pyridoxal phosphate binding [GO:0030170]	-
TR31585|c0_g1_i3	glycine metabolic process [GO:0006544]; L-serine metabolic process [GO:0006563]; tetrahydrofolate interconversion [GO:0035999]	glycine hydroxymethyltransferase activity [GO:0004372]; methyltransferase activity [GO:0008168]; pyridoxal phosphate binding [GO:0030170]	-
TR33420|c0_g1_i1	glycine metabolic process [GO:0006544]; L-serine metabolic process [GO:0006563]; tetrahydrofolate interconversion [GO:0035999]	glycine hydroxymethyltransferase activity [GO:0004372]; methyltransferase activity [GO:0008168]; pyridoxal phosphate binding [GO:0030170]	-
TR22304|c0_g1_i1	glycine metabolic process [GO:0006544]; L-serine metabolic process [GO:0006563]; tetrahydrofolate interconversion [GO:0035999]	glycine hydroxymethyltransferase activity [GO:0004372]; methyltransferase activity [GO:0008168]; pyridoxal phosphate binding [GO:0030170]	-
TR13817|c0_g2_i1	glycine metabolic process [GO:0006544]; L-serine metabolic process [GO:0006563]; tetrahydrofolate interconversion [GO:0035999]	glycine hydroxymethyltransferase activity [GO:0004372]; pyridoxal phosphate binding [GO:0030170]	-
TR42589|c0_g1_i3	glycine metabolic process [GO:0006544]; L-serine metabolic process [GO:0006563]; tetrahydrofolate interconversion [GO:0035999]	glycine hydroxymethyltransferase activity [GO:0004372]; pyridoxal phosphate binding [GO:0030170]	-
TR3669|c1_g1_i3	glycine metabolic process [GO:0006544]; L-serine metabolic process [GO:0006563]; tetrahydrofolate interconversion [GO:0035999]	glycine hydroxymethyltransferase activity [GO:0004372]; pyridoxal phosphate binding [GO:0030170]	-
TR42674|c0_g1_i2	glycine metabolic process [GO:0006544]; L-serine metabolic process [GO:0006563]; tetrahydrofolate interconversion [GO:0035999]	glycine hydroxymethyltransferase activity [GO:0004372]; pyridoxal phosphate binding [GO:0030170]	-
TR42589|c1_g3_i1	glycine metabolic process [GO:0006544]; L-serine metabolic process [GO:0006563]; tetrahydrofolate interconversion [GO:0035999]	glycine hydroxymethyltransferase activity [GO:0004372]; pyridoxal phosphate binding [GO:0030170]	-
TR42674|c0_g2_i2	glycine metabolic process [GO:0006544]; L-serine metabolic process [GO:0006563]; tetrahydrofolate interconversion [GO:0035999]	glycine hydroxymethyltransferase activity [GO:0004372]; pyridoxal phosphate binding [GO:0030170]	-
TR35577|c0_g1_i1	cytoskeleton organization [GO:0007010]; GDP-mannose biosynthetic process [GO:0009298]; gluconeogenesis [GO:0006094]; glycolytic process [GO:0006096]; Golgi organization [GO:0007030]; hyperosmotic response [GO:0006972]; L-ascorbic acid biosynthetic process [GO:0019853]; proteasomal protein catabolic process [GO:0010498]; response to cadmium ion [GO:0046686]; response to temperature stimulus [GO:00…	phosphomannomutase activity [GO:0004615]	cytosol [GO:0005829]
TR42360|c0_g7_i2	aromatic amino acid family biosynthetic process [GO:0009073]; chorismate biosynthetic process [GO:0009423]	chorismate synthase activity [GO:0004107]	-
TR42360|c0_g6_i1	aromatic amino acid family biosynthetic process [GO:0009073]; chorismate biosynthetic process [GO:0009423]	chorismate synthase activity [GO:0004107]	-
TR7748|c0_g3_i2	aromatic amino acid family biosynthetic process [GO:0009073]; chorismate biosynthetic process [GO:0009423]	chorismate synthase activity [GO:0004107]	-
TR7748|c0_g3_i1	aromatic amino acid family biosynthetic process [GO:0009073]; chorismate biosynthetic process [GO:0009423]	chorismate synthase activity [GO:0004107]	-
TR14707|c0_g1_i1	aromatic amino acid family biosynthetic process [GO:0009073]; chorismate biosynthetic process [GO:0009423]	chorismate synthase activity [GO:0004107]	-
TR7748|c0_g4_i1	aromatic amino acid family biosynthetic process [GO:0009073]; chorismate biosynthetic process [GO:0009423]	chorismate synthase activity [GO:0004107]	-
TR7748|c0_g3_i5	aromatic amino acid family biosynthetic process [GO:0009073]; chorismate biosynthetic process [GO:0009423]	chorismate synthase activity [GO:0004107]	-
TR21524|c0_g1_i1	aromatic amino acid family biosynthetic process [GO:0009073]; chorismate biosynthetic process [GO:0009423]	3-phosphoshikimate 1-carboxyvinyltransferase activity [GO:0003866]	-
TR42253|c0_g1_i2	aromatic amino acid family biosynthetic process [GO:0009073]; chorismate biosynthetic process [GO:0009423]	3-phosphoshikimate 1-carboxyvinyltransferase activity [GO:0003866]	-
TR42253|c0_g1_i3	aromatic amino acid family biosynthetic process [GO:0009073]; chorismate biosynthetic process [GO:0009423]	3-phosphoshikimate 1-carboxyvinyltransferase activity [GO:0003866]	-
TR42253|c0_g1_i5	aromatic amino acid family biosynthetic process [GO:0009073]; chorismate biosynthetic process [GO:0009423]	3-phosphoshikimate 1-carboxyvinyltransferase activity [GO:0003866]	-
TR41951|c0_g1_i2	aromatic amino acid family biosynthetic process [GO:0009073]; chorismate biosynthetic process [GO:0009423]	3-phosphoshikimate 1-carboxyvinyltransferase activity [GO:0003866]	-
TR42253|c0_g1_i1	aromatic amino acid family biosynthetic process [GO:0009073]; chorismate biosynthetic process [GO:0009423]	3-phosphoshikimate 1-carboxyvinyltransferase activity [GO:0003866]	-
TR41951|c0_g2_i1	aromatic amino acid family biosynthetic process [GO:0009073]; chorismate biosynthetic process [GO:0009423]	3-phosphoshikimate 1-carboxyvinyltransferase activity [GO:0003866]	-
TR38116|c0_g3_i3	coenzyme A metabolic process [GO:0015936]; isoprenoid biosynthetic process [GO:0008299]	hydroxymethylglutaryl-CoA reductase (NADPH) activity [GO:0004420]; NADP binding [GO:0050661]	endoplasmic reticulum membrane [GO:0005789]; integral component of membrane [GO:0016021]
TR6981|c0_g1_i2	coenzyme A metabolic process [GO:0015936]; isoprenoid biosynthetic process [GO:0008299]	hydroxymethylglutaryl-CoA reductase (NADPH) activity [GO:0004420]; NADP binding [GO:0050661]	endoplasmic reticulum membrane [GO:0005789]; integral component of membrane [GO:0016021]
TR38017|c1_g1_i1	coenzyme A metabolic process [GO:0015936]; isoprenoid biosynthetic process [GO:0008299]	hydroxymethylglutaryl-CoA reductase (NADPH) activity [GO:0004420]; NADP binding [GO:0050661]	endoplasmic reticulum membrane [GO:0005789]; integral component of membrane [GO:0016021]
TR38116|c0_g1_i1	coenzyme A metabolic process [GO:0015936]; isoprenoid biosynthetic process [GO:0008299]; sterol biosynthetic process [GO:0016126]	hydroxymethylglutaryl-CoA reductase (NADPH) activity [GO:0004420]; NADP binding [GO:0050661]	endoplasmic reticulum membrane [GO:0005789]; integral component of membrane [GO:0016021]; peroxisomal membrane [GO:0005778]
TR6981|c0_g1_i1	coenzyme A metabolic process [GO:0015936]; isoprenoid biosynthetic process [GO:0008299]	hydroxymethylglutaryl-CoA reductase (NADPH) activity [GO:0004420]; NADP binding [GO:0050661]	endoplasmic reticulum membrane [GO:0005789]; integral component of membrane [GO:0016021]
TR24284|c0_g1_i2	coenzyme A metabolic process [GO:0015936]; isoprenoid biosynthetic process [GO:0008299]	hydroxymethylglutaryl-CoA reductase (NADPH) activity [GO:0004420]; NADP binding [GO:0050661]	endoplasmic reticulum membrane [GO:0005789]; integral component of membrane [GO:0016021]
TR24284|c0_g1_i1	coenzyme A metabolic process [GO:0015936]; isoprenoid biosynthetic process [GO:0008299]	hydroxymethylglutaryl-CoA reductase (NADPH) activity [GO:0004420]; NADP binding [GO:0050661]	endoplasmic reticulum membrane [GO:0005789]; integral component of membrane [GO:0016021]
TR24344|c0_g1_i1	coenzyme A metabolic process [GO:0015936]; isoprenoid biosynthetic process [GO:0008299]	hydroxymethylglutaryl-CoA reductase (NADPH) activity [GO:0004420]; NADP binding [GO:0050661]	endoplasmic reticulum membrane [GO:0005789]; integral component of membrane [GO:0016021]
TR41631|c2_g2_i1	unsaturated fatty acid biosynthetic process [GO:0006636]	oxidoreductase activity, acting on paired donors, with oxidation of a pair of donors resulting in the reduction of molecular oxygen to two molecules of water [GO:0016717]	endoplasmic reticulum membrane [GO:0005789]; integral component of membrane [GO:0016021]
TR41631|c2_g4_i1	unsaturated fatty acid biosynthetic process [GO:0006636]	oxidoreductase activity, acting on paired donors, with oxidation of a pair of donors resulting in the reduction of molecular oxygen to two molecules of water [GO:0016717]	endoplasmic reticulum membrane [GO:0005789]; integral component of membrane [GO:0016021]
TR42712|c0_g1_i1	oxylipin biosynthetic process [GO:0031408]	metal ion binding [GO:0046872]; oxidoreductase activity, acting on single donors with incorporation of molecular oxygen, incorporation of two atoms of oxygen [GO:0016702]	-
TR37417|c2_g1_i2	oxylipin biosynthetic process [GO:0031408]	metal ion binding [GO:0046872]; oxidoreductase activity, acting on single donors with incorporation of molecular oxygen, incorporation of two atoms of oxygen [GO:0016702]	-
TR37417|c1_g2_i1	oxylipin biosynthetic process [GO:0031408]	metal ion binding [GO:0046872]; oxidoreductase activity, acting on single donors with incorporation of molecular oxygen, incorporation of two atoms of oxygen [GO:0016702]	-
TR40456|c0_g1_i1	oxylipin biosynthetic process [GO:0031408]	metal ion binding [GO:0046872]; oxidoreductase activity, acting on single donors with incorporation of molecular oxygen, incorporation of two atoms of oxygen [GO:0016702]	-
TR40543|c0_g1_i1	oxylipin biosynthetic process [GO:0031408]	metal ion binding [GO:0046872]; oxidoreductase activity, acting on single donors with incorporation of molecular oxygen, incorporation of two atoms of oxygen [GO:0016702]	-
TR40456|c1_g1_i3	oxylipin biosynthetic process [GO:0031408]	metal ion binding [GO:0046872]; oxidoreductase activity, acting on single donors with incorporation of molecular oxygen, incorporation of two atoms of oxygen [GO:0016702]	-
TR42828|c0_g2_i1	oxylipin biosynthetic process [GO:0031408]	metal ion binding [GO:0046872]; oxidoreductase activity, acting on single donors with incorporation of molecular oxygen, incorporation of two atoms of oxygen [GO:0016702]	-
TR42712|c0_g1_i4	oxylipin biosynthetic process [GO:0031408]	metal ion binding [GO:0046872]; oxidoreductase activity, acting on single donors with incorporation of molecular oxygen, incorporation of two atoms of oxygen [GO:0016702]	-
TR42712|c0_g1_i3	oxylipin biosynthetic process [GO:0031408]	metal ion binding [GO:0046872]; oxidoreductase activity, acting on single donors with incorporation of molecular oxygen, incorporation of two atoms of oxygen [GO:0016702]	-
TR2748|c0_g1_i1	oxylipin biosynthetic process [GO:0031408]	metal ion binding [GO:0046872]; oxidoreductase activity, acting on single donors with incorporation of molecular oxygen, incorporation of two atoms of oxygen [GO:0016702]	-
TR37417|c2_g1_i3	oxylipin biosynthetic process [GO:0031408]	metal ion binding [GO:0046872]; oxidoreductase activity, acting on single donors with incorporation of molecular oxygen, incorporation of two atoms of oxygen [GO:0016702]	-
TR42729|c0_g1_i6	jasmonic acid biosynthetic process [GO:0009695]; lipid oxidation [GO:0034440]; oxylipin biosynthetic process [GO:0031408]; response to wounding [GO:0009611]	metal ion binding [GO:0046872]; oxidoreductase activity, acting on single donors with incorporation of molecular oxygen, incorporation of two atoms of oxygen [GO:0016702]	plasma membrane [GO:0005886]
TR40543|c0_g1_i3	oxylipin biosynthetic process [GO:0031408]	metal ion binding [GO:0046872]; oxidoreductase activity, acting on single donors with incorporation of molecular oxygen, incorporation of two atoms of oxygen [GO:0016702]	-
TR2748|c1_g1_i1	oxylipin biosynthetic process [GO:0031408]	metal ion binding [GO:0046872]; oxidoreductase activity, acting on single donors with incorporation of molecular oxygen, incorporation of two atoms of oxygen [GO:0016702]	-
TR42729|c0_g1_i2	oxylipin biosynthetic process [GO:0031408]	metal ion binding [GO:0046872]; oxidoreductase activity, acting on single donors with incorporation of molecular oxygen, incorporation of two atoms of oxygen [GO:0016702]	-
TR37814|c0_g1_i2	oxylipin biosynthetic process [GO:0031408]	metal ion binding [GO:0046872]; oxidoreductase activity, acting on single donors with incorporation of molecular oxygen, incorporation of two atoms of oxygen [GO:0016702]	-
TR37417|c0_g1_i1	oxylipin biosynthetic process [GO:0031408]	metal ion binding [GO:0046872]; oxidoreductase activity, acting on single donors with incorporation of molecular oxygen, incorporation of two atoms of oxygen [GO:0016702]	-
TR8521|c0_g1_i1	oxylipin biosynthetic process [GO:0031408]	metal ion binding [GO:0046872]; oxidoreductase activity, acting on single donors with incorporation of molecular oxygen, incorporation of two atoms of oxygen [GO:0016702]	-
TR40152|c0_g1_i2	oxylipin biosynthetic process [GO:0031408]	metal ion binding [GO:0046872]; oxidoreductase activity, acting on single donors with incorporation of molecular oxygen, incorporation of two atoms of oxygen [GO:0016702]	-
TR42401|c0_g1_i1	fatty acid biosynthetic process [GO:0006633]; malonyl-CoA biosynthetic process [GO:2001295]	acetyl-CoA carboxylase activity [GO:0003989]; ATP binding [GO:0005524]; biotin carboxylase activity [GO:0004075]; metal ion binding [GO:0046872]	chloroplast [GO:0009507]
TR42357|c1_g2_i1	fatty acid biosynthetic process [GO:0006633]; malonyl-CoA biosynthetic process [GO:2001295]	acetyl-CoA carboxylase activity [GO:0003989]; ATP binding [GO:0005524]; biotin carboxylase activity [GO:0004075]; metal ion binding [GO:0046872]	chloroplast [GO:0009507]
TR42401|c0_g1_i3	fatty acid biosynthetic process [GO:0006633]; malonyl-CoA biosynthetic process [GO:2001295]	acetyl-CoA carboxylase activity [GO:0003989]; ATP binding [GO:0005524]; biotin carboxylase activity [GO:0004075]; metal ion binding [GO:0046872]	chloroplast [GO:0009507]
TR42357|c1_g1_i1	fatty acid biosynthetic process [GO:0006633]; malonyl-CoA biosynthetic process [GO:2001295]	acetyl-CoA carboxylase activity [GO:0003989]; ATP binding [GO:0005524]; biotin carboxylase activity [GO:0004075]; metal ion binding [GO:0046872]	chloroplast [GO:0009507]
TR32742|c0_g1_i3	fatty acid biosynthetic process [GO:0006633]	transferase activity, transferring acyl groups other than amino-acyl groups [GO:0016747]	membrane [GO:0016020]
TR42969|c0_g1_i5	fatty acid biosynthetic process [GO:0006633]	transferase activity, transferring acyl groups other than amino-acyl groups [GO:0016747]	integral component of membrane [GO:0016021]
TR40977|c0_g2_i7	fatty acid biosynthetic process [GO:0006633]	transferase activity, transferring acyl groups other than amino-acyl groups [GO:0016747]	integral component of membrane [GO:0016021]
TR40054|c1_g1_i4	fatty acid biosynthetic process [GO:0006633]	transferase activity, transferring acyl groups other than amino-acyl groups [GO:0016747]	integral component of membrane [GO:0016021]
TR36428|c2_g1_i1	fatty acid biosynthetic process [GO:0006633]	transferase activity, transferring acyl groups other than amino-acyl groups [GO:0016747]	integral component of membrane [GO:0016021]
TR42894|c0_g2_i4	cuticle development [GO:0042335]; fatty acid biosynthetic process [GO:0006633]; very long-chain fatty acid metabolic process [GO:0000038]	transferase activity, transferring acyl groups other than amino-acyl groups [GO:0016747]	endoplasmic reticulum [GO:0005783]; integral component of membrane [GO:0016021]
TR42894|c0_g3_i1	cuticle development [GO:0042335]; fatty acid biosynthetic process [GO:0006633]; very long-chain fatty acid metabolic process [GO:0000038]	transferase activity, transferring acyl groups other than amino-acyl groups [GO:0016747]	endoplasmic reticulum [GO:0005783]; integral component of membrane [GO:0016021]
TR42604|c0_g1_i7	fatty acid biosynthetic process [GO:0006633]	transferase activity, transferring acyl groups other than amino-acyl groups [GO:0016747]	membrane [GO:0016020]
TR40977|c0_g1_i1	fatty acid biosynthetic process [GO:0006633]	transferase activity, transferring acyl groups other than amino-acyl groups [GO:0016747]	integral component of membrane [GO:0016021]
TR42513|c3_g1_i5	fatty acid biosynthetic process [GO:0006633]	transferase activity, transferring acyl groups other than amino-acyl groups [GO:0016747]	integral component of membrane [GO:0016021]
TR42513|c3_g1_i4	fatty acid biosynthetic process [GO:0006633]	transferase activity, transferring acyl groups other than amino-acyl groups [GO:0016747]	integral component of membrane [GO:0016021]
TR42513|c3_g1_i1	fatty acid biosynthetic process [GO:0006633]	transferase activity, transferring acyl groups other than amino-acyl groups [GO:0016747]	integral component of membrane [GO:0016021]
TR7516|c1_g1_i1	fatty acid biosynthetic process [GO:0006633]	transferase activity, transferring acyl groups other than amino-acyl groups [GO:0016747]	integral component of membrane [GO:0016021]
TR40977|c0_g2_i3	fatty acid biosynthetic process [GO:0006633]	transferase activity, transferring acyl groups other than amino-acyl groups [GO:0016747]	integral component of membrane [GO:0016021]
TR7690|c2_g1_i1	acetyl-CoA metabolic process [GO:0006084]; brassinosteroid biosynthetic process [GO:0016132]; calcium ion transport [GO:0006816]; cell growth [GO:0016049]; cellulose metabolic process [GO:0030243]; fatty acid biosynthetic process [GO:0006633]; Golgi organization [GO:0007030]; plant-type cell wall biogenesis [GO:0009832]; response to salt stress [GO:0009651]; sterol biosynthetic process [GO:001612…	transferase activity, transferring acyl groups other than amino-acyl groups [GO:0016747]	integral component of membrane [GO:0016021]
TR42604|c0_g1_i3	fatty acid biosynthetic process [GO:0006633]	transferase activity, transferring acyl groups other than amino-acyl groups [GO:0016747]	membrane [GO:0016020]
TR40054|c1_g2_i1	fatty acid biosynthetic process [GO:0006633]	transferase activity, transferring acyl groups other than amino-acyl groups [GO:0016747]	integral component of membrane [GO:0016021]
TR40054|c1_g1_i5	fatty acid biosynthetic process [GO:0006633]	transferase activity, transferring acyl groups other than amino-acyl groups [GO:0016747]	integral component of membrane [GO:0016021]
TR36428|c2_g1_i3	fatty acid biosynthetic process [GO:0006633]	transferase activity, transferring acyl groups other than amino-acyl groups [GO:0016747]	integral component of membrane [GO:0016021]
TR31721|c0_g1_i3	fatty acid biosynthetic process [GO:0006633]	transferase activity, transferring acyl groups other than amino-acyl groups [GO:0016747]	integral component of membrane [GO:0016021]
TR31721|c0_g1_i1	fatty acid biosynthetic process [GO:0006633]	transferase activity, transferring acyl groups other than amino-acyl groups [GO:0016747]	integral component of membrane [GO:0016021]
TR40054|c1_g1_i2	fatty acid biosynthetic process [GO:0006633]	transferase activity, transferring acyl groups other than amino-acyl groups [GO:0016747]	integral component of membrane [GO:0016021]
TR42604|c0_g1_i6	fatty acid biosynthetic process [GO:0006633]	transferase activity, transferring acyl groups other than amino-acyl groups [GO:0016747]	membrane [GO:0016020]
TR42894|c0_g3_i5	fatty acid biosynthetic process [GO:0006633]	transferase activity, transferring acyl groups other than amino-acyl groups [GO:0016747]	integral component of membrane [GO:0016021]
TR43033|c0_g3_i1	fatty acid biosynthetic process [GO:0006633]	transferase activity, transferring acyl groups other than amino-acyl groups [GO:0016747]	integral component of membrane [GO:0016021]
TR42894|c0_g2_i2	fatty acid biosynthetic process [GO:0006633]	transferase activity, transferring acyl groups other than amino-acyl groups [GO:0016747]	integral component of membrane [GO:0016021]
TR7516|c0_g2_i1	fatty acid biosynthetic process [GO:0006633]	transferase activity, transferring acyl groups other than amino-acyl groups [GO:0016747]	integral component of membrane [GO:0016021]
TR21368|c0_g1_i1	fatty acid biosynthetic process [GO:0006633]	3-oxoacyl-[acyl-carrier-protein] synthase activity [GO:0004315]; beta-ketoacyl-acyl-carrier-protein synthase III activity [GO:0033818]	chloroplast [GO:0009507]
TR43113|c0_g1_i2	cellulose biosynthetic process [GO:0030244]; cell wall organization [GO:0071555]	cellulose synthase (UDP-forming) activity [GO:0016760]; zinc ion binding [GO:0008270]	integral component of membrane [GO:0016021]; plasma membrane [GO:0005886]
TR35341|c0_g1_i2	cellulose biosynthetic process [GO:0030244]; cell wall organization [GO:0071555]	cellulose synthase (UDP-forming) activity [GO:0016760]; zinc ion binding [GO:0008270]	integral component of membrane [GO:0016021]; plasma membrane [GO:0005886]
TR40400|c1_g1_i2	cellulose biosynthetic process [GO:0030244]; cell wall organization [GO:0071555]	cellulose synthase (UDP-forming) activity [GO:0016760]; zinc ion binding [GO:0008270]	integral component of membrane [GO:0016021]; plasma membrane [GO:0005886]
TR40400|c1_g1_i5	cellulose biosynthetic process [GO:0030244]; cell wall organization [GO:0071555]	cellulose synthase (UDP-forming) activity [GO:0016760]; zinc ion binding [GO:0008270]	integral component of membrane [GO:0016021]; plasma membrane [GO:0005886]
TR30345|c0_g1_i1	cellulose biosynthetic process [GO:0030244]; cell wall organization [GO:0071555]; defense response to bacterium [GO:0042742]; defense response to fungus [GO:0050832]; glucuronoxylan metabolic process [GO:0010413]; plant-type secondary cell wall biogenesis [GO:0009834]; xylan biosynthetic process [GO:0045492]	cellulose synthase (UDP-forming) activity [GO:0016760]; zinc ion binding [GO:0008270]	integral component of membrane [GO:0016021]; plasma membrane [GO:0005886]
TR42140|c0_g2_i2	cellulose biosynthetic process [GO:0030244]; cell wall organization [GO:0071555]	cellulose synthase (UDP-forming) activity [GO:0016760]; zinc ion binding [GO:0008270]	integral component of membrane [GO:0016021]; plasma membrane [GO:0005886]
TR30345|c0_g2_i2	cellulose biosynthetic process [GO:0030244]; cell wall organization [GO:0071555]	cellulose synthase (UDP-forming) activity [GO:0016760]; zinc ion binding [GO:0008270]	integral component of membrane [GO:0016021]; plasma membrane [GO:0005886]
TR43113|c0_g1_i1	cellulose biosynthetic process [GO:0030244]; cell wall organization [GO:0071555]	cellulose synthase (UDP-forming) activity [GO:0016760]; zinc ion binding [GO:0008270]	integral component of membrane [GO:0016021]; plasma membrane [GO:0005886]
TR42140|c1_g4_i1	cellulose biosynthetic process [GO:0030244]; cell wall organization [GO:0071555]	cellulose synthase (UDP-forming) activity [GO:0016760]; zinc ion binding [GO:0008270]	integral component of membrane [GO:0016021]; plasma membrane [GO:0005886]
TR7503|c1_g1_i2	anthocyanin accumulation in tissues in response to UV light [GO:0043481]; auxin polar transport [GO:0009926]; calcium ion transport [GO:0006816]; cell tip growth [GO:0009932]; cellulose biosynthetic process [GO:0030244]; cell wall organization [GO:0071555]; defense response [GO:0006952]; glycolytic process [GO:0006096]; Golgi organization [GO:0007030]; hyperosmotic response [GO:0006972]; lignin b…	cellulose synthase (UDP-forming) activity [GO:0016760]; zinc ion binding [GO:0008270]	endosome [GO:0005768]; integral component of membrane [GO:0016021]; plasma membrane [GO:0005886]; plasmodesma [GO:0009506]; trans-Golgi network [GO:0005802]
TR3361|c0_g2_i1	cellulose biosynthetic process [GO:0030244]; cell wall organization [GO:0071555]	cellulose synthase (UDP-forming) activity [GO:0016760]; zinc ion binding [GO:0008270]	integral component of membrane [GO:0016021]; plasma membrane [GO:0005886]
TR28047|c0_g1_i1	cellulose biosynthetic process [GO:0030244]; plant-type cell wall biogenesis [GO:0009832]; plant-type secondary cell wall biogenesis [GO:0009834]; rhamnogalacturonan I side chain metabolic process [GO:0010400]	cellulose synthase (UDP-forming) activity [GO:0016760]; zinc ion binding [GO:0008270]	cellulose synthase complex [GO:0010330]; chloroplast [GO:0009507]; integral component of membrane [GO:0016021]; plasma membrane [GO:0005886]
TR7735|c0_g2_i1	pectin catabolic process [GO:0045490]	metal ion binding [GO:0046872]; pectate lyase activity [GO:0030570]	-
TR7293|c0_g2_i2	pectin catabolic process [GO:0045490]	metal ion binding [GO:0046872]; pectate lyase activity [GO:0030570]	-
TR38503|c0_g3_i2	pectin catabolic process [GO:0045490]	metal ion binding [GO:0046872]; pectate lyase activity [GO:0030570]	-
TR38503|c0_g3_i1	pectin catabolic process [GO:0045490]	metal ion binding [GO:0046872]; pectate lyase activity [GO:0030570]	-
TR7293|c0_g2_i1	pectin catabolic process [GO:0045490]	metal ion binding [GO:0046872]; pectate lyase activity [GO:0030570]	-
TR26481|c0_g1_i1	pectin catabolic process [GO:0045490]	metal ion binding [GO:0046872]; pectate lyase activity [GO:0030570]	-
TR31579|c0_g1_i3	pectin catabolic process [GO:0045490]	metal ion binding [GO:0046872]; pectate lyase activity [GO:0030570]	-
TR31579|c1_g1_i2	pectin catabolic process [GO:0045490]	metal ion binding [GO:0046872]; pectate lyase activity [GO:0030570]	-
TR38503|c0_g1_i4	pectin catabolic process [GO:0045490]	metal ion binding [GO:0046872]; pectate lyase activity [GO:0030570]	-
TR29333|c0_g2_i1	pectin catabolic process [GO:0045490]	metal ion binding [GO:0046872]; pectate lyase activity [GO:0030570]	-
TR16385|c0_g1_i1	pectin catabolic process [GO:0045490]	metal ion binding [GO:0046872]; pectate lyase activity [GO:0030570]	-
TR26419|c0_g2_i1	pectin catabolic process [GO:0045490]	metal ion binding [GO:0046872]; pectate lyase activity [GO:0030570]	integral component of membrane [GO:0016021]
TR10653|c0_g1_i1	pectin catabolic process [GO:0045490]	metal ion binding [GO:0046872]; pectate lyase activity [GO:0030570]	-
TR17454|c0_g1_i1	pectin catabolic process [GO:0045490]	metal ion binding [GO:0046872]; pectate lyase activity [GO:0030570]	-
TR8403|c0_g1_i1	pectin catabolic process [GO:0045490]	metal ion binding [GO:0046872]; pectate lyase activity [GO:0030570]	-
TR12728|c0_g2_i1	pectin catabolic process [GO:0045490]	metal ion binding [GO:0046872]; pectate lyase activity [GO:0030570]	-
TR34977|c0_g1_i1	pectin catabolic process [GO:0045490]	metal ion binding [GO:0046872]; pectate lyase activity [GO:0030570]	integral component of membrane [GO:0016021]
TR36559|c1_g1_i1	pectin catabolic process [GO:0045490]	metal ion binding [GO:0046872]; pectate lyase activity [GO:0030570]	-
TR36776|c0_g1_i1	pectin catabolic process [GO:0045490]	metal ion binding [GO:0046872]; pectate lyase activity [GO:0030570]	-
TR29180|c0_g1_i1	pectin catabolic process [GO:0045490]	metal ion binding [GO:0046872]; pectate lyase activity [GO:0030570]	-
TR4463|c0_g1_i1	pectin catabolic process [GO:0045490]	metal ion binding [GO:0046872]; pectate lyase activity [GO:0030570]	-
TR1974|c0_g1_i1	pectin catabolic process [GO:0045490]	metal ion binding [GO:0046872]; pectate lyase activity [GO:0030570]	integral component of membrane [GO:0016021]
TR29170|c0_g1_i2	pectin catabolic process [GO:0045490]	metal ion binding [GO:0046872]; pectate lyase activity [GO:0030570]	-
TR26090|c0_g1_i1	pectin catabolic process [GO:0045490]	metal ion binding [GO:0046872]; pectate lyase activity [GO:0030570]	-
TR12728|c1_g1_i1	pectin catabolic process [GO:0045490]	metal ion binding [GO:0046872]; pectate lyase activity [GO:0030570]	-
TR29333|c0_g1_i1	pectin catabolic process [GO:0045490]	metal ion binding [GO:0046872]; pectate lyase activity [GO:0030570]	-
TR8678|c0_g1_i1	pectin catabolic process [GO:0045490]	metal ion binding [GO:0046872]; pectate lyase activity [GO:0030570]	-
TR34977|c1_g1_i2	pectin catabolic process [GO:0045490]	metal ion binding [GO:0046872]; pectate lyase activity [GO:0030570]	integral component of membrane [GO:0016021]
TR38503|c0_g1_i2	pectin catabolic process [GO:0045490]	metal ion binding [GO:0046872]; pectate lyase activity [GO:0030570]	-
TR7735|c0_g2_i9	pectin catabolic process [GO:0045490]	metal ion binding [GO:0046872]; pectate lyase activity [GO:0030570]	-
TR7735|c0_g2_i6	pectin catabolic process [GO:0045490]	metal ion binding [GO:0046872]; pectate lyase activity [GO:0030570]	-
TR7735|c0_g2_i8	pectin catabolic process [GO:0045490]	metal ion binding [GO:0046872]; pectate lyase activity [GO:0030570]	-
TR38503|c0_g1_i6	pectin catabolic process [GO:0045490]	metal ion binding [GO:0046872]; pectate lyase activity [GO:0030570]	-
TR30208|c0_g2_i1	pectin catabolic process [GO:0045490]	metal ion binding [GO:0046872]; pectate lyase activity [GO:0030570]	-
TR19903|c0_g1_i1	pectin catabolic process [GO:0045490]	metal ion binding [GO:0046872]; pectate lyase activity [GO:0030570]	-
TR38503|c0_g1_i1	pectin catabolic process [GO:0045490]	metal ion binding [GO:0046872]; pectate lyase activity [GO:0030570]	-
TR39157|c0_g1_i2	cell wall modification [GO:0042545]; pectin catabolic process [GO:0045490]	aspartyl esterase activity [GO:0045330]; enzyme inhibitor activity [GO:0004857]; pectinesterase activity [GO:0030599]	cell wall [GO:0005618]
TR39455|c1_g1_i1	cell wall modification [GO:0042545]; pectin catabolic process [GO:0045490]	aspartyl esterase activity [GO:0045330]; enzyme inhibitor activity [GO:0004857]; pectinesterase activity [GO:0030599]	cell wall [GO:0005618]
TR19923|c0_g1_i1	cell wall modification [GO:0042545]; negative regulation of catalytic activity [GO:0043086]; pectin catabolic process [GO:0045490]	aspartyl esterase activity [GO:0045330]; pectinesterase activity [GO:0030599]; pectinesterase inhibitor activity [GO:0046910]	cell periphery [GO:0071944]; cell wall [GO:0005618]; integral component of membrane [GO:0016021]
TR15437|c1_g1_i1	cell wall modification [GO:0042545]; pectin catabolic process [GO:0045490]	aspartyl esterase activity [GO:0045330]; pectinesterase activity [GO:0030599]	cell wall [GO:0005618]
TR36023|c0_g2_i4	cell wall modification [GO:0042545]; pectin catabolic process [GO:0045490]	aspartyl esterase activity [GO:0045330]; pectinesterase activity [GO:0030599]	cell wall [GO:0005618]
TR36023|c0_g1_i5	cell wall modification [GO:0042545]; pectin catabolic process [GO:0045490]	aspartyl esterase activity [GO:0045330]; pectinesterase activity [GO:0030599]	cell wall [GO:0005618]
TR36023|c0_g2_i3	cell wall modification [GO:0042545]; pectin catabolic process [GO:0045490]	aspartyl esterase activity [GO:0045330]; pectinesterase activity [GO:0030599]	cell wall [GO:0005618]
TR35990|c1_g1_i6	cell wall modification [GO:0042545]; pectin catabolic process [GO:0045490]	aspartyl esterase activity [GO:0045330]; pectinesterase activity [GO:0030599]	cell wall [GO:0005618]
TR35990|c0_g1_i1	cell wall modification [GO:0042545]; pectin catabolic process [GO:0045490]	aspartyl esterase activity [GO:0045330]; pectinesterase activity [GO:0030599]	cell wall [GO:0005618]
TR35990|c1_g1_i9	cell wall modification [GO:0042545]; pectin catabolic process [GO:0045490]	aspartyl esterase activity [GO:0045330]; pectinesterase activity [GO:0030599]	cell wall [GO:0005618]
TR36023|c0_g2_i1	cell wall modification [GO:0042545]; pectin catabolic process [GO:0045490]	aspartyl esterase activity [GO:0045330]; pectinesterase activity [GO:0030599]	cell wall [GO:0005618]
TR7947|c0_g1_i1	cell wall modification [GO:0042545]; pectin catabolic process [GO:0045490]	aspartyl esterase activity [GO:0045330]; pectinesterase activity [GO:0030599]	cell wall [GO:0005618]; extracellular region [GO:0005576]
TR20228|c1_g1_i1	cell wall modification [GO:0042545]; pectin catabolic process [GO:0045490]	aspartyl esterase activity [GO:0045330]; pectinesterase activity [GO:0030599]	cell wall [GO:0005618]
TR25602|c0_g1_i3	cell wall modification [GO:0042545]; negative regulation of catalytic activity [GO:0043086]; pectin catabolic process [GO:0045490]	aspartyl esterase activity [GO:0045330]; pectinesterase activity [GO:0030599]; pectinesterase inhibitor activity [GO:0046910]	cell periphery [GO:0071944]; cell wall [GO:0005618]; endosome [GO:0005768]; integral component of membrane [GO:0016021]; plasma membrane [GO:0005886]; plasmodesma [GO:0009506]; trans-Golgi network [GO:0005802]; vacuolar membrane [GO:0005774]
TR40461|c1_g2_i1	cell wall modification [GO:0042545]; pectin catabolic process [GO:0045490]	aspartyl esterase activity [GO:0045330]; enzyme inhibitor activity [GO:0004857]; pectinesterase activity [GO:0030599]	cell wall [GO:0005618]
TR39254|c1_g1_i5	cell wall modification [GO:0042545]; pectin catabolic process [GO:0045490]	aspartyl esterase activity [GO:0045330]; enzyme inhibitor activity [GO:0004857]; pectinesterase activity [GO:0030599]	cell wall [GO:0005618]
TR39254|c1_g1_i7	cell wall modification [GO:0042545]; pectin catabolic process [GO:0045490]	aspartyl esterase activity [GO:0045330]; enzyme inhibitor activity [GO:0004857]; pectinesterase activity [GO:0030599]	cell wall [GO:0005618]
TR39254|c1_g1_i6	cell wall modification [GO:0042545]; pectin catabolic process [GO:0045490]	aspartyl esterase activity [GO:0045330]; enzyme inhibitor activity [GO:0004857]; pectinesterase activity [GO:0030599]	cell wall [GO:0005618]
TR40461|c1_g1_i3	cell wall modification [GO:0042545]; pectin catabolic process [GO:0045490]	aspartyl esterase activity [GO:0045330]; enzyme inhibitor activity [GO:0004857]; pectinesterase activity [GO:0030599]	cell wall [GO:0005618]
TR42478|c1_g2_i2	cell wall modification [GO:0042545]; pectin catabolic process [GO:0045490]	aspartyl esterase activity [GO:0045330]; enzyme inhibitor activity [GO:0004857]; pectinesterase activity [GO:0030599]	cell wall [GO:0005618]; integral component of membrane [GO:0016021]
TR39495|c0_g2_i1	cell wall modification [GO:0042545]; pectin catabolic process [GO:0045490]	aspartyl esterase activity [GO:0045330]; enzyme inhibitor activity [GO:0004857]; pectinesterase activity [GO:0030599]	cell wall [GO:0005618]; extracellular region [GO:0005576]; integral component of membrane [GO:0016021]
TR40461|c1_g1_i1	cell wall modification [GO:0042545]; pectin catabolic process [GO:0045490]	aspartyl esterase activity [GO:0045330]; enzyme inhibitor activity [GO:0004857]; pectinesterase activity [GO:0030599]	cell wall [GO:0005618]
TR40461|c1_g1_i5	cell wall modification [GO:0042545]; pectin catabolic process [GO:0045490]	aspartyl esterase activity [GO:0045330]; enzyme inhibitor activity [GO:0004857]; pectinesterase activity [GO:0030599]	cell wall [GO:0005618]
TR36948|c0_g1_i2	cell wall modification [GO:0042545]; pectin catabolic process [GO:0045490]	aspartyl esterase activity [GO:0045330]; enzyme inhibitor activity [GO:0004857]; pectinesterase activity [GO:0030599]	cell wall [GO:0005618]
TR36948|c1_g1_i2	cell wall modification [GO:0042545]; pectin catabolic process [GO:0045490]	aspartyl esterase activity [GO:0045330]; enzyme inhibitor activity [GO:0004857]; pectinesterase activity [GO:0030599]	cell wall [GO:0005618]
TR39455|c1_g1_i2	cell wall modification [GO:0042545]; pectin catabolic process [GO:0045490]	aspartyl esterase activity [GO:0045330]; enzyme inhibitor activity [GO:0004857]; pectinesterase activity [GO:0030599]	cell wall [GO:0005618]
TR36073|c0_g2_i1	cell wall modification [GO:0042545]; pectin catabolic process [GO:0045490]	aspartyl esterase activity [GO:0045330]; enzyme inhibitor activity [GO:0004857]; pectinesterase activity [GO:0030599]	cell wall [GO:0005618]
TR42478|c1_g1_i6	cell wall modification [GO:0042545]; hydrogen peroxide catabolic process [GO:0042744]; pectin catabolic process [GO:0045490]	aspartyl esterase activity [GO:0045330]; enzyme inhibitor activity [GO:0004857]; pectinesterase activity [GO:0030599]	cell wall [GO:0005618]; integral component of membrane [GO:0016021]
TR42478|c1_g1_i4	cell wall modification [GO:0042545]; hydrogen peroxide catabolic process [GO:0042744]; pectin catabolic process [GO:0045490]	aspartyl esterase activity [GO:0045330]; enzyme inhibitor activity [GO:0004857]; pectinesterase activity [GO:0030599]	cell wall [GO:0005618]; integral component of membrane [GO:0016021]
TR39464|c0_g1_i3	cell wall modification [GO:0042545]; pectin catabolic process [GO:0045490]	aspartyl esterase activity [GO:0045330]; enzyme inhibitor activity [GO:0004857]; pectinesterase activity [GO:0030599]	cell wall [GO:0005618]
TR41521|c0_g1_i1	cell wall modification [GO:0042545]; pectin catabolic process [GO:0045490]	aspartyl esterase activity [GO:0045330]; enzyme inhibitor activity [GO:0004857]; pectinesterase activity [GO:0030599]	cell wall [GO:0005618]
TR41521|c1_g2_i5	cell wall modification [GO:0042545]; pectin catabolic process [GO:0045490]	aspartyl esterase activity [GO:0045330]; enzyme inhibitor activity [GO:0004857]; pectinesterase activity [GO:0030599]	cell wall [GO:0005618]
TR39464|c1_g1_i5	cell wall modification [GO:0042545]; pectin catabolic process [GO:0045490]	aspartyl esterase activity [GO:0045330]; enzyme inhibitor activity [GO:0004857]; pectinesterase activity [GO:0030599]	cell wall [GO:0005618]
TR39464|c1_g1_i1	cell wall modification [GO:0042545]; pectin catabolic process [GO:0045490]	aspartyl esterase activity [GO:0045330]; enzyme inhibitor activity [GO:0004857]; pectinesterase activity [GO:0030599]	cell wall [GO:0005618]
TR30581|c0_g1_i4	cell wall modification [GO:0042545]; pectin catabolic process [GO:0045490]	aspartyl esterase activity [GO:0045330]; enzyme inhibitor activity [GO:0004857]; pectinesterase activity [GO:0030599]	cell wall [GO:0005618]; integral component of membrane [GO:0016021]
TR42478|c1_g1_i7	cell wall modification [GO:0042545]; pectin catabolic process [GO:0045490]	aspartyl esterase activity [GO:0045330]; enzyme inhibitor activity [GO:0004857]; pectinesterase activity [GO:0030599]	cell wall [GO:0005618]; integral component of membrane [GO:0016021]
TR35990|c1_g1_i5	cell wall modification [GO:0042545]; pectin catabolic process [GO:0045490]	aspartyl esterase activity [GO:0045330]; enzyme inhibitor activity [GO:0004857]; pectinesterase activity [GO:0030599]	cell wall [GO:0005618]; integral component of membrane [GO:0016021]
TR35990|c1_g1_i2	cell wall modification [GO:0042545]; pectin catabolic process [GO:0045490]	aspartyl esterase activity [GO:0045330]; enzyme inhibitor activity [GO:0004857]; pectinesterase activity [GO:0030599]	cell wall [GO:0005618]; integral component of membrane [GO:0016021]
TR42478|c1_g1_i3	cell wall modification [GO:0042545]; pectin catabolic process [GO:0045490]	aspartyl esterase activity [GO:0045330]; enzyme inhibitor activity [GO:0004857]; pectinesterase activity [GO:0030599]	cell wall [GO:0005618]; integral component of membrane [GO:0016021]
TR35990|c1_g1_i8	cell wall modification [GO:0042545]; pectin catabolic process [GO:0045490]	aspartyl esterase activity [GO:0045330]; enzyme inhibitor activity [GO:0004857]; pectinesterase activity [GO:0030599]	cell wall [GO:0005618]; integral component of membrane [GO:0016021]
TR41323|c0_g1_i3	cell wall modification [GO:0042545]; pectin catabolic process [GO:0045490]	aspartyl esterase activity [GO:0045330]; enzyme inhibitor activity [GO:0004857]; pectinesterase activity [GO:0030599]	cell wall [GO:0005618]
TR36948|c1_g1_i3	cell wall modification [GO:0042545]; pectin catabolic process [GO:0045490]	aspartyl esterase activity [GO:0045330]; enzyme inhibitor activity [GO:0004857]; pectinesterase activity [GO:0030599]	cell wall [GO:0005618]
TR12462|c0_g1_i1	cell wall modification [GO:0042545]; pectin catabolic process [GO:0045490]	aspartyl esterase activity [GO:0045330]; enzyme inhibitor activity [GO:0004857]; pectinesterase activity [GO:0030599]	cell wall [GO:0005618]; extracellular region [GO:0005576]
TR39254|c1_g1_i3	cell wall modification [GO:0042545]; pectin catabolic process [GO:0045490]	aspartyl esterase activity [GO:0045330]; enzyme inhibitor activity [GO:0004857]; pectinesterase activity [GO:0030599]	cell wall [GO:0005618]
TR36073|c0_g2_i3	cell wall modification [GO:0042545]; negative regulation of catalytic activity [GO:0043086]; pectin catabolic process [GO:0045490]	aspartyl esterase activity [GO:0045330]; pectinesterase activity [GO:0030599]; pectinesterase inhibitor activity [GO:0046910]	cell periphery [GO:0071944]; cell wall [GO:0005618]
TR36073|c0_g2_i4	cell wall modification [GO:0042545]; negative regulation of catalytic activity [GO:0043086]; pectin catabolic process [GO:0045490]	aspartyl esterase activity [GO:0045330]; pectinesterase activity [GO:0030599]; pectinesterase inhibitor activity [GO:0046910]	cell periphery [GO:0071944]; cell wall [GO:0005618]
TR28076|c1_g1_i1	cell wall organization [GO:0071555]; pectin biosynthetic process [GO:0045489]	polygalacturonate 4-alpha-galacturonosyltransferase activity [GO:0047262]	Golgi membrane [GO:0000139]; integral component of membrane [GO:0016021]
TR37161|c0_g1_i2	cell wall organization [GO:0071555]; pectin biosynthetic process [GO:0045489]	polygalacturonate 4-alpha-galacturonosyltransferase activity [GO:0047262]	Golgi membrane [GO:0000139]; integral component of membrane [GO:0016021]
TR42040|c0_g2_i4	cell wall organization [GO:0071555]; pectin biosynthetic process [GO:0045489]	polygalacturonate 4-alpha-galacturonosyltransferase activity [GO:0047262]	Golgi membrane [GO:0000139]; integral component of membrane [GO:0016021]
TR37161|c0_g1_i3	cell wall organization [GO:0071555]; pectin biosynthetic process [GO:0045489]	polygalacturonate 4-alpha-galacturonosyltransferase activity [GO:0047262]	Golgi membrane [GO:0000139]
TR33452|c0_g1_i2	cell wall organization [GO:0071555]; pectin biosynthetic process [GO:0045489]	polygalacturonate 4-alpha-galacturonosyltransferase activity [GO:0047262]	Golgi membrane [GO:0000139]; integral component of membrane [GO:0016021]
TR33452|c0_g1_i3	cell wall organization [GO:0071555]; pectin biosynthetic process [GO:0045489]	polygalacturonate 4-alpha-galacturonosyltransferase activity [GO:0047262]	Golgi membrane [GO:0000139]; integral component of membrane [GO:0016021]
TR23151|c0_g1_i1	cell wall organization [GO:0071555]; pectin biosynthetic process [GO:0045489]	polygalacturonate 4-alpha-galacturonosyltransferase activity [GO:0047262]	Golgi membrane [GO:0000139]; integral component of membrane [GO:0016021]
TR25975|c0_g1_i1	cell wall organization [GO:0071555]; pectin biosynthetic process [GO:0045489]	polygalacturonate 4-alpha-galacturonosyltransferase activity [GO:0047262]	Golgi membrane [GO:0000139]; integral component of membrane [GO:0016021]
TR3982|c0_g1_i1	cell wall organization [GO:0071555]; pectin biosynthetic process [GO:0045489]	polygalacturonate 4-alpha-galacturonosyltransferase activity [GO:0047262]	Golgi membrane [GO:0000139]
TR13670|c0_g1_i1	cell wall organization [GO:0071555]; pectin biosynthetic process [GO:0045489]	polygalacturonate 4-alpha-galacturonosyltransferase activity [GO:0047262]	endosome [GO:0005768]; Golgi membrane [GO:0000139]; integral component of membrane [GO:0016021]; trans-Golgi network [GO:0005802]
TR33452|c0_g1_i1	cell wall organization [GO:0071555]; pectin biosynthetic process [GO:0045489]	polygalacturonate 4-alpha-galacturonosyltransferase activity [GO:0047262]	endosome [GO:0005768]; Golgi membrane [GO:0000139]; integral component of membrane [GO:0016021]; trans-Golgi network [GO:0005802]
TR6743|c0_g1_i1	cell wall organization [GO:0071555]; pectin biosynthetic process [GO:0045489]	polygalacturonate 4-alpha-galacturonosyltransferase activity [GO:0047262]	Golgi membrane [GO:0000139]
TR42062|c1_g2_i1	cell wall organization [GO:0071555]; pectin biosynthetic process [GO:0045489]	polygalacturonate 4-alpha-galacturonosyltransferase activity [GO:0047262]	Golgi membrane [GO:0000139]
TR21345|c0_g1_i1	cell wall organization [GO:0071555]; pectin biosynthetic process [GO:0045489]	polygalacturonate 4-alpha-galacturonosyltransferase activity [GO:0047262]	Golgi membrane [GO:0000139]
TR17504|c0_g1_i1	cell wall organization [GO:0071555]; hydrogen peroxide biosynthetic process [GO:0050665]; pectin biosynthetic process [GO:0045489]; protein desumoylation [GO:0016926]; vegetative to reproductive phase transition of meristem [GO:0010228]	polygalacturonate 4-alpha-galacturonosyltransferase activity [GO:0047262]	endosome [GO:0005768]; Golgi membrane [GO:0000139]; integral component of membrane [GO:0016021]; trans-Golgi network [GO:0005802]
TR28076|c0_g1_i1	cell wall organization [GO:0071555]; pectin biosynthetic process [GO:0045489]	polygalacturonate 4-alpha-galacturonosyltransferase activity [GO:0047262]	Golgi membrane [GO:0000139]; integral component of membrane [GO:0016021]
TR15724|c0_g1_i1	cell wall organization [GO:0071555]; pectin biosynthetic process [GO:0045489]	polygalacturonate 4-alpha-galacturonosyltransferase activity [GO:0047262]	Golgi membrane [GO:0000139]
TR28346|c0_g1_i1	cell wall organization [GO:0071555]; pectin biosynthetic process [GO:0045489]	polygalacturonate 4-alpha-galacturonosyltransferase activity [GO:0047262]	Golgi membrane [GO:0000139]
TR2227|c0_g1_i1	cell wall organization [GO:0071555]; pectin biosynthetic process [GO:0045489]	polygalacturonate 4-alpha-galacturonosyltransferase activity [GO:0047262]	Golgi membrane [GO:0000139]; integral component of membrane [GO:0016021]
TR13161|c0_g1_i1	cell wall organization [GO:0071555]; pectin biosynthetic process [GO:0045489]	polygalacturonate 4-alpha-galacturonosyltransferase activity [GO:0047262]	Golgi membrane [GO:0000139]
TR22135|c0_g1_i1	cell wall organization [GO:0071555]; pectin biosynthetic process [GO:0045489]	polygalacturonate 4-alpha-galacturonosyltransferase activity [GO:0047262]	Golgi membrane [GO:0000139]
TR2246|c0_g1_i1	cell wall organization [GO:0071555]; pectin biosynthetic process [GO:0045489]	polygalacturonate 4-alpha-galacturonosyltransferase activity [GO:0047262]	Golgi membrane [GO:0000139]
TR32716|c1_g1_i3	cell wall organization [GO:0071555]; pectin biosynthetic process [GO:0045489]	polygalacturonate 4-alpha-galacturonosyltransferase activity [GO:0047262]	Golgi membrane [GO:0000139]
TR32716|c2_g1_i1	cell wall organization [GO:0071555]; pectin biosynthetic process [GO:0045489]	polygalacturonate 4-alpha-galacturonosyltransferase activity [GO:0047262]	Golgi membrane [GO:0000139]
TR32716|c1_g1_i1	cell wall organization [GO:0071555]; pectin biosynthetic process [GO:0045489]	polygalacturonate 4-alpha-galacturonosyltransferase activity [GO:0047262]	Golgi membrane [GO:0000139]
TR37677|c0_g1_i5	cell wall organization [GO:0071555]; pectin biosynthetic process [GO:0045489]	polygalacturonate 4-alpha-galacturonosyltransferase activity [GO:0047262]	Golgi membrane [GO:0000139]; integral component of membrane [GO:0016021]
TR37677|c0_g1_i4	cell wall organization [GO:0071555]; pectin biosynthetic process [GO:0045489]	polygalacturonate 4-alpha-galacturonosyltransferase activity [GO:0047262]	Golgi membrane [GO:0000139]; integral component of membrane [GO:0016021]
TR40442|c0_g2_i2	cell wall organization [GO:0071555]; pectin biosynthetic process [GO:0045489]	polygalacturonate 4-alpha-galacturonosyltransferase activity [GO:0047262]	Golgi membrane [GO:0000139]; integral component of membrane [GO:0016021]
TR40442|c0_g2_i1	cell wall organization [GO:0071555]; pectin biosynthetic process [GO:0045489]	polygalacturonate 4-alpha-galacturonosyltransferase activity [GO:0047262]	Golgi membrane [GO:0000139]; integral component of membrane [GO:0016021]
TR40442|c0_g1_i4	cell wall organization [GO:0071555]; pectin biosynthetic process [GO:0045489]	polygalacturonate 4-alpha-galacturonosyltransferase activity [GO:0047262]	Golgi membrane [GO:0000139]; integral component of membrane [GO:0016021]
TR42062|c2_g1_i3	cell wall organization [GO:0071555]; pectin biosynthetic process [GO:0045489]	polygalacturonate 4-alpha-galacturonosyltransferase activity [GO:0047262]	Golgi membrane [GO:0000139]; integral component of membrane [GO:0016021]
TR36460|c0_g1_i3	cell wall organization [GO:0071555]; pectin biosynthetic process [GO:0045489]	polygalacturonate 4-alpha-galacturonosyltransferase activity [GO:0047262]	Golgi membrane [GO:0000139]; integral component of membrane [GO:0016021]
TR28048|c0_g1_i2	cell wall organization [GO:0071555]; pectin biosynthetic process [GO:0045489]	polygalacturonate 4-alpha-galacturonosyltransferase activity [GO:0047262]	Golgi membrane [GO:0000139]
TR6966|c0_g1_i1	cell wall organization [GO:0071555]; pectin biosynthetic process [GO:0045489]	polygalacturonate 4-alpha-galacturonosyltransferase activity [GO:0047262]	Golgi membrane [GO:0000139]
TR17084|c0_g1_i1	cell wall organization [GO:0071555]; pectin biosynthetic process [GO:0045489]	polygalacturonate 4-alpha-galacturonosyltransferase activity [GO:0047262]	Golgi membrane [GO:0000139]
TR40442|c0_g1_i5	cell wall organization [GO:0071555]; pectin biosynthetic process [GO:0045489]	polygalacturonate 4-alpha-galacturonosyltransferase activity [GO:0047262]	Golgi membrane [GO:0000139]; integral component of membrane [GO:0016021]
TR28179|c0_g2_i1	cell wall organization [GO:0071555]; pectin biosynthetic process [GO:0045489]	polygalacturonate 4-alpha-galacturonosyltransferase activity [GO:0047262]	Golgi membrane [GO:0000139]
TR28179|c0_g1_i1	cell wall organization [GO:0071555]; pectin biosynthetic process [GO:0045489]	polygalacturonate 4-alpha-galacturonosyltransferase activity [GO:0047262]	Golgi membrane [GO:0000139]
TR28346|c0_g1_i2	cell wall organization [GO:0071555]; pectin biosynthetic process [GO:0045489]	polygalacturonate 4-alpha-galacturonosyltransferase activity [GO:0047262]	Golgi membrane [GO:0000139]
TR254|c0_g1_i1	cell wall organization [GO:0071555]; pectin biosynthetic process [GO:0045489]	polygalacturonate 4-alpha-galacturonosyltransferase activity [GO:0047262]	Golgi membrane [GO:0000139]
TR35679|c0_g1_i2	trehalose biosynthetic process [GO:0005992]	trehalose-phosphatase activity [GO:0004805]	-
TR37989|c2_g2_i1	trehalose biosynthetic process [GO:0005992]	trehalose-phosphatase activity [GO:0004805]	-
TR34183|c1_g1_i1	trehalose biosynthetic process [GO:0005992]	trehalose-phosphatase activity [GO:0004805]	-
TR26433|c1_g1_i1	trehalose biosynthetic process [GO:0005992]	trehalose-phosphatase activity [GO:0004805]	-
TR3404|c1_g1_i1	trehalose biosynthetic process [GO:0005992]	trehalose-phosphatase activity [GO:0004805]	-
TR34183|c0_g1_i5	trehalose biosynthetic process [GO:0005992]	trehalose-phosphatase activity [GO:0004805]	-
TR34183|c1_g1_i2	trehalose biosynthetic process [GO:0005992]	trehalose-phosphatase activity [GO:0004805]	-
TR34183|c1_g1_i4	trehalose biosynthetic process [GO:0005992]	trehalose-phosphatase activity [GO:0004805]	-
TR3404|c1_g1_i2	trehalose biosynthetic process [GO:0005992]	trehalose-phosphatase activity [GO:0004805]	-
TR18941|c0_g1_i1	trehalose biosynthetic process [GO:0005992]	trehalose-phosphatase activity [GO:0004805]	-
TR7344|c0_g1_i2	trehalose biosynthetic process [GO:0005992]	trehalose-phosphatase activity [GO:0004805]	-
TR30285|c0_g1_i1	trehalose biosynthetic process [GO:0005992]	trehalose-phosphatase activity [GO:0004805]	-
TR37989|c2_g2_i7	trehalose biosynthetic process [GO:0005992]	trehalose-phosphatase activity [GO:0004805]	-
TR17459|c0_g1_i1	trehalose biosynthetic process [GO:0005992]	trehalose-phosphatase activity [GO:0004805]	-
TR18626|c1_g1_i1	trehalose biosynthetic process [GO:0005992]	trehalose-phosphatase activity [GO:0004805]	-
TR12477|c0_g2_i1	glycogen biosynthetic process [GO:0005978]; starch biosynthetic process [GO:0019252]	ATP binding [GO:0005524]; glucose-1-phosphate adenylyltransferase activity [GO:0008878]	chloroplast [GO:0009507]
TR14392|c0_g1_i1	glycogen biosynthetic process [GO:0005978]; starch biosynthetic process [GO:0019252]	ATP binding [GO:0005524]; glucose-1-phosphate adenylyltransferase activity [GO:0008878]	chloroplast [GO:0009507]
TR9370|c0_g1_i1	glycogen biosynthetic process [GO:0005978]; starch biosynthetic process [GO:0019252]	ATP binding [GO:0005524]; glucose-1-phosphate adenylyltransferase activity [GO:0008878]	chloroplast [GO:0009507]
TR41602|c0_g1_i4	glycogen biosynthetic process [GO:0005978]; starch biosynthetic process [GO:0019252]	ATP binding [GO:0005524]; glucose-1-phosphate adenylyltransferase activity [GO:0008878]	chloroplast [GO:0009507]
TR41602|c0_g1_i1	glycogen biosynthetic process [GO:0005978]; starch biosynthetic process [GO:0019252]	ATP binding [GO:0005524]; glucose-1-phosphate adenylyltransferase activity [GO:0008878]	chloroplast [GO:0009507]
TR41249|c0_g1_i2	glycogen biosynthetic process [GO:0005978]; starch biosynthetic process [GO:0019252]	ATP binding [GO:0005524]; glucose-1-phosphate adenylyltransferase activity [GO:0008878]	chloroplast [GO:0009507]
TR41249|c0_g1_i1	glycogen biosynthetic process [GO:0005978]; starch biosynthetic process [GO:0019252]	ATP binding [GO:0005524]; glucose-1-phosphate adenylyltransferase activity [GO:0008878]	chloroplast [GO:0009507]
TR41122|c0_g1_i3	embryo development ending in seed dormancy [GO:0009793]; glucosinolate biosynthetic process [GO:0019761]; glycogen biosynthetic process [GO:0005978]; iron-sulfur cluster assembly [GO:0016226]; isopentenyl diphosphate biosynthetic process, methylerythritol 4-phosphate pathway [GO:0019288]; maltose metabolic process [GO:0000023]; pentose-phosphate shunt [GO:0006098]; photoperiodism, flowering [GO:0…	ATP binding [GO:0005524]; glucose-1-phosphate adenylyltransferase activity [GO:0008878]	apoplast [GO:0048046]; chloroplast stroma [GO:0009570]; heterotetrameric ADPG pyrophosphorylase complex [GO:0030931]
TR41249|c0_g1_i5	glycogen biosynthetic process [GO:0005978]; starch biosynthetic process [GO:0019252]	ATP binding [GO:0005524]; glucose-1-phosphate adenylyltransferase activity [GO:0008878]	chloroplast [GO:0009507]
TR41249|c0_g1_i3	glycogen biosynthetic process [GO:0005978]; starch biosynthetic process [GO:0019252]	ATP binding [GO:0005524]; glucose-1-phosphate adenylyltransferase activity [GO:0008878]	chloroplast [GO:0009507]
TR41122|c0_g1_i2	glycogen biosynthetic process [GO:0005978]; starch biosynthetic process [GO:0019252]	ATP binding [GO:0005524]; glucose-1-phosphate adenylyltransferase activity [GO:0008878]	chloroplast [GO:0009507]
TR41122|c0_g1_i1	glycogen biosynthetic process [GO:0005978]; starch biosynthetic process [GO:0019252]	ATP binding [GO:0005524]; glucose-1-phosphate adenylyltransferase activity [GO:0008878]	chloroplast [GO:0009507]
TR25974|c0_g1_i2	glycogen biosynthetic process [GO:0005978]; starch biosynthetic process [GO:0019252]	ATP binding [GO:0005524]; glucose-1-phosphate adenylyltransferase activity [GO:0008878]	chloroplast [GO:0009507]
TR25974|c0_g1_i1	glycogen biosynthetic process [GO:0005978]; starch biosynthetic process [GO:0019252]	ATP binding [GO:0005524]; glucose-1-phosphate adenylyltransferase activity [GO:0008878]	chloroplast [GO:0009507]
TR42036|c0_g3_i1	starch biosynthetic process [GO:0019252]	glycogen (starch) synthase activity [GO:0004373]	amyloplast [GO:0009501]; chloroplast [GO:0009507]
TR42521|c0_g1_i5	starch biosynthetic process [GO:0019252]	glycogen (starch) synthase activity [GO:0004373]	amyloplast [GO:0009501]; chloroplast [GO:0009507]
TR42544|c0_g1_i1	starch biosynthetic process [GO:0019252]	glycogen (starch) synthase activity [GO:0004373]	amyloplast [GO:0009501]; chloroplast [GO:0009507]
TR42229|c0_g2_i1	starch biosynthetic process [GO:0019252]	glycogen (starch) synthase activity [GO:0004373]	amyloplast [GO:0009501]; chloroplast [GO:0009507]
TR41903|c0_g1_i2	starch biosynthetic process [GO:0019252]	glycogen (starch) synthase activity [GO:0004373]	amyloplast [GO:0009501]; chloroplast [GO:0009507]
TR42521|c0_g1_i7	starch biosynthetic process [GO:0019252]	glycogen (starch) synthase activity [GO:0004373]	amyloplast [GO:0009501]; chloroplast [GO:0009507]
TR32296|c0_g1_i2	galactolipid biosynthetic process [GO:0019375]; myo-inositol hexakisphosphate biosynthetic process [GO:0010264]; response to hypoxia [GO:0001666]; starch biosynthetic process [GO:0019252]	glycogen (starch) synthase activity [GO:0004373]	amyloplast [GO:0009501]; chloroplast [GO:0009507]
TR33440|c0_g1_i1	galactolipid biosynthetic process [GO:0019375]; myo-inositol hexakisphosphate biosynthetic process [GO:0010264]; response to hypoxia [GO:0001666]; starch biosynthetic process [GO:0019252]	glycogen (starch) synthase activity [GO:0004373]	amyloplast [GO:0009501]; chloroplast [GO:0009507]
TR41740|c0_g1_i4	amylopectin biosynthetic process [GO:0010021]; galactolipid biosynthetic process [GO:0019375]; myo-inositol hexakisphosphate biosynthetic process [GO:0010264]; response to hypoxia [GO:0001666]; starch biosynthetic process [GO:0019252]	glycogen (starch) synthase activity [GO:0004373]	amyloplast [GO:0009501]; chloroplast [GO:0009507]
TR41740|c0_g1_i3	amylopectin biosynthetic process [GO:0010021]; galactolipid biosynthetic process [GO:0019375]; myo-inositol hexakisphosphate biosynthetic process [GO:0010264]; response to hypoxia [GO:0001666]; starch biosynthetic process [GO:0019252]	glycogen (starch) synthase activity [GO:0004373]	amyloplast [GO:0009501]; chloroplast [GO:0009507]
TR35457|c0_g1_i1	starch biosynthetic process [GO:0019252]	glycogen (starch) synthase activity [GO:0004373]	amyloplast [GO:0009501]; chloroplast [GO:0009507]
TR42521|c0_g1_i1	starch biosynthetic process [GO:0019252]	glycogen (starch) synthase activity [GO:0004373]	amyloplast [GO:0009501]; chloroplast [GO:0009507]
TR35182|c0_g1_i3	starch biosynthetic process [GO:0019252]	glycogen (starch) synthase activity [GO:0004373]	amyloplast [GO:0009501]; chloroplast [GO:0009507]
TR42229|c0_g3_i3	starch biosynthetic process [GO:0019252]	glycogen (starch) synthase activity [GO:0004373]	amyloplast [GO:0009501]; chloroplast [GO:0009507]
TR42544|c0_g1_i4	starch biosynthetic process [GO:0019252]	glycogen (starch) synthase activity [GO:0004373]	amyloplast [GO:0009501]; chloroplast [GO:0009507]
TR42683|c0_g1_i2	starch biosynthetic process [GO:0019252]	glycogen (starch) synthase activity [GO:0004373]	amyloplast [GO:0009501]; chloroplast [GO:0009507]
TR42683|c0_g1_i1	starch biosynthetic process [GO:0019252]	glycogen (starch) synthase activity [GO:0004373]	amyloplast [GO:0009501]; chloroplast [GO:0009507]
TR35457|c0_g1_i2	starch biosynthetic process [GO:0019252]	glycogen (starch) synthase activity [GO:0004373]	amyloplast [GO:0009501]; chloroplast [GO:0009507]
TR39174|c0_g1_i1	deoxyribonucleotide biosynthetic process [GO:0009263]; DNA replication [GO:0006260]	ATP binding [GO:0005524]; ribonucleoside-diphosphate reductase activity, thioredoxin disulfide as acceptor [GO:0004748]	ribonucleoside-diphosphate reductase complex [GO:0005971]
TR39174|c0_g1_i2	deoxyribonucleotide biosynthetic process [GO:0009263]; DNA replication [GO:0006260]	ATP binding [GO:0005524]; ribonucleoside-diphosphate reductase activity, thioredoxin disulfide as acceptor [GO:0004748]	ribonucleoside-diphosphate reductase complex [GO:0005971]
TR41108|c0_g1_i5	deoxyribonucleotide biosynthetic process [GO:0009263]; DNA replication [GO:0006260]	ATP binding [GO:0005524]; ribonucleoside-diphosphate reductase activity, thioredoxin disulfide as acceptor [GO:0004748]	ribonucleoside-diphosphate reductase complex [GO:0005971]
TR41108|c0_g1_i2	deoxyribonucleotide biosynthetic process [GO:0009263]; DNA replication [GO:0006260]	ATP binding [GO:0005524]; ribonucleoside-diphosphate reductase activity, thioredoxin disulfide as acceptor [GO:0004748]	ribonucleoside-diphosphate reductase complex [GO:0005971]
TR3435|c1_g1_i1	carbohydrate metabolic process [GO:0005975]; carboxylic acid metabolic process [GO:0019752]	L-lactate dehydrogenase activity [GO:0004459]	cytoplasm [GO:0005737]
TR25028|c0_g2_i1	carbohydrate metabolic process [GO:0005975]; carboxylic acid metabolic process [GO:0019752]	L-lactate dehydrogenase activity [GO:0004459]	cytoplasm [GO:0005737]
TR25028|c0_g1_i1	carbohydrate metabolic process [GO:0005975]; carboxylic acid metabolic process [GO:0019752]	L-lactate dehydrogenase activity [GO:0004459]	cytoplasm [GO:0005737]
TR39019|c1_g1_i1	photosynthesis [GO:0015979]	ferredoxin-NADP+ reductase activity [GO:0004324]	chloroplast stroma [GO:0009570]; chloroplast thylakoid membrane [GO:0009535]
TR30766|c0_g1_i4	ubiquinone biosynthetic process [GO:0006744]	-	mitochondrial inner membrane [GO:0005743]
TR30766|c1_g1_i1	ubiquinone biosynthetic process [GO:0006744]	-	mitochondrial inner membrane [GO:0005743]
TR39160|c1_g1_i1	one-carbon metabolic process [GO:0006730]	ATP binding [GO:0005524]; tetrahydrofolylpolyglutamate synthase activity [GO:0004326]	-
TR37742|c0_g2_i3	riboflavin biosynthetic process [GO:0009231]	transferase activity [GO:0016740]	riboflavin synthase complex [GO:0009349]
TR20614|c0_g3_i1	NAD biosynthetic process [GO:0009435]	L-aspartate:fumarate oxidoreductase activity [GO:0044318]; L-aspartate oxidase activity [GO:0008734]	chloroplast [GO:0009507]
TR34265|c3_g1_i2	Mo-molybdopterin cofactor biosynthetic process [GO:0006777]	molybdopterin synthase activity [GO:0030366]	cytosol [GO:0005829]; molybdopterin synthase complex [GO:0019008]
TR34056|c0_g2_i1	Mo-molybdopterin cofactor biosynthetic process [GO:0006777]	molybdopterin synthase activity [GO:0030366]	cytosol [GO:0005829]; molybdopterin synthase complex [GO:0019008]
TR32282|c1_g1_i3	auxin-activated signaling pathway [GO:0009734]; molybdenum incorporation into molybdenum-molybdopterin complex [GO:0018315]; Mo-molybdopterin cofactor biosynthetic process [GO:0006777]	molybdopterin synthase activity [GO:0030366]; nucleotide binding [GO:0000166]	cytosol [GO:0005829]; molybdopterin synthase complex [GO:0019008]
TR38812|c1_g2_i1	enzyme active site formation via cysteine modification to L-cysteine persulfide [GO:0018192]; Mo-molybdopterin cofactor biosynthetic process [GO:0006777]; protein adenylylation [GO:0018117]; protein urmylation [GO:0032447]; tRNA wobble position uridine thiolation [GO:0002143]	ATP binding [GO:0005524]; metal ion binding [GO:0046872]; Mo-molybdopterin cofactor sulfurase activity [GO:0008265]; protein adenylyltransferase activity [GO:0070733]; thiosulfate sulfurtransferase activity [GO:0004792]; URM1 activating enzyme activity [GO:0042292]	cytosol [GO:0005829]
TR38812|c1_g1_i3	enzyme active site formation via cysteine modification to L-cysteine persulfide [GO:0018192]; Mo-molybdopterin cofactor biosynthetic process [GO:0006777]; protein adenylylation [GO:0018117]; protein urmylation [GO:0032447]; tRNA wobble position uridine thiolation [GO:0002143]	ATP binding [GO:0005524]; metal ion binding [GO:0046872]; Mo-molybdopterin cofactor sulfurase activity [GO:0008265]; protein adenylyltransferase activity [GO:0070733]; thiosulfate sulfurtransferase activity [GO:0004792]; URM1 activating enzyme activity [GO:0042292]	cytosol [GO:0005829]
TR38812|c0_g1_i2	enzyme active site formation via cysteine modification to L-cysteine persulfide [GO:0018192]; Mo-molybdopterin cofactor biosynthetic process [GO:0006777]; protein adenylylation [GO:0018117]; protein urmylation [GO:0032447]; tRNA wobble position uridine thiolation [GO:0002143]	ATP binding [GO:0005524]; metal ion binding [GO:0046872]; Mo-molybdopterin cofactor sulfurase activity [GO:0008265]; protein adenylyltransferase activity [GO:0070733]; thiosulfate sulfurtransferase activity [GO:0004792]; URM1 activating enzyme activity [GO:0042292]	cytosol [GO:0005829]
TR38812|c0_g1_i1	enzyme active site formation via cysteine modification to L-cysteine persulfide [GO:0018192]; Mo-molybdopterin cofactor biosynthetic process [GO:0006777]; protein adenylylation [GO:0018117]; protein urmylation [GO:0032447]; tRNA wobble position uridine thiolation [GO:0002143]	ATP binding [GO:0005524]; metal ion binding [GO:0046872]; Mo-molybdopterin cofactor sulfurase activity [GO:0008265]; protein adenylyltransferase activity [GO:0070733]; thiosulfate sulfurtransferase activity [GO:0004792]; URM1 activating enzyme activity [GO:0042292]	cytosol [GO:0005829]
TR33336|c1_g1_i1	pantothenate biosynthetic process [GO:0015940]	3-methyl-2-oxobutanoate hydroxymethyltransferase activity [GO:0003864]; methyltransferase activity [GO:0008168]	-
TR33336|c1_g1_i2	pantothenate biosynthetic process [GO:0015940]	3-methyl-2-oxobutanoate hydroxymethyltransferase activity [GO:0003864]; methyltransferase activity [GO:0008168]	-
TR36734|c0_g1_i2	9,9'-di-cis-zeta-carotene desaturation to 7,9,7',9'-tetra-cis-lycopene [GO:0052889]; carotenoid biosynthetic process [GO:0016117]	7,9,9'-tricis-neurosporene:quinone oxidoreductase activity [GO:0052887]; 9,9'-dicis-carotene:quinone oxidoreductase activity [GO:0052886]; carotene 7,8-desaturase activity [GO:0016719]	chloroplast [GO:0009507]; chromoplast [GO:0009509]
TR42924|c1_g2_i1	electron transport chain [GO:0022900]; tricarboxylic acid cycle [GO:0006099]	flavin adenine dinucleotide binding [GO:0050660]; succinate dehydrogenase (ubiquinone) activity [GO:0008177]	mitochondrial inner membrane [GO:0005743]
TR42954|c2_g2_i1	electron transport chain [GO:0022900]; tricarboxylic acid cycle [GO:0006099]	flavin adenine dinucleotide binding [GO:0050660]; succinate dehydrogenase (ubiquinone) activity [GO:0008177]	mitochondrial inner membrane [GO:0005743]
TR42924|c0_g1_i1	electron transport chain [GO:0022900]; tricarboxylic acid cycle [GO:0006099]	flavin adenine dinucleotide binding [GO:0050660]; succinate dehydrogenase (ubiquinone) activity [GO:0008177]	mitochondrial inner membrane [GO:0005743]
TR42924|c1_g3_i1	electron transport chain [GO:0022900]; tricarboxylic acid cycle [GO:0006099]	flavin adenine dinucleotide binding [GO:0050660]; succinate dehydrogenase (ubiquinone) activity [GO:0008177]	mitochondrial inner membrane [GO:0005743]
TR8716|c0_g1_i1	electron transport chain [GO:0022900]; tricarboxylic acid cycle [GO:0006099]	flavin adenine dinucleotide binding [GO:0050660]; succinate dehydrogenase (ubiquinone) activity [GO:0008177]	mitochondrial inner membrane [GO:0005743]
TR26167|c0_g1_i2	tricarboxylic acid cycle [GO:0006099]	2 iron, 2 sulfur cluster binding [GO:0051537]; 3 iron, 4 sulfur cluster binding [GO:0051538]; 4 iron, 4 sulfur cluster binding [GO:0051539]; electron carrier activity [GO:0009055]; metal ion binding [GO:0046872]; succinate dehydrogenase (ubiquinone) activity [GO:0008177]	mitochondrial inner membrane [GO:0005743]
TR40298|c1_g3_i2	tricarboxylic acid cycle [GO:0006099]	2 iron, 2 sulfur cluster binding [GO:0051537]; 3 iron, 4 sulfur cluster binding [GO:0051538]; 4 iron, 4 sulfur cluster binding [GO:0051539]; electron carrier activity [GO:0009055]; metal ion binding [GO:0046872]; succinate dehydrogenase (ubiquinone) activity [GO:0008177]	mitochondrial inner membrane [GO:0005743]
TR40298|c1_g4_i1	tricarboxylic acid cycle [GO:0006099]	2 iron, 2 sulfur cluster binding [GO:0051537]; 3 iron, 4 sulfur cluster binding [GO:0051538]; 4 iron, 4 sulfur cluster binding [GO:0051539]; electron carrier activity [GO:0009055]; metal ion binding [GO:0046872]; succinate dehydrogenase (ubiquinone) activity [GO:0008177]	mitochondrial inner membrane [GO:0005743]
TR39349|c0_g1_i4	tricarboxylic acid cycle [GO:0006099]	2 iron, 2 sulfur cluster binding [GO:0051537]; 3 iron, 4 sulfur cluster binding [GO:0051538]; 4 iron, 4 sulfur cluster binding [GO:0051539]; electron carrier activity [GO:0009055]; metal ion binding [GO:0046872]; succinate dehydrogenase (ubiquinone) activity [GO:0008177]	mitochondrial inner membrane [GO:0005743]
TR39349|c0_g1_i7	tricarboxylic acid cycle [GO:0006099]	2 iron, 2 sulfur cluster binding [GO:0051537]; 3 iron, 4 sulfur cluster binding [GO:0051538]; 4 iron, 4 sulfur cluster binding [GO:0051539]; electron carrier activity [GO:0009055]; metal ion binding [GO:0046872]; succinate dehydrogenase (ubiquinone) activity [GO:0008177]	mitochondrial inner membrane [GO:0005743]
TR39349|c0_g1_i1	tricarboxylic acid cycle [GO:0006099]	2 iron, 2 sulfur cluster binding [GO:0051537]; 3 iron, 4 sulfur cluster binding [GO:0051538]; 4 iron, 4 sulfur cluster binding [GO:0051539]; electron carrier activity [GO:0009055]; metal ion binding [GO:0046872]; succinate dehydrogenase (ubiquinone) activity [GO:0008177]	mitochondrial inner membrane [GO:0005743]
TR37312|c0_g1_i1	hexose metabolic process [GO:0019318]	aldose 1-epimerase activity [GO:0004034]; carbohydrate binding [GO:0030246]	-
TR38804|c0_g1_i1	pentose-phosphate shunt [GO:0006098]	phosphogluconate dehydrogenase (decarboxylating) activity [GO:0004616]	-
TR38804|c1_g1_i1	pentose-phosphate shunt [GO:0006098]	phosphogluconate dehydrogenase (decarboxylating) activity [GO:0004616]	-
TR27499|c1_g1_i1	cell wall pectin metabolic process [GO:0052546]; pentose-phosphate shunt [GO:0006098]; plant-type cell wall cellulose metabolic process [GO:0052541]	phosphogluconate dehydrogenase (decarboxylating) activity [GO:0004616]	chloroplast stroma [GO:0009570]; cytosol [GO:0005829]; membrane [GO:0016020]
TR27499|c1_g1_i2	cell wall pectin metabolic process [GO:0052546]; pentose-phosphate shunt [GO:0006098]; plant-type cell wall cellulose metabolic process [GO:0052541]	phosphogluconate dehydrogenase (decarboxylating) activity [GO:0004616]	chloroplast stroma [GO:0009570]; cytosol [GO:0005829]; membrane [GO:0016020]
TR41658|c0_g3_i1	pentose-phosphate shunt [GO:0006098]	phosphogluconate dehydrogenase (decarboxylating) activity [GO:0004616]	-
TR41140|c0_g1_i1	pentose-phosphate shunt [GO:0006098]	phosphogluconate dehydrogenase (decarboxylating) activity [GO:0004616]	-
TR39736|c0_g1_i2	pentose-phosphate shunt [GO:0006098]	phosphogluconate dehydrogenase (decarboxylating) activity [GO:0004616]	-
TR24271|c0_g1_i2	glucose metabolic process [GO:0006006]; pentose-phosphate shunt [GO:0006098]	glucose-6-phosphate dehydrogenase activity [GO:0004345]; NADP binding [GO:0050661]	-
TR34405|c1_g1_i1	glucose metabolic process [GO:0006006]; pentose-phosphate shunt [GO:0006098]	glucose-6-phosphate dehydrogenase activity [GO:0004345]; NADP binding [GO:0050661]	-
TR41192|c1_g3_i1	glucose metabolic process [GO:0006006]; pentose-phosphate shunt [GO:0006098]	glucose-6-phosphate dehydrogenase activity [GO:0004345]; NADP binding [GO:0050661]	-
TR26819|c1_g1_i1	glucose metabolic process [GO:0006006]; pentose-phosphate shunt [GO:0006098]	glucose-6-phosphate dehydrogenase activity [GO:0004345]; NADP binding [GO:0050661]	-
TR29860|c0_g1_i1	glucose metabolic process [GO:0006006]; pentose-phosphate shunt [GO:0006098]	glucose-6-phosphate dehydrogenase activity [GO:0004345]; NADP binding [GO:0050661]	-
TR41058|c0_g1_i5	glucose metabolic process [GO:0006006]; isopentenyl diphosphate biosynthetic process, methylerythritol 4-phosphate pathway [GO:0019288]; pentose-phosphate shunt, oxidative branch [GO:0009051]; photosynthesis [GO:0015979]; protein autophosphorylation [GO:0046777]; regulation of proton transport [GO:0010155]; response to blue light [GO:0009637]	glucose-6-phosphate dehydrogenase activity [GO:0004345]; NADP binding [GO:0050661]	chloroplast stroma [GO:0009570]
TR42027|c3_g1_i10	glucose metabolic process [GO:0006006]; pentose-phosphate shunt [GO:0006098]	glucose-6-phosphate dehydrogenase activity [GO:0004345]; NADP binding [GO:0050661]	-
TR42027|c3_g1_i6	glucose metabolic process [GO:0006006]; pentose-phosphate shunt [GO:0006098]	glucose-6-phosphate dehydrogenase activity [GO:0004345]; NADP binding [GO:0050661]	-
TR42027|c3_g1_i8	glucose metabolic process [GO:0006006]; pentose-phosphate shunt [GO:0006098]	glucose-6-phosphate dehydrogenase activity [GO:0004345]; NADP binding [GO:0050661]	-
TR42027|c3_g1_i2	glucose metabolic process [GO:0006006]; pentose-phosphate shunt [GO:0006098]	glucose-6-phosphate dehydrogenase activity [GO:0004345]; NADP binding [GO:0050661]	-
TR42027|c3_g1_i11	glucose metabolic process [GO:0006006]; pentose-phosphate shunt [GO:0006098]	glucose-6-phosphate dehydrogenase activity [GO:0004345]; NADP binding [GO:0050661]	-
TR42027|c3_g1_i3	glucose metabolic process [GO:0006006]; pentose-phosphate shunt [GO:0006098]	glucose-6-phosphate dehydrogenase activity [GO:0004345]; NADP binding [GO:0050661]	-
TR41192|c1_g2_i1	glucose metabolic process [GO:0006006]; pentose-phosphate shunt [GO:0006098]	glucose-6-phosphate dehydrogenase activity [GO:0004345]; NADP binding [GO:0050661]	-
TR42598|c1_g2_i3	-	kinase activity [GO:0016301]; magnesium ion binding [GO:0000287]; potassium ion binding [GO:0030955]; pyruvate kinase activity [GO:0004743]	-
TR42598|c1_g2_i6	-	kinase activity [GO:0016301]; magnesium ion binding [GO:0000287]; potassium ion binding [GO:0030955]; pyruvate kinase activity [GO:0004743]	-
TR30648|c2_g1_i2	fatty acid biosynthetic process [GO:0006633]; seed maturation [GO:0010431]	kinase activity [GO:0016301]; magnesium ion binding [GO:0000287]; potassium ion binding [GO:0030955]; pyruvate kinase activity [GO:0004743]	-
TR41289|c0_g1_i4	-	kinase activity [GO:0016301]; magnesium ion binding [GO:0000287]; potassium ion binding [GO:0030955]; pyruvate kinase activity [GO:0004743]	-
TR30648|c2_g1_i4	-	kinase activity [GO:0016301]; magnesium ion binding [GO:0000287]; potassium ion binding [GO:0030955]; pyruvate kinase activity [GO:0004743]	-
TR42404|c1_g4_i1	-	kinase activity [GO:0016301]; magnesium ion binding [GO:0000287]; potassium ion binding [GO:0030955]; pyruvate kinase activity [GO:0004743]	-
TR27546|c0_g1_i1	-	kinase activity [GO:0016301]; magnesium ion binding [GO:0000287]; potassium ion binding [GO:0030955]; pyruvate kinase activity [GO:0004743]	-
TR5781|c0_g1_i1	-	kinase activity [GO:0016301]; magnesium ion binding [GO:0000287]; potassium ion binding [GO:0030955]; pyruvate kinase activity [GO:0004743]	-
TR36576|c0_g1_i1	-	kinase activity [GO:0016301]; magnesium ion binding [GO:0000287]; potassium ion binding [GO:0030955]; pyruvate kinase activity [GO:0004743]	-
TR42097|c0_g2_i1	-	kinase activity [GO:0016301]; magnesium ion binding [GO:0000287]; potassium ion binding [GO:0030955]; pyruvate kinase activity [GO:0004743]	-
TR41289|c0_g1_i3	-	kinase activity [GO:0016301]; magnesium ion binding [GO:0000287]; potassium ion binding [GO:0030955]; pyruvate kinase activity [GO:0004743]	-
TR41289|c0_g1_i2	-	kinase activity [GO:0016301]; magnesium ion binding [GO:0000287]; potassium ion binding [GO:0030955]; pyruvate kinase activity [GO:0004743]	-
TR37871|c0_g1_i3	-	kinase activity [GO:0016301]; magnesium ion binding [GO:0000287]; potassium ion binding [GO:0030955]; pyruvate kinase activity [GO:0004743]	-
TR42404|c1_g1_i4	-	kinase activity [GO:0016301]; magnesium ion binding [GO:0000287]; potassium ion binding [GO:0030955]; pyruvate kinase activity [GO:0004743]	-
TR42316|c0_g6_i1	-	kinase activity [GO:0016301]; magnesium ion binding [GO:0000287]; potassium ion binding [GO:0030955]; pyruvate kinase activity [GO:0004743]	-
TR42316|c0_g6_i3	-	kinase activity [GO:0016301]; magnesium ion binding [GO:0000287]; potassium ion binding [GO:0030955]; pyruvate kinase activity [GO:0004743]	-
TR42598|c0_g1_i1	-	kinase activity [GO:0016301]; magnesium ion binding [GO:0000287]; potassium ion binding [GO:0030955]; pyruvate kinase activity [GO:0004743]	-
TR42404|c1_g1_i2	-	kinase activity [GO:0016301]; magnesium ion binding [GO:0000287]; potassium ion binding [GO:0030955]; pyruvate kinase activity [GO:0004743]	-
TR42598|c1_g2_i4	-	kinase activity [GO:0016301]; magnesium ion binding [GO:0000287]; potassium ion binding [GO:0030955]; pyruvate kinase activity [GO:0004743]	-
TR30648|c3_g1_i2	-	kinase activity [GO:0016301]; magnesium ion binding [GO:0000287]; potassium ion binding [GO:0030955]; pyruvate kinase activity [GO:0004743]	-
TR23441|c0_g1_i1	-	kinase activity [GO:0016301]; magnesium ion binding [GO:0000287]; potassium ion binding [GO:0030955]; pyruvate kinase activity [GO:0004743]	-
TR42316|c0_g6_i2	-	kinase activity [GO:0016301]; magnesium ion binding [GO:0000287]; potassium ion binding [GO:0030955]; pyruvate kinase activity [GO:0004743]	-
TR10694|c0_g1_i1	-	kinase activity [GO:0016301]; magnesium ion binding [GO:0000287]; potassium ion binding [GO:0030955]; pyruvate kinase activity [GO:0004743]	-
TR19545|c0_g1_i1	-	kinase activity [GO:0016301]; magnesium ion binding [GO:0000287]; potassium ion binding [GO:0030955]; pyruvate kinase activity [GO:0004743]	-
TR16843|c0_g1_i1	-	kinase activity [GO:0016301]; magnesium ion binding [GO:0000287]; potassium ion binding [GO:0030955]; pyruvate kinase activity [GO:0004743]	-
TR29560|c1_g1_i1	-	kinase activity [GO:0016301]; magnesium ion binding [GO:0000287]; potassium ion binding [GO:0030955]; pyruvate kinase activity [GO:0004743]	-
TR3974|c0_g1_i2	glucose metabolic process [GO:0006006]; glycolytic process [GO:0006096]	glyceraldehyde-3-phosphate dehydrogenase (NAD+) (phosphorylating) activity [GO:0004365]; NAD binding [GO:0051287]; NADP binding [GO:0050661]	cytoplasm [GO:0005737]
TR34618|c0_g1_i2	glycolytic process [GO:0006096]	fructose-bisphosphate aldolase activity [GO:0004332]	-
TR42169|c1_g2_i11	glycolytic process [GO:0006096]	fructose-bisphosphate aldolase activity [GO:0004332]	-
TR38489|c0_g5_i1	glycolytic process [GO:0006096]	fructose-bisphosphate aldolase activity [GO:0004332]	-
TR38489|c0_g4_i2	glycolytic process [GO:0006096]	fructose-bisphosphate aldolase activity [GO:0004332]	-
TR38489|c0_g1_i1	glycolytic process [GO:0006096]	fructose-bisphosphate aldolase activity [GO:0004332]	-
TR38489|c0_g4_i5	glycolytic process [GO:0006096]	fructose-bisphosphate aldolase activity [GO:0004332]	-
TR25308|c0_g1_i1	glycolytic process [GO:0006096]	fructose-bisphosphate aldolase activity [GO:0004332]	-
TR42169|c1_g2_i1	glycolytic process [GO:0006096]	fructose-bisphosphate aldolase activity [GO:0004332]	-
TR38489|c0_g4_i6	glycolytic process [GO:0006096]	fructose-bisphosphate aldolase activity [GO:0004332]	-
TR42151|c0_g5_i2	glycolytic process [GO:0006096]	fructose-bisphosphate aldolase activity [GO:0004332]	-
TR42169|c1_g2_i4	glycolytic process [GO:0006096]	fructose-bisphosphate aldolase activity [GO:0004332]	-
TR34618|c0_g1_i5	glycolytic process [GO:0006096]	fructose-bisphosphate aldolase activity [GO:0004332]	-
TR39498|c2_g2_i4	glycolytic process [GO:0006096]	fructose-bisphosphate aldolase activity [GO:0004332]	-
TR39498|c2_g2_i2	glycolytic process [GO:0006096]	fructose-bisphosphate aldolase activity [GO:0004332]	-
TR39498|c2_g2_i3	glycolytic process [GO:0006096]	fructose-bisphosphate aldolase activity [GO:0004332]	-
TR42151|c0_g3_i4	glycolytic process [GO:0006096]	fructose-bisphosphate aldolase activity [GO:0004332]	-
TR25233|c0_g1_i1	glycolytic process [GO:0006096]	fructose-bisphosphate aldolase activity [GO:0004332]	-
TR42151|c0_g3_i6	glycolytic process [GO:0006096]	fructose-bisphosphate aldolase activity [GO:0004332]	-
TR42169|c1_g2_i2	glycolytic process [GO:0006096]	fructose-bisphosphate aldolase activity [GO:0004332]	-
TR42151|c0_g3_i5	glycolytic process [GO:0006096]	fructose-bisphosphate aldolase activity [GO:0004332]	-
TR42151|c0_g3_i1	glycolytic process [GO:0006096]	fructose-bisphosphate aldolase activity [GO:0004332]	-
TR42169|c1_g2_i13	glycolytic process [GO:0006096]	fructose-bisphosphate aldolase activity [GO:0004332]	-
TR38489|c0_g3_i1	glycolytic process [GO:0006096]	fructose-bisphosphate aldolase activity [GO:0004332]	-
TR34618|c0_g1_i4	glycolytic process [GO:0006096]	fructose-bisphosphate aldolase activity [GO:0004332]	-
TR42151|c0_g5_i1	glycolytic process [GO:0006096]	fructose-bisphosphate aldolase activity [GO:0004332]	-
TR23953|c0_g1_i1	glycolytic process [GO:0006096]	fructose-bisphosphate aldolase activity [GO:0004332]	-
TR37525|c1_g1_i2	fructose 6-phosphate metabolic process [GO:0006002]	6-phosphofructokinase activity [GO:0003872]; ATP binding [GO:0005524]; metal ion binding [GO:0046872]	cytoplasm [GO:0005737]
TR7646|c1_g1_i5	fructose 6-phosphate metabolic process [GO:0006002]	6-phosphofructokinase activity [GO:0003872]; ATP binding [GO:0005524]; metal ion binding [GO:0046872]	cytoplasm [GO:0005737]
TR8692|c0_g1_i1	fructose 6-phosphate metabolic process [GO:0006002]	6-phosphofructokinase activity [GO:0003872]; ATP binding [GO:0005524]; metal ion binding [GO:0046872]	cytoplasm [GO:0005737]
TR25040|c0_g1_i1	fructose 6-phosphate metabolic process [GO:0006002]	6-phosphofructokinase activity [GO:0003872]; ATP binding [GO:0005524]; metal ion binding [GO:0046872]	cytoplasm [GO:0005737]
TR28926|c1_g1_i1	fructose 6-phosphate metabolic process [GO:0006002]	6-phosphofructokinase activity [GO:0003872]; ATP binding [GO:0005524]; metal ion binding [GO:0046872]	cytoplasm [GO:0005737]
TR7226|c1_g1_i1	fructose 6-phosphate metabolic process [GO:0006002]	6-phosphofructokinase activity [GO:0003872]; ATP binding [GO:0005524]; metal ion binding [GO:0046872]	cytoplasm [GO:0005737]
TR37525|c1_g1_i1	fructose 6-phosphate metabolic process [GO:0006002]	6-phosphofructokinase activity [GO:0003872]; ATP binding [GO:0005524]; metal ion binding [GO:0046872]	cytoplasm [GO:0005737]
TR36101|c1_g1_i3	fructose 6-phosphate metabolic process [GO:0006002]	6-phosphofructokinase activity [GO:0003872]; ATP binding [GO:0005524]; metal ion binding [GO:0046872]	cytoplasm [GO:0005737]
TR40007|c0_g1_i2	defense response to fungus, incompatible interaction [GO:0009817]; flavonoid biosynthetic process [GO:0009813]; gluconeogenesis [GO:0006094]; glycolytic process [GO:0006096]; response to sucrose [GO:0009744]; response to UV-B [GO:0010224]	glucose-6-phosphate isomerase activity [GO:0004347]	cytosol [GO:0005829]
TR37201|c0_g1_i2	gluconeogenesis [GO:0006094]; glycolytic process [GO:0006096]; isopentenyl diphosphate biosynthetic process, methylerythritol 4-phosphate pathway [GO:0019288]; maltose metabolic process [GO:0000023]; plant-type cell wall organization [GO:0009664]; polysaccharide catabolic process [GO:0000272]; positive regulation of catalytic activity [GO:0043085]; positive regulation of flower development [GO:00…	glucose-6-phosphate isomerase activity [GO:0004347]	chloroplast envelope [GO:0009941]; cytosol [GO:0005829]
TR40007|c0_g1_i3	gluconeogenesis [GO:0006094]; glycolytic process [GO:0006096]	glucose-6-phosphate isomerase activity [GO:0004347]	-
TR40007|c0_g1_i7	defense response to fungus, incompatible interaction [GO:0009817]; flavonoid biosynthetic process [GO:0009813]; gluconeogenesis [GO:0006094]; glycolytic process [GO:0006096]; response to sucrose [GO:0009744]; response to UV-B [GO:0010224]	glucose-6-phosphate isomerase activity [GO:0004347]	cytosol [GO:0005829]
TR40007|c0_g1_i6	gluconeogenesis [GO:0006094]; glycolytic process [GO:0006096]	glucose-6-phosphate isomerase activity [GO:0004347]	-
TR40007|c0_g1_i5	gluconeogenesis [GO:0006094]; glycolytic process [GO:0006096]	glucose-6-phosphate isomerase activity [GO:0004347]	-
TR40330|c0_g1_i3	cell wall organization [GO:0071555]; dTDP-rhamnose biosynthetic process [GO:0019305]; UDP-rhamnose biosynthetic process [GO:0010253]	dTDP-4-dehydrorhamnose 3,5-epimerase activity [GO:0008830]; dTDP-4-dehydrorhamnose reductase activity [GO:0008831]; UDP-4-keto-6-deoxy-glucose-3,5-epimerase activity [GO:0010489]; UDP-4-keto-rhamnose-4-keto-reductase activity [GO:0010490]	apoplast [GO:0048046]; cytosol [GO:0005829]; plasma membrane [GO:0005886]; plasmodesma [GO:0009506]
TR41606|c2_g2_i1	lignin biosynthetic process [GO:0009809]	caffeate O-methyltransferase activity [GO:0047763]	-
TR41606|c2_g3_i11	lignin biosynthetic process [GO:0009809]	caffeate O-methyltransferase activity [GO:0047763]	-
TR41606|c2_g3_i6	lignin biosynthetic process [GO:0009809]	caffeate O-methyltransferase activity [GO:0047763]	-
TR41198|c0_g2_i5	lignin biosynthetic process [GO:0009809]	caffeate O-methyltransferase activity [GO:0047763]	-
TR41198|c0_g3_i1	lignin biosynthetic process [GO:0009809]	caffeate O-methyltransferase activity [GO:0047763]	-
TR41198|c0_g1_i1	lignin biosynthetic process [GO:0009809]	caffeate O-methyltransferase activity [GO:0047763]	-
TR36430|c1_g1_i2	lignin biosynthetic process [GO:0009809]	caffeoyl-CoA O-methyltransferase activity [GO:0042409]; metal ion binding [GO:0046872]	-
TR36797|c5_g1_i4	phenylpropanoid biosynthetic process [GO:0009699]	cinnamyl-alcohol dehydrogenase activity [GO:0045551]; sinapyl alcohol dehydrogenase activity [GO:0052747]; zinc ion binding [GO:0008270]	-
TR3980|c0_g1_i1	valine catabolic process [GO:0006574]	3-hydroxyisobutyrate dehydrogenase activity [GO:0008442]; NAD binding [GO:0051287]; phosphogluconate dehydrogenase (decarboxylating) activity [GO:0004616]	-
TR17913|c0_g2_i1	one-carbon metabolic process [GO:0006730]; S-adenosylmethionine biosynthetic process [GO:0006556]	ATP binding [GO:0005524]; metal ion binding [GO:0046872]; methionine adenosyltransferase activity [GO:0004478]	-
TR32351|c0_g2_i2	one-carbon metabolic process [GO:0006730]; S-adenosylmethionine biosynthetic process [GO:0006556]	ATP binding [GO:0005524]; metal ion binding [GO:0046872]; methionine adenosyltransferase activity [GO:0004478]	-
TR7663|c1_g6_i6	one-carbon metabolic process [GO:0006730]; S-adenosylmethionine biosynthetic process [GO:0006556]	ATP binding [GO:0005524]; metal ion binding [GO:0046872]; methionine adenosyltransferase activity [GO:0004478]	-
TR40409|c1_g2_i1	one-carbon metabolic process [GO:0006730]; S-adenosylmethionine biosynthetic process [GO:0006556]	ATP binding [GO:0005524]; metal ion binding [GO:0046872]; methionine adenosyltransferase activity [GO:0004478]	-
TR40789|c0_g3_i1	one-carbon metabolic process [GO:0006730]; S-adenosylmethionine biosynthetic process [GO:0006556]	ATP binding [GO:0005524]; metal ion binding [GO:0046872]; methionine adenosyltransferase activity [GO:0004478]	-
TR40409|c0_g1_i1	one-carbon metabolic process [GO:0006730]; S-adenosylmethionine biosynthetic process [GO:0006556]	ATP binding [GO:0005524]; metal ion binding [GO:0046872]; methionine adenosyltransferase activity [GO:0004478]	-
TR41404|c0_g2_i1	one-carbon metabolic process [GO:0006730]; S-adenosylmethionine biosynthetic process [GO:0006556]	ATP binding [GO:0005524]; metal ion binding [GO:0046872]; methionine adenosyltransferase activity [GO:0004478]	cytoplasm [GO:0005737]
TR40789|c0_g4_i3	one-carbon metabolic process [GO:0006730]; S-adenosylmethionine biosynthetic process [GO:0006556]	ATP binding [GO:0005524]; metal ion binding [GO:0046872]; methionine adenosyltransferase activity [GO:0004478]	cytoplasm [GO:0005737]
TR40409|c1_g1_i4	one-carbon metabolic process [GO:0006730]; S-adenosylmethionine biosynthetic process [GO:0006556]	ATP binding [GO:0005524]; metal ion binding [GO:0046872]; methionine adenosyltransferase activity [GO:0004478]	cytosol [GO:0005829]
TR36791|c0_g2_i2	L-serine biosynthetic process [GO:0006564]	O-phospho-L-serine:2-oxoglutarate aminotransferase activity [GO:0004648]	-
TR41191|c0_g2_i5	L-serine biosynthetic process [GO:0006564]; serine family amino acid biosynthetic process [GO:0009070]	amino acid binding [GO:0016597]; NAD binding [GO:0051287]; phosphoglycerate dehydrogenase activity [GO:0004617]	-
TR42552|c2_g1_i1	L-serine biosynthetic process [GO:0006564]; serine family amino acid biosynthetic process [GO:0009070]	amino acid binding [GO:0016597]; NAD binding [GO:0051287]; phosphoglycerate dehydrogenase activity [GO:0004617]	-
TR39912|c0_g1_i2	L-serine biosynthetic process [GO:0006564]; megagametogenesis [GO:0009561]; serine family amino acid biosynthetic process [GO:0009070]	amino acid binding [GO:0016597]; ATP binding [GO:0005524]; NAD binding [GO:0051287]; phosphoglycerate dehydrogenase activity [GO:0004617]	chloroplast stroma [GO:0009570]; membrane [GO:0016020]; mitochondrion [GO:0005739]
TR41191|c0_g2_i1	L-serine biosynthetic process [GO:0006564]; megagametogenesis [GO:0009561]; serine family amino acid biosynthetic process [GO:0009070]	amino acid binding [GO:0016597]; ATP binding [GO:0005524]; NAD binding [GO:0051287]; phosphoglycerate dehydrogenase activity [GO:0004617]	chloroplast stroma [GO:0009570]; membrane [GO:0016020]; mitochondrion [GO:0005739]
TR41191|c0_g1_i2	L-serine biosynthetic process [GO:0006564]	amino acid binding [GO:0016597]; NAD binding [GO:0051287]; phosphoglycerate dehydrogenase activity [GO:0004617]	-
TR41191|c0_g2_i6	L-serine biosynthetic process [GO:0006564]	amino acid binding [GO:0016597]; NAD binding [GO:0051287]; phosphoglycerate dehydrogenase activity [GO:0004617]	-
TR42552|c2_g1_i5	L-serine biosynthetic process [GO:0006564]	amino acid binding [GO:0016597]; NAD binding [GO:0051287]; phosphoglycerate dehydrogenase activity [GO:0004617]	-
TR3116|c0_g1_i1	L-proline biosynthetic process [GO:0055129]	pyrroline-5-carboxylate reductase activity [GO:0004735]	-
TR37272|c2_g1_i7	L-phenylalanine biosynthetic process [GO:0009094]	amino acid binding [GO:0016597]; arogenate dehydratase activity [GO:0047769]; prephenate dehydratase activity [GO:0004664]	chloroplast stroma [GO:0009570]
TR37272|c2_g1_i3	L-phenylalanine biosynthetic process [GO:0009094]	amino acid binding [GO:0016597]; arogenate dehydratase activity [GO:0047769]; prephenate dehydratase activity [GO:0004664]	chloroplast stroma [GO:0009570]
TR37272|c2_g1_i5	L-phenylalanine biosynthetic process [GO:0009094]	amino acid binding [GO:0016597]; arogenate dehydratase activity [GO:0047769]; prephenate dehydratase activity [GO:0004664]	chloroplast stroma [GO:0009570]
TR37272|c2_g1_i4	anthocyanin accumulation in tissues in response to UV light [GO:0043481]; carpel development [GO:0048440]; L-phenylalanine biosynthetic process [GO:0009094]; vernalization response [GO:0010048]	amino acid binding [GO:0016597]; arogenate dehydratase activity [GO:0047769]; prephenate dehydratase activity [GO:0004664]	chloroplast stroma [GO:0009570]
TR41965|c0_g2_i1	L-phenylalanine biosynthetic process [GO:0009094]	amino acid binding [GO:0016597]; arogenate dehydratase activity [GO:0047769]; prephenate dehydratase activity [GO:0004664]	chloroplast stroma [GO:0009570]
TR41665|c0_g2_i1	L-phenylalanine biosynthetic process [GO:0009094]	amino acid binding [GO:0016597]; arogenate dehydratase activity [GO:0047769]; prephenate dehydratase activity [GO:0004664]	chloroplast stroma [GO:0009570]
TR41965|c0_g1_i1	L-phenylalanine biosynthetic process [GO:0009094]	amino acid binding [GO:0016597]; arogenate dehydratase activity [GO:0047769]; prephenate dehydratase activity [GO:0004664]	chloroplast stroma [GO:0009570]
TR31354|c3_g1_i1	L-phenylalanine biosynthetic process [GO:0009094]	amino acid binding [GO:0016597]; arogenate dehydratase activity [GO:0047769]; prephenate dehydratase activity [GO:0004664]	chloroplast stroma [GO:0009570]
TR31354|c2_g2_i1	L-phenylalanine biosynthetic process [GO:0009094]	amino acid binding [GO:0016597]; arogenate dehydratase activity [GO:0047769]; prephenate dehydratase activity [GO:0004664]	chloroplast stroma [GO:0009570]
TR31354|c0_g1_i1	L-phenylalanine biosynthetic process [GO:0009094]	amino acid binding [GO:0016597]; arogenate dehydratase activity [GO:0047769]; prephenate dehydratase activity [GO:0004664]	chloroplast stroma [GO:0009570]
TR24858|c0_g1_i1	L-phenylalanine biosynthetic process [GO:0009094]	amino acid binding [GO:0016597]; arogenate dehydratase activity [GO:0047769]; prephenate dehydratase activity [GO:0004664]	chloroplast stroma [GO:0009570]
TR24858|c1_g1_i1	L-phenylalanine biosynthetic process [GO:0009094]	amino acid binding [GO:0016597]; arogenate dehydratase activity [GO:0047769]; prephenate dehydratase activity [GO:0004664]	chloroplast stroma [GO:0009570]
TR17819|c0_g1_i1	L-phenylalanine biosynthetic process [GO:0009094]	amino acid binding [GO:0016597]; arogenate dehydratase activity [GO:0047769]; prephenate dehydratase activity [GO:0004664]	chloroplast stroma [GO:0009570]
TR37306|c0_g2_i4	L-phenylalanine biosynthetic process [GO:0009094]	amino acid binding [GO:0016597]; arogenate dehydratase activity [GO:0047769]; prephenate dehydratase activity [GO:0004664]	chloroplast stroma [GO:0009570]
TR41665|c0_g4_i3	L-phenylalanine biosynthetic process [GO:0009094]	amino acid binding [GO:0016597]; arogenate dehydratase activity [GO:0047769]; prephenate dehydratase activity [GO:0004664]	chloroplast stroma [GO:0009570]
TR41965|c0_g1_i6	L-phenylalanine biosynthetic process [GO:0009094]	amino acid binding [GO:0016597]; arogenate dehydratase activity [GO:0047769]; prephenate dehydratase activity [GO:0004664]	chloroplast stroma [GO:0009570]
TR31354|c6_g1_i3	L-phenylalanine biosynthetic process [GO:0009094]	amino acid binding [GO:0016597]; arogenate dehydratase activity [GO:0047769]; prephenate dehydratase activity [GO:0004664]	chloroplast stroma [GO:0009570]
TR27055|c0_g1_i1	L-phenylalanine biosynthetic process [GO:0009094]	amino acid binding [GO:0016597]; arogenate dehydratase activity [GO:0047769]; chorismate mutase activity [GO:0004106]; prephenate dehydratase activity [GO:0004664]	chloroplast stroma [GO:0009570]
TR41665|c0_g3_i3	L-phenylalanine biosynthetic process [GO:0009094]	amino acid binding [GO:0016597]; arogenate dehydratase activity [GO:0047769]; prephenate dehydratase activity [GO:0004664]	chloroplast stroma [GO:0009570]
TR41665|c0_g2_i2	L-phenylalanine biosynthetic process [GO:0009094]	amino acid binding [GO:0016597]; arogenate dehydratase activity [GO:0047769]; prephenate dehydratase activity [GO:0004664]	chloroplast stroma [GO:0009570]
TR35098|c0_g2_i3	L-methionine biosynthetic process from methylthioadenosine [GO:0019509]	acireductone dioxygenase [iron(II)-requiring] activity [GO:0010309]	cytoplasm [GO:0005737]; nucleus [GO:0005634]
TR35098|c0_g2_i1	L-methionine biosynthetic process from methylthioadenosine [GO:0019509]	acireductone dioxygenase [iron(II)-requiring] activity [GO:0010309]	cytoplasm [GO:0005737]; nucleus [GO:0005634]
TR21536|c0_g3_i1	L-methionine biosynthetic process from methylthioadenosine [GO:0019509]; L-methionine biosynthetic process from S-adenosylmethionine [GO:0019284]	2,3-diketo-5-methylthiopentyl-1-phosphate enolase activity [GO:0043715]; 2-hydroxy-3-keto-5-methylthiopentenyl-1-phosphate phosphatase activity [GO:0043716]; acireductone synthase activity [GO:0043874]; magnesium ion binding [GO:0000287]; methylthioribulose 1-phosphate dehydratase activity [GO:0046570]; zinc ion binding [GO:0008270]	cytoplasm [GO:0005737]
TR41932|c1_g1_i1	L-methionine biosynthetic process from methylthioadenosine [GO:0019509]; L-methionine biosynthetic process from S-adenosylmethionine [GO:0019284]	2,3-diketo-5-methylthiopentyl-1-phosphate enolase activity [GO:0043715]; 2-hydroxy-3-keto-5-methylthiopentenyl-1-phosphate phosphatase activity [GO:0043716]; acireductone synthase activity [GO:0043874]; magnesium ion binding [GO:0000287]; methylthioribulose 1-phosphate dehydratase activity [GO:0046570]; zinc ion binding [GO:0008270]	cytoplasm [GO:0005737]
TR41932|c0_g1_i1	L-methionine biosynthetic process from methylthioadenosine [GO:0019509]; L-methionine biosynthetic process from S-adenosylmethionine [GO:0019284]	2,3-diketo-5-methylthiopentyl-1-phosphate enolase activity [GO:0043715]; 2-hydroxy-3-keto-5-methylthiopentenyl-1-phosphate phosphatase activity [GO:0043716]; acireductone synthase activity [GO:0043874]; magnesium ion binding [GO:0000287]; methylthioribulose 1-phosphate dehydratase activity [GO:0046570]; zinc ion binding [GO:0008270]	cytoplasm [GO:0005737]
TR41932|c1_g1_i3	L-methionine biosynthetic process from methylthioadenosine [GO:0019509]	acireductone synthase activity [GO:0043874]; magnesium ion binding [GO:0000287]; methylthioribulose 1-phosphate dehydratase activity [GO:0046570]	chloroplast stroma [GO:0009570]; cytosol [GO:0005829]
TR41932|c1_g1_i2	L-methionine biosynthetic process from methylthioadenosine [GO:0019509]	acireductone synthase activity [GO:0043874]; magnesium ion binding [GO:0000287]; methylthioribulose 1-phosphate dehydratase activity [GO:0046570]	chloroplast stroma [GO:0009570]; cytosol [GO:0005829]
TR42265|c3_g1_i2	L-methionine biosynthetic process from methylthioadenosine [GO:0019509]	acireductone synthase activity [GO:0043874]; magnesium ion binding [GO:0000287]; methylthioribulose 1-phosphate dehydratase activity [GO:0046570]	chloroplast stroma [GO:0009570]; cytosol [GO:0005829]
TR42265|c3_g1_i4	L-methionine biosynthetic process from methylthioadenosine [GO:0019509]; L-methionine biosynthetic process from S-adenosylmethionine [GO:0019284]	2,3-diketo-5-methylthiopentyl-1-phosphate enolase activity [GO:0043715]; 2-hydroxy-3-keto-5-methylthiopentenyl-1-phosphate phosphatase activity [GO:0043716]; acireductone synthase activity [GO:0043874]; magnesium ion binding [GO:0000287]; methylthioribulose 1-phosphate dehydratase activity [GO:0046570]; zinc ion binding [GO:0008270]	cytoplasm [GO:0005737]
TR20466|c0_g1_i1	L-methionine biosynthetic process from methylthioadenosine [GO:0019509]; L-methionine biosynthetic process from S-adenosylmethionine [GO:0019284]	S-methyl-5-thioribose-1-phosphate isomerase activity [GO:0046523]; transferase activity [GO:0016740]	cytoplasm [GO:0005737]; nucleus [GO:0005634]
TR35725|c1_g2_i1	L-methionine biosynthetic process from methylthioadenosine [GO:0019509]; L-methionine biosynthetic process from S-adenosylmethionine [GO:0019284]	S-methyl-5-thioribose-1-phosphate isomerase activity [GO:0046523]; transferase activity [GO:0016740]	cytoplasm [GO:0005737]; nucleus [GO:0005634]
TR35725|c0_g1_i1	L-methionine biosynthetic process from methylthioadenosine [GO:0019509]; L-methionine biosynthetic process from S-adenosylmethionine [GO:0019284]	S-methyl-5-thioribose-1-phosphate isomerase activity [GO:0046523]	cytoplasm [GO:0005737]; nucleus [GO:0005634]
TR26897|c0_g1_i1	isoleucine biosynthetic process [GO:0009097]; methionine biosynthetic process [GO:0009086]; threonine biosynthetic process [GO:0009088]	homoserine dehydrogenase activity [GO:0004412]	-
TR9769|c0_g1_i1	isoleucine biosynthetic process [GO:0009097]; methionine biosynthetic process [GO:0009086]; threonine biosynthetic process [GO:0009088]	homoserine dehydrogenase activity [GO:0004412]	-
TR31982|c0_g1_i2	isoleucine biosynthetic process [GO:0009097]; methionine biosynthetic process [GO:0009086]; threonine biosynthetic process [GO:0009088]	homoserine dehydrogenase activity [GO:0004412]	-
TR31982|c0_g1_i3	isoleucine biosynthetic process [GO:0009097]; methionine biosynthetic process [GO:0009086]; threonine biosynthetic process [GO:0009088]	homoserine dehydrogenase activity [GO:0004412]; kinase activity [GO:0016301]; NADP binding [GO:0050661]	-
TR3906|c0_g1_i2	isoleucine biosynthetic process [GO:0009097]; methionine biosynthetic process [GO:0009086]; threonine biosynthetic process [GO:0009088]	homoserine dehydrogenase activity [GO:0004412]	-
TR32664|c0_g1_i3	lysine biosynthetic process via diaminopimelate [GO:0009089]	4-hydroxy-tetrahydrodipicolinate synthase [GO:0008840]	-
TR41046|c1_g1_i2	leucine biosynthetic process [GO:0009098]	3-isopropylmalate dehydrogenase activity [GO:0003862]; magnesium ion binding [GO:0000287]; NAD binding [GO:0051287]	cytoplasm [GO:0005737]
TR41533|c0_g1_i3	isoleucine biosynthetic process [GO:0009097]; valine biosynthetic process [GO:0009099]	isomerase activity [GO:0016853]; ketol-acid reductoisomerase activity [GO:0004455]; metal ion binding [GO:0046872]	-
TR43070|c1_g1_i5	isoleucine biosynthetic process [GO:0009097]; valine biosynthetic process [GO:0009099]	isomerase activity [GO:0016853]; ketol-acid reductoisomerase activity [GO:0004455]; metal ion binding [GO:0046872]	-
TR42739|c1_g4_i1	gluconeogenesis [GO:0006094]; glycolytic process [GO:0006096]; isoleucine biosynthetic process [GO:0009097]; purine nucleotide biosynthetic process [GO:0006164]; response to salt stress [GO:0009651]; valine biosynthetic process [GO:0009099]	copper ion binding [GO:0005507]; isomerase activity [GO:0016853]; ketol-acid reductoisomerase activity [GO:0004455]	apoplast [GO:0048046]; cell wall [GO:0005618]; chloroplast envelope [GO:0009941]; chloroplast stroma [GO:0009570]; mitochondrion [GO:0005739]
TR43070|c1_g1_i1	isoleucine biosynthetic process [GO:0009097]; valine biosynthetic process [GO:0009099]	ketol-acid reductoisomerase activity [GO:0004455]; metal ion binding [GO:0046872]	-
TR41533|c0_g1_i1	isoleucine biosynthetic process [GO:0009097]; valine biosynthetic process [GO:0009099]	isomerase activity [GO:0016853]; ketol-acid reductoisomerase activity [GO:0004455]; metal ion binding [GO:0046872]	-
TR41533|c0_g1_i5	gluconeogenesis [GO:0006094]; glycolytic process [GO:0006096]; isoleucine biosynthetic process [GO:0009097]; purine nucleotide biosynthetic process [GO:0006164]; response to salt stress [GO:0009651]; valine biosynthetic process [GO:0009099]	copper ion binding [GO:0005507]; ketol-acid reductoisomerase activity [GO:0004455]	apoplast [GO:0048046]; cell wall [GO:0005618]; chloroplast envelope [GO:0009941]; chloroplast stroma [GO:0009570]; mitochondrion [GO:0005739]
TR42739|c1_g2_i8	gluconeogenesis [GO:0006094]; glycolytic process [GO:0006096]; isoleucine biosynthetic process [GO:0009097]; purine nucleotide biosynthetic process [GO:0006164]; response to salt stress [GO:0009651]; valine biosynthetic process [GO:0009099]	copper ion binding [GO:0005507]; ketol-acid reductoisomerase activity [GO:0004455]	apoplast [GO:0048046]; cell wall [GO:0005618]; chloroplast envelope [GO:0009941]; chloroplast stroma [GO:0009570]; mitochondrion [GO:0005739]
TR43070|c1_g1_i8	isoleucine biosynthetic process [GO:0009097]; valine biosynthetic process [GO:0009099]	ketol-acid reductoisomerase activity [GO:0004455]; metal ion binding [GO:0046872]	-
TR42739|c1_g2_i1	isoleucine biosynthetic process [GO:0009097]; valine biosynthetic process [GO:0009099]	ketol-acid reductoisomerase activity [GO:0004455]; metal ion binding [GO:0046872]	-
TR25042|c0_g1_i1	isoleucine biosynthetic process [GO:0009097]; valine biosynthetic process [GO:0009099]	acetolactate synthase activity [GO:0003984]; flavin adenine dinucleotide binding [GO:0050660]; magnesium ion binding [GO:0000287]; thiamine pyrophosphate binding [GO:0030976]	-
TR43072|c2_g4_i2	isoleucine biosynthetic process [GO:0009097]; valine biosynthetic process [GO:0009099]	acetolactate synthase activity [GO:0003984]; flavin adenine dinucleotide binding [GO:0050660]; magnesium ion binding [GO:0000287]; thiamine pyrophosphate binding [GO:0030976]	-
TR43072|c2_g4_i3	isoleucine biosynthetic process [GO:0009097]; valine biosynthetic process [GO:0009099]	acetolactate synthase activity [GO:0003984]; flavin adenine dinucleotide binding [GO:0050660]; magnesium ion binding [GO:0000287]; thiamine pyrophosphate binding [GO:0030976]	-
TR7078|c0_g1_i1	isoleucine biosynthetic process [GO:0009097]; valine biosynthetic process [GO:0009099]	acetolactate synthase activity [GO:0003984]; flavin adenine dinucleotide binding [GO:0050660]; magnesium ion binding [GO:0000287]; thiamine pyrophosphate binding [GO:0030976]	-
TR43072|c2_g4_i1	isoleucine biosynthetic process [GO:0009097]; valine biosynthetic process [GO:0009099]	acetolactate synthase activity [GO:0003984]; flavin adenine dinucleotide binding [GO:0050660]; magnesium ion binding [GO:0000287]; thiamine pyrophosphate binding [GO:0030976]	-
TR27914|c0_g1_i1	isoleucine biosynthetic process [GO:0009097]; valine biosynthetic process [GO:0009099]	acetolactate synthase activity [GO:0003984]; flavin adenine dinucleotide binding [GO:0050660]; magnesium ion binding [GO:0000287]; thiamine pyrophosphate binding [GO:0030976]	chloroplast stroma [GO:0009570]
TR43072|c2_g4_i4	isoleucine biosynthetic process [GO:0009097]; valine biosynthetic process [GO:0009099]	acetolactate synthase activity [GO:0003984]; flavin adenine dinucleotide binding [GO:0050660]; magnesium ion binding [GO:0000287]; thiamine pyrophosphate binding [GO:0030976]	chloroplast stroma [GO:0009570]
TR43072|c1_g1_i9	isoleucine biosynthetic process [GO:0009097]; valine biosynthetic process [GO:0009099]	acetolactate synthase activity [GO:0003984]; flavin adenine dinucleotide binding [GO:0050660]; magnesium ion binding [GO:0000287]; thiamine pyrophosphate binding [GO:0030976]	-
TR43072|c1_g1_i8	isoleucine biosynthetic process [GO:0009097]; valine biosynthetic process [GO:0009099]	acetolactate synthase activity [GO:0003984]; flavin adenine dinucleotide binding [GO:0050660]; magnesium ion binding [GO:0000287]; thiamine pyrophosphate binding [GO:0030976]	-
TR3651|c0_g1_i3	isoleucine biosynthetic process [GO:0009097]; valine biosynthetic process [GO:0009099]	acetolactate synthase activity [GO:0003984]; flavin adenine dinucleotide binding [GO:0050660]; magnesium ion binding [GO:0000287]; thiamine pyrophosphate binding [GO:0030976]	-
TR42067|c0_g1_i2	cytoskeleton organization [GO:0007010]; gluconeogenesis [GO:0006094]; isoleucine biosynthetic process [GO:0009097]; proteasomal protein catabolic process [GO:0010498]	L-threonine ammonia-lyase activity [GO:0004794]; pyridoxal phosphate binding [GO:0030170]	-
TR12933|c0_g1_i1	isoleucine biosynthetic process [GO:0009097]	L-threonine ammonia-lyase activity [GO:0004794]; pyridoxal phosphate binding [GO:0030170]	-
TR7738|c0_g1_i2	isoleucine biosynthetic process [GO:0009097]	L-threonine ammonia-lyase activity [GO:0004794]; pyridoxal phosphate binding [GO:0030170]	-
TR42058|c0_g1_i1	one-carbon metabolic process [GO:0006730]	adenosylhomocysteinase activity [GO:0004013]	-
TR42338|c0_g1_i1	one-carbon metabolic process [GO:0006730]	adenosylhomocysteinase activity [GO:0004013]	-
TR42058|c0_g1_i10	one-carbon metabolic process [GO:0006730]	adenosylhomocysteinase activity [GO:0004013]	-
TR42338|c0_g1_i7	one-carbon metabolic process [GO:0006730]	adenosylhomocysteinase activity [GO:0004013]	-
TR42338|c0_g1_i9	one-carbon metabolic process [GO:0006730]	adenosylhomocysteinase activity [GO:0004013]	-
TR42338|c0_g1_i8	one-carbon metabolic process [GO:0006730]	adenosylhomocysteinase activity [GO:0004013]	-
TR42338|c0_g1_i3	one-carbon metabolic process [GO:0006730]	adenosylhomocysteinase activity [GO:0004013]	-
TR42338|c0_g3_i1	embryo development ending in seed dormancy [GO:0009793]; methylation-dependent chromatin silencing [GO:0006346]; one-carbon metabolic process [GO:0006730]; posttranscriptional gene silencing [GO:0016441]; S-adenosylmethionine cycle [GO:0033353]	adenosylhomocysteinase activity [GO:0004013]; copper ion binding [GO:0005507]	apoplast [GO:0048046]; cytosol [GO:0005829]; membrane [GO:0016020]; plasma membrane [GO:0005886]; plasmodesma [GO:0009506]; vacuolar membrane [GO:0005774]; vacuole [GO:0005773]
TR40934|c0_g1_i3	histidine biosynthetic process [GO:0000105]	histidinol dehydrogenase activity [GO:0004399]; NAD binding [GO:0051287]; zinc ion binding [GO:0008270]	chloroplast [GO:0009507]
TR16755|c0_g1_i1	ammonia assimilation cycle [GO:0019676]; developmental growth [GO:0048589]; glutamate biosynthetic process [GO:0006537]; L-glutamate biosynthetic process [GO:0097054]; response to cadmium ion [GO:0046686]; response to cytokinin [GO:0009735]	3 iron, 4 sulfur cluster binding [GO:0051538]; flavin adenine dinucleotide binding [GO:0050660]; FMN binding [GO:0010181]; glutamate synthase (NADH) activity [GO:0016040]; iron ion binding [GO:0005506]	chloroplast [GO:0009507]; chloroplast stroma [GO:0009570]; plastid [GO:0009536]
TR31667|c0_g1_i1	arginine biosynthetic process [GO:0006526]; ornithine biosynthetic process [GO:0006592]; pyrimidine ribonucleotide biosynthetic process [GO:0009220]	acetyl-CoA:L-glutamate N-acetyltransferase activity [GO:0004042]; glutamate N-acetyltransferase activity [GO:0004358]	chloroplast stroma [GO:0009570]
TR32776|c0_g1_i1	arginine biosynthetic process [GO:0006526]; ornithine biosynthetic process [GO:0006592]; pyrimidine ribonucleotide biosynthetic process [GO:0009220]	acetyl-CoA:L-glutamate N-acetyltransferase activity [GO:0004042]; glutamate N-acetyltransferase activity [GO:0004358]	chloroplast stroma [GO:0009570]
TR31667|c0_g2_i1	arginine biosynthetic process [GO:0006526]	acetyl-CoA:L-glutamate N-acetyltransferase activity [GO:0004042]; glutamate N-acetyltransferase activity [GO:0004358]	chloroplast [GO:0009507]
TR37487|c0_g1_i5	spermidine biosynthetic process [GO:0008295]	spermidine synthase activity [GO:0004766]	-
TR42585|c0_g1_i1	S-adenosylmethioninamine biosynthetic process [GO:0006557]; spermidine biosynthetic process [GO:0008295]; spermine biosynthetic process [GO:0006597]	adenosylmethionine decarboxylase activity [GO:0004014]	-
TR42704|c0_g2_i2	S-adenosylmethioninamine biosynthetic process [GO:0006557]; spermidine biosynthetic process [GO:0008295]; spermine biosynthetic process [GO:0006597]	adenosylmethionine decarboxylase activity [GO:0004014]	-
TR35345|c2_g2_i1	S-adenosylmethioninamine biosynthetic process [GO:0006557]; spermidine biosynthetic process [GO:0008295]; spermine biosynthetic process [GO:0006597]	adenosylmethionine decarboxylase activity [GO:0004014]	-
TR35345|c1_g1_i3	S-adenosylmethioninamine biosynthetic process [GO:0006557]; spermidine biosynthetic process [GO:0008295]; spermine biosynthetic process [GO:0006597]	adenosylmethionine decarboxylase activity [GO:0004014]	-
TR35345|c2_g1_i3	S-adenosylmethioninamine biosynthetic process [GO:0006557]; spermidine biosynthetic process [GO:0008295]; spermine biosynthetic process [GO:0006597]	adenosylmethionine decarboxylase activity [GO:0004014]	-
TR16234|c0_g2_i1	photosynthesis, light harvesting [GO:0009765]; protein-chromophore linkage [GO:0018298]	chlorophyll binding [GO:0016168]	chloroplast [GO:0009507]; integral component of membrane [GO:0016021]; photosystem II [GO:0009523]
TR39563|c1_g3_i1	photosynthesis, light harvesting [GO:0009765]; protein-chromophore linkage [GO:0018298]	chlorophyll binding [GO:0016168]	chloroplast [GO:0009507]; integral component of membrane [GO:0016021]; photosystem II [GO:0009523]
TR42551|c2_g3_i1	photosynthesis, light harvesting [GO:0009765]; protein-chromophore linkage [GO:0018298]	chlorophyll binding [GO:0016168]	chloroplast [GO:0009507]; integral component of membrane [GO:0016021]; photosystem II [GO:0009523]
TR32567|c1_g3_i4	-	DNA binding [GO:0003677]	nucleosome [GO:0000786]; nucleus [GO:0005634]
TR41634|c0_g5_i1	translation [GO:0006412]	RNA binding [GO:0003723]; structural constituent of ribosome [GO:0003735]	chloroplast [GO:0009507]; ribosome [GO:0005840]
TR41738|c0_g6_i1	translation [GO:0006412]	RNA binding [GO:0003723]; structural constituent of ribosome [GO:0003735]	chloroplast [GO:0009507]; ribosome [GO:0005840]
TR34398|c1_g3_i6	-	-	-
TR34398|c1_g3_i14	-	-	-
TR3011|c0_g1_i1	-	-	-
TR43055|c2_g1_i4	-	-	-
TR43055|c2_g1_i3	-	-	-
TR31718|c0_g1_i2	regulation of gene expression [GO:0010468]; RNA secondary structure unwinding [GO:0010501]; translational initiation [GO:0006413]	ATP binding [GO:0005524]; ATP-dependent RNA helicase activity [GO:0004004]; translation initiation factor activity [GO:0003743]	-
TR7150|c1_g1_i2	protein farnesylation [GO:0018343]; regulation of cell proliferation [GO:0042127]	protein farnesyltransferase activity [GO:0004660]; zinc ion binding [GO:0008270]	protein farnesyltransferase complex [GO:0005965]
TR40003|c0_g2_i1	protein refolding [GO:0042026]	ATP binding [GO:0005524]	mitochondrion [GO:0005739]
TR22831|c0_g2_i1	protein folding [GO:0006457]; response to heat [GO:0009408]	ATP binding [GO:0005524]; metal ion binding [GO:0046872]	plasma membrane [GO:0005886]
TR41484|c2_g3_i2	protein folding [GO:0006457]; response to heat [GO:0009408]	ATP binding [GO:0005524]; metal ion binding [GO:0046872]	plasma membrane [GO:0005886]
TR23937|c0_g1_i2	-	metal ion binding [GO:0046872]; oxidoreductase activity [GO:0016491]	-
TR35025|c0_g1_i1	-	metal ion binding [GO:0046872]; oxidoreductase activity [GO:0016491]	-
TR26122|c0_g2_i2	protein folding [GO:0006457]; response to stress [GO:0006950]	ATP binding [GO:0005524]	cytoplasm [GO:0005737]
TR32121|c0_g2_i1	ATP biosynthetic process [GO:0006754]	ATP binding [GO:0005524]; hydrogen-exporting ATPase activity, phosphorylative mechanism [GO:0008553]; metal ion binding [GO:0046872]	integral component of membrane [GO:0016021]; plasma membrane [GO:0005886]
TR19992|c0_g1_i1	ATP biosynthetic process [GO:0006754]	ATP binding [GO:0005524]; hydrogen-exporting ATPase activity, phosphorylative mechanism [GO:0008553]; metal ion binding [GO:0046872]	integral component of membrane [GO:0016021]; plasma membrane [GO:0005886]
TR25694|c0_g1_i1	ATP biosynthetic process [GO:0006754]	ATP binding [GO:0005524]; hydrogen-exporting ATPase activity, phosphorylative mechanism [GO:0008553]; metal ion binding [GO:0046872]	integral component of membrane [GO:0016021]; plasma membrane [GO:0005886]
TR5250|c0_g1_i1	ATP hydrolysis coupled proton transport [GO:0015991]; ATP synthesis coupled proton transport [GO:0015986]	ATP binding [GO:0005524]; proton-transporting ATPase activity, rotational mechanism [GO:0046961]; proton-transporting ATP synthase activity, rotational mechanism [GO:0046933]	mitochondrial inner membrane [GO:0005743]; proton-transporting ATP synthase complex, catalytic core F(1) [GO:0045261]
TR36513|c1_g1_i2	-	metal ion binding [GO:0046872]; oxidoreductase activity [GO:0016491]	-
TR22613|c0_g1_i4	-	metal ion binding [GO:0046872]; oxidoreductase activity [GO:0016491]	-
TR36513|c1_g1_i8	-	metal ion binding [GO:0046872]; oxidoreductase activity [GO:0016491]	-
TR36513|c0_g1_i2	-	metal ion binding [GO:0046872]; oxidoreductase activity [GO:0016491]	-
TR36513|c1_g1_i1	-	metal ion binding [GO:0046872]; oxidoreductase activity [GO:0016491]	-
TR40260|c1_g1_i2	-	ATP binding [GO:0005524]	endoplasmic reticulum lumen [GO:0005788]
TR10885|c0_g1_i1	-	-	chloroplast [GO:0009507]; integral component of membrane [GO:0016021]
TR6839|c1_g1_i3	-	-	-
TR32206|c0_g3_i3	-	-	-
TR41532|c1_g2_i1	-	-	-
TR41542|c0_g1_i1	-	-	-
TR7714|c0_g1_i1	-	ATP binding [GO:0005524]	-
TR36887|c0_g2_i4	response to oxidative stress [GO:0006979]	heme binding [GO:0020037]; peroxidase activity [GO:0004601]	integral component of membrane [GO:0016021]
TR36032|c0_g5_i1	-	-	-
TR38894|c1_g1_i2	-	1-aminocyclopropane-1-carboxylate synthase activity [GO:0016847]; pyridoxal phosphate binding [GO:0030170]	-
TR42183|c2_g1_i2	-	acetyl-CoA C-acyltransferase activity [GO:0003988]	-
TR40394|c0_g4_i2	-	-	-
TR7809|c0_g1_i1	ATP biosynthetic process [GO:0006754]; ATP hydrolysis coupled proton transport [GO:0015991]	ATP binding [GO:0005524]; hydrolase activity, acting on acid anhydrides, catalyzing transmembrane movement of substances [GO:0016820]	mitochondrial inner membrane [GO:0005743]; proton-transporting ATP synthase complex, catalytic core F(1) [GO:0045261]
TR31679|c0_g2_i1	glutamine biosynthetic process [GO:0006542]	ATP binding [GO:0005524]; glutamate-ammonia ligase activity [GO:0004356]	cytoplasm [GO:0005737]
TR8012|c0_g1_i1	fatty acid metabolic process [GO:0006631]	acyl-[acyl-carrier-protein] desaturase activity [GO:0045300]	-
TR32283|c0_g1_i1	-	-	-
TR32283|c0_g3_i1	-	-	-
TR14609|c1_g1_i1	CTP biosynthetic process [GO:0006241]; GTP biosynthetic process [GO:0006183]; UTP biosynthetic process [GO:0006228]	ATP binding [GO:0005524]; metal ion binding [GO:0046872]; nucleoside diphosphate kinase activity [GO:0004550]	-
TR32383|c0_g2_i1	-	RNA binding [GO:0003723]	ribosome [GO:0005840]
TR40248|c0_g1_i2	glutamine biosynthetic process [GO:0006542]	ATP binding [GO:0005524]; glutamate-ammonia ligase activity [GO:0004356]	-
TR13246|c0_g2_i1	-	metal ion binding [GO:0046872]; oxidoreductase activity [GO:0016491]	-
TR20961|c0_g1_i1	-	metal ion binding [GO:0046872]; oxidoreductase activity [GO:0016491]	-
TR34814|c0_g1_i1	-	metal ion binding [GO:0046872]; oxidoreductase activity [GO:0016491]	-
TR23937|c0_g1_i1	-	metal ion binding [GO:0046872]; oxidoreductase activity [GO:0016491]	-
TR36004|c0_g4_i2	ATP hydrolysis coupled proton transport [GO:0015991]; vacuolar acidification [GO:0007035]	proton-transporting ATPase activity, rotational mechanism [GO:0046961]	integral component of membrane [GO:0016021]; vacuolar membrane [GO:0005774]; vacuolar proton-transporting V-type ATPase, V0 domain [GO:0000220]; vacuole [GO:0005773]
TR31818|c1_g2_i1	protein folding [GO:0006457]; response to stress [GO:0006950]	ATP binding [GO:0005524]	cytoplasm [GO:0005737]
TR41189|c0_g5_i8	isocitrate metabolic process [GO:0006102]; tricarboxylic acid cycle [GO:0006099]	isocitrate dehydrogenase (NADP+) activity [GO:0004450]; magnesium ion binding [GO:0000287]; NAD binding [GO:0051287]	-
TR36770|c1_g2_i3	glycogen biosynthetic process [GO:0005978]	1,4-alpha-glucan branching enzyme activity [GO:0003844]; cation binding [GO:0043169]; hydrolase activity, hydrolyzing O-glycosyl compounds [GO:0004553]	-
TR36770|c1_g2_i1	glycogen biosynthetic process [GO:0005978]	1,4-alpha-glucan branching enzyme activity [GO:0003844]; cation binding [GO:0043169]; hydrolase activity, hydrolyzing O-glycosyl compounds [GO:0004553]	-
TR8724|c0_g1_i1	-	ATP binding [GO:0005524]; protein kinase activity [GO:0004672]	-
TR36983|c1_g1_i1	-	ATP binding [GO:0005524]; protein kinase activity [GO:0004672]	-
TR36799|c0_g1_i1	-	ATP binding [GO:0005524]; protein kinase activity [GO:0004672]	-
TR36983|c1_g1_i2	-	ATP binding [GO:0005524]; protein kinase activity [GO:0004672]	-
TR38894|c1_g1_i4	biosynthetic process [GO:0009058]	catalytic activity [GO:0003824]; pyridoxal phosphate binding [GO:0030170]	-
TR38894|c0_g1_i4	biosynthetic process [GO:0009058]	catalytic activity [GO:0003824]; pyridoxal phosphate binding [GO:0030170]	-
TR27897|c0_g1_i2	isocitrate metabolic process [GO:0006102]	isocitrate dehydrogenase (NADP+) activity [GO:0004450]; magnesium ion binding [GO:0000287]; NAD binding [GO:0051287]	-
TR23143|c0_g2_i1	proteolysis [GO:0006508]	ATP binding [GO:0005524]; ATP-dependent peptidase activity [GO:0004176]; metalloendopeptidase activity [GO:0004222]; metallopeptidase activity [GO:0008237]	chloroplast [GO:0009507]; chloroplast envelope [GO:0009941]; chloroplast membrane [GO:0031969]; integral component of membrane [GO:0016021]; mitochondrion [GO:0005739]
TR31679|c0_g1_i1	glutamine biosynthetic process [GO:0006542]	ATP binding [GO:0005524]; glutamate-ammonia ligase activity [GO:0004356]	cytoplasm [GO:0005737]
TR38587|c0_g3_i1	glutamine biosynthetic process [GO:0006542]	ATP binding [GO:0005524]; glutamate-ammonia ligase activity [GO:0004356]	cytoplasm [GO:0005737]
TR35712|c0_g2_i1	glucose import [GO:0046323]; glucose transmembrane transport [GO:1904659]; hexose transmembrane transport [GO:0035428]; proton transport [GO:0015992]	glucose transmembrane transporter activity [GO:0005355]; sugar:proton symporter activity [GO:0005351]	integral component of plasma membrane [GO:0005887]; plasma membrane [GO:0005886]
TR30041|c0_g1_i1	-	translation elongation factor activity [GO:0003746]	-
TR34605|c1_g1_i7	carbohydrate metabolic process [GO:0005975]	beta-galactosidase activity [GO:0004565]	-
TR38587|c0_g2_i1	glutamine biosynthetic process [GO:0006542]	ATP binding [GO:0005524]; glutamate-ammonia ligase activity [GO:0004356]	-
TR37265|c0_g2_i9	-	nucleic acid binding [GO:0003676]; nucleotide binding [GO:0000166]	-
TR28949|c0_g3_i6	-	nucleic acid binding [GO:0003676]; nucleotide binding [GO:0000166]	-
TR37265|c1_g1_i1	-	nucleic acid binding [GO:0003676]; nucleotide binding [GO:0000166]	-
TR30307|c0_g1_i1	-	glyceraldehyde-3-phosphate dehydrogenase (NADP+) (non-phosphorylating) activity [GO:0008886]	cytoplasm [GO:0005737]
TR42509|c0_g4_i2	lipid catabolic process [GO:0016042]; phosphatidylcholine metabolic process [GO:0046470]	calcium ion binding [GO:0005509]; N-acylphosphatidylethanolamine-specific phospholipase D activity [GO:0070290]; phospholipase D activity [GO:0004630]	endoplasmic reticulum [GO:0005783]; plasma membrane [GO:0005886]; plastid [GO:0009536]; vacuole [GO:0005773]
TR7759|c0_g2_i2	photosynthesis [GO:0015979]	-	chloroplast thylakoid membrane [GO:0009535]; photosystem I reaction center [GO:0009538]
TR42238|c0_g3_i2	-	metal ion binding [GO:0046872]; transketolase activity [GO:0004802]	chloroplast [GO:0009507]
TR41189|c0_g1_i1	isocitrate metabolic process [GO:0006102]; tricarboxylic acid cycle [GO:0006099]	isocitrate dehydrogenase (NADP+) activity [GO:0004450]; magnesium ion binding [GO:0000287]; NAD binding [GO:0051287]	-
TR41189|c0_g5_i3	isocitrate metabolic process [GO:0006102]; tricarboxylic acid cycle [GO:0006099]	isocitrate dehydrogenase (NADP+) activity [GO:0004450]; magnesium ion binding [GO:0000287]; NAD binding [GO:0051287]	-
TR39468|c0_g5_i8	isocitrate metabolic process [GO:0006102]; tricarboxylic acid cycle [GO:0006099]	isocitrate dehydrogenase (NADP+) activity [GO:0004450]; magnesium ion binding [GO:0000287]; NAD binding [GO:0051287]	-
TR41530|c0_g3_i1	-	enoyl-[acyl-carrier-protein] reductase (NADH) activity [GO:0004318]	-
TR36122|c0_g1_i1	-	-	-
TR7728|c0_g3_i2	carbohydrate metabolic process [GO:0005975]; malate metabolic process [GO:0006108]	L-malate dehydrogenase activity [GO:0030060]	-
TR33034|c0_g2_i2	lipid transport [GO:0006869]	lipid binding [GO:0008289]	-
TR37953|c0_g1_i5	-	DNA binding [GO:0003677]	integral component of membrane [GO:0016021]
TR3546|c0_g3_i1	-	transferase activity, transferring acyl groups other than amino-acyl groups [GO:0016747]	-
TR3406|c0_g1_i1	-	transferase activity, transferring acyl groups other than amino-acyl groups [GO:0016747]	-
TR41102|c1_g8_i1	-	-	-
TR34886|c1_g1_i2	lipid metabolic process [GO:0006629]	oxidoreductase activity, acting on paired donors, with oxidation of a pair of donors resulting in the reduction of molecular oxygen to two molecules of water [GO:0016717]	integral component of membrane [GO:0016021]
TR14419|c0_g1_i1	-	phosphoprotein phosphatase activity [GO:0004721]	-
TR36926|c1_g2_i1	-	RNA-directed DNA polymerase activity [GO:0003964]	-
TR25322|c0_g1_i1	-	metal ion binding [GO:0046872]; protein serine/threonine phosphatase activity [GO:0004722]	-
TR19271|c0_g1_i1	-	-	-
TR36289|c1_g3_i2	nucleoside metabolic process [GO:0009116]	transferase activity [GO:0016740]	-
TR36289|c2_g1_i4	nucleoside metabolic process [GO:0009116]	transferase activity [GO:0016740]	-
TR33828|c4_g2_i5	carbohydrate metabolic process [GO:0005975]	beta-galactosidase activity [GO:0004565]	-
TR30623|c0_g2_i1	-	-	integral component of membrane [GO:0016021]
TR35822|c0_g3_i1	cellular response to high light intensity [GO:0071486]	metal ion binding [GO:0046872]; superoxide dismutase activity [GO:0004784]	chloroplast [GO:0009507]
TR14496|c0_g1_i1	response to oxidative stress [GO:0006979]	catalase activity [GO:0004096]; heme binding [GO:0020037]	-
TR7792|c0_g3_i1	-	-	integral component of membrane [GO:0016021]
TR32405|c1_g1_i2	-	-	-
TR29728|c0_g2_i2	-	nucleic acid binding [GO:0003676]; RNA-directed DNA polymerase activity [GO:0003964]; RNA-DNA hybrid ribonuclease activity [GO:0004523]	-
TR1689|c0_g1_i1	-	nucleic acid binding [GO:0003676]; RNA-directed DNA polymerase activity [GO:0003964]; RNA-DNA hybrid ribonuclease activity [GO:0004523]	-
TR17530|c0_g1_i1	-	nucleic acid binding [GO:0003676]; RNA-directed DNA polymerase activity [GO:0003964]; RNA-DNA hybrid ribonuclease activity [GO:0004523]	-
TR27281|c1_g1_i1	-	nucleic acid binding [GO:0003676]; RNA-directed DNA polymerase activity [GO:0003964]; RNA-DNA hybrid ribonuclease activity [GO:0004523]	-
TR28010|c0_g1_i3	-	nucleic acid binding [GO:0003676]; RNA-directed DNA polymerase activity [GO:0003964]; RNA-DNA hybrid ribonuclease activity [GO:0004523]	-
TR28010|c0_g1_i1	-	nucleic acid binding [GO:0003676]; RNA-directed DNA polymerase activity [GO:0003964]; RNA-DNA hybrid ribonuclease activity [GO:0004523]	-
TR24515|c0_g1_i1	-	nucleic acid binding [GO:0003676]; RNA-directed DNA polymerase activity [GO:0003964]; RNA-DNA hybrid ribonuclease activity [GO:0004523]	-
TR37908|c0_g3_i2	photosynthesis, light harvesting [GO:0009765]; protein-chromophore linkage [GO:0018298]	chlorophyll binding [GO:0016168]; metal ion binding [GO:0046872]	chloroplast [GO:0009507]; integral component of membrane [GO:0016021]; photosystem I [GO:0009522]; photosystem II [GO:0009523]
TR37908|c0_g3_i5	photosynthesis, light harvesting [GO:0009765]; protein-chromophore linkage [GO:0018298]	chlorophyll binding [GO:0016168]; metal ion binding [GO:0046872]	chloroplast [GO:0009507]; integral component of membrane [GO:0016021]; photosystem I [GO:0009522]; photosystem II [GO:0009523]
TR25246|c0_g1_i2	(1->3)-beta-D-glucan biosynthetic process [GO:0006075]; cell wall organization [GO:0071555]; regulation of cell shape [GO:0008360]	1,3-beta-D-glucan synthase activity [GO:0003843]	1,3-beta-D-glucan synthase complex [GO:0000148]; integral component of membrane [GO:0016021]
TR33126|c0_g1_i1	polysaccharide catabolic process [GO:0000272]	beta-amylase activity [GO:0016161]	-
TR33126|c0_g1_i4	polysaccharide catabolic process [GO:0000272]	beta-amylase activity [GO:0016161]	-
TR33126|c0_g1_i2	polysaccharide catabolic process [GO:0000272]	beta-amylase activity [GO:0016161]	-
TR39551|c0_g1_i4	multicellular organismal development [GO:0007275]; transcription, DNA-templated [GO:0006351]	DNA binding [GO:0003677]; transcription factor activity, sequence-specific DNA binding [GO:0003700]	nucleus [GO:0005634]
TR7102|c1_g1_i2	-	4-coumarate-CoA ligase activity [GO:0016207]	-
TR35107|c0_g1_i3	carbohydrate metabolic process [GO:0005975]	fructose 1,6-bisphosphate 1-phosphatase activity [GO:0042132]	-
TR855|c0_g1_i1	-	-	-
TR32066|c0_g1_i1	protein transport [GO:0015031]; small GTPase mediated signal transduction [GO:0007264]	GTP binding [GO:0005525]	intracellular [GO:0005622]
TR36215|c0_g1_i1	-	oxidoreductase activity [GO:0016491]	-
TR33428|c1_g1_i4	carbohydrate metabolic process [GO:0005975]; cell wall macromolecule catabolic process [GO:0016998]; chitin catabolic process [GO:0006032]	chitinase activity [GO:0004568]	-
TR39345|c1_g1_i1	-	-	-
TR39345|c1_g1_i3	-	-	-
TR43008|c0_g3_i1	cold acclimation [GO:0009631]; embryo development ending in seed dormancy [GO:0009793]; fatty acid biosynthetic process [GO:0006633]; unsaturated fatty acid biosynthetic process [GO:0006636]	3-oxoacyl-[acyl-carrier-protein] synthase activity [GO:0004315]	chloroplast [GO:0009507]; chloroplast stroma [GO:0009570]; plastid [GO:0009536]
TR39322|c0_g1_i1	-	4 iron, 4 sulfur cluster binding [GO:0051539]; metal ion binding [GO:0046872]; NADH dehydrogenase (ubiquinone) activity [GO:0008137]; quinone binding [GO:0048038]	-
TR39322|c2_g1_i9	-	4 iron, 4 sulfur cluster binding [GO:0051539]; metal ion binding [GO:0046872]; NADH dehydrogenase (ubiquinone) activity [GO:0008137]; quinone binding [GO:0048038]	-
TR39322|c2_g1_i2	-	4 iron, 4 sulfur cluster binding [GO:0051539]; metal ion binding [GO:0046872]; NADH dehydrogenase (ubiquinone) activity [GO:0008137]; quinone binding [GO:0048038]	-
TR39322|c2_g1_i4	-	4 iron, 4 sulfur cluster binding [GO:0051539]; metal ion binding [GO:0046872]; NADH dehydrogenase (ubiquinone) activity [GO:0008137]; quinone binding [GO:0048038]	-
TR38890|c0_g1_i1	-	-	chloroplast [GO:0009507]
TR41276|c0_g1_i1	-	-	chloroplast [GO:0009507]
TR32206|c0_g5_i1	-	-	-
TR6839|c1_g1_i2	-	-	-
TR32206|c0_g4_i4	-	-	-
TR15314|c0_g1_i1	-	DNA binding [GO:0003677]	-
TR23343|c0_g1_i1	one-carbon metabolic process [GO:0006730]	adenosylhomocysteinase activity [GO:0004013]	-
TR27992|c0_g1_i1	-	calcium ion binding [GO:0005509]	integral component of membrane [GO:0016021]
TR4351|c0_g1_i1	-	oxidoreductase activity [GO:0016491]	-
TR27221|c0_g1_i1	lipid metabolic process [GO:0006629]	hydrolase activity [GO:0016787]	-
TR27221|c0_g1_i2	lipid metabolic process [GO:0006629]	hydrolase activity [GO:0016787]	-
TR26673|c0_g1_i1	microtubule-based process [GO:0007017]	GTP binding [GO:0005525]; structural constituent of cytoskeleton [GO:0005200]	microtubule [GO:0005874]
TR14980|c0_g1_i1	methionine biosynthetic process [GO:0009086]	5-methyltetrahydropteroyltriglutamate-homocysteine S-methyltransferase activity [GO:0003871]; zinc ion binding [GO:0008270]	-
TR30478|c1_g1_i1	methionine biosynthetic process [GO:0009086]	5-methyltetrahydropteroyltriglutamate-homocysteine S-methyltransferase activity [GO:0003871]; zinc ion binding [GO:0008270]	-
TR32283|c0_g5_i1	ATP metabolic process [GO:0046034]; proton transport [GO:0015992]	ATP binding [GO:0005524]	-
TR28554|c0_g1_i2	endocytosis [GO:0006897]	-	membrane [GO:0016020]
TR42884|c2_g2_i1	ATP biosynthetic process [GO:0006754]	ATP binding [GO:0005524]; hydrogen-exporting ATPase activity, phosphorylative mechanism [GO:0008553]; metal ion binding [GO:0046872]	integral component of membrane [GO:0016021]
TR12761|c0_g1_i1	-	GTPase activity [GO:0003924]; GTP binding [GO:0005525]; translation elongation factor activity [GO:0003746]	-
TR28567|c2_g1_i2	-	-	-
TR38806|c2_g2_i1	plant-type cell wall organization [GO:0009664]	-	cell wall [GO:0005618]; extracellular region [GO:0005576]; membrane [GO:0016020]
TR38171|c0_g1_i1	ribosome biogenesis [GO:0042254]	-	ribosome [GO:0005840]
TR35302|c0_g4_i1	translation [GO:0006412]	structural constituent of ribosome [GO:0003735]	ribosome [GO:0005840]
TR3330|c0_g1_i1	-	transferase activity, transferring acyl groups other than amino-acyl groups [GO:0016747]	-
TR13466|c0_g1_i1	-	ATP binding [GO:0005524]; protein kinase activity [GO:0004672]	-
TR14511|c0_g1_i1	cAMP biosynthetic process [GO:0006171]	adenylate cyclase activity [GO:0004016]; potassium ion transmembrane transporter activity [GO:0015079]	integral component of membrane [GO:0016021]; plant-type vacuole [GO:0000325]; plasma membrane [GO:0005886]; vacuolar membrane [GO:0005774]; vacuole [GO:0005773]
TR42480|c0_g7_i4	hydrogen peroxide catabolic process [GO:0042744]; response to oxidative stress [GO:0006979]	catalase activity [GO:0004096]; heme binding [GO:0020037]; metal ion binding [GO:0046872]	-
TR42480|c0_g7_i1	hydrogen peroxide catabolic process [GO:0042744]; response to oxidative stress [GO:0006979]	catalase activity [GO:0004096]; heme binding [GO:0020037]; metal ion binding [GO:0046872]	-
TR42480|c0_g3_i1	hydrogen peroxide catabolic process [GO:0042744]; response to oxidative stress [GO:0006979]	catalase activity [GO:0004096]; heme binding [GO:0020037]; metal ion binding [GO:0046872]	-
TR18481|c0_g1_i1	cytokinin biosynthetic process [GO:0009691]; tRNA modification [GO:0006400]	ADP dimethylallyltransferase activity [GO:0052623]; AMP dimethylallyltransferase activity [GO:0009824]; ATP binding [GO:0005524]; ATP dimethylallyltransferase activity [GO:0052622]; tRNA dimethylallyltransferase activity [GO:0052381]	chloroplast [GO:0009507]; mitochondrion [GO:0005739]; nuclear membrane [GO:0031965]; nucleus [GO:0005634]; plastid [GO:0009536]
TR42461|c1_g1_i4	chloroplast organization [GO:0009658]; protein hexamerization [GO:0034214]; protein import into chloroplast stroma [GO:0045037]; protein metabolic process [GO:0019538]	ATPase activity [GO:0016887]; ATP binding [GO:0005524]; protein homodimerization activity [GO:0042803]	chloroplast [GO:0009507]; chloroplast envelope [GO:0009941]; chloroplast membrane [GO:0031969]; chloroplast stroma [GO:0009570]; membrane [GO:0016020]; mitochondrion [GO:0005739]; plastid [GO:0009536]; plastid stroma [GO:0009532]
TR39393|c0_g1_i6	dephosphorylation [GO:0016311]	acid phosphatase activity [GO:0003993]; metal ion binding [GO:0046872]	extracellular region [GO:0005576]
TR31304|c0_g3_i2	-	GTPase activity [GO:0003924]; GTP binding [GO:0005525]; translation elongation factor activity [GO:0003746]	mitochondrion [GO:0005739]; plasmodesma [GO:0009506]; vacuole [GO:0005773]
TR26950|c0_g1_i2	-	GTPase activity [GO:0003924]; GTP binding [GO:0005525]; translation elongation factor activity [GO:0003746]	mitochondrion [GO:0005739]; plasmodesma [GO:0009506]; vacuole [GO:0005773]
TR31725|c0_g5_i1	-	GTPase activity [GO:0003924]; GTP binding [GO:0005525]; translation elongation factor activity [GO:0003746]	mitochondrion [GO:0005739]; plasmodesma [GO:0009506]; vacuole [GO:0005773]
TR43106|c1_g5_i1	-	ammonia-lyase activity [GO:0016841]	-
TR42412|c0_g4_i1	-	ATP binding [GO:0005524]	-
TR4495|c0_g1_i1	-	nucleic acid binding [GO:0003676]; RNA-directed DNA polymerase activity [GO:0003964]; RNA-DNA hybrid ribonuclease activity [GO:0004523]	-
TR28010|c0_g1_i4	-	nucleic acid binding [GO:0003676]; RNA-directed DNA polymerase activity [GO:0003964]; RNA-DNA hybrid ribonuclease activity [GO:0004523]	-
TR20307|c0_g1_i1	-	nucleic acid binding [GO:0003676]; RNA-directed DNA polymerase activity [GO:0003964]; RNA-DNA hybrid ribonuclease activity [GO:0004523]	-
TR21913|c0_g1_i1	-	nucleic acid binding [GO:0003676]; RNA-directed DNA polymerase activity [GO:0003964]; RNA-DNA hybrid ribonuclease activity [GO:0004523]	-
TR20157|c1_g1_i1	cell redox homeostasis [GO:0045454]	dihydrolipoyl dehydrogenase activity [GO:0004148]; flavin adenine dinucleotide binding [GO:0050660]	glycine cleavage complex [GO:0005960]; mitochondrial matrix [GO:0005759]; mitochondrion [GO:0005739]
TR36760|c0_g2_i2	brassinosteroid mediated signaling pathway [GO:0009742]	phosphoprotein phosphatase activity [GO:0004721]	-
TR42713|c0_g6_i2	dimethylallyl diphosphate biosynthetic process [GO:0050992]; isopentenyl diphosphate biosynthetic process, methylerythritol 4-phosphate pathway [GO:0019288]	4-hydroxy-3-methylbut-2-en-1-yl diphosphate reductase activity [GO:0051745]; metal ion binding [GO:0046872]	-
TR16792|c0_g1_i1	-	ATP binding [GO:0005524]	-
TR34594|c0_g2_i1	-	ATP binding [GO:0005524]	-
TR15016|c0_g2_i1	DNA replication [GO:0006260]	DNA binding [GO:0003677]; DNA-directed DNA polymerase activity [GO:0003887]	nucleus [GO:0005634]
TR20760|c0_g1_i1	lipid transport [GO:0006869]	lipid binding [GO:0008289]	-
TR37937|c0_g7_i1	-	transferase activity [GO:0016740]	-
TR39281|c0_g1_i1	-	metal ion binding [GO:0046872]; phosphoprotein phosphatase activity [GO:0004721]	cytoplasm [GO:0005737]
TR13434|c0_g1_i1	-	ATP binding [GO:0005524]; protein kinase activity [GO:0004672]	-
TR14248|c0_g2_i1	-	-	-
TR8172|c0_g1_i1	-	-	-
TR30541|c2_g1_i1	-	-	-
TR39623|c1_g1_i5	isoprenoid biosynthetic process [GO:0008299]	transferase activity [GO:0016740]	-
TR39582|c0_g1_i6	isoprenoid biosynthetic process [GO:0008299]	transferase activity [GO:0016740]	-
TR39582|c0_g1_i7	isoprenoid biosynthetic process [GO:0008299]	transferase activity [GO:0016740]	-
TR39623|c1_g1_i1	isoprenoid biosynthetic process [GO:0008299]	transferase activity [GO:0016740]	-
TR7799|c0_g1_i3	-	heme binding [GO:0020037]; iron ion binding [GO:0005506]; monooxygenase activity [GO:0004497]; oxidoreductase activity, acting on paired donors, with incorporation or reduction of molecular oxygen [GO:0016705]	integral component of membrane [GO:0016021]
TR7799|c0_g1_i6	-	heme binding [GO:0020037]; iron ion binding [GO:0005506]; monooxygenase activity [GO:0004497]; oxidoreductase activity, acting on paired donors, with incorporation or reduction of molecular oxygen [GO:0016705]	integral component of membrane [GO:0016021]
TR42347|c0_g1_i3	-	heme binding [GO:0020037]; iron ion binding [GO:0005506]; monooxygenase activity [GO:0004497]; oxidoreductase activity, acting on paired donors, with incorporation or reduction of molecular oxygen [GO:0016705]	integral component of membrane [GO:0016021]
TR7799|c0_g1_i5	-	heme binding [GO:0020037]; iron ion binding [GO:0005506]; monooxygenase activity [GO:0004497]; oxidoreductase activity, acting on paired donors, with incorporation or reduction of molecular oxygen [GO:0016705]	integral component of membrane [GO:0016021]
TR42347|c0_g1_i4	-	heme binding [GO:0020037]; iron ion binding [GO:0005506]; monooxygenase activity [GO:0004497]; oxidoreductase activity, acting on paired donors, with incorporation or reduction of molecular oxygen [GO:0016705]	integral component of membrane [GO:0016021]
TR7799|c0_g1_i9	-	heme binding [GO:0020037]; iron ion binding [GO:0005506]; monooxygenase activity [GO:0004497]; oxidoreductase activity, acting on paired donors, with incorporation or reduction of molecular oxygen [GO:0016705]	integral component of membrane [GO:0016021]
TR7799|c0_g1_i1	-	heme binding [GO:0020037]; iron ion binding [GO:0005506]; monooxygenase activity [GO:0004497]; oxidoreductase activity, acting on paired donors, with incorporation or reduction of molecular oxygen [GO:0016705]	integral component of membrane [GO:0016021]
TR42347|c0_g2_i4	-	heme binding [GO:0020037]; iron ion binding [GO:0005506]; monooxygenase activity [GO:0004497]; oxidoreductase activity, acting on paired donors, with incorporation or reduction of molecular oxygen [GO:0016705]	integral component of membrane [GO:0016021]
TR42347|c0_g2_i3	-	heme binding [GO:0020037]; iron ion binding [GO:0005506]; monooxygenase activity [GO:0004497]; oxidoreductase activity, acting on paired donors, with incorporation or reduction of molecular oxygen [GO:0016705]	integral component of membrane [GO:0016021]
TR36032|c0_g3_i1	-	DNA binding [GO:0003677]	nucleosome [GO:0000786]; nucleus [GO:0005634]
TR36034|c0_g2_i2	-	DNA binding [GO:0003677]	nucleosome [GO:0000786]; nucleus [GO:0005634]
TR41983|c0_g1_i2	carotenoid biosynthetic process [GO:0016117]	oxidoreductase activity, acting on paired donors, with incorporation or reduction of molecular oxygen [GO:0016705]	-
TR14835|c0_g1_i1	-	GTPase activity [GO:0003924]; GTP binding [GO:0005525]; translation elongation factor activity [GO:0003746]	intracellular [GO:0005622]
TR25264|c0_g1_i1	-	GTPase activity [GO:0003924]; GTP binding [GO:0005525]; translation elongation factor activity [GO:0003746]	intracellular [GO:0005622]
TR27702|c0_g1_i1	-	GTPase activity [GO:0003924]; GTP binding [GO:0005525]; translation elongation factor activity [GO:0003746]	intracellular [GO:0005622]
TR41688|c0_g1_i1	-	GTPase activity [GO:0003924]; GTP binding [GO:0005525]; translation elongation factor activity [GO:0003746]	intracellular [GO:0005622]
TR41688|c1_g1_i1	-	GTPase activity [GO:0003924]; GTP binding [GO:0005525]; translation elongation factor activity [GO:0003746]	intracellular [GO:0005622]
TR41622|c0_g1_i1	-	GTPase activity [GO:0003924]; GTP binding [GO:0005525]; translation elongation factor activity [GO:0003746]	intracellular [GO:0005622]
TR41688|c1_g4_i2	-	GTPase activity [GO:0003924]; GTP binding [GO:0005525]; translation elongation factor activity [GO:0003746]	intracellular [GO:0005622]
TR41622|c0_g2_i1	-	GTPase activity [GO:0003924]; GTP binding [GO:0005525]; translation elongation factor activity [GO:0003746]	intracellular [GO:0005622]
TR41688|c1_g4_i4	-	GTPase activity [GO:0003924]; GTP binding [GO:0005525]; translation elongation factor activity [GO:0003746]	intracellular [GO:0005622]
TR41688|c1_g3_i1	-	GTPase activity [GO:0003924]; GTP binding [GO:0005525]; translation elongation factor activity [GO:0003746]	intracellular [GO:0005622]
TR41622|c0_g1_i2	-	GTPase activity [GO:0003924]; GTP binding [GO:0005525]; translation elongation factor activity [GO:0003746]	intracellular [GO:0005622]
TR41279|c0_g1_i5	-	ATP binding [GO:0005524]; protein kinase activity [GO:0004672]	-
TR30081|c0_g1_i1	-	-	-
TR31478|c0_g1_i1	-	-	-
TR43150|c1_g3_i1	porphyrin-containing compound biosynthetic process [GO:0006779]	coproporphyrinogen oxidase activity [GO:0004109]	-
TR15020|c0_g1_i1	cell redox homeostasis [GO:0045454]	dihydrolipoyl dehydrogenase activity [GO:0004148]; flavin adenine dinucleotide binding [GO:0050660]	cell [GO:0005623]
TR2139|c1_g2_i1	cell wall biogenesis [GO:0042546]; cell wall organization [GO:0071555]; xyloglucan metabolic process [GO:0010411]	hydrolase activity, hydrolyzing O-glycosyl compounds [GO:0004553]; xyloglucan:xyloglucosyl transferase activity [GO:0016762]	apoplast [GO:0048046]; cell wall [GO:0005618]
TR36195|c0_g1_i3	-	-	-
TR19058|c0_g1_i1	lipid metabolic process [GO:0006629]	aspartic-type endopeptidase activity [GO:0004190]	-
TR36295|c0_g1_i3	protein metabolic process [GO:0019538]	ATP binding [GO:0005524]	-
TR17786|c0_g1_i1	-	-	-
TR797|c0_g1_i1	-	-	-
TR32966|c0_g1_i1	-	calcium ion binding [GO:0005509]	-
TR31915|c0_g1_i3	-	calcium ion binding [GO:0005509]	-
TR32966|c0_g1_i4	-	calcium ion binding [GO:0005509]	-
TR36788|c0_g3_i1	-	calcium ion binding [GO:0005509]	-
TR28564|c3_g1_i1	-	phosphorelay sensor kinase activity [GO:0000155]	intracellular [GO:0005622]
TR3030|c0_g1_i1	-	serine-type endopeptidase activity [GO:0004252]; serine-type exopeptidase activity [GO:0070008]	-
TR34373|c0_g1_i1	carbohydrate metabolic process [GO:0005975]	coenzyme binding [GO:0050662]; UDP-glucuronate 4-epimerase activity [GO:0050378]	Golgi cisterna membrane [GO:0032580]; integral component of membrane [GO:0016021]
TR43131|c1_g1_i1	red, far-red light phototransduction [GO:0009585]; response to blue light [GO:0009637]	ATP binding [GO:0005524]; identical protein binding [GO:0042802]; protein kinase activity [GO:0004672]	Cul4-RING E3 ubiquitin ligase complex [GO:0080008]; nucleus [GO:0005634]
TR32924|c0_g2_i1	oxidative photosynthetic carbon pathway [GO:0009854]	glyoxylate reductase (NADP) activity [GO:0030267]; hydroxypyruvate reductase activity [GO:0016618]; NAD binding [GO:0051287]	cytoplasm [GO:0005737]; cytosol [GO:0005829]
TR1700|c0_g1_i1	adaxial/abaxial pattern specification [GO:0009955]; adventitious root development [GO:0048830]; auxin metabolic process [GO:0009850]; gene silencing by miRNA [GO:0035195]; gene silencing by RNA [GO:0031047]; innate immune response [GO:0045087]; leaf morphogenesis [GO:0009965]; leaf proximal/distal pattern formation [GO:0010589]; leaf vascular tissue pattern formation [GO:0010305]; multicellular o…	endoribonuclease activity [GO:0004521]; metal ion binding [GO:0046872]; RNA binding [GO:0003723]	cytoplasm [GO:0005737]; cytosol [GO:0005829]; extrinsic component of membrane [GO:0019898]; intracellular ribonucleoprotein complex [GO:0030529]; nucleus [GO:0005634]
TR14825|c0_g1_i1	-	-	-
TR36087|c1_g4_i1	cell wall biogenesis [GO:0042546]; protein transport [GO:0015031]; small GTPase mediated signal transduction [GO:0007264]	GTP binding [GO:0005525]	cell plate [GO:0009504]; endosome [GO:0005768]; endosome membrane [GO:0010008]; Golgi apparatus [GO:0005794]; plasma membrane [GO:0005886]
TR35403|c0_g1_i1	translation [GO:0006412]	structural constituent of ribosome [GO:0003735]	ribosome [GO:0005840]
TR37108|c0_g4_i1	translation [GO:0006412]	structural constituent of ribosome [GO:0003735]	ribosome [GO:0005840]
TR27174|c1_g1_i1	-	protein-disulfide reductase activity [GO:0047134]; zinc ion binding [GO:0008270]	-
TR37371|c0_g1_i3	ATP hydrolysis coupled proton transport [GO:0015991]; vacuolar acidification [GO:0007035]	proton-transporting ATPase activity, rotational mechanism [GO:0046961]	integral component of membrane [GO:0016021]; vacuolar proton-transporting V-type ATPase, V0 domain [GO:0000220]; vacuole [GO:0005773]
TR24440|c1_g1_i2	ion transport [GO:0006811]; protein localization to organelle [GO:0033365]; protein transmembrane transport [GO:0071806]	porin activity [GO:0015288]; protein channel activity [GO:0015266]; protein homodimerization activity [GO:0042803]	chloroplast outer membrane [GO:0009707]; plastid outer membrane [GO:0009527]; pore complex [GO:0046930]
TR41564|c0_g1_i2	embryo development ending in seed dormancy [GO:0009793]; tRNA aminoacylation [GO:0043039]; tyrosyl-tRNA aminoacylation [GO:0006437]	ATP binding [GO:0005524]; RNA binding [GO:0003723]; tyrosine-tRNA ligase activity [GO:0004831]	chloroplast [GO:0009507]; chloroplast stroma [GO:0009570]; cytosol [GO:0005829]; mitochondrion [GO:0005739]
TR42330|c0_g5_i1	cellular response to gravity [GO:0071258]; microtubule cytoskeleton organization [GO:0000226]; response to salt stress [GO:0009651]	GTPase activity [GO:0003924]; GTP binding [GO:0005525]; structural constituent of cytoskeleton [GO:0005200]	cell wall [GO:0005618]; cytosol [GO:0005829]; membrane [GO:0016020]; microtubule [GO:0005874]; nucleolus [GO:0005730]; plasma membrane [GO:0005886]; plasmodesma [GO:0009506]; tubulin complex [GO:0045298]; vacuole [GO:0005773]
TR39059|c1_g4_i1	cellular response to gravity [GO:0071258]; microtubule cytoskeleton organization [GO:0000226]; response to salt stress [GO:0009651]	GTPase activity [GO:0003924]; GTP binding [GO:0005525]; structural constituent of cytoskeleton [GO:0005200]	cell wall [GO:0005618]; cytosol [GO:0005829]; membrane [GO:0016020]; microtubule [GO:0005874]; nucleolus [GO:0005730]; plasma membrane [GO:0005886]; plasmodesma [GO:0009506]; tubulin complex [GO:0045298]; vacuole [GO:0005773]
TR40714|c0_g1_i2	lipid catabolic process [GO:0016042]; phosphatidylcholine metabolic process [GO:0046470]	calcium ion binding [GO:0005509]; N-acylphosphatidylethanolamine-specific phospholipase D activity [GO:0070290]; phospholipase D activity [GO:0004630]	cytoplasm [GO:0005737]; membrane [GO:0016020]
TR40948|c2_g2_i3	CTP biosynthetic process [GO:0006241]; GTP biosynthetic process [GO:0006183]; nucleoside triphosphate biosynthetic process [GO:0009142]; purine nucleotide metabolic process [GO:0006163]; pyrimidine nucleotide metabolic process [GO:0006220]; response to oxidative stress [GO:0006979]; UTP biosynthetic process [GO:0006228]	ATP binding [GO:0005524]; cobalt ion binding [GO:0050897]; nucleoside diphosphate kinase activity [GO:0004550]; zinc ion binding [GO:0008270]	chloroplast thylakoid lumen [GO:0009543]; mitochondrial inner membrane [GO:0005743]; mitochondrial intermembrane space [GO:0005758]; mitochondrion [GO:0005739]; plastid [GO:0009536]
TR31625|c0_g1_i4	intracellular protein transport [GO:0006886]	-	endoplasmic reticulum [GO:0005783]; integral component of membrane [GO:0016021]
TR42436|c1_g1_i2	-	-	-
TR36641|c0_g3_i1	translation [GO:0006412]	structural constituent of ribosome [GO:0003735]	cytosolic large ribosomal subunit [GO:0022625]; cytosolic ribosome [GO:0022626]
TR41900|c0_g2_i4	ATP transport [GO:0015867]; photoprotection [GO:0010117]; photosystem II repair [GO:0010206]; translation [GO:0006412]	ATP transmembrane transporter activity [GO:0005347]; structural constituent of ribosome [GO:0003735]	chloroplast [GO:0009507]; chloroplast envelope [GO:0009941]; chloroplast thylakoid membrane [GO:0009535]; integral component of membrane [GO:0016021]; mitochondrion [GO:0005739]; plastid [GO:0009536]; plastid envelope [GO:0009526]; thylakoid membrane [GO:0042651]
TR39574|c0_g1_i6	-	protein histidine kinase binding [GO:0043424]	Golgi apparatus [GO:0005794]; membrane [GO:0016020]; plasma membrane [GO:0005886]; plasmodesma [GO:0009506]; vacuolar membrane [GO:0005774]; vacuole [GO:0005773]
TR39574|c0_g1_i3	-	protein histidine kinase binding [GO:0043424]	Golgi apparatus [GO:0005794]; membrane [GO:0016020]; plasma membrane [GO:0005886]; plasmodesma [GO:0009506]; vacuolar membrane [GO:0005774]; vacuole [GO:0005773]
TR18702|c0_g1_i1	regulation of phosphorylation [GO:0042325]; regulation of protein phosphatase type 2A activity [GO:0034047]; signal transduction [GO:0007165]	protein phosphatase type 2A regulator activity [GO:0008601]	protein phosphatase type 2A complex [GO:0000159]
TR27558|c0_g1_i1	-	oxidoreductase activity [GO:0016491]	-
TR29872|c0_g1_i2	cell redox homeostasis [GO:0045454]	electron carrier activity [GO:0009055]; protein disulfide oxidoreductase activity [GO:0015035]	cell [GO:0005623]
TR3675|c1_g1_i1	carbohydrate metabolic process [GO:0005975]; cell wall macromolecule catabolic process [GO:0016998]; chitin catabolic process [GO:0006032]	chitinase activity [GO:0004568]	-
TR15454|c0_g1_i1	protein targeting to chloroplast [GO:0045036]; signal transduction [GO:0007165]	GTPase activity [GO:0003924]; GTP binding [GO:0005525]; metal ion binding [GO:0046872]; transmembrane signaling receptor activity [GO:0004888]	chloroplast [GO:0009507]; chloroplast envelope [GO:0009941]; chloroplast outer membrane [GO:0009707]; cytosol [GO:0005829]; integral component of membrane [GO:0016021]; membrane [GO:0016020]; plastid [GO:0009536]
TR27760|c0_g1_i5	glycolytic process [GO:0006096]	fructose-bisphosphate aldolase activity [GO:0004332]	-
TR2520|c0_g1_i1	-	ATP binding [GO:0005524]	-
TR32429|c0_g1_i1	-	calcium ion binding [GO:0005509]	-
TR40970|c0_g1_i2	UDP-glucose metabolic process [GO:0006011]	UTP:glucose-1-phosphate uridylyltransferase activity [GO:0003983]	-
TR40858|c0_g5_i1	hydrogen peroxide catabolic process [GO:0042744]; response to oxidative stress [GO:0006979]	heme binding [GO:0020037]; metal ion binding [GO:0046872]; peroxidase activity [GO:0004601]	extracellular region [GO:0005576]
TR40858|c0_g3_i4	hydrogen peroxide catabolic process [GO:0042744]; response to oxidative stress [GO:0006979]	heme binding [GO:0020037]; metal ion binding [GO:0046872]; peroxidase activity [GO:0004601]	extracellular region [GO:0005576]
TR42204|c0_g3_i1	-	heme binding [GO:0020037]; iron ion binding [GO:0005506]; monooxygenase activity [GO:0004497]; oxidoreductase activity, acting on paired donors, with incorporation or reduction of molecular oxygen [GO:0016705]	endoplasmic reticulum membrane [GO:0005789]; integral component of membrane [GO:0016021]
TR35190|c0_g2_i1	actin filament depolymerization [GO:0030042]	-	actin cytoskeleton [GO:0015629]
TR35190|c0_g1_i7	actin filament depolymerization [GO:0030042]	-	actin cytoskeleton [GO:0015629]
TR7802|c0_g2_i1	carbohydrate metabolic process [GO:0005975]	intramolecular transferase activity, phosphotransferases [GO:0016868]	-
TR34306|c1_g3_i1	glucose metabolic process [GO:0006006]	NAD binding [GO:0051287]; NADP binding [GO:0050661]; oxidoreductase activity, acting on the aldehyde or oxo group of donors, NAD or NADP as acceptor [GO:0016620]	-
TR25195|c0_g1_i1	carbon fixation [GO:0015977]; tricarboxylic acid cycle [GO:0006099]	phosphoenolpyruvate carboxylase activity [GO:0008964]	-
TR36550|c0_g2_i2	-	-	-
TR31987|c0_g1_i1	biosynthetic process [GO:0009058]	naringenin-chalcone synthase activity [GO:0016210]	-
TR7303|c2_g2_i2	embryo development ending in seed dormancy [GO:0009793]; epidermal cell fate specification [GO:0009957]; positive regulation of DNA endoreduplication [GO:0032877]; regulation of adaxial/abaxial pattern formation [GO:2000011]; regulation of cell growth [GO:0001558]; regulation of cell proliferation [GO:0042127]; regulation of endosperm development [GO:2000014]; regulation of leaf development [GO:2…	calcium-dependent cysteine-type endopeptidase activity [GO:0004198]; cysteine-type peptidase activity [GO:0008234]	cytoplasm [GO:0005737]; endoplasmic reticulum membrane [GO:0005789]; endosome membrane [GO:0010008]; integral component of plasma membrane [GO:0005887]
TR1279|c0_g1_i1	cell redox homeostasis [GO:0045454]; protein folding [GO:0006457]	flavin-linked sulfhydryl oxidase activity [GO:0016971]; protein disulfide isomerase activity [GO:0003756]	endosome [GO:0005768]; extracellular space [GO:0005615]; Golgi apparatus [GO:0005794]; integral component of Golgi membrane [GO:0030173]; trans-Golgi network [GO:0005802]
TR31547|c0_g2_i4	photosynthesis, light harvesting in photosystem I [GO:0009768]; photosynthetic electron transport chain [GO:0009767]	-	chloroplast [GO:0009507]; chloroplast thylakoid membrane [GO:0009535]; integral component of membrane [GO:0016021]; photosystem I [GO:0009522]; thylakoid [GO:0009579]
TR37789|c0_g1_i2	-	serine-type endopeptidase activity [GO:0004252]	chloroplast [GO:0009507]
TR37606|c1_g1_i2	-	hydrolase activity [GO:0016787]	-
TR39026|c2_g1_i5	-	metal ion binding [GO:0046872]; phosphoprotein phosphatase activity [GO:0004721]	cytoplasm [GO:0005737]; cytosol [GO:0005829]; nucleus [GO:0005634]; plasma membrane [GO:0005886]
TR39689|c0_g1_i3	chloroplast-nucleus signaling pathway [GO:0010019]; negative regulation of chlorophyll biosynthetic process [GO:1902325]; nucleocytoplasmic transport [GO:0006913]; red or far-red light signaling pathway [GO:0010017]; response to cadmium ion [GO:0046686]	metal ion binding [GO:0046872]; phosphoprotein phosphatase activity [GO:0004721]; protein serine/threonine phosphatase activity [GO:0004722]; tetrapyrrole binding [GO:0046906]	cytoplasm [GO:0005737]; cytosol [GO:0005829]; integral component of endoplasmic reticulum membrane [GO:0030176]; nuclear envelope [GO:0005635]; nuclear membrane [GO:0031965]; nuclear speck [GO:0016607]; nucleus [GO:0005634]; plasmodesma [GO:0009506]
TR28479|c0_g1_i1	response to karrikin [GO:0080167]	-	-
TR35680|c0_g1_i1	-	-	-
TR192|c0_g2_i1	-	-	chloroplast [GO:0009507]
TR36955|c0_g2_i2	chloroplast organization [GO:0009658]	-	chloroplast [GO:0009507]; chloroplast envelope [GO:0009941]; chloroplast outer membrane [GO:0009707]; membrane [GO:0016020]; mitochondrion [GO:0005739]; plastid [GO:0009536]
TR29449|c0_g1_i2	abscission [GO:0009838]; floral organ senescence [GO:0080187]; leaf senescence [GO:0010150]; regulation of flower development [GO:0009909]; transcription, DNA-templated [GO:0006351]	DNA binding [GO:0003677]; transcription factor activity, sequence-specific DNA binding [GO:0003700]	nucleus [GO:0005634]
TR12748|c0_g1_i2	DNA integration [GO:0015074]	nucleic acid binding [GO:0003676]	integral component of membrane [GO:0016021]; nucleus [GO:0005634]
TR12748|c0_g1_i1	DNA integration [GO:0015074]	nucleic acid binding [GO:0003676]	integral component of membrane [GO:0016021]; nucleus [GO:0005634]
TR34656|c0_g1_i3	-	nucleic acid binding [GO:0003676]; nucleotide binding [GO:0000166]	chloroplast [GO:0009507]
TR27181|c0_g1_i1	small GTPase mediated signal transduction [GO:0007264]	GTP binding [GO:0005525]	intracellular [GO:0005622]; membrane [GO:0016020]
TR29382|c0_g1_i1	-	ATP binding [GO:0005524]; protein serine/threonine kinase activity [GO:0004674]	integral component of membrane [GO:0016021]; plasma membrane [GO:0005886]; plasmodesma [GO:0009506]
TR29382|c0_g1_i2	-	ATP binding [GO:0005524]; protein serine/threonine kinase activity [GO:0004674]	integral component of membrane [GO:0016021]; plasma membrane [GO:0005886]; plasmodesma [GO:0009506]
TR23566|c0_g1_i2	-	ATP binding [GO:0005524]; protein kinase activity [GO:0004672]	-
TR23566|c0_g1_i1	-	ATP binding [GO:0005524]; protein kinase activity [GO:0004672]	-
TR41045|c0_g2_i1	chlorophyll biosynthetic process [GO:0015995]; photosynthesis [GO:0015979]	geranylgeranyl reductase activity [GO:0045550]; oxidoreductase activity, acting on the CH-CH group of donors, NAD or NADP as acceptor [GO:0016628]	-
TR31127|c0_g5_i1	-	ATP binding [GO:0005524]; protein kinase activity [GO:0004672]	-
TR38234|c0_g7_i1	protein transport [GO:0015031]; small GTPase mediated signal transduction [GO:0007264]; vesicle-mediated transport [GO:0016192]	GTP binding [GO:0005525]	Golgi apparatus [GO:0005794]
TR38234|c0_g7_i3	protein transport [GO:0015031]; small GTPase mediated signal transduction [GO:0007264]; vesicle-mediated transport [GO:0016192]	GTP binding [GO:0005525]	Golgi apparatus [GO:0005794]
TR39361|c1_g2_i1	carbohydrate metabolic process [GO:0005975]	racemase and epimerase activity, acting on carbohydrates and derivatives [GO:0016857]	-
TR43178|c2_g2_i1	-	ATP binding [GO:0005524]; calcium ion binding [GO:0005509]; protein kinase activity [GO:0004672]	-
TR42966|c0_g2_i2	-	ATP binding [GO:0005524]; calcium ion binding [GO:0005509]; protein kinase activity [GO:0004672]	-
TR17594|c0_g1_i1	endocytosis [GO:0006897]; intracellular protein transport [GO:0006886]	structural molecule activity [GO:0005198]	chloroplast [GO:0009507]; clathrin coat of coated pit [GO:0030132]; clathrin coat of trans-Golgi network vesicle [GO:0030130]; cytosol [GO:0005829]; Golgi apparatus [GO:0005794]; membrane [GO:0016020]; plasma membrane [GO:0005886]; plasmodesma [GO:0009506]
TR41721|c1_g2_i4	-	-	-
TR40755|c0_g2_i1	-	-	-
TR27364|c0_g1_i1	plant-type cell wall organization [GO:0009664]	-	extracellular region [GO:0005576]
TR27414|c0_g1_i3	-	lyase activity [GO:0016829]; magnesium ion binding [GO:0000287]; thiamine pyrophosphate binding [GO:0030976]	-
TR26286|c1_g1_i1	-	transferase activity, transferring glycosyl groups [GO:0016757]	integral component of membrane [GO:0016021]
TR42874|c0_g1_i2	terpenoid biosynthetic process [GO:0016114]	1-deoxy-D-xylulose-5-phosphate synthase activity [GO:0008661]	-
TR8627|c0_g2_i1	-	-	-
TR17351|c0_g1_i1	endocytosis [GO:0006897]	-	membrane [GO:0016020]
TR18406|c0_g1_i1	-	phosphorelay sensor kinase activity [GO:0000155]	intracellular [GO:0005622]
TR37237|c0_g1_i1	defense response [GO:0006952]	-	cell wall [GO:0005618]; extracellular region [GO:0005576]; membrane [GO:0016020]
TR43129|c1_g3_i3	posttranscriptional gene silencing by RNA [GO:0035194]	transcription cofactor activity [GO:0003712]	-
TR2913|c0_g1_i1	-	heme binding [GO:0020037]; metal ion binding [GO:0046872]; oxygen binding [GO:0019825]	-
TR37155|c1_g1_i4	negative regulation of ethylene-activated signaling pathway [GO:0010105]	ATP binding [GO:0005524]; ethylene binding [GO:0051740]; ethylene receptor activity [GO:0038199]; metal ion binding [GO:0046872]; phosphorelay sensor kinase activity [GO:0000155]	endoplasmic reticulum membrane [GO:0005789]; integral component of membrane [GO:0016021]
TR37155|c0_g2_i1	negative regulation of ethylene-activated signaling pathway [GO:0010105]	ATP binding [GO:0005524]; ethylene binding [GO:0051740]; ethylene receptor activity [GO:0038199]; metal ion binding [GO:0046872]; phosphorelay sensor kinase activity [GO:0000155]	endoplasmic reticulum membrane [GO:0005789]; integral component of membrane [GO:0016021]
TR37155|c0_g1_i2	negative regulation of ethylene-activated signaling pathway [GO:0010105]	ATP binding [GO:0005524]; ethylene binding [GO:0051740]; ethylene receptor activity [GO:0038199]; metal ion binding [GO:0046872]; phosphorelay sensor kinase activity [GO:0000155]	endoplasmic reticulum membrane [GO:0005789]; integral component of membrane [GO:0016021]
TR32210|c1_g1_i3	negative regulation of ethylene-activated signaling pathway [GO:0010105]	ATP binding [GO:0005524]; ethylene binding [GO:0051740]; ethylene receptor activity [GO:0038199]; metal ion binding [GO:0046872]; phosphorelay sensor kinase activity [GO:0000155]	endoplasmic reticulum membrane [GO:0005789]; integral component of membrane [GO:0016021]
TR32210|c1_g1_i1	negative regulation of ethylene-activated signaling pathway [GO:0010105]	ATP binding [GO:0005524]; ethylene binding [GO:0051740]; ethylene receptor activity [GO:0038199]; metal ion binding [GO:0046872]; phosphorelay sensor kinase activity [GO:0000155]	endoplasmic reticulum membrane [GO:0005789]; integral component of membrane [GO:0016021]
TR37155|c1_g1_i3	negative regulation of ethylene-activated signaling pathway [GO:0010105]	ATP binding [GO:0005524]; ethylene binding [GO:0051740]; ethylene receptor activity [GO:0038199]; metal ion binding [GO:0046872]; phosphorelay sensor kinase activity [GO:0000155]	endoplasmic reticulum membrane [GO:0005789]; integral component of membrane [GO:0016021]
TR31250|c0_g1_i3	negative regulation of ethylene-activated signaling pathway [GO:0010105]	ATP binding [GO:0005524]; ethylene binding [GO:0051740]; ethylene receptor activity [GO:0038199]; metal ion binding [GO:0046872]; phosphorelay sensor kinase activity [GO:0000155]	endoplasmic reticulum membrane [GO:0005789]; integral component of membrane [GO:0016021]
TR31250|c0_g1_i1	negative regulation of ethylene-activated signaling pathway [GO:0010105]	ATP binding [GO:0005524]; ethylene binding [GO:0051740]; ethylene receptor activity [GO:0038199]; metal ion binding [GO:0046872]; phosphorelay sensor kinase activity [GO:0000155]	endoplasmic reticulum membrane [GO:0005789]; integral component of membrane [GO:0016021]
TR31250|c0_g1_i2	negative regulation of ethylene-activated signaling pathway [GO:0010105]	ATP binding [GO:0005524]; ethylene binding [GO:0051740]; ethylene receptor activity [GO:0038199]; metal ion binding [GO:0046872]; phosphorelay sensor kinase activity [GO:0000155]	endoplasmic reticulum membrane [GO:0005789]; integral component of membrane [GO:0016021]
TR29752|c0_g1_i1	-	metal ion binding [GO:0046872]; oxidoreductase activity, acting on single donors with incorporation of molecular oxygen, incorporation of two atoms of oxygen [GO:0016702]	-
TR28878|c1_g1_i1	dephosphorylation [GO:0016311]	acid phosphatase activity [GO:0003993]; metal ion binding [GO:0046872]	extracellular region [GO:0005576]
TR12614|c0_g1_i1	translation [GO:0006412]	structural constituent of ribosome [GO:0003735]	ribosome [GO:0005840]
TR15931|c0_g1_i1	-	metal ion binding [GO:0046872]	-
TR41395|c0_g3_i1	biosynthetic process [GO:0009058]	transferase activity, transferring acyl groups other than amino-acyl groups [GO:0016747]	-
TR13265|c0_g1_i2	-	-	integral component of membrane [GO:0016021]
TR13265|c0_g1_i1	-	-	integral component of membrane [GO:0016021]
TR36102|c1_g1_i1	-	-	-
TR7008|c0_g1_i2	-	ATPase activity, coupled to transmembrane movement of substances [GO:0042626]; ATP binding [GO:0005524]	integral component of membrane [GO:0016021]; nucleus [GO:0005634]; plasma membrane [GO:0005886]
TR14248|c0_g1_i1	-	-	-
TR11465|c0_g1_i1	-	-	-
TR37190|c0_g1_i1	-	methyltransferase activity [GO:0008168]	integral component of membrane [GO:0016021]
TR20752|c0_g1_i1	regulation of transcription, DNA-templated [GO:0006355]	DNA binding [GO:0003677]	-
TR12748|c0_g2_i1	DNA integration [GO:0015074]	nucleic acid binding [GO:0003676]	-
TR15148|c0_g1_i1	-	oxidoreductase activity, acting on the aldehyde or oxo group of donors, disulfide as acceptor [GO:0016624]	-
TR34127|c0_g1_i2	-	transferase activity, transferring hexosyl groups [GO:0016758]	-
TR17748|c1_g1_i1	-	-	-
TR25252|c0_g1_i1	-	-	-
TR13512|c0_g3_i1	-	-	cytoplasm [GO:0005737]; nucleus [GO:0005634]
TR36470|c3_g1_i1	-	ATP binding [GO:0005524]; protein kinase activity [GO:0004672]	-
TR36470|c3_g1_i2	-	ATP binding [GO:0005524]; protein kinase activity [GO:0004672]	-
TR43072|c2_g9_i1	-	catalytic activity [GO:0003824]; magnesium ion binding [GO:0000287]; thiamine pyrophosphate binding [GO:0030976]	integral component of membrane [GO:0016021]
TR33588|c1_g4_i1	-	calcium ion binding [GO:0005509]	-
TR29225|c0_g1_i1	regulation of metabolic process [GO:0019222]	-	-
TR36704|c1_g2_i10	transcription, DNA-templated [GO:0006351]	DNA binding [GO:0003677]; transcription factor activity, sequence-specific DNA binding [GO:0003700]	nucleus [GO:0005634]
TR39468|c0_g5_i5	isocitrate metabolic process [GO:0006102]; tricarboxylic acid cycle [GO:0006099]	isocitrate dehydrogenase (NADP+) activity [GO:0004450]; magnesium ion binding [GO:0000287]; NAD binding [GO:0051287]	-
TR40169|c0_g2_i6	plant-type cell wall organization [GO:0009664]	-	cell wall [GO:0005618]; extracellular region [GO:0005576]; membrane [GO:0016020]
TR37734|c2_g7_i1	translation [GO:0006412]	structural constituent of ribosome [GO:0003735]	ribosome [GO:0005840]
TR28154|c1_g1_i3	-	-	-
TR7793|c0_g4_i1	hydrogen peroxide catabolic process [GO:0042744]; response to oxidative stress [GO:0006979]	catalase activity [GO:0004096]; heme binding [GO:0020037]; metal ion binding [GO:0046872]	-
TR7793|c0_g6_i1	hydrogen peroxide catabolic process [GO:0042744]; response to oxidative stress [GO:0006979]	catalase activity [GO:0004096]; heme binding [GO:0020037]; metal ion binding [GO:0046872]	-
TR42480|c0_g3_i2	hydrogen peroxide catabolic process [GO:0042744]; response to oxidative stress [GO:0006979]	catalase activity [GO:0004096]; heme binding [GO:0020037]; metal ion binding [GO:0046872]	-
TR40365|c2_g2_i1	intracellular signal transduction [GO:0035556]	ATP binding [GO:0005524]; protein serine/threonine kinase activity [GO:0004674]	cytoplasm [GO:0005737]; ribosome [GO:0005840]
TR40641|c0_g1_i3	cellulose catabolic process [GO:0030245]	cellulase activity [GO:0008810]	integral component of membrane [GO:0016021]
TR20885|c0_g1_i2	-	translation initiation factor activity [GO:0003743]	-
TR7519|c0_g1_i2	-	aspartic-type endopeptidase activity [GO:0004190]	-
TR2316|c0_g1_i2	-	transferase activity, transferring glycosyl groups [GO:0016757]	-
TR11366|c0_g1_i1	-	sequence-specific DNA binding [GO:0043565]; transcription factor activity, sequence-specific DNA binding [GO:0003700]	-
TR24910|c0_g1_i1	-	sequence-specific DNA binding [GO:0043565]; transcription factor activity, sequence-specific DNA binding [GO:0003700]	-
TR6192|c0_g1_i1	-	serine-type endopeptidase activity [GO:0004252]	-
TR26629|c0_g1_i1	ubiquitin-dependent protein catabolic process [GO:0006511]	-	cullin-RING ubiquitin ligase complex [GO:0031461]
TR2710|c0_g1_i6	leucine biosynthetic process [GO:0009098]	2-isopropylmalate synthase activity [GO:0003852]	-
TR2710|c0_g1_i7	leucine biosynthetic process [GO:0009098]	2-isopropylmalate synthase activity [GO:0003852]	-
TR2710|c0_g1_i1	leucine biosynthetic process [GO:0009098]	2-isopropylmalate synthase activity [GO:0003852]	-
TR40664|c0_g2_i1	transmembrane transport [GO:0055085]	-	mitochondrial outer membrane [GO:0005741]
TR7308|c1_g2_i2	-	ATP binding [GO:0005524]; protein serine/threonine kinase activity [GO:0004674]	-
TR7308|c1_g2_i1	-	ATP binding [GO:0005524]; protein serine/threonine kinase activity [GO:0004674]	-
TR1315|c0_g1_i1	-	-	-
TR16398|c0_g1_i1	-	-	-
TR31913|c1_g2_i1	carbohydrate metabolic process [GO:0005975]	hydrolase activity, hydrolyzing O-glycosyl compounds [GO:0004553]; transferase activity [GO:0016740]	-
TR31913|c1_g1_i3	carbohydrate metabolic process [GO:0005975]	hydrolase activity, hydrolyzing O-glycosyl compounds [GO:0004553]; transferase activity [GO:0016740]	-
TR20486|c0_g1_i1	carbohydrate metabolic process [GO:0005975]	hydrolase activity, hydrolyzing O-glycosyl compounds [GO:0004553]; transferase activity [GO:0016740]	-
TR32658|c1_g2_i2	-	-	-
TR33566|c0_g2_i1	-	metal ion binding [GO:0046872]; superoxide dismutase activity [GO:0004784]	-
TR36588|c0_g2_i1	-	-	-
TR31165|c0_g1_i2	transcription, DNA-templated [GO:0006351]	DNA binding [GO:0003677]; transcription factor activity, sequence-specific DNA binding [GO:0003700]	nucleus [GO:0005634]
TR42371|c0_g3_i3	transcription, DNA-templated [GO:0006351]	DNA binding [GO:0003677]; transcription factor activity, sequence-specific DNA binding [GO:0003700]	nucleus [GO:0005634]
TR30062|c2_g1_i4	-	-	-
TR34969|c0_g7_i1	glycerol transport [GO:0015793]; ion transmembrane transport [GO:0034220]; water transport [GO:0006833]	glycerol channel activity [GO:0015254]; water channel activity [GO:0015250]	integral component of membrane [GO:0016021]; plasma membrane [GO:0005886]; plasmodesma [GO:0009506]; vacuole [GO:0005773]
TR22688|c0_g1_i3	-	metal ion binding [GO:0046872]; nucleic acid binding [GO:0003676]	-
TR35838|c0_g2_i1	-	-	integral component of membrane [GO:0016021]
TR32662|c0_g1_i2	biosynthetic process [GO:0009058]	naringenin-chalcone synthase activity [GO:0016210]	-
TR26679|c0_g1_i1	-	ATP binding [GO:0005524]; peptidase activity [GO:0008233]	-
TR26679|c0_g2_i1	-	ATP binding [GO:0005524]; peptidase activity [GO:0008233]	-
TR25318|c0_g1_i1	-	ATP binding [GO:0005524]; protein kinase activity [GO:0004672]	-
TR36753|c0_g1_i3	transcription, DNA-templated [GO:0006351]	DNA binding [GO:0003677]; transcription factor activity, sequence-specific DNA binding [GO:0003700]	nucleus [GO:0005634]
TR34857|c1_g1_i5	-	intramolecular transferase activity [GO:0016866]	-
TR36943|c3_g2_i1	-	sequence-specific DNA binding [GO:0043565]; transcription factor activity, sequence-specific DNA binding [GO:0003700]	nucleus [GO:0005634]
TR42011|c0_g3_i1	lipid metabolic process [GO:0006629]	oxidoreductase activity, acting on paired donors, with oxidation of a pair of donors resulting in the reduction of molecular oxygen to two molecules of water [GO:0016717]	integral component of membrane [GO:0016021]
TR42011|c0_g2_i1	lipid metabolic process [GO:0006629]	oxidoreductase activity, acting on paired donors, with oxidation of a pair of donors resulting in the reduction of molecular oxygen to two molecules of water [GO:0016717]	integral component of membrane [GO:0016021]
TR34872|c2_g2_i1	-	cysteine-type peptidase activity [GO:0008234]	-
TR34872|c2_g1_i1	-	cysteine-type peptidase activity [GO:0008234]	-
TR12930|c0_g1_i1	-	cysteine-type peptidase activity [GO:0008234]	-
TR41685|c1_g3_i1	-	cysteine-type peptidase activity [GO:0008234]	-
TR34872|c2_g2_i8	-	cysteine-type peptidase activity [GO:0008234]	-
TR16368|c0_g1_i1	-	-	-
TR41414|c0_g2_i1	lipid metabolic process [GO:0006629]	oxidoreductase activity, acting on paired donors, with oxidation of a pair of donors resulting in the reduction of molecular oxygen to two molecules of water [GO:0016717]	integral component of membrane [GO:0016021]
TR41331|c0_g4_i2	lipid metabolic process [GO:0006629]	oxidoreductase activity, acting on paired donors, with oxidation of a pair of donors resulting in the reduction of molecular oxygen to two molecules of water [GO:0016717]	integral component of membrane [GO:0016021]
TR41414|c0_g3_i2	lipid metabolic process [GO:0006629]	oxidoreductase activity, acting on paired donors, with oxidation of a pair of donors resulting in the reduction of molecular oxygen to two molecules of water [GO:0016717]	integral component of membrane [GO:0016021]
TR20719|c0_g2_i1	protein autophosphorylation [GO:0046777]; response to fungus [GO:0009620]; response to wounding [GO:0009611]	ATP binding [GO:0005524]; protein kinase activity [GO:0004672]; protein serine/threonine kinase activity [GO:0004674]	integral component of membrane [GO:0016021]; plasma membrane [GO:0005886]
TR25580|c0_g1_i1	proton transport [GO:0015992]	hydrogen-translocating pyrophosphatase activity [GO:0009678]; inorganic diphosphatase activity [GO:0004427]	integral component of membrane [GO:0016021]
TR28451|c0_g1_i1	terpenoid biosynthetic process [GO:0016114]	4-hydroxy-3-methylbut-2-en-1-yl diphosphate synthase activity [GO:0046429]	-
TR29251|c0_g1_i1	-	-	integral component of membrane [GO:0016021]
TR29092|c1_g1_i2	-	-	-
TR7477|c0_g5_i2	small GTPase mediated signal transduction [GO:0007264]	GTP binding [GO:0005525]	intracellular [GO:0005622]
TR38234|c0_g7_i2	small GTPase mediated signal transduction [GO:0007264]	GTP binding [GO:0005525]	intracellular [GO:0005622]
TR15921|c0_g1_i1	cellulose biosynthetic process [GO:0030244]	intramolecular transferase activity [GO:0016866]	-
TR1304|c0_g1_i1	cellulose biosynthetic process [GO:0030244]	intramolecular transferase activity [GO:0016866]	-
TR7745|c0_g3_i1	-	oxidoreductase activity [GO:0016491]	-
TR21091|c0_g1_i1	-	ATP binding [GO:0005524]; protein serine/threonine kinase activity [GO:0004674]	integral component of membrane [GO:0016021]
TR35279|c0_g3_i1	-	-	-
TR30160|c2_g1_i2	-	nucleic acid binding [GO:0003676]; RNA-DNA hybrid ribonuclease activity [GO:0004523]	-
TR30631|c0_g2_i2	positive regulation of cell division [GO:0051781]	chitin binding [GO:0008061]; mannose binding [GO:0005537]	-
TR41826|c0_g1_i1	positive regulation of cell division [GO:0051781]	chitin binding [GO:0008061]; mannose binding [GO:0005537]	-
TR29953|c0_g1_i4	positive regulation of cell division [GO:0051781]	chitin binding [GO:0008061]; mannose binding [GO:0005537]	-
TR41887|c1_g4_i1	microtubule-based process [GO:0007017]	GTPase activity [GO:0003924]; GTP binding [GO:0005525]; structural constituent of cytoskeleton [GO:0005200]	cytoplasm [GO:0005737]; microtubule [GO:0005874]
TR7768|c1_g7_i1	-	ATP binding [GO:0005524]	proteasome complex [GO:0000502]
TR7768|c1_g4_i1	-	ATP binding [GO:0005524]	proteasome complex [GO:0000502]
TR37823|c1_g1_i2	-	sucrose transmembrane transporter activity [GO:0008515]	integral component of plasma membrane [GO:0005887]
TR41336|c0_g1_i8	-	transferase activity, transferring acyl groups other than amino-acyl groups [GO:0016747]	-
TR36437|c1_g1_i6	translation [GO:0006412]	structural constituent of ribosome [GO:0003735]	ribosome [GO:0005840]
TR37485|c1_g2_i1	phosphatidylinositol-mediated signaling [GO:0048015]; phosphatidylinositol phosphorylation [GO:0046854]	kinase activity [GO:0016301]	intracellular [GO:0005622]
TR18940|c0_g1_i1	-	-	-
TR40149|c1_g3_i5	cellular iron ion homeostasis [GO:0006879]; iron ion transport [GO:0006826]	ferric iron binding [GO:0008199]; ferroxidase activity [GO:0004322]	cell [GO:0005623]
TR40149|c1_g3_i2	cellular iron ion homeostasis [GO:0006879]; iron ion transport [GO:0006826]	ferric iron binding [GO:0008199]; ferroxidase activity [GO:0004322]	cell [GO:0005623]
TR34923|c0_g2_i1	-	heme binding [GO:0020037]; metal ion binding [GO:0046872]	integral component of membrane [GO:0016021]
TR40609|c0_g2_i3	-	-	-
TR16505|c0_g1_i1	carbohydrate metabolic process [GO:0005975]	hydrolase activity, hydrolyzing O-glycosyl compounds [GO:0004553]	-
TR16505|c0_g1_i2	carbohydrate metabolic process [GO:0005975]	hydrolase activity, hydrolyzing O-glycosyl compounds [GO:0004553]	-
TR13995|c0_g1_i1	carbohydrate metabolic process [GO:0005975]	hydrolase activity, hydrolyzing O-glycosyl compounds [GO:0004553]	-
TR38806|c2_g1_i1	plant-type cell wall organization [GO:0009664]	-	cell wall [GO:0005618]; extracellular region [GO:0005576]; membrane [GO:0016020]
TR38806|c2_g1_i2	plant-type cell wall organization [GO:0009664]	-	cell wall [GO:0005618]; extracellular region [GO:0005576]; membrane [GO:0016020]
TR38075|c1_g3_i1	glucose metabolic process [GO:0006006]	NAD binding [GO:0051287]; NADP binding [GO:0050661]; oxidoreductase activity, acting on the aldehyde or oxo group of donors, NAD or NADP as acceptor [GO:0016620]	-
TR33849|c0_g1_i2	glucose metabolic process [GO:0006006]	NAD binding [GO:0051287]; NADP binding [GO:0050661]; oxidoreductase activity, acting on the aldehyde or oxo group of donors, NAD or NADP as acceptor [GO:0016620]	-
TR38075|c1_g2_i4	glucose metabolic process [GO:0006006]	NAD binding [GO:0051287]; NADP binding [GO:0050661]; oxidoreductase activity, acting on the aldehyde or oxo group of donors, NAD or NADP as acceptor [GO:0016620]	-
TR4496|c0_g1_i1	detection of visible light [GO:0009584]; protein-chromophore linkage [GO:0018298]; regulation of transcription, DNA-templated [GO:0006355]	photoreceptor activity [GO:0009881]	-
TR40630|c0_g2_i1	circadian rhythm [GO:0007623]; starch metabolic process [GO:0005982]	carbohydrate phosphatase activity [GO:0019203]; protein tyrosine/serine/threonine phosphatase activity [GO:0008138]	amyloplast [GO:0009501]; nucleus [GO:0005634]
TR40630|c0_g6_i2	circadian rhythm [GO:0007623]; starch metabolic process [GO:0005982]	carbohydrate phosphatase activity [GO:0019203]; protein tyrosine/serine/threonine phosphatase activity [GO:0008138]	amyloplast [GO:0009501]; nucleus [GO:0005634]
TR42925|c0_g4_i3	-	-	-
TR6835|c1_g1_i1	-	ATP binding [GO:0005524]; protein kinase activity [GO:0004672]	-
TR25585|c1_g1_i1	-	transporter activity [GO:0005215]	integral component of membrane [GO:0016021]
TR2436|c2_g3_i1	-	-	integral component of membrane [GO:0016021]
TR38181|c0_g2_i1	microtubule-based process [GO:0007017]	GTPase activity [GO:0003924]; GTP binding [GO:0005525]; structural constituent of cytoskeleton [GO:0005200]	cytoplasm [GO:0005737]; microtubule [GO:0005874]
TR41887|c1_g2_i5	microtubule-based process [GO:0007017]	GTPase activity [GO:0003924]; GTP binding [GO:0005525]; structural constituent of cytoskeleton [GO:0005200]	cytoplasm [GO:0005737]; microtubule [GO:0005874]
TR42330|c0_g8_i1	microtubule-based process [GO:0007017]	GTPase activity [GO:0003924]; GTP binding [GO:0005525]; structural constituent of cytoskeleton [GO:0005200]	cytoplasm [GO:0005737]; microtubule [GO:0005874]
TR17360|c1_g1_i1	-	glycopeptide alpha-N-acetylgalactosaminidase activity [GO:0033926]	-
TR32982|c1_g3_i1	transcription, DNA-templated [GO:0006351]	DNA binding [GO:0003677]; transcription factor activity, sequence-specific DNA binding [GO:0003700]	nucleus [GO:0005634]
TR14201|c0_g1_i1	-	-	-
TR33952|c0_g1_i4	-	peptide-N4-(N-acetyl-beta-glucosaminyl)asparagine amidase activity [GO:0000224]	-
TR33952|c0_g1_i2	-	peptide-N4-(N-acetyl-beta-glucosaminyl)asparagine amidase activity [GO:0000224]	-
TR34004|c1_g1_i1	-	peptide-N4-(N-acetyl-beta-glucosaminyl)asparagine amidase activity [GO:0000224]	-
TR43118|c0_g1_i1	-	catalytic activity [GO:0003824]	-
TR15057|c0_g1_i1	-	ATP binding [GO:0005524]; calcium ion binding [GO:0005509]; protein kinase activity [GO:0004672]	-
TR26511|c1_g1_i1	-	ATP binding [GO:0005524]; calcium ion binding [GO:0005509]; protein kinase activity [GO:0004672]	-
TR38195|c0_g1_i4	-	transporter activity [GO:0005215]	integral component of membrane [GO:0016021]
TR35493|c2_g1_i5	-	-	-
TR38782|c0_g1_i2	shikimate metabolic process [GO:0019632]	3-dehydroquinate dehydratase activity [GO:0003855]; NADP binding [GO:0050661]; shikimate 3-dehydrogenase (NADP+) activity [GO:0004764]	-
TR13599|c0_g1_i1	-	-	-
TR34353|c2_g4_i1	-	-	-
TR34353|c2_g3_i1	-	-	-
TR34353|c2_g7_i2	-	-	-
TR7106|c0_g3_i2	transcription, DNA-templated [GO:0006351]	DNA binding [GO:0003677]; transcription factor activity, sequence-specific DNA binding [GO:0003700]	nucleus [GO:0005634]
TR36910|c0_g2_i1	-	transporter activity [GO:0005215]	integral component of membrane [GO:0016021]
TR43128|c0_g2_i1	L-phenylalanine catabolic process [GO:0006559]	ammonia-lyase activity [GO:0016841]	cytoplasm [GO:0005737]
TR36075|c0_g1_i4	-	-	integral component of membrane [GO:0016021]
TR43136|c0_g1_i1	-	-	integral component of membrane [GO:0016021]
TR23668|c0_g1_i1	transcription, DNA-templated [GO:0006351]	DNA binding [GO:0003677]; transcription factor activity, sequence-specific DNA binding [GO:0003700]	nucleus [GO:0005634]
TR39389|c2_g2_i2	transcription, DNA-templated [GO:0006351]	RNA polymerase II transcription factor activity, ligand-activated sequence-specific DNA binding [GO:0004879]; sequence-specific DNA binding [GO:0043565]; steroid hormone receptor activity [GO:0003707]; zinc ion binding [GO:0008270]	nucleus [GO:0005634]
TR650|c0_g1_i1	cell division [GO:0051301]; mitotic nuclear division [GO:0007067]; spindle assembly [GO:0051225]	microtubule minus-end binding [GO:0051011]	HAUS complex [GO:0070652]; phragmoplast [GO:0009524]; spindle microtubule [GO:0005876]
TR11397|c1_g1_i1	fatty acid omega-oxidation [GO:0010430]	oxidoreductase activity, acting on CH-OH group of donors [GO:0016614]	-
TR2237|c0_g1_i1	carbohydrate metabolic process [GO:0005975]	hydrolase activity, hydrolyzing O-glycosyl compounds [GO:0004553]	-
TR18734|c0_g1_i1	microtubule-based process [GO:0007017]	GTPase activity [GO:0003924]; GTP binding [GO:0005525]; structural constituent of cytoskeleton [GO:0005200]	cytoplasm [GO:0005737]; microtubule [GO:0005874]
TR9291|c0_g1_i1	carbohydrate metabolic process [GO:0005975]	glycogen phosphorylase activity [GO:0008184]	-
TR9291|c0_g2_i1	carbohydrate metabolic process [GO:0005975]	glycogen phosphorylase activity [GO:0008184]	-
TR10421|c0_g1_i1	-	-	-
TR28389|c0_g1_i1	-	-	-
TR7645|c0_g1_i8	-	translation initiation factor activity [GO:0003743]	-
TR33386|c2_g2_i4	auxin polar transport [GO:0009926]; establishment or maintenance of transmembrane electrochemical gradient [GO:0010248]; leaf development [GO:0048366]; proton transport [GO:0015992]; response to salt stress [GO:0009651]; response to water deprivation [GO:0009414]	hydrogen-translocating pyrophosphatase activity [GO:0009678]; inorganic diphosphatase activity [GO:0004427]; metal ion binding [GO:0046872]	chloroplast [GO:0009507]; chloroplast envelope [GO:0009941]; endosome membrane [GO:0010008]; Golgi apparatus [GO:0005794]; integral component of membrane [GO:0016021]; membrane [GO:0016020]; mitochondrion [GO:0005739]; plant-type vacuole [GO:0000325]; plant-type vacuole membrane [GO:0009705]; plasma membrane [GO:0005886]; vacuolar membrane [GO:0005774]; vacuole [GO:0005773]
TR6626|c0_g1_i1	-	acyl-CoA dehydrogenase activity [GO:0003995]	-
TR28448|c0_g1_i1	ATP hydrolysis coupled proton transport [GO:0015991]; ATP metabolic process [GO:0046034]	ATP binding [GO:0005524]; hydrolase activity, acting on acid anhydrides, catalyzing transmembrane movement of substances [GO:0016820]	proton-transporting V-type ATPase, V1 domain [GO:0033180]; vacuolar membrane [GO:0005774]
TR28942|c0_g1_i1	ATP hydrolysis coupled proton transport [GO:0015991]; ATP metabolic process [GO:0046034]	ATP binding [GO:0005524]; hydrolase activity, acting on acid anhydrides, catalyzing transmembrane movement of substances [GO:0016820]	proton-transporting V-type ATPase, V1 domain [GO:0033180]; vacuolar membrane [GO:0005774]
TR10923|c0_g1_i1	amine metabolic process [GO:0009308]	copper ion binding [GO:0005507]; primary amine oxidase activity [GO:0008131]; quinone binding [GO:0048038]	-
TR38742|c1_g3_i1	-	-	-
TR38742|c1_g1_i7	-	-	-
TR38742|c1_g1_i3	-	-	-
TR12131|c0_g2_i1	DNA integration [GO:0015074]	nucleic acid binding [GO:0003676]	integral component of membrane [GO:0016021]
TR18038|c0_g1_i1	carbohydrate metabolic process [GO:0005975]	hydrolase activity, hydrolyzing O-glycosyl compounds [GO:0004553]	-
TR13839|c0_g1_i1	glycolytic process [GO:0006096]	magnesium ion binding [GO:0000287]; phosphopyruvate hydratase activity [GO:0004634]	phosphopyruvate hydratase complex [GO:0000015]
TR3303|c0_g2_i1	-	translation elongation factor activity [GO:0003746]	-
TR28200|c0_g1_i2	regulation of Rho protein signal transduction [GO:0035023]	metal ion binding [GO:0046872]; Rho guanyl-nucleotide exchange factor activity [GO:0005089]	-
TR10481|c0_g1_i1	-	lyase activity [GO:0016829]	-
TR16542|c0_g1_i1	lipid transport [GO:0006869]	lipid binding [GO:0008289]	-
TR42463|c0_g1_i2	-	-	-
TR33504|c1_g1_i2	deoxyhypusine biosynthetic process from spermidine [GO:0050983]; peptidyl-lysine modification to peptidyl-hypusine [GO:0008612]	deoxyhypusine synthase activity [GO:0034038]	-
TR41631|c2_g3_i2	lipid metabolic process [GO:0006629]	oxidoreductase activity, acting on paired donors, with oxidation of a pair of donors resulting in the reduction of molecular oxygen to two molecules of water [GO:0016717]	integral component of membrane [GO:0016021]
TR6331|c0_g1_i1	transcription, DNA-templated [GO:0006351]	DNA binding [GO:0003677]; DNA-directed RNA polymerase activity [GO:0003899]	-
TR6331|c0_g2_i1	transcription, DNA-templated [GO:0006351]	DNA binding [GO:0003677]; DNA-directed RNA polymerase activity [GO:0003899]	-
TR13950|c0_g1_i1	transcription, DNA-templated [GO:0006351]	DNA binding [GO:0003677]; DNA-directed RNA polymerase activity [GO:0003899]; ribonucleoside binding [GO:0032549]	-
TR42845|c0_g1_i2	-	ATP:ADP antiporter activity [GO:0005471]; ATP binding [GO:0005524]	integral component of membrane [GO:0016021]
TR19563|c0_g1_i1	-	-	-
TR30441|c0_g1_i1	-	alcohol dehydrogenase (NAD) activity [GO:0004022]; zinc ion binding [GO:0008270]	-
TR39217|c0_g1_i1	cellulose biosynthetic process [GO:0030244]; cell wall organization [GO:0071555]	cellulose synthase (UDP-forming) activity [GO:0016760]	integral component of membrane [GO:0016021]
TR36626|c1_g1_i4	-	transmembrane transporter activity [GO:0022857]	integral component of membrane [GO:0016021]
TR34519|c0_g1_i1	-	-	-
TR20687|c1_g1_i1	-	ATP binding [GO:0005524]; protein kinase activity [GO:0004672]	integral component of membrane [GO:0016021]
TR7029|c0_g1_i2	aromatic amino acid family biosynthetic process [GO:0009073]	3-deoxy-7-phosphoheptulonate synthase activity [GO:0003849]	-
TR26619|c0_g1_i2	-	flavin adenine dinucleotide binding [GO:0050660]; N,N-dimethylaniline monooxygenase activity [GO:0004499]; NADP binding [GO:0050661]	-
TR7751|c1_g3_i1	fatty acid biosynthetic process [GO:0006633]	transferase activity, transferring acyl groups other than amino-acyl groups [GO:0016747]	-
TR37004|c0_g3_i2	-	peroxidase activity [GO:0004601]; peroxiredoxin activity [GO:0051920]	chloroplast thylakoid [GO:0009534]
TR38484|c1_g2_i3	cyanide catabolic process [GO:0019500]; detoxification of nitrogen compound [GO:0051410]	3-cyanoalanine hydratase activity [GO:0047558]; cyanoalanine nitrilase activity [GO:0047427]	-
TR3444|c0_g3_i1	-	isoprene synthase activity [GO:0034009]; magnesium ion binding [GO:0000287]	chloroplast [GO:0009507]
TR29875|c0_g1_i1	mRNA processing [GO:0006397]	nucleotide binding [GO:0000166]; RNA binding [GO:0003723]	nucleus [GO:0005634]
TR33247|c2_g4_i1	translation [GO:0006412]	structural constituent of ribosome [GO:0003735]	ribosome [GO:0005840]
TR42011|c0_g5_i1	lipid metabolic process [GO:0006629]	oxidoreductase activity, acting on paired donors, with oxidation of a pair of donors resulting in the reduction of molecular oxygen to two molecules of water [GO:0016717]	integral component of membrane [GO:0016021]
TR42011|c0_g1_i1	lipid metabolic process [GO:0006629]	oxidoreductase activity, acting on paired donors, with oxidation of a pair of donors resulting in the reduction of molecular oxygen to two molecules of water [GO:0016717]	integral component of membrane [GO:0016021]
TR42011|c0_g1_i2	lipid metabolic process [GO:0006629]	oxidoreductase activity, acting on paired donors, with oxidation of a pair of donors resulting in the reduction of molecular oxygen to two molecules of water [GO:0016717]	integral component of membrane [GO:0016021]
TR42388|c2_g2_i3	aromatic amino acid family biosynthetic process [GO:0009073]	3-deoxy-7-phosphoheptulonate synthase activity [GO:0003849]	-
TR40004|c1_g1_i8	aromatic amino acid family biosynthetic process [GO:0009073]	3-dehydroquinate synthase activity [GO:0003856]	cytoplasm [GO:0005737]
TR17714|c0_g2_i1	aromatic amino acid family biosynthetic process [GO:0009073]; chorismate metabolic process [GO:0046417]	chorismate mutase activity [GO:0004106]	-
TR23474|c0_g3_i1	aromatic amino acid family biosynthetic process [GO:0009073]; chorismate metabolic process [GO:0046417]	chorismate mutase activity [GO:0004106]	-
TR36625|c1_g1_i1	aromatic amino acid family biosynthetic process [GO:0009073]; chorismate metabolic process [GO:0046417]	chorismate mutase activity [GO:0004106]	-
TR36625|c1_g1_i2	aromatic amino acid family biosynthetic process [GO:0009073]; chorismate metabolic process [GO:0046417]	chorismate mutase activity [GO:0004106]	-
TR29397|c1_g1_i1	-	ATP binding [GO:0005524]; protein kinase activity [GO:0004672]	-
TR37518|c2_g5_i1	ribosomal large subunit assembly [GO:0000027]; translation [GO:0006412]	rRNA binding [GO:0019843]; structural constituent of ribosome [GO:0003735]	chloroplast [GO:0009507]; cytosol [GO:0005829]; cytosolic large ribosomal subunit [GO:0022625]; nucleolus [GO:0005730]; plasmodesma [GO:0009506]; vacuole [GO:0005773]
TR31486|c0_g1_i5	-	-	integral component of membrane [GO:0016021]
TR34661|c0_g3_i1	-	-	cytoskeleton [GO:0005856]
TR18875|c2_g1_i1	-	helicase activity [GO:0004386]; metal ion binding [GO:0046872]; ubiquitin-protein transferase activity [GO:0004842]	-
TR40993|c0_g1_i3	nitrate assimilation [GO:0042128]	molybdenum ion binding [GO:0030151]; oxidoreductase activity [GO:0016491]	-
TR32301|c0_g2_i1	-	ATP binding [GO:0005524]; protein serine/threonine kinase activity [GO:0004674]	-
TR25767|c1_g1_i1	cell redox homeostasis [GO:0045454]; glycerol ether metabolic process [GO:0006662]	protein disulfide oxidoreductase activity [GO:0015035]	cell [GO:0005623]
TR25484|c0_g1_i1	-	transferase activity, transferring acyl groups other than amino-acyl groups [GO:0016747]	-
TR36494|c0_g1_i6	-	DNA binding [GO:0003677]	-
TR42611|c0_g3_i1	-	-	-
TR42146|c1_g1_i1	carbohydrate metabolic process [GO:0005975]	coenzyme binding [GO:0050662]; racemase and epimerase activity, acting on carbohydrates and derivatives [GO:0016857]	integral component of membrane [GO:0016021]
TR41968|c0_g6_i1	protein refolding [GO:0042026]	ATP binding [GO:0005524]	cytoplasm [GO:0005737]
TR42254|c0_g3_i1	protein refolding [GO:0042026]	ATP binding [GO:0005524]	cytoplasm [GO:0005737]
TR27156|c0_g1_i2	protein refolding [GO:0042026]	ATP binding [GO:0005524]	cytoplasm [GO:0005737]
TR27156|c0_g1_i1	protein refolding [GO:0042026]	ATP binding [GO:0005524]	cytoplasm [GO:0005737]
TR909|c0_g1_i1	-	-	-
TR39861|c0_g2_i1	-	transferase activity, transferring hexosyl groups [GO:0016758]	-
TR39861|c0_g1_i2	-	transferase activity, transferring hexosyl groups [GO:0016758]	-
TR32206|c0_g7_i1	-	-	-
TR32206|c0_g4_i2	-	-	-
TR6424|c0_g1_i1	-	-	-
TR2901|c0_g1_i1	-	transporter activity [GO:0005215]	membrane [GO:0016020]
TR7711|c0_g3_i1	biosynthetic process [GO:0009058]	transferase activity, transferring acyl groups [GO:0016746]	-
TR31673|c1_g2_i6	photosynthesis, light harvesting [GO:0009765]; protein-chromophore linkage [GO:0018298]	chlorophyll binding [GO:0016168]; metal ion binding [GO:0046872]	chloroplast [GO:0009507]; integral component of membrane [GO:0016021]; photosystem I [GO:0009522]; photosystem II [GO:0009523]
TR43106|c1_g6_i1	L-phenylalanine catabolic process [GO:0006559]	ammonia-lyase activity [GO:0016841]	cytoplasm [GO:0005737]
TR19334|c0_g1_i1	carbohydrate metabolic process [GO:0005975]	hydrolase activity, hydrolyzing O-glycosyl compounds [GO:0004553]	-
TR2402|c0_g1_i1	carbohydrate metabolic process [GO:0005975]	hydrolase activity, hydrolyzing O-glycosyl compounds [GO:0004553]	-
TR41279|c0_g1_i1	-	ATP binding [GO:0005524]; protein kinase activity [GO:0004672]	-
TR41599|c0_g3_i5	-	ATP binding [GO:0005524]; protein kinase activity [GO:0004672]	-
TR41279|c0_g1_i4	-	ATP binding [GO:0005524]; protein kinase activity [GO:0004672]	-
TR36635|c0_g5_i1	actin filament depolymerization [GO:0030042]	-	actin cytoskeleton [GO:0015629]
TR41728|c0_g2_i3	glutathione metabolic process [GO:0006749]	glutathione transferase activity [GO:0004364]; translation elongation factor activity [GO:0003746]	cytoplasm [GO:0005737]; nucleus [GO:0005634]
TR7063|c0_g1_i1	-	-	-
TR13564|c0_g1_i1	-	-	-
TR7633|c0_g1_i1	-	-	integral component of membrane [GO:0016021]
TR7151|c1_g1_i2	transmembrane transport [GO:0055085]	-	integral component of membrane [GO:0016021]
TR31226|c0_g2_i1	nucleotide-excision repair [GO:0006289]; proteasome-mediated ubiquitin-dependent protein catabolic process [GO:0043161]	damaged DNA binding [GO:0003684]	nucleus [GO:0005634]
TR12802|c0_g1_i1	-	NAD binding [GO:0051287]; oxidoreductase activity, acting on the CH-OH group of donors, NAD or NADP as acceptor [GO:0016616]	-
TR28243|c0_g1_i1	-	ligase activity [GO:0016874]	-
TR40830|c0_g3_i1	isoprenoid biosynthetic process [GO:0008299]	1-deoxy-D-xylulose-5-phosphate reductoisomerase activity [GO:0030604]; isomerase activity [GO:0016853]; metal ion binding [GO:0046872]; NADPH binding [GO:0070402]	-
TR3996|c0_g1_i1	-	nucleic acid binding [GO:0003676]; RNA-DNA hybrid ribonuclease activity [GO:0004523]	-
TR28010|c0_g1_i2	-	nucleic acid binding [GO:0003676]; RNA-DNA hybrid ribonuclease activity [GO:0004523]	-
TR19540|c0_g1_i1	-	nucleic acid binding [GO:0003676]; RNA-DNA hybrid ribonuclease activity [GO:0004523]	-
TR27043|c1_g1_i2	-	catalytic activity [GO:0003824]	-
TR41230|c1_g1_i3	photosynthesis, light harvesting [GO:0009765]; protein-chromophore linkage [GO:0018298]	chlorophyll binding [GO:0016168]; metal ion binding [GO:0046872]	chloroplast [GO:0009507]; integral component of membrane [GO:0016021]; photosystem I [GO:0009522]; photosystem II [GO:0009523]
TR41230|c1_g4_i1	photosynthesis, light harvesting [GO:0009765]; protein-chromophore linkage [GO:0018298]	chlorophyll binding [GO:0016168]; metal ion binding [GO:0046872]	chloroplast [GO:0009507]; integral component of membrane [GO:0016021]; photosystem I [GO:0009522]; photosystem II [GO:0009523]
TR1046|c0_g1_i1	-	catalytic activity [GO:0003824]; coenzyme binding [GO:0050662]	-
TR7482|c0_g1_i3	-	sequence-specific DNA binding [GO:0043565]; transcription factor activity, sequence-specific DNA binding [GO:0003700]	-
TR17359|c1_g1_i1	-	amino acid transmembrane transporter activity [GO:0015171]	integral component of membrane [GO:0016021]
TR3414|c2_g1_i1	-	-	integral component of membrane [GO:0016021]
TR31988|c0_g1_i4	-	-	integral component of membrane [GO:0016021]
TR38157|c0_g3_i1	biosynthetic process [GO:0009058]	nucleotidyltransferase activity [GO:0016779]	-
TR12670|c0_g1_i1	-	glycopeptide alpha-N-acetylgalactosaminidase activity [GO:0033926]	-
TR2318|c4_g1_i1	-	oxidoreductase activity [GO:0016491]	integral component of membrane [GO:0016021]
TR17985|c0_g1_i3	-	ATP binding [GO:0005524]	-
TR5654|c0_g2_i1	protein transport [GO:0015031]	-	integral component of membrane [GO:0016021]
TR15463|c0_g1_i1	-	metal ion binding [GO:0046872]; oxidoreductase activity, acting on single donors with incorporation of molecular oxygen, incorporation of two atoms of oxygen [GO:0016702]	-
TR32145|c1_g1_i3	ATP hydrolysis coupled proton transport [GO:0015991]	proton-transporting ATPase activity, rotational mechanism [GO:0046961]	proton-transporting two-sector ATPase complex, catalytic domain [GO:0033178]
TR26616|c0_g1_i4	protein folding [GO:0006457]; response to stress [GO:0006950]	ATP binding [GO:0005524]	-
TR26616|c0_g1_i1	protein folding [GO:0006457]; response to stress [GO:0006950]	ATP binding [GO:0005524]	-
TR24397|c0_g1_i1	protein folding [GO:0006457]; response to stress [GO:0006950]	ATP binding [GO:0005524]	-
TR26616|c0_g1_i3	protein folding [GO:0006457]; response to stress [GO:0006950]	ATP binding [GO:0005524]	-
TR26122|c0_g2_i1	protein folding [GO:0006457]; response to stress [GO:0006950]	ATP binding [GO:0005524]	-
TR31818|c1_g3_i1	protein folding [GO:0006457]; response to stress [GO:0006950]	ATP binding [GO:0005524]	-
TR31818|c0_g1_i1	protein folding [GO:0006457]; response to stress [GO:0006950]	ATP binding [GO:0005524]	-
TR42093|c0_g1_i2	-	heme binding [GO:0020037]; iron ion binding [GO:0005506]; monooxygenase activity [GO:0004497]; oxidoreductase activity, acting on paired donors, with incorporation or reduction of molecular oxygen [GO:0016705]	-
TR7670|c0_g2_i1	glucose metabolic process [GO:0006006]	NAD binding [GO:0051287]; NADP binding [GO:0050661]; oxidoreductase activity, acting on the aldehyde or oxo group of donors, NAD or NADP as acceptor [GO:0016620]	-
TR7670|c0_g2_i5	glucose metabolic process [GO:0006006]	NAD binding [GO:0051287]; NADP binding [GO:0050661]; oxidoreductase activity, acting on the aldehyde or oxo group of donors, NAD or NADP as acceptor [GO:0016620]	-
TR9076|c0_g3_i1	DNA integration [GO:0015074]	nucleic acid binding [GO:0003676]; zinc ion binding [GO:0008270]	-
TR7715|c0_g2_i1	-	heme binding [GO:0020037]; iron ion binding [GO:0005506]; trans-cinnamate 4-monooxygenase activity [GO:0016710]	-
TR7715|c0_g7_i1	-	heme binding [GO:0020037]; iron ion binding [GO:0005506]; trans-cinnamate 4-monooxygenase activity [GO:0016710]	-
TR36672|c0_g1_i4	photosynthesis, light harvesting [GO:0009765]; protein-chromophore linkage [GO:0018298]	chlorophyll binding [GO:0016168]	chloroplast [GO:0009507]; integral component of membrane [GO:0016021]; photosystem II [GO:0009523]
TR17181|c0_g1_i1	carbohydrate metabolic process [GO:0005975]	hydrolase activity, hydrolyzing O-glycosyl compounds [GO:0004553]	-
TR31845|c0_g2_i2	photosynthesis [GO:0015979]	-	photosystem I reaction center [GO:0009538]
TR32496|c0_g3_i2	photosynthesis [GO:0015979]	-	photosystem I [GO:0009522]
TR32335|c0_g2_i3	photosynthesis [GO:0015979]	-	photosystem I [GO:0009522]
TR32335|c0_g1_i1	photosynthesis [GO:0015979]	-	photosystem I [GO:0009522]
TR35482|c0_g3_i1	auxin-activated signaling pathway [GO:0009734]; regulation of transcription, DNA-templated [GO:0006355]; transcription, DNA-templated [GO:0006351]	-	nucleus [GO:0005634]
TR29801|c0_g1_i1	auxin-activated signaling pathway [GO:0009734]; regulation of transcription, DNA-templated [GO:0006355]; transcription, DNA-templated [GO:0006351]	-	nucleus [GO:0005634]
TR29801|c0_g1_i4	auxin-activated signaling pathway [GO:0009734]; regulation of transcription, DNA-templated [GO:0006355]; transcription, DNA-templated [GO:0006351]	-	nucleus [GO:0005634]
TR35482|c0_g2_i3	auxin-activated signaling pathway [GO:0009734]; regulation of transcription, DNA-templated [GO:0006355]; transcription, DNA-templated [GO:0006351]	-	nucleus [GO:0005634]
TR35482|c1_g2_i2	auxin-activated signaling pathway [GO:0009734]; regulation of transcription, DNA-templated [GO:0006355]; transcription, DNA-templated [GO:0006351]	-	nucleus [GO:0005634]
TR35482|c1_g2_i3	auxin-activated signaling pathway [GO:0009734]; regulation of transcription, DNA-templated [GO:0006355]; transcription, DNA-templated [GO:0006351]	-	nucleus [GO:0005634]
TR35482|c1_g1_i3	auxin-activated signaling pathway [GO:0009734]; regulation of transcription, DNA-templated [GO:0006355]; transcription, DNA-templated [GO:0006351]	-	nucleus [GO:0005634]
TR35482|c1_g1_i2	auxin-activated signaling pathway [GO:0009734]; regulation of transcription, DNA-templated [GO:0006355]; transcription, DNA-templated [GO:0006351]	-	nucleus [GO:0005634]
TR2569|c0_g1_i1	-	cysteine-type endopeptidase inhibitor activity [GO:0004869]	-
TR30126|c0_g3_i2	-	cysteine-type endopeptidase inhibitor activity [GO:0004869]	-
TR13384|c0_g1_i1	endocytosis [GO:0006897]; intracellular protein transport [GO:0006886]	structural molecule activity [GO:0005198]	clathrin coat of coated pit [GO:0030132]; clathrin coat of trans-Golgi network vesicle [GO:0030130]; Golgi apparatus [GO:0005794]; plasma membrane [GO:0005886]; plasmodesma [GO:0009506]; vacuolar membrane [GO:0005774]; vacuole [GO:0005773]
TR36339|c0_g3_i5	-	-	-
TR15748|c0_g1_i1	nucleotide-excision repair [GO:0006289]; transcription, DNA-templated [GO:0006351]	zinc ion binding [GO:0008270]	core TFIIH complex [GO:0000439]
TR15395|c0_g1_i1	carbohydrate phosphorylation [GO:0046835]	ATP binding [GO:0005524]; L-arabinokinase activity [GO:0009702]	cytosol [GO:0005829]; integral component of membrane [GO:0016021]; plasmodesma [GO:0009506]
TR32021|c2_g1_i2	-	copper ion binding [GO:0005507]; oxidoreductase activity [GO:0016491]	-
TR37162|c2_g3_i1	cell differentiation [GO:0030154]; floral organ development [GO:0048437]; gametophyte development [GO:0048229]; regulation of meristem growth [GO:0010075]	ATP binding [GO:0005524]; protein serine/threonine kinase activity [GO:0004674]; receptor serine/threonine kinase binding [GO:0033612]	integral component of membrane [GO:0016021]; plasma membrane [GO:0005886]
TR37162|c2_g1_i4	cell differentiation [GO:0030154]; floral organ development [GO:0048437]; gametophyte development [GO:0048229]; regulation of meristem growth [GO:0010075]	ATP binding [GO:0005524]; protein serine/threonine kinase activity [GO:0004674]; receptor serine/threonine kinase binding [GO:0033612]	integral component of membrane [GO:0016021]; plasma membrane [GO:0005886]
TR10357|c0_g2_i1	-	ATPase activity, coupled to transmembrane movement of substances [GO:0042626]; ATP binding [GO:0005524]	integral component of membrane [GO:0016021]
TR34127|c0_g1_i1	-	transferase activity, transferring hexosyl groups [GO:0016758]	-
TR36739|c0_g1_i4	-	transferase activity, transferring hexosyl groups [GO:0016758]	-
TR40129|c1_g2_i2	-	-	-
TR40129|c0_g1_i1	-	-	-
TR40129|c1_g1_i3	-	-	-
TR40129|c0_g2_i1	-	-	-
TR40129|c1_g1_i1	-	-	-
TR29211|c0_g1_i7	-	-	-
TR7663|c1_g1_i1	S-adenosylmethionine biosynthetic process [GO:0006556]	ATP binding [GO:0005524]; methionine adenosyltransferase activity [GO:0004478]	-
TR4205|c0_g1_i1	negative regulation of ethylene-activated signaling pathway [GO:0010105]	ethylene binding [GO:0051740]; ethylene receptor activity [GO:0038199]; phosphorelay sensor kinase activity [GO:0000155]	endoplasmic reticulum membrane [GO:0005789]; integral component of membrane [GO:0016021]
TR28054|c0_g1_i1	-	-	-
TR38650|c0_g2_i1	photosynthetic electron transport in photosystem II [GO:0009772]; protein-chromophore linkage [GO:0018298]; response to herbicide [GO:0009635]	chlorophyll binding [GO:0016168]; electron transporter, transferring electrons within the cyclic electron transport pathway of photosynthesis activity [GO:0045156]; metal ion binding [GO:0046872]; oxidoreductase activity [GO:0016491]	chloroplast thylakoid membrane [GO:0009535]; integral component of membrane [GO:0016021]; photosystem II [GO:0009523]
TR34233|c1_g1_i3	translation [GO:0006412]	structural constituent of ribosome [GO:0003735]	mitochondrion [GO:0005739]; ribosome [GO:0005840]
TR21073|c0_g1_i1	-	ATP binding [GO:0005524]; protein serine/threonine kinase activity [GO:0004674]	-
TR7185|c3_g1_i1	carbon utilization [GO:0015976]	carbonate dehydratase activity [GO:0004089]; zinc ion binding [GO:0008270]	-
TR26948|c0_g1_i1	carbon utilization [GO:0015976]	carbonate dehydratase activity [GO:0004089]; zinc ion binding [GO:0008270]	-
TR41267|c0_g1_i2	proteolysis [GO:0006508]	-	proteasome regulatory particle [GO:0005838]
TR40569|c0_g5_i1	proteolysis [GO:0006508]	-	proteasome regulatory particle [GO:0005838]
TR40569|c0_g3_i1	proteolysis [GO:0006508]	-	proteasome regulatory particle [GO:0005838]
TR41267|c0_g2_i1	proteolysis [GO:0006508]	-	proteasome regulatory particle [GO:0005838]
TR2847|c0_g1_i3	-	-	-
TR19699|c0_g1_i1	-	methyltransferase activity [GO:0008168]	-
TR24613|c0_g1_i1	-	methyltransferase activity [GO:0008168]	-
TR23825|c0_g2_i1	DNA integration [GO:0015074]	nucleic acid binding [GO:0003676]; zinc ion binding [GO:0008270]	-
TR31142|c0_g4_i1	DNA integration [GO:0015074]	nucleic acid binding [GO:0003676]; zinc ion binding [GO:0008270]	-
TR22833|c0_g1_i1	DNA integration [GO:0015074]	nucleic acid binding [GO:0003676]	-
TR36645|c0_g2_i1	auxin-activated signaling pathway [GO:0009734]; regulation of transcription, DNA-templated [GO:0006355]; transcription, DNA-templated [GO:0006351]	-	nucleus [GO:0005634]
TR36645|c1_g1_i4	auxin-activated signaling pathway [GO:0009734]; regulation of transcription, DNA-templated [GO:0006355]; transcription, DNA-templated [GO:0006351]	-	nucleus [GO:0005634]
TR7477|c0_g3_i2	small GTPase mediated signal transduction [GO:0007264]	GTP binding [GO:0005525]	intracellular [GO:0005622]
TR42510|c2_g2_i1	dimethylallyl diphosphate biosynthetic process [GO:0050992]; isopentenyl diphosphate biosynthetic process, methylerythritol 4-phosphate pathway [GO:0019288]	4-hydroxy-3-methylbut-2-en-1-yl diphosphate reductase activity [GO:0051745]; metal ion binding [GO:0046872]	-
TR42713|c0_g6_i3	dimethylallyl diphosphate biosynthetic process [GO:0050992]; isopentenyl diphosphate biosynthetic process, methylerythritol 4-phosphate pathway [GO:0019288]	4-hydroxy-3-methylbut-2-en-1-yl diphosphate reductase activity [GO:0051745]; metal ion binding [GO:0046872]	-
TR42510|c2_g1_i2	dimethylallyl diphosphate biosynthetic process [GO:0050992]; isopentenyl diphosphate biosynthetic process, methylerythritol 4-phosphate pathway [GO:0019288]	4-hydroxy-3-methylbut-2-en-1-yl diphosphate reductase activity [GO:0051745]; metal ion binding [GO:0046872]	-
TR42713|c0_g5_i2	dimethylallyl diphosphate biosynthetic process [GO:0050992]; isopentenyl diphosphate biosynthetic process, methylerythritol 4-phosphate pathway [GO:0019288]	4-hydroxy-3-methylbut-2-en-1-yl diphosphate reductase activity [GO:0051745]; metal ion binding [GO:0046872]	-
TR35130|c1_g1_i1	-	ATP binding [GO:0005524]	-
TR30041|c1_g1_i1	-	GTPase activity [GO:0003924]; GTP binding [GO:0005525]; translation elongation factor activity [GO:0003746]	-
TR30067|c0_g1_i1	-	-	-
TR14811|c0_g1_i1	-	-	-
TR7497|c0_g11_i4	-	-	-
TR7497|c0_g9_i5	-	-	-
TR38394|c1_g4_i1	-	-	-
TR42152|c0_g2_i1	-	-	-
TR35902|c1_g3_i2	-	-	-
TR30509|c1_g1_i3	-	-	-
TR40995|c0_g1_i3	-	-	-
TR23968|c0_g1_i1	-	-	-
TR43095|c4_g3_i1	-	-	-
TR37333|c0_g1_i2	-	-	-
TR37333|c0_g2_i1	-	-	-
TR42047|c0_g7_i2	-	sucrose transmembrane transporter activity [GO:0008515]	integral component of plasma membrane [GO:0005887]
TR42047|c0_g7_i3	-	sucrose transmembrane transporter activity [GO:0008515]	integral component of plasma membrane [GO:0005887]
TR41548|c0_g1_i3	fatty acid biosynthetic process [GO:0006633]	3-oxoacyl-[acyl-carrier-protein] synthase activity [GO:0004315]	-
TR41548|c0_g1_i1	fatty acid biosynthetic process [GO:0006633]	3-oxoacyl-[acyl-carrier-protein] synthase activity [GO:0004315]	-
TR40473|c0_g1_i2	signal transduction [GO:0007165]	ATP binding [GO:0005524]; protein serine/threonine kinase activity [GO:0004674]	-
TR40473|c0_g1_i5	signal transduction [GO:0007165]	ATP binding [GO:0005524]; protein serine/threonine kinase activity [GO:0004674]	-
TR39708|c0_g1_i2	-	-	-
TR39034|c4_g2_i1	photosynthesis, light harvesting [GO:0009765]; protein-chromophore linkage [GO:0018298]	chlorophyll binding [GO:0016168]; metal ion binding [GO:0046872]	chloroplast [GO:0009507]; integral component of membrane [GO:0016021]; photosystem I [GO:0009522]; photosystem II [GO:0009523]
TR17614|c0_g1_i2	photosynthesis, light harvesting [GO:0009765]; protein-chromophore linkage [GO:0018298]	chlorophyll binding [GO:0016168]; metal ion binding [GO:0046872]	chloroplast [GO:0009507]; integral component of membrane [GO:0016021]; photosystem I [GO:0009522]; photosystem II [GO:0009523]
TR36972|c3_g2_i2	-	-	-
TR38971|c3_g1_i1	carbon fixation [GO:0015977]; photorespiration [GO:0009853]; photosynthesis [GO:0015979]	monooxygenase activity [GO:0004497]; ribulose-bisphosphate carboxylase activity [GO:0016984]	chloroplast [GO:0009507]
TR27165|c1_g1_i1	response to stress [GO:0006950]	-	-
TR32162|c0_g1_i1	translation [GO:0006412]	structural constituent of ribosome [GO:0003735]	ribosome [GO:0005840]
TR30146|c0_g1_i4	-	DNA binding [GO:0003677]	nucleosome [GO:0000786]; nucleus [GO:0005634]
TR7402|c0_g1_i3	ribosome biogenesis [GO:0042254]	RNA binding [GO:0003723]	intracellular ribonucleoprotein complex [GO:0030529]; nucleolus [GO:0005730]
TR33705|c0_g4_i1	translation [GO:0006412]	structural constituent of ribosome [GO:0003735]	ribosome [GO:0005840]
TR26737|c0_g1_i1	-	-	integral component of membrane [GO:0016021]
TR32715|c1_g6_i2	photosynthesis, light harvesting [GO:0009765]; protein-chromophore linkage [GO:0018298]	chlorophyll binding [GO:0016168]	chloroplast [GO:0009507]; integral component of membrane [GO:0016021]; photosystem II [GO:0009523]
TR43128|c0_g2_i2	-	lyase activity [GO:0016829]	-
TR1564|c0_g1_i1	-	heme binding [GO:0020037]; iron ion binding [GO:0005506]; methyltransferase activity [GO:0008168]; monooxygenase activity [GO:0004497]; oxidoreductase activity, acting on paired donors, with incorporation or reduction of molecular oxygen [GO:0016705]	-
TR28993|c0_g1_i3	plant-type cell wall organization [GO:0009664]	-	cell wall [GO:0005618]; extracellular region [GO:0005576]; membrane [GO:0016020]
TR15812|c0_g1_i1	-	-	-
TR43134|c0_g2_i4	protein folding [GO:0006457]; response to stress [GO:0006950]	ATP binding [GO:0005524]	-
TR1777|c0_g1_i1	-	ATP binding [GO:0005524]; hydrolase activity [GO:0016787]	integral component of membrane [GO:0016021]
TR7631|c0_g2_i4	-	hydro-lyase activity [GO:0016836]	-
TR7631|c0_g2_i1	-	hydro-lyase activity [GO:0016836]	-
TR6250|c0_g1_i1	-	-	integral component of membrane [GO:0016021]
TR37806|c0_g3_i1	-	-	-
TR32633|c1_g1_i1	-	-	-
TR36228|c0_g3_i2	-	DNA binding [GO:0003677]; zinc ion binding [GO:0008270]	-
TR36303|c0_g2_i4	intracellular protein transport [GO:0006886]	-	endoplasmic reticulum [GO:0005783]; integral component of membrane [GO:0016021]
TR26338|c0_g1_i1	-	-	-
TR26338|c0_g2_i1	-	-	-
TR6627|c0_g1_i1	-	-	-
TR15123|c0_g1_i1	-	-	-
TR3504|c0_g2_i2	-	-	integral component of membrane [GO:0016021]
TR34761|c1_g2_i1	-	catalytic activity [GO:0003824]; DNA binding [GO:0003677]	-
TR5713|c0_g1_i1	-	-	-
TR30944|c0_g1_i1	-	-	integral component of membrane [GO:0016021]
TR18298|c0_g1_i1	-	-	-
TR18960|c0_g1_i1	-	-	-
TR30769|c1_g1_i3	purine ribonucleoside salvage [GO:0006166]	adenosine kinase activity [GO:0004001]	-
TR37034|c0_g1_i1	metabolic process [GO:0008152]	-	-
TR26549|c0_g1_i1	-	-	-
TR33001|c0_g1_i1	purine ribonucleoside salvage [GO:0006166]	hypoxanthine phosphoribosyltransferase activity [GO:0004422]	cytoplasm [GO:0005737]
TR32063|c0_g1_i2	-	oxidoreductase activity [GO:0016491]; zinc ion binding [GO:0008270]	-
TR2056|c1_g1_i2	-	-	-
TR2056|c0_g1_i1	-	-	-
TR900|c1_g1_i1	-	-	-
TR26934|c1_g1_i1	lipid catabolic process [GO:0016042]	hydrolase activity [GO:0016787]	-
TR29398|c0_g1_i1	-	-	-
TR25282|c0_g1_i1	proton transport [GO:0015992]	hydrogen-translocating pyrophosphatase activity [GO:0009678]; inorganic diphosphatase activity [GO:0004427]	integral component of membrane [GO:0016021]
TR3945|c1_g1_i2	-	zinc ion binding [GO:0008270]	-
TR32996|c0_g4_i1	-	nucleotide binding [GO:0000166]; RNA binding [GO:0003723]	-
TR35171|c0_g3_i1	-	-	-
TR35171|c1_g1_i1	-	-	-
TR39540|c0_g1_i2	transport [GO:0006810]	-	integral component of membrane [GO:0016021]
TR19884|c0_g1_i2	-	zinc ion binding [GO:0008270]	-
TR28621|c1_g1_i1	-	-	integral component of membrane [GO:0016021]
TR39695|c0_g1_i1	-	-	integral component of membrane [GO:0016021]
TR36213|c1_g2_i4	regulation of transcription, DNA-templated [GO:0006355]	transcription cofactor activity [GO:0003712]	-
TR36213|c1_g2_i1	regulation of transcription, DNA-templated [GO:0006355]	transcription cofactor activity [GO:0003712]	-
TR32169|c1_g3_i10	regulation of lipid kinase activity [GO:0043550]	-	PAS complex [GO:0070772]
TR13025|c0_g1_i1	mannose metabolic process [GO:0006013]	carbohydrate binding [GO:0030246]; mannosidase activity [GO:0015923]	-
TR36908|c0_g1_i5	-	-	-
TR41431|c0_g6_i1	asparagine biosynthetic process [GO:0006529]	asparagine synthase (glutamine-hydrolyzing) activity [GO:0004066]	-
TR7500|c1_g3_i1	-	-	-
TR43063|c0_g4_i1	-	oxidoreductase activity, acting on the aldehyde or oxo group of donors, NAD or NADP as acceptor [GO:0016620]	-
TR15294|c0_g1_i2	-	transporter activity [GO:0005215]	integral component of membrane [GO:0016021]
TR3180|c3_g1_i2	-	-	-
TR21146|c0_g1_i2	-	oxidoreductase activity [GO:0016491]	-
TR38742|c1_g1_i9	-	oxidoreductase activity [GO:0016491]	-
TR21146|c0_g1_i1	-	oxidoreductase activity [GO:0016491]	-
TR38742|c1_g3_i2	-	oxidoreductase activity [GO:0016491]	-
TR32747|c1_g1_i3	-	-	-
TR15315|c0_g1_i1	-	-	-
TR4589|c0_g1_i1	-	acid phosphatase activity [GO:0003993]	-
TR37418|c0_g1_i1	-	catalytic activity [GO:0003824]	-
TR10258|c0_g1_i1	cellulose biosynthetic process [GO:0030244]	cellulose synthase (UDP-forming) activity [GO:0016760]	integral component of membrane [GO:0016021]
TR32932|c1_g1_i2	-	-	integral component of membrane [GO:0016021]
TR32932|c1_g1_i1	-	-	integral component of membrane [GO:0016021]
TR2652|c0_g1_i4	regulation of transcription, DNA-templated [GO:0006355]	-	-
TR40293|c0_g1_i2	-	catalytic activity [GO:0003824]	-
TR40239|c0_g1_i1	-	catalytic activity [GO:0003824]	-
TR40239|c0_g1_i3	-	catalytic activity [GO:0003824]	-
TR2471|c0_g1_i1	-	-	-
TR18034|c0_g1_i1	-	methylmalonate-semialdehyde dehydrogenase (acylating) activity [GO:0004491]	-
TR33882|c1_g1_i1	-	-	-
TR33891|c0_g1_i1	-	-	-
TR28590|c0_g1_i1	-	-	-
TR38075|c0_g1_i2	glucose metabolic process [GO:0006006]	NAD binding [GO:0051287]; NADP binding [GO:0050661]; oxidoreductase activity, acting on the aldehyde or oxo group of donors, NAD or NADP as acceptor [GO:0016620]	-
TR41518|c1_g3_i3	glycolytic process [GO:0006096]	ATP binding [GO:0005524]; phosphoglycerate kinase activity [GO:0004618]	-
TR41523|c1_g5_i3	glycolytic process [GO:0006096]	ATP binding [GO:0005524]; phosphoglycerate kinase activity [GO:0004618]	-
TR19106|c0_g2_i1	carbohydrate metabolic process [GO:0005975]	hydrolase activity, hydrolyzing O-glycosyl compounds [GO:0004553]	-
TR7351|c0_g1_i1	carbohydrate metabolic process [GO:0005975]	hydrolase activity, hydrolyzing O-glycosyl compounds [GO:0004553]	-
TR35841|c0_g1_i1	-	metal ion binding [GO:0046872]; superoxide dismutase activity [GO:0004784]	-
TR17957|c0_g1_i1	-	ATP binding [GO:0005524]; protein kinase activity [GO:0004672]	-
TR28378|c0_g1_i2	-	-	-
TR35397|c0_g3_i4	translation [GO:0006412]	-	-
TR35397|c0_g3_i2	translation [GO:0006412]	-	-
TR35447|c0_g1_i1	translation [GO:0006412]	-	-
TR3572|c0_g1_i2	-	-	-
TR13954|c0_g1_i1	-	-	-
TR26372|c0_g1_i1	-	-	-
TR35574|c0_g1_i1	photosynthesis, light harvesting [GO:0009765]; protein-chromophore linkage [GO:0018298]	chlorophyll binding [GO:0016168]; metal ion binding [GO:0046872]	chloroplast [GO:0009507]; integral component of membrane [GO:0016021]; photosystem I [GO:0009522]; photosystem II [GO:0009523]
TR34926|c0_g2_i2	-	-	-
TR34926|c1_g1_i2	-	-	-
TR7543|c1_g2_i1	-	isomerase activity [GO:0016853]	chloroplast [GO:0009507]
TR1415|c0_g1_i1	defense response to bacterium [GO:0042742]; response to cold [GO:0009409]; response to water deprivation [GO:0009414]; starch biosynthetic process [GO:0019252]	glycogen phosphorylase activity [GO:0008184]	-
TR39456|c2_g1_i7	regulation of transcription, DNA-templated [GO:0006355]; transcription, DNA-templated [GO:0006351]	DNA binding [GO:0003677]; zinc ion binding [GO:0008270]	nucleus [GO:0005634]
TR14163|c0_g1_i1	protein deubiquitination [GO:0016579]	thiol-dependent ubiquitinyl hydrolase activity [GO:0036459]	-
TR855|c0_g2_i1	-	phosphorelay sensor kinase activity [GO:0000155]	intracellular [GO:0005622]
TR11338|c0_g1_i1	nitrogen compound metabolic process [GO:0006807]	glutamate-ammonia ligase activity [GO:0004356]	-
TR35951|c1_g3_i1	-	-	-
TR42480|c0_g7_i2	hydrogen peroxide catabolic process [GO:0042744]; response to oxidative stress [GO:0006979]	catalase activity [GO:0004096]; heme binding [GO:0020037]; metal ion binding [GO:0046872]	-
TR7368|c0_g1_i2	-	lyase activity [GO:0016829]	-
TR36924|c2_g1_i3	-	hydrolase activity [GO:0016787]	-
TR36924|c2_g1_i5	-	hydrolase activity [GO:0016787]	-
TR10532|c0_g1_i1	-	oxidoreductase activity, acting on the aldehyde or oxo group of donors, NAD or NADP as acceptor [GO:0016620]	-
TR20268|c0_g1_i2	-	-	integral component of membrane [GO:0016021]
TR33733|c1_g1_i1	cell wall biogenesis [GO:0042546]; cell wall organization [GO:0071555]; xyloglucan metabolic process [GO:0010411]	hydrolase activity, hydrolyzing O-glycosyl compounds [GO:0004553]; xyloglucan:xyloglucosyl transferase activity [GO:0016762]	apoplast [GO:0048046]; cell wall [GO:0005618]
TR36109|c2_g3_i1	-	-	nucleus [GO:0005634]
TR39309|c2_g2_i1	-	nucleic acid binding [GO:0003676]; RNA-directed DNA polymerase activity [GO:0003964]	-
TR6386|c0_g1_i1	-	nucleic acid binding [GO:0003676]; RNA-directed DNA polymerase activity [GO:0003964]	-
TR39309|c1_g1_i1	-	nucleic acid binding [GO:0003676]; RNA-directed DNA polymerase activity [GO:0003964]	-
TR24459|c0_g1_i1	-	nucleic acid binding [GO:0003676]; RNA-directed DNA polymerase activity [GO:0003964]; RNA-DNA hybrid ribonuclease activity [GO:0004523]	-
TR7775|c0_g5_i2	transmembrane transport [GO:0055085]	-	integral component of membrane [GO:0016021]
TR7761|c0_g1_i1	-	-	-
TR6694|c0_g1_i1	-	-	-
TR31518|c0_g1_i1	protein folding [GO:0006457]	-	-
TR11446|c0_g1_i1	-	methyltransferase activity [GO:0008168]; RNA binding [GO:0003723]	-
TR2712|c0_g1_i1	-	-	-
TR10541|c0_g1_i1	fatty acid biosynthetic process [GO:0006633]	3-oxoacyl-[acyl-carrier-protein] reductase (NADPH) activity [GO:0004316]; NAD binding [GO:0051287]	-
TR3675|c0_g1_i1	carbohydrate metabolic process [GO:0005975]; cell wall macromolecule catabolic process [GO:0016998]; chitin catabolic process [GO:0006032]	chitinase activity [GO:0004568]; chitin binding [GO:0008061]	-
TR7711|c0_g4_i1	biosynthetic process [GO:0009058]	transferase activity, transferring acyl groups [GO:0016746]	-
TR3346|c2_g1_i2	-	nucleic acid binding [GO:0003676]; zinc ion binding [GO:0008270]	-
TR3346|c2_g2_i3	-	nucleic acid binding [GO:0003676]; zinc ion binding [GO:0008270]	-
TR31673|c0_g1_i2	photosynthesis, light harvesting [GO:0009765]; protein-chromophore linkage [GO:0018298]	chlorophyll binding [GO:0016168]; metal ion binding [GO:0046872]	chloroplast [GO:0009507]; integral component of membrane [GO:0016021]; photosystem I [GO:0009522]; photosystem II [GO:0009523]
TR31673|c0_g2_i2	photosynthesis, light harvesting [GO:0009765]; protein-chromophore linkage [GO:0018298]	chlorophyll binding [GO:0016168]; metal ion binding [GO:0046872]	chloroplast [GO:0009507]; integral component of membrane [GO:0016021]; photosystem I [GO:0009522]; photosystem II [GO:0009523]
TR9952|c0_g1_i2	-	-	chloroplast [GO:0009507]
TR19737|c0_g1_i1	-	ATP binding [GO:0005524]; protein serine/threonine kinase activity [GO:0004674]	integral component of membrane [GO:0016021]
TR41549|c0_g8_i2	-	dioxygenase activity [GO:0051213]	-
TR40404|c1_g2_i4	lipid metabolic process [GO:0006629]	oxidoreductase activity [GO:0016491]	integral component of membrane [GO:0016021]
TR40517|c0_g2_i4	lipid metabolic process [GO:0006629]	oxidoreductase activity [GO:0016491]	integral component of membrane [GO:0016021]
TR25365|c0_g1_i1	nuclear-transcribed mRNA catabolic process, nonsense-mediated decay [GO:0000184]	ATP binding [GO:0005524]; DNA binding [GO:0003677]; helicase activity [GO:0004386]; zinc ion binding [GO:0008270]	cytoplasm [GO:0005737]
TR25365|c0_g1_i2	nuclear-transcribed mRNA catabolic process, nonsense-mediated decay [GO:0000184]	ATP binding [GO:0005524]; DNA binding [GO:0003677]; helicase activity [GO:0004386]; zinc ion binding [GO:0008270]	cytoplasm [GO:0005737]
TR26872|c0_g1_i1	malate metabolic process [GO:0006108]	malate dehydrogenase (decarboxylating) (NAD+) activity [GO:0004471]; metal ion binding [GO:0046872]; NAD binding [GO:0051287]	-
TR42401|c0_g3_i1	-	ATP binding [GO:0005524]; biotin carboxylase activity [GO:0004075]; metal ion binding [GO:0046872]	-
TR39915|c0_g3_i2	-	cysteine-type peptidase activity [GO:0008234]	-
TR29890|c0_g1_i1	-	-	-
TR29890|c8_g3_i1	-	-	-
TR24272|c1_g1_i1	protein deubiquitination [GO:0016579]	thiol-dependent ubiquitinyl hydrolase activity [GO:0036459]	-
TR41186|c0_g2_i2	gene silencing by RNA [GO:0031047]	hydrolase activity, acting on ester bonds [GO:0016788]	-
TR17040|c0_g1_i1	-	catalytic activity [GO:0003824]; coenzyme binding [GO:0050662]	-
TR10448|c0_g1_i1	-	-	integral component of membrane [GO:0016021]
TR28856|c0_g1_i3	-	-	-
TR7761|c1_g1_i2	-	-	-
TR41124|c1_g1_i3	-	-	-
TR4653|c0_g1_i1	-	-	-
TR5553|c0_g1_i1	-	ATP binding [GO:0005524]	-
TR12706|c0_g1_i1	-	ATP binding [GO:0005524]; protein serine/threonine kinase activity [GO:0004674]	-
TR38623|c0_g2_i1	mRNA processing [GO:0006397]	-	nucleus [GO:0005634]
TR25637|c0_g1_i1	-	-	-
TR28046|c0_g1_i1	-	-	-
TR3465|c0_g1_i2	-	-	-
TR12129|c0_g1_i1	-	-	-
TR24070|c0_g1_i1	-	ATP binding [GO:0005524]; protein kinase activity [GO:0004672]	integral component of membrane [GO:0016021]
TR35605|c1_g2_i7	-	ATP binding [GO:0005524]; protein kinase activity [GO:0004672]	integral component of membrane [GO:0016021]
TR35605|c1_g2_i2	-	ATP binding [GO:0005524]; protein kinase activity [GO:0004672]	integral component of membrane [GO:0016021]
TR42475|c4_g2_i13	-	ATP binding [GO:0005524]; protein kinase activity [GO:0004672]	integral component of membrane [GO:0016021]
TR42475|c4_g2_i18	-	ATP binding [GO:0005524]; protein kinase activity [GO:0004672]	integral component of membrane [GO:0016021]
TR42475|c4_g2_i6	-	ATP binding [GO:0005524]; protein kinase activity [GO:0004672]	integral component of membrane [GO:0016021]
TR42903|c1_g4_i5	polysaccharide catabolic process [GO:0000272]	beta-amylase activity [GO:0016161]	-
TR36665|c0_g1_i2	-	-	-
TR26639|c0_g1_i1	-	RNA-directed RNA polymerase activity [GO:0003968]	-
TR40429|c1_g1_i3	-	-	-
TR40429|c0_g1_i3	-	-	-
TR40429|c1_g1_i1	-	-	-
TR28664|c0_g2_i1	-	transmembrane transporter activity [GO:0022857]	integral component of membrane [GO:0016021]
TR440|c0_g1_i1	-	ionotropic glutamate receptor activity [GO:0004970]	integral component of membrane [GO:0016021]
TR8827|c0_g1_i1	DNA integration [GO:0015074]	nucleic acid binding [GO:0003676]; zinc ion binding [GO:0008270]	-
TR14255|c0_g1_i1	-	-	-
TR13103|c0_g1_i1	regulation of transcription, DNA-templated [GO:0006355]	zinc ion binding [GO:0008270]	-
TR35370|c0_g1_i1	regulation of transcription, DNA-templated [GO:0006355]	zinc ion binding [GO:0008270]	-
TR27340|c0_g1_i2	-	-	-
TR27340|c0_g1_i1	-	-	-
TR26290|c1_g1_i3	phosphorelay signal transduction system [GO:0000160]	-	intracellular [GO:0005622]
TR40557|c0_g1_i2	cysteine biosynthetic process from serine [GO:0006535]	serine O-acetyltransferase activity [GO:0009001]	cytoplasm [GO:0005737]
TR19585|c0_g1_i1	-	oxidoreductase activity [GO:0016491]	integral component of membrane [GO:0016021]
TR5901|c0_g1_i1	-	-	-
TR33494|c1_g1_i2	ER to Golgi vesicle-mediated transport [GO:0006888]; intracellular protein transport [GO:0006886]	-	COPII vesicle coat [GO:0030127]
TR32641|c0_g1_i2	-	zinc ion binding [GO:0008270]	integral component of membrane [GO:0016021]
TR24509|c0_g1_i1	-	nucleic acid binding [GO:0003676]; nucleotide binding [GO:0000166]	-
TR6622|c1_g1_i1	-	nucleic acid binding [GO:0003676]; nucleotide binding [GO:0000166]	-
TR24509|c0_g1_i2	-	nucleic acid binding [GO:0003676]; nucleotide binding [GO:0000166]	-
TR33002|c0_g1_i1	-	catalytic activity [GO:0003824]	-
TR33002|c0_g1_i3	-	catalytic activity [GO:0003824]	-
TR33002|c0_g1_i6	-	catalytic activity [GO:0003824]	-
TR30653|c0_g1_i1	glycine decarboxylation via glycine cleavage system [GO:0019464]	-	glycine cleavage complex [GO:0005960]
TR35080|c0_g1_i2	-	-	-
TR35351|c1_g1_i2	-	-	-
TR17609|c1_g1_i1	-	galactosylgalactosylxylosylprotein 3-beta-glucuronosyltransferase activity [GO:0015018]	membrane [GO:0016020]
TR17609|c0_g1_i1	-	galactosylgalactosylxylosylprotein 3-beta-glucuronosyltransferase activity [GO:0015018]	membrane [GO:0016020]
TR14377|c0_g1_i1	-	galactosylgalactosylxylosylprotein 3-beta-glucuronosyltransferase activity [GO:0015018]	membrane [GO:0016020]
TR23160|c1_g1_i1	auxin-activated signaling pathway [GO:0009734]; regulation of transcription, DNA-templated [GO:0006355]; transcription, DNA-templated [GO:0006351]	DNA binding [GO:0003677]	nucleus [GO:0005634]
TR8339|c0_g1_i1	-	-	-
TR22166|c0_g1_i1	-	-	-
TR36218|c1_g3_i1	-	flavin adenine dinucleotide binding [GO:0050660]; long-chain-alcohol oxidase activity [GO:0046577]	membrane [GO:0016020]
TR26479|c0_g2_i1	-	-	-
TR2723|c0_g1_i1	regulation of transcription, DNA-templated [GO:0006355]	zinc ion binding [GO:0008270]	nucleus [GO:0005634]
TR42068|c0_g1_i3	-	DNA binding [GO:0003677]	nucleus [GO:0005634]
TR34690|c0_g1_i2	-	methyltransferase activity [GO:0008168]	-
TR32516|c0_g1_i2	-	-	integral component of membrane [GO:0016021]
TR32516|c0_g1_i1	-	-	integral component of membrane [GO:0016021]
TR37905|c0_g1_i5	-	-	-
TR37408|c1_g1_i2	-	-	-
TR37905|c0_g1_i1	-	-	-
TR36798|c0_g1_i1	iron-sulfur cluster assembly [GO:0016226]; negative regulation of apoptotic process [GO:0043066]	2 iron, 2 sulfur cluster binding [GO:0051537]; electron carrier activity [GO:0009055]; metal ion binding [GO:0046872]	mitochondrial intermembrane space [GO:0005758]
TR36798|c1_g2_i1	iron-sulfur cluster assembly [GO:0016226]; negative regulation of apoptotic process [GO:0043066]	2 iron, 2 sulfur cluster binding [GO:0051537]; electron carrier activity [GO:0009055]; metal ion binding [GO:0046872]	mitochondrial intermembrane space [GO:0005758]
TR36798|c1_g1_i1	iron-sulfur cluster assembly [GO:0016226]; negative regulation of apoptotic process [GO:0043066]	2 iron, 2 sulfur cluster binding [GO:0051537]; electron carrier activity [GO:0009055]; metal ion binding [GO:0046872]	mitochondrial intermembrane space [GO:0005758]
TR21027|c0_g1_i1	-	-	-
TR11418|c0_g1_i1	-	ATP binding [GO:0005524]; protein kinase activity [GO:0004672]	-
TR19396|c0_g1_i1	-	DNA binding [GO:0003677]	-
TR25255|c0_g1_i2	rRNA processing [GO:0006364]; tRNA processing [GO:0008033]	methyltransferase activity [GO:0008168]; RNA binding [GO:0003723]	-
TR1912|c0_g1_i1	DNA repair [GO:0006281]; telomere maintenance [GO:0000723]	ATPase activity [GO:0016887]	Mre11 complex [GO:0030870]
TR1912|c1_g1_i1	DNA repair [GO:0006281]; telomere maintenance [GO:0000723]	ATPase activity [GO:0016887]	Mre11 complex [GO:0030870]
TR35315|c2_g1_i2	-	-	-
TR14695|c0_g1_i1	-	-	-
TR18355|c0_g2_i1	-	-	-
TR30696|c0_g1_i1	-	DNA binding [GO:0003677]; metal ion binding [GO:0046872]	nucleus [GO:0005634]
TR30696|c0_g1_i2	-	DNA binding [GO:0003677]; metal ion binding [GO:0046872]	nucleus [GO:0005634]
TR5616|c0_g1_i1	-	-	-
TR39278|c0_g1_i1	DNA integration [GO:0015074]	nucleic acid binding [GO:0003676]; zinc ion binding [GO:0008270]	-
TR39278|c3_g1_i1	DNA integration [GO:0015074]	nucleic acid binding [GO:0003676]; zinc ion binding [GO:0008270]	-
TR38502|c0_g1_i2	-	ATP binding [GO:0005524]; protein serine/threonine kinase activity [GO:0004674]	-
TR36054|c0_g1_i2	-	-	-
TR13248|c0_g1_i1	-	-	-
TR38155|c0_g5_i3	-	ATP binding [GO:0005524]; polysaccharide binding [GO:0030247]; protein serine/threonine kinase activity [GO:0004674]	integral component of membrane [GO:0016021]
TR38155|c0_g3_i3	-	ATP binding [GO:0005524]; polysaccharide binding [GO:0030247]; protein serine/threonine kinase activity [GO:0004674]	integral component of membrane [GO:0016021]
TR35099|c0_g1_i1	auxin-activated signaling pathway [GO:0009734]; regulation of transcription, DNA-templated [GO:0006355]; transcription, DNA-templated [GO:0006351]	-	nucleus [GO:0005634]
TR5422|c0_g1_i1	-	-	-
TR31201|c0_g1_i3	carbohydrate metabolic process [GO:0005975]	glycerol-3-phosphate dehydrogenase [NAD+] activity [GO:0004367]	-
TR40054|c0_g1_i4	-	-	integral component of membrane [GO:0016021]
TR11244|c0_g1_i1	-	-	nucleus [GO:0005634]
TR18252|c0_g1_i1	-	-	-
TR5045|c0_g1_i1	-	-	-
TR25867|c0_g1_i1	-	-	-
TR14286|c0_g1_i1	-	-	-
TR36870|c0_g1_i1	-	-	-
TR36870|c1_g1_i1	-	-	-
TR1544|c0_g1_i1	-	-	-
TR42672|c2_g1_i1	microtubule-based movement [GO:0007018]	ATPase activity [GO:0016887]; ATP binding [GO:0005524]; microtubule motor activity [GO:0003777]	kinesin complex [GO:0005871]; microtubule [GO:0005874]
TR34283|c1_g1_i2	-	-	-
TR39644|c1_g1_i2	-	-	-
TR36904|c1_g1_i1	phosphorelay signal transduction system [GO:0000160]	-	integral component of membrane [GO:0016021]; intracellular [GO:0005622]
TR33538|c2_g1_i1	-	FAD binding [GO:0071949]; oxidoreductase activity [GO:0016491]	-
TR17067|c0_g1_i1	-	-	-
TR21167|c0_g1_i2	-	-	-
TR34612|c0_g1_i1	-	-	-
TR6956|c0_g1_i1	defense response [GO:0006952]	ADP binding [GO:0043531]	-
TR5860|c0_g1_i1	-	3'-5' exonuclease activity [GO:0008408]; nucleic acid binding [GO:0003676]	-
TR17507|c0_g1_i1	nitrogen compound metabolic process [GO:0006807]	glutamate-ammonia ligase activity [GO:0004356]	-
TR1029|c0_g1_i1	-	magnesium ion binding [GO:0000287]; terpene synthase activity [GO:0010333]	-
TR19395|c0_g1_i1	-	-	-
TR12201|c0_g1_i1	DNA repair [GO:0006281]	oxidoreductase activity [GO:0016491]	-
TR14819|c0_g1_i1	-	-	-
TR42174|c1_g1_i1	-	-	-
TR35113|c0_g1_i3	DNA integration [GO:0015074]	nucleic acid binding [GO:0003676]; zinc ion binding [GO:0008270]	-
TR3860|c1_g1_i1	-	heme binding [GO:0020037]; iron ion binding [GO:0005506]; monooxygenase activity [GO:0004497]; oxidoreductase activity, acting on paired donors, with incorporation or reduction of molecular oxygen [GO:0016705]	integral component of membrane [GO:0016021]
TR20382|c0_g2_i1	-	heme binding [GO:0020037]; iron ion binding [GO:0005506]; oxidoreductase activity, acting on paired donors, with incorporation or reduction of molecular oxygen [GO:0016705]	integral component of membrane [GO:0016021]
TR20971|c0_g1_i1	regulation of transcription, DNA-templated [GO:0006355]	zinc ion binding [GO:0008270]	-
TR40978|c2_g2_i1	-	-	-
TR42621|c1_g1_i3	-	-	-
TR35623|c0_g3_i2	-	FMN binding [GO:0010181]; oxidoreductase activity [GO:0016491]	-
TR36618|c0_g1_i2	intracellular protein transport [GO:0006886]	-	intracellular [GO:0005622]
TR37563|c0_g1_i1	carbohydrate metabolic process [GO:0005975]	hydrolase activity, hydrolyzing O-glycosyl compounds [GO:0004553]	-
TR33770|c0_g1_i1	regulation of transcription, DNA-templated [GO:0006355]	nucleic acid binding [GO:0003676]; zinc ion binding [GO:0008270]	-
TR25329|c0_g1_i1	DNA methylation [GO:0006306]	-	-
TR6126|c0_g1_i1	defense response [GO:0006952]	ADP binding [GO:0043531]	-
TR25566|c0_g1_i1	-	-	integral component of membrane [GO:0016021]
TR6913|c1_g1_i2	-	hydrolase activity [GO:0016787]	-
TR16406|c0_g1_i1	-	-	-
TR41572|c1_g1_i5	-	-	-
TR11935|c0_g1_i1	-	zinc ion binding [GO:0008270]	integral component of membrane [GO:0016021]
TR17691|c0_g1_i1	-	-	-
TR22219|c0_g1_i1	-	-	-
TR25620|c1_g1_i1	-	ubiquitin-protein transferase activity [GO:0004842]	-
TR26444|c0_g1_i1	-	-	-
TR7736|c0_g1_i1	-	-	-
TR12136|c0_g1_i1	-	-	-
TR1852|c0_g1_i1	histone modification [GO:0016570]; regulation of transcription, DNA-templated [GO:0006355]	-	Cdc73/Paf1 complex [GO:0016593]
TR17527|c0_g1_i1	-	-	integral component of membrane [GO:0016021]
TR19855|c1_g1_i1	DNA integration [GO:0015074]	nucleic acid binding [GO:0003676]; zinc ion binding [GO:0008270]	-
TR12254|c0_g1_i1	-	-	-
TR24581|c1_g3_i1	-	-	-
TR28645|c2_g2_i1	-	-	-
TR28645|c2_g1_i1	-	-	-
TR3781|c0_g1_i2	-	-	-
TR42432|c0_g1_i5	-	-	-
TR42508|c1_g3_i1	-	-	-
TR7728|c0_g6_i8	carbohydrate metabolic process [GO:0005975]; carboxylic acid metabolic process [GO:0019752]	oxidoreductase activity, acting on the CH-OH group of donors, NAD or NADP as acceptor [GO:0016616]	-
TR15095|c0_g1_i2	-	antiporter activity [GO:0015297]; drug transmembrane transporter activity [GO:0015238]	integral component of membrane [GO:0016021]
TR15095|c0_g1_i1	-	antiporter activity [GO:0015297]; drug transmembrane transporter activity [GO:0015238]	integral component of membrane [GO:0016021]
TR36119|c1_g1_i1	-	-	-
TR36698|c0_g1_i1	regulation of transcription, DNA-templated [GO:0006355]; transcription, DNA-templated [GO:0006351]	-	-
TR34720|c3_g3_i7	-	-	integral component of membrane [GO:0016021]
TR36952|c1_g3_i1	-	-	integral component of membrane [GO:0016021]
TR36952|c0_g2_i1	-	-	integral component of membrane [GO:0016021]
TR35200|c3_g3_i1	-	-	integral component of membrane [GO:0016021]
TR35200|c3_g2_i1	-	-	integral component of membrane [GO:0016021]
TR34720|c3_g3_i2	-	-	integral component of membrane [GO:0016021]
TR34720|c3_g3_i3	-	-	integral component of membrane [GO:0016021]
TR36952|c1_g1_i7	-	-	integral component of membrane [GO:0016021]
TR39585|c2_g2_i9	-	-	integral component of membrane [GO:0016021]
TR34731|c0_g1_i2	-	-	integral component of membrane [GO:0016021]
TR3485|c0_g1_i2	-	-	-
TR39768|c1_g2_i2	transcription, DNA-templated [GO:0006351]	DNA binding [GO:0003677]; transcription factor activity, sequence-specific DNA binding [GO:0003700]	nucleus [GO:0005634]
TR36136|c0_g1_i1	pyrimidine nucleobase biosynthetic process [GO:0019856]	dihydroorotase activity [GO:0004151]; metal ion binding [GO:0046872]	-
TR36136|c0_g1_i4	pyrimidine nucleobase biosynthetic process [GO:0019856]	dihydroorotase activity [GO:0004151]; metal ion binding [GO:0046872]	-
TR36136|c0_g1_i3	pyrimidine nucleobase biosynthetic process [GO:0019856]	dihydroorotase activity [GO:0004151]	-
TR31239|c0_g1_i2	-	-	integral component of membrane [GO:0016021]
TR42869|c0_g3_i1	-	transporter activity [GO:0005215]	integral component of membrane [GO:0016021]
TR42869|c2_g1_i4	-	transporter activity [GO:0005215]	integral component of membrane [GO:0016021]
TR16482|c0_g1_i1	-	transporter activity [GO:0005215]	integral component of membrane [GO:0016021]
TR42869|c1_g1_i1	-	transporter activity [GO:0005215]	integral component of membrane [GO:0016021]
TR25873|c0_g1_i1	-	-	-
TR40656|c0_g2_i5	-	heme binding [GO:0020037]; iron ion binding [GO:0005506]; oxidoreductase activity, acting on paired donors, with incorporation or reduction of molecular oxygen [GO:0016705]	-
TR8740|c0_g1_i1	glutaminyl-tRNA aminoacylation [GO:0006425]	ATP binding [GO:0005524]; glutamine-tRNA ligase activity [GO:0004819]	cytoplasm [GO:0005737]
TR10540|c0_g1_i1	-	DNA binding [GO:0003677]; lipid binding [GO:0008289]	nucleus [GO:0005634]
TR39324|c1_g2_i5	-	oxidoreductase activity [GO:0016491]; zinc ion binding [GO:0008270]	-
TR3853|c1_g1_i1	-	-	-
TR2127|c2_g1_i1	-	-	-
TR27482|c0_g1_i1	-	metal ion binding [GO:0046872]; protein serine/threonine phosphatase activity [GO:0004722]	-
TR41281|c0_g1_i2	protein folding [GO:0006457]	ATP binding [GO:0005524]	cytoplasm [GO:0005737]
TR29310|c0_g1_i1	DNA integration [GO:0015074]	nucleic acid binding [GO:0003676]; zinc ion binding [GO:0008270]	-
TR7006|c1_g1_i1	-	-	-
TR7006|c0_g1_i1	-	-	-
TR7175|c0_g1_i4	-	ubiquitin-protein transferase activity [GO:0004842]	-
TR8974|c0_g1_i1	-	-	-
TR24420|c0_g1_i1	DNA integration [GO:0015074]	nucleic acid binding [GO:0003676]; zinc ion binding [GO:0008270]	-
TR37889|c0_g1_i3	-	-	-
TR32777|c0_g1_i1	-	-	-
TR19325|c0_g1_i1	-	nucleic acid binding [GO:0003676]	nucleus [GO:0005634]
TR16272|c0_g1_i1	-	serine-type endopeptidase activity [GO:0004252]	-
TR36790|c0_g2_i1	-	serine-type endopeptidase activity [GO:0004252]	-
TR40626|c0_g2_i1	-	-	-
TR26351|c0_g1_i1	defense response [GO:0006952]	ADP binding [GO:0043531]; ATP binding [GO:0005524]	-
TR23411|c0_g2_i1	-	-	-
TR37106|c0_g1_i3	-	-	-
TR37106|c0_g1_i1	-	-	-
TR28390|c1_g1_i1	-	-	-
TR32865|c0_g1_i1	-	translation elongation factor activity [GO:0003746]	-
TR30272|c0_g1_i1	-	methyltransferase activity [GO:0008168]; nucleic acid binding [GO:0003676]	-
TR31148|c0_g1_i1	-	methyltransferase activity [GO:0008168]; nucleic acid binding [GO:0003676]	-
TR32889|c0_g1_i1	-	-	-
TR32889|c1_g2_i1	-	-	-
TR9152|c0_g1_i1	-	RNA binding [GO:0003723]	-
TR10818|c0_g2_i1	-	ATP binding [GO:0005524]; protein serine/threonine kinase activity [GO:0004674]	integral component of membrane [GO:0016021]
TR10818|c0_g1_i1	-	ATP binding [GO:0005524]; protein serine/threonine kinase activity [GO:0004674]	integral component of membrane [GO:0016021]
TR32876|c1_g1_i2	-	-	-
TR35720|c1_g3_i1	-	-	-
TR32171|c1_g1_i1	-	transferase activity, transferring hexosyl groups [GO:0016758]	-
TR2937|c0_g1_i1	protein folding [GO:0006457]; response to heat [GO:0009408]; response to high light intensity [GO:0009644]; response to hydrogen peroxide [GO:0042542]	-	-
TR21677|c0_g1_i1	protein folding [GO:0006457]; response to heat [GO:0009408]; response to high light intensity [GO:0009644]; response to hydrogen peroxide [GO:0042542]	-	-
TR2937|c1_g1_i2	protein folding [GO:0006457]; response to heat [GO:0009408]; response to high light intensity [GO:0009644]; response to hydrogen peroxide [GO:0042542]	-	-
TR12258|c0_g1_i1	lipid metabolic process [GO:0006629]	O-acyltransferase activity [GO:0008374]	-
TR13830|c0_g1_i1	lipid metabolic process [GO:0006629]	O-acyltransferase activity [GO:0008374]	-
TR34082|c0_g2_i4	-	Rho GDP-dissociation inhibitor activity [GO:0005094]	cytoplasm [GO:0005737]
TR34053|c0_g1_i3	intracellular transport [GO:0046907]	-	nuclear pore [GO:0005643]
TR34053|c1_g1_i3	intracellular transport [GO:0046907]	-	nuclear pore [GO:0005643]
TR2428|c0_g1_i1	-	-	-
TR34240|c0_g1_i3	-	-	-
TR33455|c0_g1_i3	-	-	-
TR33455|c0_g1_i2	-	-	-
TR8239|c0_g1_i2	-	-	-
TR41813|c0_g1_i1	-	cation transmembrane transporter activity [GO:0008324]; hydrolase activity [GO:0016787]	integral component of membrane [GO:0016021]
TR24329|c0_g1_i1	-	-	-
TR30012|c0_g1_i3	tetrahydrobiopterin biosynthetic process [GO:0006729]	4-alpha-hydroxytetrahydrobiopterin dehydratase activity [GO:0008124]	-
TR37358|c0_g2_i4	multicellular organismal development [GO:0007275]; transcription, DNA-templated [GO:0006351]	DNA binding [GO:0003677]; transcription factor activity, sequence-specific DNA binding [GO:0003700]	nucleus [GO:0005634]
TR7847|c0_g1_i1	-	-	-
TR35688|c1_g1_i4	DNA integration [GO:0015074]	nucleic acid binding [GO:0003676]; zinc ion binding [GO:0008270]	-
TR34859|c0_g1_i4	carbohydrate metabolic process [GO:0005975]; cell wall macromolecule catabolic process [GO:0016998]; chitin catabolic process [GO:0006032]	chitinase activity [GO:0004568]; chitin binding [GO:0008061]	-
TR31043|c1_g1_i2	-	-	-
TR31043|c1_g1_i1	-	-	-
TR7693|c1_g1_i1	lithium ion transport [GO:0010351]; potassium ion homeostasis [GO:0055075]; regulation of pH [GO:0006885]; response to salt stress [GO:0009651]	sodium:proton antiporter activity [GO:0015385]	integral component of membrane [GO:0016021]; plasma membrane [GO:0005886]; vacuolar membrane [GO:0005774]
TR7252|c0_g2_i2	-	polysaccharide binding [GO:0030247]	integral component of membrane [GO:0016021]
TR27519|c0_g1_i3	-	catalytic activity [GO:0003824]; starch binding [GO:2001070]	-
TR7724|c0_g3_i1	-	-	-
TR7724|c0_g3_i2	-	-	-
TR42288|c0_g1_i11	-	-	-
TR7828|c0_g1_i1	DNA integration [GO:0015074]	nucleic acid binding [GO:0003676]; zinc ion binding [GO:0008270]	-
TR41310|c2_g1_i4	-	-	-
TR41310|c2_g1_i3	-	-	-
TR17910|c0_g1_i1	-	-	-
TR9096|c0_g1_i1	-	ATP binding [GO:0005524]; protein serine/threonine kinase activity [GO:0004674]	-
TR41123|c0_g2_i2	-	RNA binding [GO:0003723]	-
TR41356|c2_g4_i1	-	-	-
TR31379|c0_g1_i1	translation [GO:0006412]	structural constituent of ribosome [GO:0003735]	ribosome [GO:0005840]
TR1330|c0_g1_i1	-	zinc ion binding [GO:0008270]	-
TR4584|c0_g1_i1	-	-	-
TR18558|c0_g1_i1	-	-	-
TR40871|c0_g4_i1	-	transferase activity, transferring hexosyl groups [GO:0016758]	-
TR41111|c0_g3_i1	-	transferase activity, transferring hexosyl groups [GO:0016758]	-
TR12920|c1_g1_i1	-	-	-
TR14612|c1_g1_i1	DNA integration [GO:0015074]	nucleic acid binding [GO:0003676]	-
TR29973|c2_g1_i1	DNA integration [GO:0015074]	nucleic acid binding [GO:0003676]	-
TR4477|c0_g1_i1	-	transferase activity, transferring hexosyl groups [GO:0016758]	-
TR24573|c0_g1_i2	-	-	-
TR3664|c0_g1_i2	-	-	-
TR41368|c0_g1_i2	regulation of transcription, DNA-templated [GO:0006355]; transcription, DNA-templated [GO:0006351]	-	-
TR40100|c1_g1_i4	RNA processing [GO:0006396]	RNA binding [GO:0003723]; RNA methyltransferase activity [GO:0008173]	-
TR17639|c0_g1_i1	carbohydrate metabolic process [GO:0005975]	hydrolase activity, hydrolyzing O-glycosyl compounds [GO:0004553]	-
TR28759|c0_g1_i3	-	ATP binding [GO:0005524]; metalloendopeptidase activity [GO:0004222]	integral component of membrane [GO:0016021]
TR28759|c1_g1_i1	-	ATP binding [GO:0005524]; metalloendopeptidase activity [GO:0004222]	integral component of membrane [GO:0016021]
TR18800|c0_g1_i1	transmembrane transport [GO:0055085]	-	integral component of membrane [GO:0016021]
TR31000|c0_g2_i1	-	-	-
TR12088|c0_g1_i1	nucleotide-sugar transport [GO:0015780]	nucleotide-sugar transmembrane transporter activity [GO:0005338]	integral component of membrane [GO:0016021]
TR5945|c0_g1_i1	-	-	-
TR3016|c1_g1_i1	-	-	-
TR7386|c1_g1_i5	-	-	-
TR20576|c0_g1_i1	-	-	-
TR30451|c0_g1_i1	-	-	-
TR37567|c2_g2_i1	-	-	-
TR33017|c2_g2_i1	-	phosphatase activity [GO:0016791]	-
TR27019|c2_g1_i1	-	phosphatase activity [GO:0016791]	-
TR27019|c1_g1_i1	-	phosphatase activity [GO:0016791]	-
TR33017|c2_g3_i1	-	phosphatase activity [GO:0016791]	-
TR38772|c5_g1_i2	regulation of transcription, DNA-templated [GO:0006355]	sequence-specific DNA binding [GO:0043565]	integral component of membrane [GO:0016021]; nucleus [GO:0005634]
TR34530|c0_g1_i3	-	-	integral component of membrane [GO:0016021]
TR4003|c0_g1_i1	-	nucleic acid binding [GO:0003676]; zinc ion binding [GO:0008270]	-
TR36459|c1_g1_i5	-	-	-
TR27745|c0_g1_i1	-	transferase activity, transferring hexosyl groups [GO:0016758]	-
TR17137|c0_g1_i1	intracellular protein transport [GO:0006886]	-	cis-Golgi network [GO:0005801]; membrane [GO:0016020]
TR27934|c1_g2_i1	intracellular protein transport [GO:0006886]	-	cis-Golgi network [GO:0005801]; membrane [GO:0016020]
TR29161|c0_g1_i1	intracellular protein transport [GO:0006886]	-	cis-Golgi network [GO:0005801]; membrane [GO:0016020]
TR38216|c2_g1_i1	-	-	-
TR43074|c0_g4_i3	-	-	-
TR14487|c0_g1_i1	-	-	-
TR5362|c0_g2_i1	-	DNA binding [GO:0003677]	-
TR2829|c1_g4_i1	intracellular protein transport [GO:0006886]	-	intracellular [GO:0005622]
TR17252|c0_g1_i1	intracellular protein transport [GO:0006886]	-	intracellular [GO:0005622]
TR43137|c0_g4_i5	cell redox homeostasis [GO:0045454]	protein-disulfide reductase activity [GO:0047134]	cell [GO:0005623]
TR43137|c0_g4_i4	cell redox homeostasis [GO:0045454]	protein-disulfide reductase activity [GO:0047134]	cell [GO:0005623]
TR43137|c0_g4_i3	cell redox homeostasis [GO:0045454]	protein-disulfide reductase activity [GO:0047134]	cell [GO:0005623]
TR24366|c0_g1_i1	DNA integration [GO:0015074]	nucleic acid binding [GO:0003676]	-
TR42668|c0_g1_i2	-	-	-
TR19059|c0_g1_i1	-	ATP binding [GO:0005524]; protein serine/threonine kinase activity [GO:0004674]	-
TR22618|c1_g1_i1	-	-	-
TR28052|c1_g1_i2	-	ATP binding [GO:0005524]; protein kinase activity [GO:0004672]	integral component of membrane [GO:0016021]
TR28052|c1_g2_i1	-	ATP binding [GO:0005524]; protein kinase activity [GO:0004672]	integral component of membrane [GO:0016021]
TR28052|c1_g1_i1	-	ATP binding [GO:0005524]; protein kinase activity [GO:0004672]	integral component of membrane [GO:0016021]
TR20241|c0_g1_i1	transcription, DNA-templated [GO:0006351]	DNA binding [GO:0003677]; DNA-directed RNA polymerase activity [GO:0003899]; ribonucleoside binding [GO:0032549]	-
TR18928|c0_g1_i1	-	ATP binding [GO:0005524]; protein kinase activity [GO:0004672]	-
TR39144|c0_g2_i1	-	ATP binding [GO:0005524]; protein kinase activity [GO:0004672]	-
TR17646|c0_g1_i1	-	-	-
TR33427|c0_g3_i1	-	-	-
TR30423|c0_g1_i1	-	-	-
TR3302|c0_g1_i1	-	ATP binding [GO:0005524]	integral component of membrane [GO:0016021]
TR15330|c0_g1_i1	-	-	-
TR40023|c0_g1_i3	-	carbon-nitrogen ligase activity, with glutamine as amido-N-donor [GO:0016884]	-
TR35714|c1_g1_i3	-	-	-
TR17827|c0_g1_i2	-	-	-
TR35714|c2_g3_i1	-	-	-
TR35714|c2_g1_i1	-	-	-
TR26253|c0_g1_i1	-	-	-
TR26158|c0_g1_i2	-	-	-
TR17029|c0_g1_i2	carbohydrate metabolic process [GO:0005975]	hydrolase activity, hydrolyzing O-glycosyl compounds [GO:0004553]	-
TR3550|c1_g1_i1	-	protein tyrosine phosphatase activity [GO:0004725]	-
TR9511|c0_g1_i1	-	-	-
TR34778|c3_g4_i2	response to stress [GO:0006950]	-	-
TR10874|c0_g1_i1	-	-	-
TR5338|c0_g1_i1	-	-	integral component of membrane [GO:0016021]
TR36711|c0_g1_i4	-	-	integral component of membrane [GO:0016021]
TR36711|c0_g1_i5	-	-	integral component of membrane [GO:0016021]
TR12820|c0_g1_i1	oligopeptide transport [GO:0006857]	transporter activity [GO:0005215]	integral component of membrane [GO:0016021]
TR16254|c0_g1_i1	-	zinc ion binding [GO:0008270]	-
TR25482|c0_g1_i1	-	zinc ion binding [GO:0008270]	-
TR37412|c0_g1_i8	-	heme binding [GO:0020037]; iron ion binding [GO:0005506]; monooxygenase activity [GO:0004497]; oxidoreductase activity, acting on paired donors, with incorporation or reduction of molecular oxygen [GO:0016705]	integral component of membrane [GO:0016021]
TR36568|c0_g2_i4	-	heme binding [GO:0020037]; iron ion binding [GO:0005506]; monooxygenase activity [GO:0004497]; oxidoreductase activity, acting on paired donors, with incorporation or reduction of molecular oxygen [GO:0016705]	integral component of membrane [GO:0016021]
TR37412|c0_g1_i5	-	heme binding [GO:0020037]; iron ion binding [GO:0005506]; monooxygenase activity [GO:0004497]; oxidoreductase activity, acting on paired donors, with incorporation or reduction of molecular oxygen [GO:0016705]	integral component of membrane [GO:0016021]
TR36857|c0_g1_i1	transmembrane transport [GO:0055085]	-	integral component of membrane [GO:0016021]
TR28644|c0_g1_i3	-	-	-
TR13933|c0_g2_i1	-	-	-
TR22526|c0_g1_i1	-	transporter activity [GO:0005215]	integral component of membrane [GO:0016021]
TR27821|c0_g1_i1	-	transporter activity [GO:0005215]	integral component of membrane [GO:0016021]
TR7906|c0_g1_i1	protein folding [GO:0006457]	peptidyl-prolyl cis-trans isomerase activity [GO:0003755]	-
TR3234|c0_g1_i1	protein folding [GO:0006457]	peptidyl-prolyl cis-trans isomerase activity [GO:0003755]	-
TR3234|c0_g1_i3	protein folding [GO:0006457]	peptidyl-prolyl cis-trans isomerase activity [GO:0003755]	-
TR7660|c0_g7_i2	-	ATP binding [GO:0005524]; protein serine/threonine kinase activity [GO:0004674]	integral component of membrane [GO:0016021]
TR36689|c2_g2_i5	-	ATP binding [GO:0005524]; protein serine/threonine kinase activity [GO:0004674]	integral component of membrane [GO:0016021]
TR40608|c0_g1_i1	-	ATP binding [GO:0005524]; protein serine/threonine kinase activity [GO:0004674]	integral component of membrane [GO:0016021]
TR37895|c0_g1_i2	-	ATPase activity [GO:0016887]; ATP binding [GO:0005524]	-
TR37895|c0_g1_i3	-	ATPase activity [GO:0016887]; ATP binding [GO:0005524]	-
TR31164|c1_g7_i5	regulation of transcription, DNA-templated [GO:0006355]	double-stranded DNA binding [GO:0003690]	mitochondrion [GO:0005739]
TR31706|c0_g8_i1	regulation of transcription, DNA-templated [GO:0006355]	double-stranded DNA binding [GO:0003690]	mitochondrion [GO:0005739]
TR31164|c1_g2_i6	regulation of transcription, DNA-templated [GO:0006355]	double-stranded DNA binding [GO:0003690]	mitochondrion [GO:0005739]
TR35135|c1_g1_i1	-	metal ion binding [GO:0046872]; oxidoreductase activity [GO:0016491]	-
TR35135|c1_g1_i2	-	metal ion binding [GO:0046872]; oxidoreductase activity [GO:0016491]	-
TR35135|c0_g2_i3	-	metal ion binding [GO:0046872]; oxidoreductase activity [GO:0016491]	-
TR35135|c1_g2_i4	-	metal ion binding [GO:0046872]; oxidoreductase activity [GO:0016491]	-
TR35135|c0_g2_i1	-	metal ion binding [GO:0046872]; oxidoreductase activity [GO:0016491]	-
TR10922|c0_g1_i1	-	-	-
TR20959|c0_g1_i1	-	-	-
TR17654|c0_g1_i1	defense response [GO:0006952]	ADP binding [GO:0043531]; ATP binding [GO:0005524]	-
TR10871|c0_g2_i1	-	-	-
TR7455|c0_g1_i6	-	-	-
TR7455|c0_g1_i3	-	-	-
TR33997|c0_g1_i1	oxidation-reduction process [GO:0055114]	-	-
TR4355|c0_g1_i1	DNA integration [GO:0015074]	nucleic acid binding [GO:0003676]	-
TR3140|c2_g2_i1	-	-	integral component of membrane [GO:0016021]
TR27775|c0_g1_i3	lysine biosynthetic process via diaminopimelate [GO:0009089]	L,L-diaminopimelate aminotransferase activity [GO:0010285]; pyridoxal phosphate binding [GO:0030170]	-
TR3485|c1_g2_i1	-	-	integral component of membrane [GO:0016021]
TR9865|c0_g1_i1	-	-	-
TR14279|c0_g2_i1	-	nucleic acid binding [GO:0003676]; zinc ion binding [GO:0008270]	-
TR14279|c0_g1_i1	-	nucleic acid binding [GO:0003676]; zinc ion binding [GO:0008270]	-
TR35688|c1_g1_i6	defense response [GO:0006952]; DNA integration [GO:0015074]	ADP binding [GO:0043531]; ATP binding [GO:0005524]; nucleic acid binding [GO:0003676]; zinc ion binding [GO:0008270]	-
TR30741|c0_g1_i4	defense response [GO:0006952]; DNA integration [GO:0015074]	ADP binding [GO:0043531]; ATP binding [GO:0005524]; nucleic acid binding [GO:0003676]; zinc ion binding [GO:0008270]	-
TR36668|c0_g1_i6	-	-	-
TR23524|c0_g1_i1	-	-	integral component of membrane [GO:0016021]
TR38292|c1_g1_i4	flavonoid biosynthetic process [GO:0009813]; flavonoid glucuronidation [GO:0052696]	quercetin 3-O-glucosyltransferase activity [GO:0080043]; quercetin 7-O-glucosyltransferase activity [GO:0080044]	intracellular membrane-bounded organelle [GO:0043231]
TR34221|c1_g1_i1	-	-	-
TR34221|c2_g1_i1	-	-	-
TR34221|c2_g1_i3	-	-	-
TR10965|c0_g1_i1	-	-	-
TR35200|c1_g2_i2	-	-	-
TR40792|c0_g1_i1	carbohydrate metabolic process [GO:0005975]	beta-galactosidase activity [GO:0004565]; carbohydrate binding [GO:0030246]	-
TR20665|c1_g2_i1	-	-	-
TR20665|c1_g1_i1	-	-	-
TR33500|c0_g1_i3	trehalose biosynthetic process [GO:0005992]	alpha,alpha-trehalose-phosphate synthase (UDP-forming) activity [GO:0003825]; trehalose-phosphatase activity [GO:0004805]	-
TR32756|c0_g1_i1	trehalose biosynthetic process [GO:0005992]	alpha,alpha-trehalose-phosphate synthase (UDP-forming) activity [GO:0003825]; trehalose-phosphatase activity [GO:0004805]	-
TR9734|c0_g2_i1	-	ATPase activity [GO:0016887]; ATP binding [GO:0005524]	integral component of membrane [GO:0016021]
TR14370|c0_g1_i1	-	ATPase activity [GO:0016887]; ATP binding [GO:0005524]	integral component of membrane [GO:0016021]
TR40564|c0_g2_i2	-	-	-
TR27128|c0_g1_i2	-	-	-
TR30340|c0_g1_i6	intracellular signal transduction [GO:0035556]	protein-disulfide reductase activity [GO:0047134]; zinc ion binding [GO:0008270]	intracellular [GO:0005622]
TR30340|c0_g1_i3	intracellular signal transduction [GO:0035556]	protein-disulfide reductase activity [GO:0047134]; zinc ion binding [GO:0008270]	intracellular [GO:0005622]
TR16561|c0_g1_i1	regulation of cell cycle [GO:0051726]	-	-
TR35285|c1_g1_i2	-	-	integral component of membrane [GO:0016021]
TR38746|c0_g1_i4	nitrogen compound metabolic process [GO:0006807]	racemase activity, acting on amino acids and derivatives [GO:0036361]	-
TR38746|c1_g2_i1	nitrogen compound metabolic process [GO:0006807]	racemase activity, acting on amino acids and derivatives [GO:0036361]	-
TR27131|c0_g1_i1	-	-	-
TR9239|c0_g1_i1	-	nucleic acid binding [GO:0003676]; zinc ion binding [GO:0008270]	-
TR21208|c0_g1_i1	-	-	-
TR19895|c0_g1_i1	-	protein-cysteine S-palmitoyltransferase activity [GO:0019706]; zinc ion binding [GO:0008270]	integral component of membrane [GO:0016021]
TR7801|c0_g1_i1	-	-	-
TR7801|c3_g1_i2	-	-	-
TR35084|c0_g1_i2	translation [GO:0006412]	small ribosomal subunit rRNA binding [GO:0070181]; structural constituent of ribosome [GO:0003735]	cytosolic small ribosomal subunit [GO:0022627]; nucleolus [GO:0005730]
TR35084|c0_g1_i4	translation [GO:0006412]	small ribosomal subunit rRNA binding [GO:0070181]; structural constituent of ribosome [GO:0003735]	cytosolic small ribosomal subunit [GO:0022627]; nucleolus [GO:0005730]
TR36229|c0_g1_i2	-	-	-
TR41305|c0_g2_i4	cell redox homeostasis [GO:0045454]	electron carrier activity [GO:0009055]; protein disulfide oxidoreductase activity [GO:0015035]	cell [GO:0005623]
TR29663|c0_g1_i1	-	-	-
TR3826|c1_g1_i1	-	-	-
TR3826|c3_g1_i1	-	-	-
TR25082|c0_g1_i1	-	-	chloroplast [GO:0009507]
TR28352|c0_g1_i1	-	-	-
TR38155|c0_g4_i1	-	ATP binding [GO:0005524]; protein serine/threonine kinase activity [GO:0004674]	integral component of membrane [GO:0016021]
TR10617|c0_g1_i1	-	-	-
TR14189|c0_g1_i1	magnesium ion transport [GO:0015693]	magnesium ion transmembrane transporter activity [GO:0015095]	integral component of membrane [GO:0016021]
TR25512|c0_g1_i1	transcription, DNA-templated [GO:0006351]	sequence-specific DNA binding [GO:0043565]; transcription factor activity, sequence-specific DNA binding [GO:0003700]	-
TR3716|c0_g1_i1	transcription, DNA-templated [GO:0006351]	sequence-specific DNA binding [GO:0043565]; transcription factor activity, sequence-specific DNA binding [GO:0003700]	-
TR3090|c0_g1_i1	-	-	-
TR39295|c2_g1_i1	regulation of transcription, DNA-templated [GO:0006355]	double-stranded DNA binding [GO:0003690]	mitochondrion [GO:0005739]
TR991|c0_g1_i1	-	zinc ion binding [GO:0008270]	-
TR20696|c0_g1_i1	multicellular organismal development [GO:0007275]	protein tyrosine phosphatase activity [GO:0004725]	-
TR7268|c0_g1_i3	-	ATPase activity [GO:0016887]; ATP binding [GO:0005524]; transporter activity [GO:0005215]	integral component of membrane [GO:0016021]
TR36681|c1_g3_i2	-	-	-
TR7661|c0_g1_i3	-	-	integral component of membrane [GO:0016021]
TR38628|c1_g2_i1	cell differentiation [GO:0030154]; leaf morphogenesis [GO:0009965]; mRNA modification [GO:0016556]	-	integral component of membrane [GO:0016021]
TR38628|c0_g2_i1	cell differentiation [GO:0030154]; leaf morphogenesis [GO:0009965]; mRNA modification [GO:0016556]	-	integral component of membrane [GO:0016021]
TR38628|c1_g1_i1	cell differentiation [GO:0030154]; leaf morphogenesis [GO:0009965]; mRNA modification [GO:0016556]	-	integral component of membrane [GO:0016021]
TR38628|c1_g2_i2	cell differentiation [GO:0030154]; leaf morphogenesis [GO:0009965]; mRNA modification [GO:0016556]	-	integral component of membrane [GO:0016021]
TR38628|c1_g1_i3	cell differentiation [GO:0030154]; leaf morphogenesis [GO:0009965]; mRNA modification [GO:0016556]	-	integral component of membrane [GO:0016021]
TR3110|c0_g1_i1	-	calcium ion binding [GO:0005509]; oxidoreductase activity [GO:0016491]	-
TR23728|c0_g1_i1	-	ATP binding [GO:0005524]; protein kinase activity [GO:0004672]	integral component of membrane [GO:0016021]
TR41914|c0_g1_i1	-	-	-
TR32420|c1_g1_i4	-	-	-
TR33893|c0_g1_i2	-	-	integral component of membrane [GO:0016021]
TR14438|c0_g1_i1	-	-	-
TR773|c0_g1_i1	-	RNA binding [GO:0003723]	-
TR42313|c0_g1_i3	actin filament bundle assembly [GO:0051017]	ammonium transmembrane transporter activity [GO:0008519]; hydrolase activity, acting on ester bonds [GO:0016788]	integral component of membrane [GO:0016021]
TR15344|c0_g2_i1	-	-	-
TR801|c0_g1_i2	-	-	-
TR35929|c1_g1_i1	-	-	-
TR24149|c0_g1_i1	-	nucleic acid binding [GO:0003676]; zinc ion binding [GO:0008270]	-
TR24149|c0_g1_i2	-	nucleic acid binding [GO:0003676]; zinc ion binding [GO:0008270]	-
TR25702|c0_g1_i1	-	-	-
TR35885|c0_g1_i2	-	-	-
TR33386|c2_g1_i1	proton transport [GO:0015992]	hydrogen-translocating pyrophosphatase activity [GO:0009678]; inorganic diphosphatase activity [GO:0004427]	integral component of membrane [GO:0016021]
TR26560|c0_g1_i2	-	translation release factor activity, codon specific [GO:0016149]	cytoplasm [GO:0005737]
TR6082|c0_g1_i1	-	-	-
TR22830|c0_g1_i3	-	ATP binding [GO:0005524]; protein kinase activity [GO:0004672]; zinc ion binding [GO:0008270]	-
TR29574|c0_g1_i2	-	aspartic-type endopeptidase activity [GO:0004190]	integral component of membrane [GO:0016021]
TR38606|c0_g2_i2	-	-	-
TR30777|c0_g1_i2	oligopeptide transport [GO:0006857]	transporter activity [GO:0005215]	integral component of membrane [GO:0016021]
TR17839|c0_g1_i1	IMP salvage [GO:0032264]	AMP deaminase activity [GO:0003876]	-
TR33049|c1_g1_i1	-	-	-
TR33049|c0_g1_i1	-	-	-
TR33049|c1_g1_i3	-	-	-
TR37295|c0_g2_i1	-	-	-
TR26851|c0_g1_i3	-	ligase activity [GO:0016874]; ubiquitin-protein transferase activity [GO:0004842]	-
TR26851|c0_g1_i1	-	ligase activity [GO:0016874]; ubiquitin-protein transferase activity [GO:0004842]	-
TR24047|c1_g1_i1	-	ATP binding [GO:0005524]; protein kinase activity [GO:0004672]	integral component of membrane [GO:0016021]
TR30013|c1_g1_i3	protein import into nucleus [GO:0006606]	protein transporter activity [GO:0008565]	cytoplasm [GO:0005737]; nucleus [GO:0005634]
TR30013|c1_g1_i1	protein import into nucleus [GO:0006606]	protein transporter activity [GO:0008565]	cytoplasm [GO:0005737]; nucleus [GO:0005634]
TR26589|c0_g1_i1	protein ubiquitination [GO:0016567]	-	-
TR2351|c0_g1_i1	protein ubiquitination [GO:0016567]	-	-
TR40055|c2_g2_i4	pathogenesis [GO:0009405]	-	extracellular region [GO:0005576]
TR7495|c1_g3_i1	pathogenesis [GO:0009405]	-	extracellular region [GO:0005576]
TR40055|c2_g1_i3	pathogenesis [GO:0009405]	-	extracellular region [GO:0005576]
TR40055|c2_g1_i1	pathogenesis [GO:0009405]	-	extracellular region [GO:0005576]
TR39350|c0_g1_i1	pathogenesis [GO:0009405]	-	extracellular region [GO:0005576]
TR39350|c0_g1_i9	pathogenesis [GO:0009405]	-	extracellular region [GO:0005576]
TR11875|c0_g1_i1	-	protein serine/threonine phosphatase activity [GO:0004722]	-
TR27584|c0_g1_i2	-	-	-
TR27584|c1_g1_i2	-	-	-
TR34389|c0_g1_i3	-	heme binding [GO:0020037]; metal ion binding [GO:0046872]	integral component of membrane [GO:0016021]
TR1984|c0_g1_i1	-	-	-
TR30069|c1_g1_i3	-	ATP binding [GO:0005524]; protein kinase activity [GO:0004672]	-
TR42430|c1_g4_i3	-	flavin adenine dinucleotide binding [GO:0050660]; oxidoreductase activity, acting on CH-OH group of donors [GO:0016614]	-
TR36739|c0_g1_i2	-	transferase activity, transferring hexosyl groups [GO:0016758]	-
TR27520|c1_g1_i3	-	-	-
TR27520|c1_g1_i2	-	-	-
TR40677|c0_g1_i1	-	-	-
TR41020|c0_g3_i4	-	-	-
TR42042|c0_g1_i1	-	transferase activity, transferring hexosyl groups [GO:0016758]	-
TR42607|c0_g3_i1	carbohydrate metabolic process [GO:0005975]	intramolecular transferase activity, phosphotransferases [GO:0016868]; magnesium ion binding [GO:0000287]	-
TR9833|c0_g2_i1	chromatin silencing at telomere [GO:0006348]	histone acetyltransferase activity [GO:0004402]	chromosome, telomeric region [GO:0000781]; nucleus [GO:0005634]
TR36333|c0_g1_i2	regulation of transcription, DNA-templated [GO:0006355]; transcription, DNA-templated [GO:0006351]	DNA binding [GO:0003677]; zinc ion binding [GO:0008270]	nucleus [GO:0005634]
TR35615|c2_g1_i1	-	cation transmembrane transporter activity [GO:0008324]	integral component of membrane [GO:0016021]
TR26026|c0_g1_i1	-	-	-
TR39402|c1_g1_i1	-	-	-
TR41168|c1_g1_i3	regulation of transcription, DNA-templated [GO:0006355]; transcription, DNA-templated [GO:0006351]	DNA binding [GO:0003677]	nucleus [GO:0005634]
TR28560|c1_g1_i1	-	nucleic acid binding [GO:0003676]; nucleotide binding [GO:0000166]; zinc ion binding [GO:0008270]	-
TR42859|c1_g1_i1	-	-	-
TR42859|c1_g1_i5	-	-	-
TR42333|c2_g1_i1	-	-	-
TR30949|c1_g1_i1	transmembrane transport [GO:0055085]	-	integral component of membrane [GO:0016021]
TR11012|c0_g1_i1	-	ATP binding [GO:0005524]	-
TR39743|c0_g1_i3	-	[ribulose-bisphosphate carboxylase]-lysine N-methyltransferase activity [GO:0030785]	chloroplast [GO:0009507]
TR27451|c0_g1_i1	translation [GO:0006412]	structural constituent of ribosome [GO:0003735]	integral component of membrane [GO:0016021]
TR16576|c0_g1_i1	-	-	-
TR28327|c0_g1_i1	-	serine-type carboxypeptidase activity [GO:0004185]	-
TR36659|c1_g1_i5	-	heme binding [GO:0020037]; iron ion binding [GO:0005506]; monooxygenase activity [GO:0004497]; oxidoreductase activity, acting on paired donors, with incorporation or reduction of molecular oxygen [GO:0016705]	-
TR18309|c1_g1_i1	protein import into nucleus [GO:0006606]	-	intracellular [GO:0005622]
TR3943|c2_g1_i1	-	-	-
TR3943|c3_g1_i1	-	-	-
TR3943|c3_g2_i3	-	-	-
TR27969|c0_g1_i2	-	protein serine/threonine phosphatase activity [GO:0004722]	-
TR3365|c0_g2_i9	DNA integration [GO:0015074]	nucleic acid binding [GO:0003676]	nucleus [GO:0005634]
TR11770|c0_g1_i1	-	ATP binding [GO:0005524]; protein kinase activity [GO:0004672]	-
TR39750|c1_g1_i3	hydrogen peroxide catabolic process [GO:0042744]; response to oxidative stress [GO:0006979]	heme binding [GO:0020037]; metal ion binding [GO:0046872]; peroxidase activity [GO:0004601]	extracellular region [GO:0005576]
TR38933|c1_g2_i2	hydrogen peroxide catabolic process [GO:0042744]; response to oxidative stress [GO:0006979]	heme binding [GO:0020037]; metal ion binding [GO:0046872]; peroxidase activity [GO:0004601]	extracellular region [GO:0005576]
TR38933|c1_g2_i1	hydrogen peroxide catabolic process [GO:0042744]; response to oxidative stress [GO:0006979]	heme binding [GO:0020037]; metal ion binding [GO:0046872]; peroxidase activity [GO:0004601]	extracellular region [GO:0005576]
TR39750|c1_g1_i2	hydrogen peroxide catabolic process [GO:0042744]; response to oxidative stress [GO:0006979]	heme binding [GO:0020037]; metal ion binding [GO:0046872]; peroxidase activity [GO:0004601]	extracellular region [GO:0005576]
TR35965|c0_g1_i1	-	-	-
TR35314|c3_g1_i2	-	RNA binding [GO:0003723]	-
TR35314|c2_g2_i1	-	RNA binding [GO:0003723]	-
TR22330|c0_g1_i1	-	sequence-specific DNA binding [GO:0043565]; transcription factor activity, sequence-specific DNA binding [GO:0003700]	-
TR17725|c0_g1_i1	-	-	-
TR6232|c0_g1_i1	-	-	-
TR6214|c0_g1_i1	-	ATP binding [GO:0005524]; protein kinase activity [GO:0004672]	integral component of membrane [GO:0016021]
[truncated: 49,803 more rows]

## Sheet: Sheet2
Gene ontology (biological process)	No. of contigs	Percentage		Gene ontology (molecular function)	No. of contigs	Percentage		Gene ontology (cellular component)	No. of contigs	Percentage
translation [GO:0006412]	425	3.29687		zinc ion binding [GO:0008270]	798	3.92061		integral component of membrane [GO:0016021]	5422	37.9851
carbohydrate metabolic process [GO:0005975]	368	2.8547		ATP binding [GO:0005524]; protein kinase activity [GO:0004672]	767	3.7683		nucleus [GO:0005634]	1137	7.96553
regulation of transcription, DNA-templated [GO:0006355]	296	2.29618		DNA binding [GO:0003677]	705	3.46369		intracellular [GO:0005622]	625	4.37859
transmembrane transport [GO:0055085]	280	2.17206		ATP binding [GO:0005524]; protein serine/threonine kinase activity [GO:0004674]	571	2.80535		cytoplasm [GO:0005737]	617	4.32254
regulation of transcription, DNA-templated [GO:0006355]; transcription, DNA-templated [GO:0006351]	274	2.12551		structural constituent of ribosome [GO:0003735]	393	1.93082		ribosome [GO:0005840]	326	2.28387
transcription, DNA-templated [GO:0006351]	214	1.66007		ATP binding [GO:0005524]	385	1.89152		chloroplast [GO:0009507]	221	1.54827
fatty acid biosynthetic process [GO:0006633]	156	1.21015		hydrolase activity [GO:0016787]	347	1.70482		membrane [GO:0016020]	190	1.33109
protein folding [GO:0006457]	153	1.18687		transporter activity [GO:0005215]	290	1.42478		cytosol [GO:0005829]	184	1.28906
lipid metabolic process [GO:0006629]	144	1.11706		catalytic activity [GO:0003824]	289	1.41987		integral component of membrane [GO:0016021]; plasma membrane [GO:0005886]	166	1.16295
intracellular protein transport [GO:0006886]; vesicle-mediated transport [GO:0016192]	127	0.985183		oxidoreductase activity [GO:0016491]	282	1.38548		cell [GO:0005623]	152	1.06487
biosynthetic process [GO:0009058]	117	0.90761		nucleic acid binding [GO:0003676]; nucleotide binding [GO:0000166]	281	1.38056		mitochondrion [GO:0005739]	148	1.03685
RNA processing [GO:0006396]	108	0.837794		sequence-specific DNA binding [GO:0043565]; transcription factor activity, sequence-specific DNA binding [GO:0003700]	250	1.22826		extracellular region [GO:0005576]	120	0.840689
defense response [GO:0006952]	104	0.806764		heme binding [GO:0020037]; iron ion binding [GO:0005506]; monooxygenase activity [GO:0004497]; oxidoreductase activity, acting on paired donors, with incorporation or reduction of molecular oxygen [GO:0016705]	242	1.18896		endoplasmic reticulum membrane [GO:0005789]; integral component of membrane [GO:0016021]	100	0.700574
intracellular protein transport [GO:0006886]	103	0.799007		RNA binding [GO:0003723]	211	1.03665		chloroplast stroma [GO:0009570]	100	0.700574
signal transduction [GO:0007165]	99	0.767978		calcium ion binding [GO:0005509]	203	0.997347		integral component of membrane [GO:0016021]; intracellular [GO:0005622]	95	0.665546
transport [GO:0006810]	95	0.736948		methyltransferase activity [GO:0008168]	201	0.987521		plasma membrane [GO:0005886]	87	0.6095
cell redox homeostasis [GO:0045454]	94	0.729191		metal ion binding [GO:0046872]	193	0.948217		cytoplasm [GO:0005737]; nucleus [GO:0005634]	78	0.546448
photosynthesis [GO:0015979]	90	0.698162		transferase activity, transferring hexosyl groups [GO:0016758]	172	0.845043		endoplasmic reticulum [GO:0005783]; integral component of membrane [GO:0016021]	65	0.455373
ubiquitin-dependent protein catabolic process [GO:0006511]	84	0.651617		GTP binding [GO:0005525]	161	0.790999		Golgi apparatus [GO:0005794]; integral component of membrane [GO:0016021]	64	0.448368
protein deubiquitination [GO:0016579]; ubiquitin-dependent protein catabolic process [GO:0006511]	81	0.628345		aspartic-type endopeptidase activity [GO:0004190]	154	0.756608		intracellular membrane-bounded organelle [GO:0043231]	61	0.42735
photosynthesis, light harvesting [GO:0009765]; protein-chromophore linkage [GO:0018298]	80	0.620588		DNA binding [GO:0003677]; transcription factor activity, sequence-specific DNA binding [GO:0003700]	153	0.751695		nucleosome [GO:0000786]; nucleus [GO:0005634]	53	0.371304
auxin-activated signaling pathway [GO:0009734]; regulation of transcription, DNA-templated [GO:0006355]; transcription, DNA-templated [GO:0006351]	78	0.605073		transferase activity, transferring acyl groups other than amino-acyl groups [GO:0016747]	150	0.736956		chloroplast [GO:0009507]; integral component of membrane [GO:0016021]; photosystem I [GO:0009522]; photosystem II [GO:0009523]	53	0.371304
microtubule-based process [GO:0007017]	70	0.543015		hydrolase activity, hydrolyzing O-glycosyl compounds [GO:0004553]	149	0.732043		kinesin complex [GO:0005871]; microtubule [GO:0005874]	49	0.343281
microtubule-based movement [GO:0007018]	60	0.465441		serine-type endopeptidase activity [GO:0004252]	138	0.677999		cell wall [GO:0005618]	48	0.336276
response to stress [GO:0006950]	57	0.442169		nucleic acid binding [GO:0003676]	126	0.619043		peroxisome [GO:0005777]	47	0.32927
protein transport [GO:0015031]; small GTPase mediated signal transduction [GO:0007264]	54	0.418897		translation initiation factor activity [GO:0003743]	120	0.589565		integral component of membrane [GO:0016021]; nucleus [GO:0005634]	47	0.32927
protein glycosylation [GO:0006486]	54	0.418897		GTPase activity [GO:0003924]; GTP binding [GO:0005525]	111	0.545347		integral component of plasma membrane [GO:0005887]	44	0.308253
glycolytic process [GO:0006096]	54	0.418897		transferase activity [GO:0016740]	98	0.481478		endoplasmic reticulum [GO:0005783]	44	0.308253
flavonoid biosynthetic process [GO:0009813]; flavonoid glucuronidation [GO:0052696]	50	0.387868		ATPase activity [GO:0016887]; ATP binding [GO:0005524]	98	0.481478		eukaryotic 43S preinitiation complex [GO:0016282]; eukaryotic 48S preinitiation complex [GO:0033290]; eukaryotic translation initiation factor 3 complex [GO:0005852]	43	0.301247
small GTPase mediated signal transduction [GO:0007264]	49	0.38011		ATP binding [GO:0005524]; helicase activity [GO:0004386]; nucleic acid binding [GO:0003676]	94	0.461826		exocyst [GO:0000145]	40	0.28023
response to oxidative stress [GO:0006979]	49	0.38011		transmembrane transporter activity [GO:0022857]	93	0.456913		mitochondrial matrix [GO:0005759]	39	0.273224
cellulose biosynthetic process [GO:0030244]	49	0.38011		ubiquitin-protein transferase activity [GO:0004842]	92	0.452		intracellular [GO:0005622]; membrane [GO:0016020]	39	0.273224
phosphorelay signal transduction system [GO:0000160]	47	0.364595		oxidoreductase activity [GO:0016491]; zinc ion binding [GO:0008270]	90	0.442174		cytoplasm [GO:0005737]; microtubule [GO:0005874]	39	0.273224
mRNA splicing, via spliceosome [GO:0000398]	47	0.364595		double-stranded DNA binding [GO:0003690]	89	0.43726		1,3-beta-D-glucan synthase complex [GO:0000148]; integral component of membrane [GO:0016021]	39	0.273224
DNA replication [GO:0006260]	47	0.364595		ADP binding [GO:0043531]	86	0.422521		protein phosphatase type 2A complex [GO:0000159]	35	0.245201
hydrogen peroxide catabolic process [GO:0042744]; response to oxidative stress [GO:0006979]	46	0.356838		catalytic activity [GO:0003824]; coenzyme binding [GO:0050662]	85	0.417608		cytosol [GO:0005829]; nucleus [GO:0005634]	35	0.245201
isoprenoid biosynthetic process [GO:0008299]	45	0.349081		protein transporter activity [GO:0008565]	82	0.402869		COPI vesicle coat [GO:0030126]	34	0.238195
rRNA processing [GO:0006364]	44	0.341323		metal ion binding [GO:0046872]; oxidoreductase activity [GO:0016491]	81	0.397956		cell wall [GO:0005618]; extracellular region [GO:0005576]; membrane [GO:0016020]	34	0.238195
oligopeptide transport [GO:0006857]	43	0.333566		hydrolase activity, acting on ester bonds [GO:0016788]	81	0.397956		nucleolus [GO:0005730]	33	0.23119
formation of translation preinitiation complex [GO:0001731]; regulation of translational initiation [GO:0006446]	42	0.325809		antiporter activity [GO:0015297]; drug transmembrane transporter activity [GO:0015238]	81	0.397956		large ribosomal subunit [GO:0015934]	33	0.23119
cell wall modification [GO:0042545]; pectin catabolic process [GO:0045490]	40	0.310294		nucleic acid binding [GO:0003676]; zinc ion binding [GO:0008270]	79	0.38813		microtubule [GO:0005874]	32	0.224184
defense response [GO:0006952]; response to biotic stimulus [GO:0009607]	39	0.302537		lipid binding [GO:0008289]	77	0.378304		clathrin adaptor complex [GO:0030131]	32	0.224184
cell wall organization [GO:0071555]; pectin biosynthetic process [GO:0045489]	39	0.302537		ATPase activity, coupled to transmembrane movement of substances [GO:0042626]; ATP binding [GO:0005524]	75	0.368478		nuclear pore [GO:0005643]	31	0.217178
proton transport [GO:0015992]	38	0.294779		peptidyl-prolyl cis-trans isomerase activity [GO:0003755]	73	0.358652		extrinsic component of membrane [GO:0019898]; photosystem II oxygen evolving complex [GO:0009654]	31	0.217178
(1->3)-beta-D-glucan biosynthetic process [GO:0006075]	38	0.294779		metal ion binding [GO:0046872]; protein serine/threonine phosphatase activity [GO:0004722]	73	0.358652		cytoplasm [GO:0005737]; integral component of membrane [GO:0016021]	31	0.217178
vesicle-mediated transport [GO:0016192]	37	0.287022		iron ion binding [GO:0005506]; oxidoreductase activity [GO:0016491]	66	0.324261		small ribosomal subunit [GO:0015935]	30	0.210172
trehalose biosynthetic process [GO:0005992]	37	0.287022		protein serine/threonine phosphatase activity [GO:0004722]	64	0.314435		chloroplast envelope [GO:0009941]	30	0.210172
plant-type cell wall organization [GO:0009664]	37	0.287022		transcription factor activity, sequence-specific DNA binding [GO:0003700]	63	0.309521		Golgi membrane [GO:0000139]; integral component of membrane [GO:0016021]	29	0.203167
pectin catabolic process [GO:0045490]	37	0.287022		kinase activity [GO:0016301]	63	0.309521		COPII vesicle coat [GO:0030127]	29	0.203167
metal ion transport [GO:0030001]	37	0.287022		DNA binding [GO:0003677]; zinc ion binding [GO:0008270]	63	0.309521		chloroplast thylakoid membrane [GO:0009535]; integral component of membrane [GO:0016021]	29	0.203167
proteolysis involved in cellular protein catabolic process [GO:0051603]	36	0.279265		serine-type carboxypeptidase activity [GO:0004185]	62	0.304608		chloroplast [GO:0009507]; integral component of membrane [GO:0016021]; photosystem II [GO:0009523]	29	0.203167
iron-sulfur cluster assembly [GO:0016226]	35	0.271507		structural molecule activity [GO:0005198]	61	0.299695		proteasome complex [GO:0000502]	28	0.196161
lipid catabolic process [GO:0016042]	34	0.26375		phosphoprotein phosphatase activity [GO:0004721]	59	0.289869		mitochondrial outer membrane [GO:0005741]	28	0.196161
tricarboxylic acid cycle [GO:0006099]	33	0.255993		cysteine-type peptidase activity [GO:0008234]	57	0.280043		Golgi membrane [GO:0000139]	28	0.196161
recognition of pollen [GO:0048544]	33	0.255993		chlorophyll binding [GO:0016168]; metal ion binding [GO:0046872]	57	0.280043		mitochondrial inner membrane [GO:0005743]	27	0.189155
glucose metabolic process [GO:0006006]	33	0.255993		ubiquitin-protein transferase activity [GO:0004842]; zinc ion binding [GO:0008270]	56	0.27513		cytoplasm [GO:0005737]; nucleus [GO:0005634]; proteasome core complex [GO:0005839]	27	0.189155
cinnamic acid biosynthetic process [GO:0009800]; L-phenylalanine catabolic process [GO:0006559]	33	0.255993		FMN binding [GO:0010181]; oxidoreductase activity [GO:0016491]	56	0.27513		chromosome [GO:0005694]; nucleus [GO:0005634]	27	0.189155
protein transport [GO:0015031]	32	0.248235		thiol-dependent ubiquitinyl hydrolase activity [GO:0036459]	55	0.270217		membrane coat [GO:0030117]	26	0.182149
ATP hydrolysis coupled proton transport [GO:0015991]	32	0.248235		GTPase activity [GO:0003924]; GTP binding [GO:0005525]; structural constituent of cytoskeleton [GO:0005200]	55	0.270217		small-subunit processome [GO:0032040]	25	0.175144
protein refolding [GO:0042026]	31	0.240478		substrate-specific transmembrane transporter activity [GO:0022891]	52	0.255478		cell [GO:0005623]; integral component of membrane [GO:0016021]	25	0.175144
ribosome biogenesis [GO:0042254]	30	0.232721		cellulose synthase (UDP-forming) activity [GO:0016760]	52	0.255478		Ino80 complex [GO:0031011]	24	0.168138
mRNA processing [GO:0006397]	30	0.232721		transferase activity, transferring glycosyl groups [GO:0016757]	50	0.245652		myosin complex [GO:0016459]	23	0.161132
protein folding [GO:0006457]; response to stress [GO:0006950]	29	0.224963		RNA binding [GO:0003723]; structural constituent of ribosome [GO:0003735]	50	0.245652		endosome [GO:0005768]; integral component of membrane [GO:0016021]; trans-Golgi network [GO:0005802]	23	0.161132
cellular amino acid metabolic process [GO:0006520]	29	0.224963		serine-type peptidase activity [GO:0008236]	49	0.240739		cytosolic large ribosomal subunit [GO:0022625]	23	0.161132
nucleosome assembly [GO:0006334]	28	0.217206		heme binding [GO:0020037]; metal ion binding [GO:0046872]; peroxidase activity [GO:0004601]	49	0.240739		chloroplast envelope [GO:0009941]; chloroplast stroma [GO:0009570]	23	0.161132
metabolic process [GO:0008152]	28	0.217206		quercetin 3-O-glucosyltransferase activity [GO:0080043]; quercetin 7-O-glucosyltransferase activity [GO:0080044]	48	0.235826		apoplast [GO:0048046]; cell wall [GO:0005618]	23	0.161132
DNA integration [GO:0015074]	28	0.217206		metal ion binding [GO:0046872]; nucleic acid binding [GO:0003676]	48	0.235826		mediator complex [GO:0016592]	22	0.154126
terpenoid biosynthetic process [GO:0016114]	27	0.209448		heme binding [GO:0020037]; iron ion binding [GO:0005506]; oxidoreductase activity, acting on paired donors, with incorporation or reduction of molecular oxygen, NAD(P)H as one donor, and incorporation of one atom of oxygen [GO:0016709]	48	0.235826		cytosol [GO:0005829]; plasmodesma [GO:0009506]	22	0.154126
autophagy [GO:0006914]	27	0.209448		ligase activity [GO:0016874]; ubiquitin-protein transferase activity [GO:0004842]	47	0.230913		spliceosomal complex [GO:0005681]	21	0.147121
protein catabolic process [GO:0030163]	26	0.201691		ATP binding [GO:0005524]; MAP kinase activity [GO:0004707]	47	0.230913		peroxisomal membrane [GO:0005778]	21	0.147121
ER to Golgi vesicle-mediated transport [GO:0006888]; intracellular protein transport [GO:0006886]	26	0.201691		ATP binding [GO:0005524]; calcium ion binding [GO:0005509]; protein kinase activity [GO:0004672]	47	0.230913		integral component of membrane [GO:0016021]; plasma membrane [GO:0005886]; plasmodesma [GO:0009506]	21	0.147121
cellulose biosynthetic process [GO:0030244]; cell wall organization [GO:0071555]	26	0.201691		threonine-type endopeptidase activity [GO:0004298]	43	0.211261		chromosome [GO:0005694]	21	0.147121
carbohydrate metabolic process [GO:0005975]; cell wall organization [GO:0071555]	26	0.201691		ATP binding [GO:0005524]; microtubule motor activity [GO:0003777]	43	0.211261		chloroplast envelope [GO:0009941]; integral component of membrane [GO:0016021]	21	0.147121
carbohydrate metabolic process [GO:0005975]; cell wall macromolecule catabolic process [GO:0016998]; chitin catabolic process [GO:0006032]	26	0.201691		polygalacturonate 4-alpha-galacturonosyltransferase activity [GO:0047262]	42	0.206348		chloroplast [GO:0009507]; integral component of membrane [GO:0016021]	21	0.147121
riboflavin biosynthetic process [GO:0009231]	25	0.193934		GTPase activator activity [GO:0005096]	42	0.206348		plasmodesma [GO:0009506]	20	0.140115
pseudouridine synthesis [GO:0001522]	25	0.193934		ligase activity [GO:0016874]	41	0.201435		plant-type cell wall [GO:0009505]	20	0.140115
protein metabolic process [GO:0019538]	25	0.193934		electron carrier activity [GO:0009055]; protein disulfide oxidoreductase activity [GO:0015035]	41	0.201435		integral component of membrane [GO:0016021]; membrane [GO:0016020]	19	0.133109
exocytosis [GO:0006887]	25	0.193934		1,3-beta-D-glucan synthase activity [GO:0003843]	41	0.201435		Cul4-RING E3 ubiquitin ligase complex [GO:0080008]	19	0.133109
cysteine biosynthetic process from serine [GO:0006535]	25	0.193934		pseudouridine synthase activity [GO:0009982]; RNA binding [GO:0003723]	40	0.196522		vacuole [GO:0005773]	18	0.126103
aromatic amino acid family biosynthetic process [GO:0009073]	25	0.193934		nucleotide binding [GO:0000166]; RNA binding [GO:0003723]	40	0.196522		extrinsic component of membrane [GO:0019898]; integral component of membrane [GO:0016021]; photosystem II oxygen evolving complex [GO:0009654]	18	0.126103
vesicle docking involved in exocytosis [GO:0006904]	24	0.186176		GTPase activity [GO:0003924]; GTP binding [GO:0005525]; translation elongation factor activity [GO:0003746]	40	0.196522		cytosolic small ribosomal subunit [GO:0022627]	18	0.126103
proteolysis [GO:0006508]	24	0.186176		ATP binding [GO:0005524]; hydrolase activity [GO:0016787]	40	0.196522		amyloplast [GO:0009501]; chloroplast [GO:0009507]	18	0.126103
cell wall biogenesis [GO:0042546]; cell wall organization [GO:0071555]; xyloglucan metabolic process [GO:0010411]	24	0.186176		metal ion binding [GO:0046872]; nucleotide binding [GO:0000166]; RNA binding [GO:0003723]	37	0.181782		mitochondrion [GO:0005739]; ribosome [GO:0005840]	17	0.119098
carbohydrate transport [GO:0008643]	24	0.186176		acid phosphatase activity [GO:0003993]; metal ion binding [GO:0046872]	37	0.181782		cullin-RING ubiquitin ligase complex [GO:0031461]	17	0.119098
lysine biosynthetic process via diaminopimelate [GO:0009089]	23	0.178419		protein phosphatase type 2A regulator activity [GO:0008601]	36	0.176869		intracellular ribonucleoprotein complex [GO:0030529]; nucleus [GO:0005634]	16	0.112092
DNA topological change [GO:0006265]	23	0.178419		NAD binding [GO:0051287]; oxidoreductase activity, acting on the CH-OH group of donors, NAD or NADP as acceptor [GO:0016616]	36	0.176869		ubiquitin ligase complex [GO:0000151]	15	0.105086
DNA repair [GO:0006281]	23	0.178419		metal ion binding [GO:0046872]; pectate lyase activity [GO:0030570]	36	0.176869		glycerol-3-phosphate dehydrogenase complex [GO:0009331]	15	0.105086
cell redox homeostasis [GO:0045454]; glycerol ether metabolic process [GO:0006662]	23	0.178419		histone-lysine N-methyltransferase activity [GO:0018024]; zinc ion binding [GO:0008270]	36	0.176869		proton-transporting V-type ATPase, V1 domain [GO:0033180]	14	0.0980804
biosynthetic process [GO:0009058]; cellular amino acid metabolic process [GO:0006520]	23	0.178419		oxidoreductase activity, acting on the aldehyde or oxo group of donors, NAD or NADP as acceptor [GO:0016620]	34	0.167043		proteasome regulatory particle [GO:0005838]	14	0.0980804
ATP biosynthetic process [GO:0006754]	23	0.178419		nucleic acid binding [GO:0003676]; nucleotide binding [GO:0000166]; zinc ion binding [GO:0008270]	34	0.167043		intracellular ribonucleoprotein complex [GO:0030529]; viral nucleocapsid [GO:0019013]	14	0.0980804
steroid biosynthetic process [GO:0006694]	22	0.170662		magnesium ion binding [GO:0000287]; terpene synthase activity [GO:0010333]	34	0.167043		GPI-anchor transamidase complex [GO:0042765]	14	0.0980804
secondary metabolite biosynthetic process [GO:0044550]	22	0.170662		hydrogen-translocating pyrophosphatase activity [GO:0009678]; inorganic diphosphatase activity [GO:0004427]	34	0.167043		Golgi apparatus [GO:0005794]	14	0.0980804
protein insertion into membrane [GO:0051205]	22	0.170662		beta-galactosidase activity [GO:0004565]; carbohydrate binding [GO:0030246]	34	0.167043		endoplasmic reticulum membrane [GO:0005789]	14	0.0980804
oxidation-reduction process [GO:0055114]	22	0.170662		amino acid transmembrane transporter activity [GO:0015171]	34	0.167043		cytoskeleton [GO:0005856]	14	0.0980804
intracellular transport [GO:0046907]	22	0.170662		ubiquitin protein ligase activity [GO:0061630]; zinc ion binding [GO:0008270]	33	0.16213		ATG1/ULK1 kinase complex [GO:1990316]	14	0.0980804
DNA-templated transcription, initiation [GO:0006352]	22	0.170662		protein-cysteine S-palmitoyltransferase activity [GO:0019706]; zinc ion binding [GO:0008270]	33	0.16213		integral component of membrane [GO:0016021]; vacuole [GO:0005773]	13	0.0910747
chlorophyll catabolic process [GO:0015996]	22	0.170662		phenylalanine ammonia-lyase activity [GO:0045548]	33	0.16213		integral component of membrane [GO:0016021]; respiratory chain [GO:0070469]	13	0.0910747
ATP synthesis coupled proton transport [GO:0015986]	22	0.170662		metalloendopeptidase activity [GO:0004222]	33	0.16213		cytoplasm [GO:0005737]; nucleus [GO:0005634]; proteasome core complex, alpha-subunit complex [GO:0019773]	13	0.0910747
multicellular organismal development [GO:0007275]; transcription, DNA-templated [GO:0006351]	21	0.162904		potassium ion transmembrane transporter activity [GO:0015079]	32	0.157217		chloroplast membrane [GO:0031969]	13	0.0910747
glycine catabolic process [GO:0006546]	21	0.162904		ATP binding [GO:0005524]; kinase activity [GO:0016301]	32	0.157217		chloroplast [GO:0009507]; mitochondrion [GO:0005739]	13	0.0910747
defense response to other organism [GO:0098542]; secondary metabolite biosynthetic process [GO:0044550]	21	0.162904		aspartyl esterase activity [GO:0045330]; enzyme inhibitor activity [GO:0004857]; pectinesterase activity [GO:0030599]	32	0.157217		integral component of plasma membrane [GO:0005887]; intracellular membrane-bounded organelle [GO:0043231]	12	0.0840689
proteasome-mediated ubiquitin-dependent protein catabolic process [GO:0043161]; protein polyubiquitination [GO:0000209]; protein ubiquitination involved in ubiquitin-dependent protein catabolic process [GO:0042787]	20	0.155147		amino acid binding [GO:0016597]	32	0.157217		integral component of membrane [GO:0016021]; photosystem I reaction center [GO:0009538]	12	0.0840689
phospholipid biosynthetic process [GO:0008654]	20	0.155147		chlorophyll binding [GO:0016168]	31	0.152304		endoplasmic reticulum [GO:0005783]; integral component of membrane [GO:0016021]; plasma membrane [GO:0005886]	12	0.0840689
nucleotide-excision repair [GO:0006289]; proteasome-mediated ubiquitin-dependent protein catabolic process [GO:0043161]	20	0.155147		peptidase activity [GO:0008233]	30	0.147391		chloroplast thylakoid membrane [GO:0009535]	12	0.0840689
magnesium ion transport [GO:0015693]	20	0.155147		translation elongation factor activity [GO:0003746]	29	0.142478		actin cytoskeleton [GO:0015629]	12	0.0840689
L-phenylalanine biosynthetic process [GO:0009094]	20	0.155147		transferase activity, transferring acyl groups [GO:0016746]	29	0.142478		plastid [GO:0009536]	11	0.0770632
base-excision repair [GO:0006284]	20	0.155147		hydrogen ion transmembrane transporter activity [GO:0015078]	29	0.142478		Piccolo NuA4 histone acetyltransferase complex [GO:0032777]	11	0.0770632
aromatic amino acid family metabolic process [GO:0009072]	20	0.155147		voltage-gated chloride channel activity [GO:0005247]	28	0.137565		photosystem I reaction center [GO:0009538]	11	0.0770632
regulation of defense response [GO:0031347]	19	0.14739		pyridoxal phosphate binding [GO:0030170]; transaminase activity [GO:0008483]	28	0.137565		MCM complex [GO:0042555]; nucleus [GO:0005634]	11	0.0770632
porphyrin-containing compound biosynthetic process [GO:0006779]	19	0.14739		NAD binding [GO:0051287]; NADP binding [GO:0050661]; oxidoreductase activity, acting on the aldehyde or oxo group of donors, NAD or NADP as acceptor [GO:0016620]	28	0.137565		intracellular [GO:0005622]; retromer complex [GO:0030904]	11	0.0770632
polysaccharide catabolic process [GO:0000272]	19	0.14739		N-acetyltransferase activity [GO:0008080]	28	0.137565		integral component of membrane [GO:0016021]; vacuolar membrane [GO:0005774]	11	0.0770632
pathogenesis [GO:0009405]	19	0.14739		kinase activity [GO:0016301]; magnesium ion binding [GO:0000287]; potassium ion binding [GO:0030955]; pyruvate kinase activity [GO:0004743]	28	0.137565		integral component of membrane [GO:0016021]; mitochondrial membrane [GO:0031966]	11	0.0770632
nitrogen compound metabolic process [GO:0006807]	19	0.14739		fructose-bisphosphate aldolase activity [GO:0004332]	28	0.137565		integral component of membrane [GO:0016021]; mitochondrial inner membrane [GO:0005743]	11	0.0770632
galactose metabolic process [GO:0006012]	19	0.14739		S-adenosylmethionine-dependent methyltransferase activity [GO:0008757]	27	0.132652		chloroplast envelope [GO:0009941]; chloroplast thylakoid [GO:0009534]	11	0.0770632
oxylipin biosynthetic process [GO:0031408]	18	0.139632		oxidoreductase activity, acting on paired donors, with oxidation of a pair of donors resulting in the reduction of molecular oxygen to two molecules of water [GO:0016717]	27	0.132652		Pwp2p-containing subcomplex of 90S preribosome [GO:0034388]; small-subunit processome [GO:0032040]	10	0.0700574
malate metabolic process [GO:0006108]	18	0.139632		RNA polymerase II transcription cofactor activity [GO:0001104]	26	0.127739		kinesin complex [GO:0005871]	10	0.0700574
protein import into peroxisome matrix, docking [GO:0016560]	17	0.131875		phosphorelay sensor kinase activity [GO:0000155]	26	0.127739		intracellular [GO:0005622]; plasma membrane [GO:0005886]	10	0.0700574
lipid transport [GO:0006869]	17	0.131875		hydrolase activity, hydrolyzing O-glycosyl compounds [GO:0004553]; xyloglucan:xyloglucosyl transferase activity [GO:0016762]	26	0.127739		integral component of membrane [GO:0016021]; proton-transporting V-type ATPase, V0 domain [GO:0033179]	10	0.0700574
fructose 6-phosphate metabolic process [GO:0006002]	17	0.131875		heme binding [GO:0020037]; peroxidase activity [GO:0004601]	26	0.127739		integral component of membrane [GO:0016021]; mitochondrial inner membrane [GO:0005743]; respiratory chain [GO:0070469]	10	0.0700574
cellulose catabolic process [GO:0030245]	17	0.131875		cysteine-type endopeptidase activity [GO:0004197]	26	0.127739		Golgi transport complex [GO:0017119]	10	0.0700574
brassinosteroid mediated signaling pathway [GO:0009742]	17	0.131875		ATP binding [GO:0005524]; metalloendopeptidase activity [GO:0004222]	26	0.127739		Golgi cisterna membrane [GO:0032580]; integral component of membrane [GO:0016021]	10	0.0700574
SRP-dependent cotranslational protein targeting to membrane [GO:0006614]	16	0.124118		ATP binding [GO:0005524]; carbohydrate binding [GO:0030246]; protein serine/threonine kinase activity [GO:0004674]	26	0.127739		cytoplasm [GO:0005737]; integral component of membrane [GO:0016021]; plasma membrane [GO:0005886]	10	0.0700574
protein secretion [GO:0009306]	16	0.124118		sequence-specific DNA binding [GO:0043565]; transcription factor activity, sequence-specific DNA binding [GO:0003700]; zinc ion binding [GO:0008270]	25	0.122826		Cul4-RING E3 ubiquitin ligase complex [GO:0080008]; nucleolus [GO:0005730]	10	0.0700574
nucleotide-sugar transport [GO:0015780]	16	0.124118		nucleotidyltransferase activity [GO:0016779]	25	0.122826		clathrin-coated vesicle [GO:0030136]	10	0.0700574
multicellular organismal development [GO:0007275]; ubiquitin-dependent protein catabolic process [GO:0006511]	16	0.124118		nucleotide binding [GO:0000166]	25	0.122826		chloroplast [GO:0009507]; cytosol [GO:0005829]	10	0.0700574
isoleucine biosynthetic process [GO:0009097]; valine biosynthetic process [GO:0009099]	16	0.124118		isomerase activity [GO:0016853]	25	0.122826		RISC complex [GO:0016442]	9	0.0630517
intracellular protein transport [GO:0006886]; nucleocytoplasmic transport [GO:0006913]; small GTPase mediated signal transduction [GO:0007264]	16	0.124118		flavin adenine dinucleotide binding [GO:0050660]; oxidoreductase activity, acting on CH-OH group of donors [GO:0016614]	25	0.122826		mitochondrial proton-transporting ATP synthase complex, coupling factor F(o) [GO:0000276]	9	0.0630517
intracellular protein transport [GO:0006886]; nucleocytoplasmic transport [GO:0006913]	16	0.124118		enzyme inhibitor activity [GO:0004857]	25	0.122826		mitochondrial proton-transporting ATP synthase complex, catalytic core F(1) [GO:0000275]	9	0.0630517
glycine metabolic process [GO:0006544]; L-serine metabolic process [GO:0006563]; tetrahydrofolate interconversion [GO:0035999]	16	0.124118		chitinase activity [GO:0004568]; chitin binding [GO:0008061]	25	0.122826		integral component of membrane [GO:0016021]; vacuolar proton-transporting V-type ATPase, V0 domain [GO:0000220]	9	0.0630517
D-ribose metabolic process [GO:0006014]	16	0.124118		acetylglucosaminyltransferase activity [GO:0008375]	25	0.122826		integral component of membrane [GO:0016021]; oligosaccharyltransferase complex [GO:0008250]	9	0.0630517
chlorophyll biosynthetic process [GO:0015995]; photosynthesis [GO:0015979]	16	0.124118		DNA binding [GO:0003677]; DNA-directed RNA polymerase activity [GO:0003899]	24	0.117913		integral component of membrane [GO:0016021]; mitochondrion [GO:0005739]	9	0.0630517
amino acid transmembrane transport [GO:0003333]	16	0.124118		copper ion binding [GO:0005507]; oxidoreductase activity [GO:0016491]	24	0.117913		integral component of membrane [GO:0016021]; mitochondrial inner membrane presequence translocase complex [GO:0005744]	9	0.0630517
vacuolar transport [GO:0007034]	15	0.11636		beta-amylase activity [GO:0016161]	24	0.117913		core TFIIH complex [GO:0000439]	9	0.0630517
starch biosynthetic process [GO:0019252]	15	0.11636		ATP binding [GO:0005524]; hydrogen-exporting ATPase activity, phosphorylative mechanism [GO:0008553]; metal ion binding [GO:0046872]	24	0.117913		clathrin coat of coated pit [GO:0030132]; clathrin coat of trans-Golgi network vesicle [GO:0030130]	9	0.0630517
response to auxin [GO:0009733]	15	0.11636		ammonium transmembrane transporter activity [GO:0008519]	24	0.117913		clathrin adaptor complex [GO:0030131]; Golgi apparatus [GO:0005794]	9	0.0630517
protein ubiquitination [GO:0016567]	15	0.11636		phosphatidylinositol binding [GO:0035091]	23	0.113		chloroplast stroma [GO:0009570]; cytosol [GO:0005829]	9	0.0630517
protein import into nucleus [GO:0006606]	15	0.11636		metal ion binding [GO:0046872]; oxidoreductase activity, acting on single donors with incorporation of molecular oxygen, incorporation of two atoms of oxygen [GO:0016702]	23	0.113		cell wall [GO:0005618]; integral component of membrane [GO:0016021]	9	0.0630517
nucleoside metabolic process [GO:0009116]	15	0.11636		L-malate dehydrogenase activity [GO:0030060]	23	0.113		CCR4-NOT core complex [GO:0030015]; cytoplasmic mRNA processing body [GO:0000932]; nucleus [GO:0005634]	9	0.0630517
mRNA modification [GO:0016556]	15	0.11636		ion channel activity [GO:0005216]	23	0.113		CCR4-NOT complex [GO:0030014]	9	0.0630517
intracellular signal transduction [GO:0035556]	15	0.11636		hydrolase activity, acting on carbon-nitrogen (but not peptide) bonds [GO:0016810]	23	0.113		vacuolar membrane [GO:0005774]	8	0.056046
G-protein coupled receptor signaling pathway [GO:0007186]	15	0.11636		acid phosphatase activity [GO:0003993]	23	0.113		tricarboxylic acid cycle enzyme complex [GO:0045239]	8	0.056046
dimethylallyl diphosphate biosynthetic process [GO:0050992]; isopentenyl diphosphate biosynthetic process, methylerythritol 4-phosphate pathway [GO:0019288]	15	0.11636		sulfotransferase activity [GO:0008146]	22	0.108087		transcription factor TFIID complex [GO:0005669]	8	0.056046
tRNA aminoacylation for protein translation [GO:0006418]	14	0.108603		protein disulfide oxidoreductase activity [GO:0015035]	22	0.108087		outer membrane [GO:0019867]	8	0.056046
regulation of ARF protein signal transduction [GO:0032012]	14	0.108603		diacylglycerol O-acyltransferase activity [GO:0004144]	22	0.108087		mitochondrial respiratory chain complex I [GO:0005747]	8	0.056046
protein methylation [GO:0006479]	14	0.108603		zinc ion transmembrane transporter activity [GO:0005385]	21	0.103174		microtubule associated complex [GO:0005875]	8	0.056046
posttranscriptional gene silencing by RNA [GO:0035194]	14	0.108603		single-stranded DNA binding [GO:0003697]	21	0.103174		integral component of membrane [GO:0016021]; ribosome [GO:0005840]	8	0.056046
N-terminal protein myristoylation [GO:0006499]	14	0.108603		secondary active sulfate transmembrane transporter activity [GO:0008271]	21	0.103174		integral component of membrane [GO:0016021]; plasmodesma [GO:0009506]	8	0.056046
lipid catabolic process [GO:0016042]; phosphatidylcholine metabolic process [GO:0046470]	14	0.108603		polygalacturonase activity [GO:0004650]	21	0.103174		integral component of membrane [GO:0016021]; plasma membrane [GO:0005886]; vacuolar membrane [GO:0005774]	8	0.056046
glutaminyl-tRNA aminoacylation [GO:0006425]	14	0.108603		phosphotransferase activity, alcohol group as acceptor [GO:0016773]	21	0.103174		integral component of membrane [GO:0016021]; photosystem II [GO:0009523]	8	0.056046
glutamine biosynthetic process [GO:0006542]	14	0.108603		ATP binding [GO:0005524]; polysaccharide binding [GO:0030247]; protein serine/threonine kinase activity [GO:0004674]	21	0.103174		HAUS complex [GO:0070652]	8	0.056046
fatty acid metabolic process [GO:0006631]	14	0.108603		ATP binding [GO:0005524]; motor activity [GO:0003774]	21	0.103174		cytosol [GO:0005829]; plasma membrane [GO:0005886]	8	0.056046
carbon utilization [GO:0015976]	14	0.108603		ATP binding [GO:0005524]; magnesium ion binding [GO:0000287]; phospholipid-translocating ATPase activity [GO:0004012]	21	0.103174		cytoplasmic mRNA processing body [GO:0000932]	8	0.056046
carbon fixation [GO:0015977]; tricarboxylic acid cycle [GO:0006099]	14	0.108603		serine O-acetyltransferase activity [GO:0009001]	20	0.0982608		chloroplast stroma [GO:0009570]; mitochondrion [GO:0005739]	8	0.056046
ATP hydrolysis coupled proton transport [GO:0015991]; ATP metabolic process [GO:0046034]	14	0.108603		rRNA binding [GO:0019843]; structural constituent of ribosome [GO:0003735]	20	0.0982608		chloroplast [GO:0009507]; ribosome [GO:0005840]	8	0.056046
aromatic amino acid family biosynthetic process [GO:0009073]; chorismate biosynthetic process [GO:0009423]	14	0.108603		ribonuclease III activity [GO:0004525]; RNA binding [GO:0003723]	20	0.0982608		Cdc73/Paf1 complex [GO:0016593]	8	0.056046
translation [GO:0006412]; transmembrane transport [GO:0055085]	13	0.100846		metal ion binding [GO:0046872]; metalloendopeptidase activity [GO:0004222]	20	0.0982608		signal recognition particle, endoplasmic reticulum targeting [GO:0005786]	7	0.0490402
RNA 3'-end processing [GO:0031123]; RNA polyadenylation [GO:0043631]	13	0.100846		lyase activity [GO:0016829]	20	0.0982608		SCF ubiquitin ligase complex [GO:0019005]	7	0.0490402
protein catabolic process [GO:0030163]; proteolysis [GO:0006508]	13	0.100846		hydro-lyase activity [GO:0016836]	20	0.0982608		plasma membrane [GO:0005886]; plasmodesma [GO:0009506]	7	0.0490402
photosynthesis [GO:0015979]; photosystem II stabilization [GO:0042549]	13	0.100846		glycopeptide alpha-N-acetylgalactosaminidase activity [GO:0033926]	20	0.0982608		nuclear chromosome [GO:0000228]	7	0.0490402
negative regulation of transcription, DNA-templated [GO:0045892]	13	0.100846		galactosyltransferase activity [GO:0008378]	20	0.0982608		nuclear cap binding complex [GO:0005846]	7	0.0490402
isocitrate metabolic process [GO:0006102]; tricarboxylic acid cycle [GO:0006099]	13	0.100846		damaged DNA binding [GO:0003684]	20	0.0982608		mRNA cleavage and polyadenylation specificity factor complex [GO:0005847]	7	0.0490402
intracellular protein transport [GO:0006886]; membrane fusion [GO:0061025]; vesicle-mediated transport [GO:0016192]	13	0.100846		cation transmembrane transporter activity [GO:0008324]	20	0.0982608		mitochondrion [GO:0005739]; plastid [GO:0009536]	7	0.0490402
glycogen biosynthetic process [GO:0005978]; starch biosynthetic process [GO:0019252]	13	0.100846		catalytic activity [GO:0003824]; pyridoxal phosphate binding [GO:0030170]	20	0.0982608		membrane [GO:0016020]; mitochondrion [GO:0005739]	7	0.0490402
cytokinin biosynthetic process [GO:0009691]	13	0.100846		transcription cofactor activity [GO:0003712]	19	0.0933477		integral component of mitochondrial outer membrane [GO:0031307]	7	0.0490402
chloroplast relocation [GO:0009902]; embryo development ending in seed dormancy [GO:0009793]; iron-sulfur cluster assembly [GO:0016226]; photosystem II assembly [GO:0010207]; plant ovule development [GO:0048481]; positive regulation of transcription, DNA-templated [GO:0045893]; regulation of protein dephosphorylation [GO:0035304]; rRNA processing [GO:0006364]; thiamine biosynthetic process [GO:00…	13	0.100846		sucrose transmembrane transporter activity [GO:0008515]	19	0.0933477		integral component of membrane [GO:0016021]; mediator complex [GO:0016592]	7	0.0490402
cellular response to phosphate starvation [GO:0016036]	13	0.100846		solute:proton antiporter activity [GO:0015299]	19	0.0933477		integral component of membrane [GO:0016021]; intracellular [GO:0005622]; plasma membrane [GO:0005886]	7	0.0490402
purine ribonucleoside salvage [GO:0006166]	12	0.0930882		O-methyltransferase activity [GO:0008171]	19	0.0933477		extracellular space [GO:0005615]; lysosome [GO:0005764]	7	0.0490402
protein folding [GO:0006457]; response to heat [GO:0009408]	12	0.0930882		magnesium ion transmembrane transporter activity [GO:0015095]	19	0.0933477		DNA-directed RNA polymerase I complex [GO:0005736]	7	0.0490402
positive regulation of transcription, DNA-templated [GO:0045893]	12	0.0930882		ionotropic glutamate receptor activity [GO:0004970]	19	0.0933477		cytoplasm [GO:0005737]; plasma membrane [GO:0005886]	7	0.0490402
phosphatidylinositol dephosphorylation [GO:0046856]	12	0.0930882		hydrolase activity, acting on glycosyl bonds [GO:0016798]	19	0.0933477		chromosome, centromeric region [GO:0000775]; nucleus [GO:0005634]	7	0.0490402
methionine biosynthetic process [GO:0009086]	12	0.0930882		glycogen (starch) synthase activity [GO:0004373]	19	0.0933477		chloroplast outer membrane [GO:0009707]; integral component of membrane [GO:0016021]	7	0.0490402
intracellular signal transduction [GO:0035556]; lipid catabolic process [GO:0016042]	12	0.0930882		aminomethyltransferase activity [GO:0004047]; transaminase activity [GO:0008483]	19	0.0933477		anchored component of membrane [GO:0031225]	7	0.0490402
GPI anchor biosynthetic process [GO:0006506]	12	0.0930882		amino acid binding [GO:0016597]; arogenate dehydratase activity [GO:0047769]; prephenate dehydratase activity [GO:0004664]	19	0.0933477		thylakoid lumen [GO:0031977]	6	0.0420345
glucose metabolic process [GO:0006006]; pentose-phosphate shunt [GO:0006098]	12	0.0930882		3,4-dihydroxy-2-butanone-4-phosphate synthase activity [GO:0008686]; GTP cyclohydrolase II activity [GO:0003935]	19	0.0933477		proton-transporting two-sector ATPase complex, catalytic domain [GO:0033178]	6	0.0420345
gene silencing by RNA [GO:0031047]	12	0.0930882		voltage-gated anion channel activity [GO:0008308]	18	0.0884347		protein kinase CK2 complex [GO:0005956]	6	0.0420345
DNA replication initiation [GO:0006270]	12	0.0930882		transferase activity, transferring alkyl or aryl (other than methyl) groups [GO:0016765]	18	0.0884347		peroxisomal matrix [GO:0005782]	6	0.0420345
carbohydrate metabolic process [GO:0005975]; pentose-phosphate shunt [GO:0006098]	12	0.0930882		thiol-dependent ubiquitin-specific protease activity [GO:0004843]	18	0.0884347		nucleus [GO:0005634]; transcription factor complex [GO:0005667]	6	0.0420345
actin filament depolymerization [GO:0030042]	12	0.0930882		snoRNA binding [GO:0030515]	18	0.0884347		nuclear telomere cap complex [GO:0000783]	6	0.0420345
actin cytoskeleton organization [GO:0030036]	12	0.0930882		ribokinase activity [GO:0004747]	18	0.0884347		mitochondrion [GO:0005739]; nucleus [GO:0005634]	6	0.0420345
translational elongation [GO:0006414]	11	0.0853309		protochlorophyllide reductase activity [GO:0016630]	18	0.0884347		mitochondrial respiratory chain complex II, succinate dehydrogenase complex (ubiquinone) [GO:0005749]; nucleus [GO:0005634]	6	0.0420345
regulation of transcription from RNA polymerase II promoter [GO:0006357]; transcription, DNA-templated [GO:0006351]	11	0.0853309		phosphoric ester hydrolase activity [GO:0042578]	18	0.0884347		mitochondrial matrix [GO:0005759]; pyruvate dehydrogenase complex [GO:0045254]	6	0.0420345
phosphatidylinositol biosynthetic process [GO:0006661]	11	0.0853309		nucleic acid binding [GO:0003676]; RNA-DNA hybrid ribonuclease activity [GO:0004523]	18	0.0884347		microtubule organizing center [GO:0005815]; spindle pole [GO:0000922]	6	0.0420345
phosphate ion transport [GO:0006817]	11	0.0853309		methyltransferase activity [GO:0008168]; RNA binding [GO:0003723]	18	0.0884347		Ku70:Ku80 complex [GO:0043564]	6	0.0420345
phenylalanyl-tRNA aminoacylation [GO:0006432]	11	0.0853309		transcription factor activity, transcription factor binding [GO:0000989]	17	0.0835217		integral component of membrane [GO:0016021]; protein complex [GO:0043234]	6	0.0420345
one-carbon metabolic process [GO:0006730]	11	0.0853309		protein tyrosine/serine/threonine phosphatase activity [GO:0008138]; protein tyrosine phosphatase activity [GO:0004725]	17	0.0835217		Hrd1p ubiquitin ligase complex [GO:0000836]; integral component of membrane [GO:0016021]	6	0.0420345
negative regulation of ethylene-activated signaling pathway [GO:0010105]	11	0.0853309		nucleic acid binding [GO:0003676]; ubiquitin-protein transferase activity [GO:0004842]; zinc ion binding [GO:0008270]	17	0.0835217		endomembrane system [GO:0012505]; integral component of membrane [GO:0016021]; SNARE complex [GO:0031201]	6	0.0420345
mitochondrial pyruvate transport [GO:0006850]	11	0.0853309		malate dehydrogenase (decarboxylating) (NAD+) activity [GO:0004471]; metal ion binding [GO:0046872]; NAD binding [GO:0051287]	17	0.0835217		cytosol [GO:0005829]; plasma membrane [GO:0005886]; plastid [GO:0009536]	6	0.0420345
methylation [GO:0032259]	11	0.0853309		ligase activity [GO:0016874]; zinc ion binding [GO:0008270]	17	0.0835217		chloroplast stroma [GO:0009570]; chloroplast thylakoid [GO:0009534]; extrinsic component of membrane [GO:0019898]; photosystem II oxygen evolving complex [GO:0009654]; thylakoid lumen [GO:0031977]	6	0.0420345
leucyl-tRNA aminoacylation [GO:0006429]	11	0.0853309		intramolecular transferase activity [GO:0016866]	17	0.0835217		chloroplast inner membrane [GO:0009706]; integral component of membrane [GO:0016021]	6	0.0420345
heme biosynthetic process [GO:0006783]	11	0.0853309		electron carrier activity [GO:0009055]	17	0.0835217		chloroplast envelope [GO:0009941]; plasmodesma [GO:0009506]	6	0.0420345
glycerolipid biosynthetic process [GO:0045017]	11	0.0853309		carbohydrate binding [GO:0030246]; isomerase activity [GO:0016853]	17	0.0835217		chloroplast envelope [GO:0009941]; chloroplast thylakoid membrane [GO:0009535]; integral component of membrane [GO:0016021]; photosystem I [GO:0009522]; photosystem II [GO:0009523]; plastoglobule [GO:0010287]	6	0.0420345
glucosylceramide catabolic process [GO:0006680]	11	0.0853309		O-acyltransferase activity [GO:0008374]	16	0.0786086		U4/U6 x U5 tri-snRNP complex [GO:0046540]	5	0.0350287
folic acid-containing compound biosynthetic process [GO:0009396]	11	0.0853309		ligase activity [GO:0016874]; ubiquitin-protein transferase activity [GO:0004842]; zinc ion binding [GO:0008270]	16	0.0786086		tRNA (m1A) methyltransferase complex [GO:0031515]	5	0.0350287
flavonoid biosynthetic process [GO:0009813]	11	0.0853309		carbonate dehydratase activity [GO:0004089]; zinc ion binding [GO:0008270]	16	0.0786086		PAS complex [GO:0070772]	5	0.0350287
DNA methylation [GO:0006306]	11	0.0853309		ATP binding [GO:0005524]; ATP-dependent RNA helicase activity [GO:0004004]; nucleic acid binding [GO:0003676]	16	0.0786086		NURF complex [GO:0016589]	5	0.0350287
'de novo' IMP biosynthetic process [GO:0006189]	11	0.0853309		3-deoxy-7-phosphoheptulonate synthase activity [GO:0003849]	16	0.0786086		nucleus [GO:0005634]; transcriptional repressor complex [GO:0017053]	5	0.0350287
clathrin coat assembly [GO:0048268]	11	0.0853309		trehalose-phosphatase activity [GO:0004805]	15	0.0736956		nucleolar ribonuclease P complex [GO:0005655]	5	0.0350287
cell cycle [GO:0007049]; transcription, DNA-templated [GO:0006351]	11	0.0853309		polynucleotide adenylyltransferase activity [GO:0004652]; RNA binding [GO:0003723]	15	0.0736956		nuclear membrane [GO:0031965]; nuclear pore [GO:0005643]	5	0.0350287
acetyl-CoA biosynthetic process from pyruvate [GO:0006086]	11	0.0853309		phosphatase activity [GO:0016791]	15	0.0736956		NuA4 histone acetyltransferase complex [GO:0035267]	5	0.0350287
ubiquinone biosynthetic process [GO:0006744]	10	0.0775735		isocitrate dehydrogenase (NADP+) activity [GO:0004450]; magnesium ion binding [GO:0000287]; NAD binding [GO:0051287]	15	0.0736956		mitochondrial large ribosomal subunit [GO:0005762]	5	0.0350287
tryptophan biosynthetic process [GO:0000162]	10	0.0775735		inorganic anion exchanger activity [GO:0005452]	15	0.0736956		mitochondrial envelope [GO:0005740]	5	0.0350287
transmembrane transport [GO:0055085]; transport [GO:0006810]	10	0.0775735		histone acetyltransferase activity [GO:0004402]; transcription cofactor activity [GO:0003712]; zinc ion binding [GO:0008270]	15	0.0736956		intracellular ribonucleoprotein complex [GO:0030529]; nucleolus [GO:0005730]	5	0.0350287
sucrose metabolic process [GO:0005985]	10	0.0775735		heme binding [GO:0020037]; metal ion binding [GO:0046872]	15	0.0736956		integral component of peroxisomal membrane [GO:0005779]	5	0.0350287
signal peptide processing [GO:0006465]	10	0.0775735		GTPase activity [GO:0003924]; GTP binding [GO:0005525]; signal transducer activity [GO:0004871]	15	0.0736956		integral component of membrane [GO:0016021]; signal peptidase complex [GO:0005787]	5	0.0350287
RNA secondary structure unwinding [GO:0010501]	10	0.0775735		GTP binding [GO:0005525]; hydrolase activity, acting on acid anhydrides [GO:0016817]	15	0.0736956		integral component of membrane [GO:0016021]; plant-type vacuole membrane [GO:0009705]; plasma membrane [GO:0005886]	5	0.0350287
retrograde vesicle-mediated transport, Golgi to ER [GO:0006890]	10	0.0775735		glucose-6-phosphate dehydrogenase activity [GO:0004345]; NADP binding [GO:0050661]	15	0.0736956		integral component of membrane [GO:0016021]; mitochondrial outer membrane translocase complex [GO:0005742]	5	0.0350287
regulation of protein catabolic process [GO:0042176]	10	0.0775735		FAD binding [GO:0071949]; oxidoreductase activity [GO:0016491]	15	0.0736956		Ino80 complex [GO:0031011]; NuA4 histone acetyltransferase complex [GO:0035267]	5	0.0350287
protein repair [GO:0030091]; response to oxidative stress [GO:0006979]	10	0.0775735		DNA binding [GO:0003677]; DNA-directed RNA polymerase activity [GO:0003899]; ribonucleoside binding [GO:0032549]	15	0.0736956		extracellular space [GO:0005615]	5	0.0350287
protein processing [GO:0016485]	10	0.0775735		carbon-nitrogen ligase activity, with glutamine as amido-N-donor [GO:0016884]	15	0.0736956		extracellular region [GO:0005576]; membrane [GO:0016020]; plant-type cell wall [GO:0009505]; plasmodesma [GO:0009506]	5	0.0350287
positive regulation of transcription from RNA polymerase II promoter [GO:0045944]; transcription from RNA polymerase II promoter [GO:0006366]	10	0.0775735		carbohydrate binding [GO:0030246]; hydrolase activity, hydrolyzing O-glycosyl compounds [GO:0004553]	15	0.0736956		exosome (RNase complex) [GO:0000178]	5	0.0350287
photosystem II assembly [GO:0010207]	10	0.0775735		calcium ion binding [GO:0005509]; mannosyl-oligosaccharide 1,2-alpha-mannosidase activity [GO:0004571]	15	0.0736956		eukaryotic translation initiation factor 3 complex [GO:0005852]	5	0.0350287
photoperiodism, flowering [GO:0048573]	10	0.0775735		4-hydroxy-3-methylbut-2-en-1-yl diphosphate reductase activity [GO:0051745]; metal ion binding [GO:0046872]	15	0.0736956		endosome [GO:0005768]; trans-Golgi network [GO:0005802]	5	0.0350287
phosphatidylinositol-3-phosphate biosynthetic process [GO:0036092]; vacuole organization [GO:0007033]	10	0.0775735		transmembrane receptor protein kinase activity [GO:0019199]	14	0.0687825		endosome [GO:0005768]; integral component of membrane [GO:0016021]; plant-type cell wall [GO:0009505]; trans-Golgi network [GO:0005802]; vacuolar membrane [GO:0005774]	5	0.0350287
peptidyl-pyrromethane cofactor linkage [GO:0018160]; tetrapyrrole biosynthetic process [GO:0033014]	10	0.0775735		transcription factor activity, sequence-specific DNA binding [GO:0003700]; zinc ion binding [GO:0008270]	14	0.0687825		cytosol [GO:0005829]; nuclear envelope [GO:0005635]	5	0.0350287
mitotic nuclear division [GO:0007067]	10	0.0775735		raffinose alpha-galactosidase activity [GO:0052692]	14	0.0687825		cytosol [GO:0005829]; endosome [GO:0005768]; trans-Golgi network [GO:0005802]	5	0.0350287
IMP salvage [GO:0032264]	10	0.0775735		phosphoenolpyruvate carboxylase activity [GO:0008964]	14	0.0687825		cytoplasm [GO:0005737]; ubiquitin ligase complex [GO:0000151]	5	0.0350287
guanosine tetraphosphate metabolic process [GO:0015969]	10	0.0775735		phosphatidylinositol phosphate kinase activity [GO:0016307]	14	0.0687825		cytoplasm [GO:0005737]; nucleolus [GO:0005730]	5	0.0350287
Golgi vesicle transport [GO:0048193]	10	0.0775735		oxidoreductase activity, acting on the CH-CH group of donors [GO:0016627]	14	0.0687825		cytoplasm [GO:0005737]; membrane [GO:0016020]	5	0.0350287
glucose import [GO:0046323]; glucose transmembrane transport [GO:1904659]; hexose transmembrane transport [GO:0035428]; proton transport [GO:0015992]	10	0.0775735		NAD+ ADP-ribosyltransferase activity [GO:0003950]	14	0.0687825		chloroplast thylakoid [GO:0009534]	5	0.0350287
glucose catabolic process [GO:0006007]	10	0.0775735		metal ion binding [GO:0046872]; NAD+ ADP-ribosyltransferase activity [GO:0003950]	14	0.0687825		chloroplast stroma [GO:0009570]; glutamyl-tRNA(Gln) amidotransferase complex [GO:0030956]; mitochondrion [GO:0005739]	5	0.0350287
deadenylation-dependent decapping of nuclear-transcribed mRNA [GO:0000290]	10	0.0775735		flavin adenine dinucleotide binding [GO:0050660]; oxidoreductase activity [GO:0016491]	14	0.0687825		chloroplast inner membrane [GO:0009706]; chloroplast thylakoid [GO:0009534]; integral component of membrane [GO:0016021]	5	0.0350287
cell division [GO:0051301]; regulation of barrier septum assembly [GO:0032955]	10	0.0775735		enzyme regulator activity [GO:0030234]	14	0.0687825		chloroplast envelope [GO:0009941]; integral component of membrane [GO:0016021]; plastid [GO:0009536]	5	0.0350287
cell division [GO:0051301]	10	0.0775735		catalase activity [GO:0004096]; heme binding [GO:0020037]; metal ion binding [GO:0046872]	14	0.0687825		chloroplast envelope [GO:0009941]; chloroplast thylakoid membrane [GO:0009535]; integral component of membrane [GO:0016021]	5	0.0350287
carboxylic acid metabolic process [GO:0019752]	10	0.0775735		calcium ion binding [GO:0005509]; N-acylphosphatidylethanolamine-specific phospholipase D activity [GO:0070290]; phospholipase D activity [GO:0004630]	14	0.0687825		chloroplast [GO:0009507]; membrane [GO:0016020]	5	0.0350287
carbohydrate metabolic process [GO:0005975]; malate metabolic process [GO:0006108]; tricarboxylic acid cycle [GO:0006099]	10	0.0775735		ATP binding [GO:0005524]; phosphoglycerate kinase activity [GO:0004618]	14	0.0687825		chloroplast [GO:0009507]; cytoplasm [GO:0005737]	5	0.0350287
auxin-activated signaling pathway [GO:0009734]; transmembrane transport [GO:0055085]	10	0.0775735		ATP binding [GO:0005524]; peptidase activity [GO:0008233]	14	0.0687825		cell plate [GO:0009504]; chloroplast envelope [GO:0009941]; clathrin coat of coated pit [GO:0030132]; clathrin coat of trans-Golgi network vesicle [GO:0030130]; clathrin vesicle coat [GO:0030125]	5	0.0350287
asparaginyl-tRNA aminoacylation [GO:0006421]	10	0.0775735		ATP binding [GO:0005524]; metal ion binding [GO:0046872]	14	0.0687825		CCAAT-binding factor complex [GO:0016602]	5	0.0350287
aromatic amino acid family biosynthetic process [GO:0009073]; iron-sulfur cluster assembly [GO:0016226]	10	0.0775735		ATP binding [GO:0005524]; glutamine-tRNA ligase activity [GO:0004819]	14	0.0687825		catalytic step 2 spliceosome [GO:0071013]	5	0.0350287
actin nucleation [GO:0045010]; cell adhesion [GO:0007155]; cell wall organization [GO:0071555]; root hair cell differentiation [GO:0048765]; trichome morphogenesis [GO:0010090]	10	0.0775735		ATP binding [GO:0005524]; glucose-1-phosphate adenylyltransferase activity [GO:0008878]	14	0.0687825		apoplast [GO:0048046]; chloroplast envelope [GO:0009941]; peroxisome [GO:0005777]; vacuole [GO:0005773]	5	0.0350287
transcription initiation from RNA polymerase II promoter [GO:0006367]	9	0.0698162		ATP binding [GO:0005524]; DNA binding [GO:0003677]; DNA helicase activity [GO:0003678]	14	0.0687825		anaphase-promoting complex [GO:0005680]	5	0.0350287
RNA splicing [GO:0008380]	9	0.0698162		ATP binding [GO:0005524]; carbohydrate binding [GO:0030246]; protein kinase activity [GO:0004672]	14	0.0687825		acetyl-CoA carboxylase complex [GO:0009317]	5	0.0350287
retrograde transport, endosome to Golgi [GO:0042147]	9	0.0698162		ATP binding [GO:0005524]; calcium-transporting ATPase activity [GO:0005388]; metal ion binding [GO:0046872]	14	0.0687825		vacuolar proton-transporting V-type ATPase, V1 domain [GO:0000221]	4	0.028023
response to desiccation [GO:0009269]	9	0.0698162		ATP binding [GO:0005524]; ATP-dependent helicase activity [GO:0008026]; nucleic acid binding [GO:0003676]	14	0.0687825		U1 snRNP [GO:0005685]	4	0.028023
response to abscisic acid [GO:0009737]	9	0.0698162		ARF guanyl-nucleotide exchange factor activity [GO:0005086]	14	0.0687825		transcription factor TFIIIB complex [GO:0000126]	4	0.028023
pyrimidine ribonucleotide biosynthetic process [GO:0009220]	9	0.0698162		ADP binding [GO:0043531]; ATP binding [GO:0005524]	14	0.0687825		small nucleolar ribonucleoprotein complex [GO:0005732]; viral nucleocapsid [GO:0019013]	4	0.028023
protein N-linked glycosylation [GO:0006487]	9	0.0698162		1-deoxy-D-xylulose-5-phosphate synthase activity [GO:0008661]	14	0.0687825		signal recognition particle [GO:0048500]	4	0.028023
protein autophosphorylation [GO:0046777]	9	0.0698162		racemase and epimerase activity, acting on carbohydrates and derivatives [GO:0016857]	13	0.0638695		SAGA complex [GO:0000124]	4	0.028023
positive regulation of GTPase activity [GO:0043547]; regulation of exocytosis [GO:0017157]; vesicle-mediated transport [GO:0016192]	9	0.0698162		protein tyrosine phosphatase activity [GO:0004725]	13	0.0638695		ribonucleoside-diphosphate reductase complex [GO:0005971]	4	0.028023
photorespiration [GO:0009853]; starch biosynthetic process [GO:0019252]	9	0.0698162		omega peptidase activity [GO:0008242]	13	0.0638695		protein farnesyltransferase complex [GO:0005965]	4	0.028023
photorespiration [GO:0009853]; proteasome core complex assembly [GO:0080129]; response to misfolded protein [GO:0051788]; ubiquitin-dependent protein catabolic process [GO:0006511]	9	0.0698162		metal ion transmembrane transporter activity [GO:0046873]	13	0.0638695		primosome complex [GO:1990077]	4	0.028023
one-carbon metabolic process [GO:0006730]; S-adenosylmethionine biosynthetic process [GO:0006556]	9	0.0698162		kinase activity [GO:0016301]; phosphotransferase activity, alcohol group as acceptor [GO:0016773]	13	0.0638695		preribosome, small subunit precursor [GO:0030688]	4	0.028023
nucleobase-containing compound metabolic process [GO:0006139]	9	0.0698162		isocitrate dehydrogenase (NAD+) activity [GO:0004449]; magnesium ion binding [GO:0000287]; NAD binding [GO:0051287]	13	0.0638695		plant-type cell wall [GO:0009505]; plasmodesma [GO:0009506]	4	0.028023
nuclear-transcribed mRNA catabolic process [GO:0000956]	9	0.0698162		intramolecular transferase activity, phosphotransferases [GO:0016868]; magnesium ion binding [GO:0000287]	13	0.0638695		photosystem I [GO:0009522]	4	0.028023
leucine biosynthetic process [GO:0009098]	9	0.0698162		inorganic phosphate transmembrane transporter activity [GO:0005315]	13	0.0638695		phosphopyruvate hydratase complex [GO:0000015]	4	0.028023
intra-Golgi vesicle-mediated transport [GO:0006891]	9	0.0698162		GTP binding [GO:0005525]; thiamine-phosphate diphosphorylase activity [GO:0004789]	13	0.0638695		phenylalanine-tRNA ligase complex [GO:0009328]	4	0.028023
intracellular signal transduction [GO:0035556]; peptidyl-serine phosphorylation [GO:0018105]	9	0.0698162		glutathione transferase activity [GO:0004364]	13	0.0638695		oxoglutarate dehydrogenase complex [GO:0045252]	4	0.028023
glutathione metabolic process [GO:0006749]	9	0.0698162		FMN binding [GO:0010181]; iron ion binding [GO:0005506]; NADPH-hemoprotein reductase activity [GO:0003958]	13	0.0638695		nucleus [GO:0005634]; ribosome [GO:0005840]	4	0.028023
glutamyl-tRNA aminoacylation [GO:0006424]	9	0.0698162		calcium-dependent phospholipid binding [GO:0005544]; calcium ion binding [GO:0005509]	13	0.0638695		nucleus [GO:0005634]; plasmodesma [GO:0009506]	4	0.028023
fatty acid beta-oxidation [GO:0006635]; protein import into peroxisome matrix [GO:0016558]	9	0.0698162		ATPase activity [GO:0016887]; ATP binding [GO:0005524]; transporter activity [GO:0005215]	13	0.0638695		nucleolus [GO:0005730]; plasma membrane [GO:0005886]	4	0.028023
fatty acid beta-oxidation [GO:0006635]	9	0.0698162		alternative oxidase activity [GO:0009916]; metal ion binding [GO:0046872]	13	0.0638695		nucleolus [GO:0005730]; nucleoplasm [GO:0005654]; preribosome, large subunit precursor [GO:0030687]	4	0.028023
endocytosis [GO:0006897]	9	0.0698162		3-beta-hydroxy-delta5-steroid dehydrogenase activity [GO:0003854]	13	0.0638695		mRNA cleavage factor complex [GO:0005849]	4	0.028023
embryo development ending in seed dormancy [GO:0009793]	9	0.0698162		translation release factor activity, codon specific [GO:0016149]	12	0.0589565		Mpp10 complex [GO:0034457]; small-subunit processome [GO:0032040]	4	0.028023
DNA-templated transcription, initiation [GO:0006352]; regulation of transcription, DNA-templated [GO:0006355]	9	0.0698162		protein serine/threonine kinase activity [GO:0004674]	12	0.0589565		mitochondrial small ribosomal subunit [GO:0005763]	4	0.028023
defense response [GO:0006952]; protein phosphorylation [GO:0006468]	9	0.0698162		phosphotransferase activity, for other substituted phosphate groups [GO:0016780]	12	0.0589565		mitochondrial outer membrane translocase complex [GO:0005742]	4	0.028023
'de novo' AMP biosynthetic process [GO:0044208]	9	0.0698162		phosphoric diester hydrolase activity [GO:0008081]	12	0.0589565		mitochondrial intermembrane space [GO:0005758]	4	0.028023
cytokinesis [GO:0000910]; microtubule cytoskeleton organization [GO:0000226]	9	0.0698162		nucleotide-sugar transmembrane transporter activity [GO:0005338]	12	0.0589565		intracellular ribonucleoprotein complex [GO:0030529]	4	0.028023
cullin deneddylation [GO:0010388]; histone methylation [GO:0016571]; photomorphogenesis [GO:0009640]; positive regulation of transcription, DNA-templated [GO:0045893]; post-translational protein modification [GO:0043687]; protein deubiquitination [GO:0016579]; protein ubiquitination [GO:0016567]	9	0.0698162		nucleic acid binding [GO:0003676]; RNA-directed DNA polymerase activity [GO:0003964]; RNA-DNA hybrid ribonuclease activity [GO:0004523]	12	0.0589565		intracellular [GO:0005622]; plant-type cell wall [GO:0009505]	4	0.028023
coenzyme A metabolic process [GO:0015936]; isoprenoid biosynthetic process [GO:0008299]	9	0.0698162		NAD binding [GO:0051287]; phosphogluconate dehydrogenase (decarboxylating) activity [GO:0004616]	12	0.0589565		integral component of membrane [GO:0016021]; plastid envelope [GO:0009526]; plastid thylakoid membrane [GO:0055035]	4	0.028023
cellular iron ion homeostasis [GO:0006879]; iron ion transport [GO:0006826]	9	0.0698162		molybdate ion transmembrane transporter activity [GO:0015098]	12	0.0589565		integral component of membrane [GO:0016021]; photosystem II oxygen evolving complex [GO:0009654]	4	0.028023
cellular glucose homeostasis [GO:0001678]; glycolytic process [GO:0006096]	9	0.0698162		hydroxymethylbilane synthase activity [GO:0004418]	12	0.0589565		integral component of membrane [GO:0016021]; nucleus [GO:0005634]; photosystem I [GO:0009522]	4	0.028023
cellular amino acid biosynthetic process [GO:0008652]	9	0.0698162		GTPase activity [GO:0003924]	12	0.0589565		integral component of membrane [GO:0016021]; mitochondrial outer membrane [GO:0005741]	4	0.028023
cell redox homeostasis [GO:0045454]; cellular response to oxidative stress [GO:0034599]; glycerol ether metabolic process [GO:0006662]; oxidation-reduction process [GO:0055114]; protein folding [GO:0006457]; sulfate assimilation [GO:0000103]	9	0.0698162		GTP binding [GO:0005525]; translation elongation factor activity [GO:0003746]	12	0.0589565		Golgi apparatus [GO:0005794]; integral component of membrane [GO:0016021]; plasma membrane [GO:0005886]; plasmodesma [GO:0009506]	4	0.028023
cell adhesion [GO:0007155]	9	0.0698162		glucosylceramidase activity [GO:0004348]	12	0.0589565		endoplasmic reticulum [GO:0005783]; integral component of membrane [GO:0016021]; vacuolar membrane [GO:0005774]	4	0.028023
branched-chain amino acid biosynthetic process [GO:0009082]	9	0.0698162		DNA binding [GO:0003677]; lipid binding [GO:0008289]	12	0.0589565		endoplasmic reticulum [GO:0005783]; Golgi membrane [GO:0000139]	4	0.028023
amine metabolic process [GO:0009308]	9	0.0698162		cellulose synthase (UDP-forming) activity [GO:0016760]; zinc ion binding [GO:0008270]	12	0.0589565		Elongator holoenzyme complex [GO:0033588]	4	0.028023
activation of protein kinase activity [GO:0032147]; regulation of mitotic cell cycle [GO:0007346]; signal transduction by protein phosphorylation [GO:0023014]; stress-activated protein kinase signaling cascade [GO:0031098]	9	0.0698162		cellulase activity [GO:0008810]	12	0.0589565		cytosol [GO:0005829]; vacuole [GO:0005773]	4	0.028023
sulfate transmembrane transport [GO:1902358]	8	0.0620588		carbohydrate binding [GO:0030246]	12	0.0589565		cytosol [GO:0005829]; signal recognition particle, endoplasmic reticulum targeting [GO:0005786]	4	0.028023
sulfate assimilation [GO:0000103]	8	0.0620588		calcium:proton antiporter activity [GO:0015369]	12	0.0589565		cytosol [GO:0005829]; prefoldin complex [GO:0016272]	4	0.028023
spindle assembly [GO:0051225]	8	0.0620588		ATP binding [GO:0005524]; hydrolase activity, acting on acid anhydrides, catalyzing transmembrane movement of substances [GO:0016820]	12	0.0589565		CORVET complex [GO:0033263]; HOPS complex [GO:0030897]; late endosome [GO:0005770]	4	0.028023
sodium ion transport [GO:0006814]; transmembrane transport [GO:0055085]	8	0.0620588		ATP binding [GO:0005524]; hydrolase activity [GO:0016787]; metal ion binding [GO:0046872]	12	0.0589565		core mediator complex [GO:0070847]; mediator complex [GO:0016592]	4	0.028023
S-adenosylmethionine biosynthetic process [GO:0006556]	8	0.0620588		ATP binding [GO:0005524]; glutamate-ammonia ligase activity [GO:0004356]	12	0.0589565		cis-Golgi network [GO:0005801]; membrane [GO:0016020]	4	0.028023
rRNA processing [GO:0006364]; tRNA processing [GO:0008033]	8	0.0620588		aminopeptidase activity [GO:0004177]; manganese ion binding [GO:0030145]; metalloexopeptidase activity [GO:0008235]	12	0.0589565		cis-Golgi network [GO:0005801]; Golgi membrane [GO:0000139]; integral component of membrane [GO:0016021]	4	0.028023
regulation of gene expression [GO:0010468]	8	0.0620588		aminoacyl-tRNA hydrolase activity [GO:0004045]	12	0.0589565		chromosome, telomeric region [GO:0000781]; nucleus [GO:0005634]	4	0.028023
protein ubiquitination involved in ubiquitin-dependent protein catabolic process [GO:0042787]	8	0.0620588		aminoacyl-tRNA editing activity [GO:0002161]; ATP binding [GO:0005524]; leucine-tRNA ligase activity [GO:0004823]	12	0.0589565		chloroplast thylakoid membrane [GO:0009535]; thylakoid lumen [GO:0031977]	4	0.028023
protein N-linked glycosylation [GO:0006487]; recognition of pollen [GO:0048544]	8	0.0620588		adenyl-nucleotide exchange factor activity [GO:0000774]	12	0.0589565		chloroplast thylakoid membrane [GO:0009535]; integral component of membrane [GO:0016021]; photosystem II [GO:0009523]	4	0.028023
protein kinase C-activating G-protein coupled receptor signaling pathway [GO:0007205]	8	0.0620588		acyl-[acyl-carrier-protein] desaturase activity [GO:0045300]	12	0.0589565		chloroplast stroma [GO:0009570]; membrane [GO:0016020]	4	0.028023
protein deubiquitination [GO:0016579]	8	0.0620588		acetyl-CoA carboxylase activity [GO:0003989]; ATP binding [GO:0005524]; biotin carboxylase activity [GO:0004075]; metal ion binding [GO:0046872]	12	0.0589565		chloroplast stroma [GO:0009570]; chloroplast thylakoid membrane [GO:0009535]	4	0.028023
positive regulation of transcription, DNA-templated [GO:0045893]; secondary shoot formation [GO:0010223]; shade avoidance [GO:0009641]	8	0.0620588		pyruvate dehydrogenase (acetyl-transferring) activity [GO:0004739]	11	0.0540434		chloroplast stroma [GO:0009570]; chloroplast thylakoid [GO:0009534]	4	0.028023
phosphate-containing compound metabolic process [GO:0006796]	8	0.0620588		protein disulfide isomerase activity [GO:0003756]	11	0.0540434		chloroplast membrane [GO:0031969]; integral component of membrane [GO:0016021]	4	0.028023
negative regulation of translation [GO:0017148]; nuclear-transcribed mRNA catabolic process, deadenylation-dependent decay [GO:0000288]; regulation of transcription, DNA-templated [GO:0006355]	8	0.0620588		P-P-bond-hydrolysis-driven protein transmembrane transporter activity [GO:0015450]	11	0.0540434		chloroplast envelope [GO:0009941]; integral component of plasma membrane [GO:0005887]	4	0.028023
NAD metabolic process [GO:0019674]; NADP biosynthetic process [GO:0006741]	8	0.0620588		oxidoreductase activity, acting on the aldehyde or oxo group of donors, disulfide as acceptor [GO:0016624]	11	0.0540434		chloroplast envelope [GO:0009941]; integral component of membrane [GO:0016021]; mitochondrion [GO:0005739]	4	0.028023
malate transport [GO:0015743]	8	0.0620588		oxidoreductase activity [GO:0016491]; Rab GDP-dissociation inhibitor activity [GO:0005093]	11	0.0540434		chloroplast envelope [GO:0009941]; chloroplastic endopeptidase Clp complex [GO:0009840]; chloroplast thylakoid [GO:0009534]	4	0.028023
histidine biosynthetic process [GO:0000105]	8	0.0620588		nucleotidyltransferase activity [GO:0016779]; RNA binding [GO:0003723]	11	0.0540434		chloroplast envelope [GO:0009941]; chloroplast thylakoid membrane [GO:0009535]	4	0.028023
glycyl-tRNA aminoacylation [GO:0006426]	8	0.0620588		mRNA binding [GO:0003729]	11	0.0540434		chloroplast envelope [GO:0009941]; chloroplast stroma [GO:0009570]; mitochondrion [GO:0005739]	4	0.028023
glutamine metabolic process [GO:0006541]	8	0.0620588		lactoylglutathione lyase activity [GO:0004462]; metal ion binding [GO:0046872]	11	0.0540434		chloroplast [GO:0009507]; cytosol [GO:0005829]; mitochondrion [GO:0005739]	4	0.028023
fumarate metabolic process [GO:0006106]; tricarboxylic acid cycle [GO:0006099]	8	0.0620588		hydrolase activity, hydrolyzing N-glycosyl compounds [GO:0016799]	11	0.0540434		cell wall [GO:0005618]; plant-type cell wall [GO:0009505]	4	0.028023
fatty acid catabolic process [GO:0009062]	8	0.0620588		heme binding [GO:0020037]; iron ion binding [GO:0005506]; oxidoreductase activity, acting on paired donors, with incorporation or reduction of molecular oxygen [GO:0016705]	11	0.0540434		box C/D snoRNP complex [GO:0031428]; small-subunit processome [GO:0032040]	4	0.028023
drug transmembrane transport [GO:0006855]	8	0.0620588		fumarate hydratase activity [GO:0004333]	11	0.0540434		Arp2/3 protein complex [GO:0005885]	4	0.028023
DNA-templated transcription, termination [GO:0006353]	8	0.0620588		flavin adenine dinucleotide binding [GO:0050660]; N,N-dimethylaniline monooxygenase activity [GO:0004499]; NADP binding [GO:0050661]	11	0.0540434		apoplast [GO:0048046]; plant-type cell wall [GO:0009505]	4	0.028023
DNA endoreduplication [GO:0042023]; mitotic cell cycle [GO:0000278]; negative regulation of cyclin-dependent protein serine/threonine kinase activity [GO:0045736]; stomatal lineage progression [GO:0010440]	8	0.0620588		flavin adenine dinucleotide binding [GO:0050660]; long-chain-alcohol oxidase activity [GO:0046577]	11	0.0540434		apoplast [GO:0048046]; chloroplast stroma [GO:0009570]	4	0.028023
detection of visible light [GO:0009584]; protein-chromophore linkage [GO:0018298]; protein-tetrapyrrole linkage [GO:0017006]; red, far-red light phototransduction [GO:0009585]; regulation of transcription, DNA-templated [GO:0006355]; transcription, DNA-templated [GO:0006351]	8	0.0620588		ferric iron binding [GO:0008199]; ferroxidase activity [GO:0004322]	11	0.0540434		AP-3 adaptor complex [GO:0030123]	4	0.028023
detection of biotic stimulus [GO:0009595]; detection of external stimulus [GO:0009581]; response to chitin [GO:0010200]; response to molecule of bacterial origin [GO:0002237]	8	0.0620588		DNA binding [GO:0003677]; DNA topoisomerase type I activity [GO:0003917]; DNA topoisomerase type II (ATP-hydrolyzing) activity [GO:0003918]	11	0.0540434		anchored component of plasma membrane [GO:0046658]	4	0.028023
defense response [GO:0006952]; negative regulation of translation [GO:0017148]	8	0.0620588		coenzyme binding [GO:0050662]; racemase and epimerase activity, acting on carbohydrates and derivatives [GO:0016857]	11	0.0540434		vacuolar proton-transporting V-type ATPase complex [GO:0016471]	3	0.0210172
'de novo' pyrimidine nucleobase biosynthetic process [GO:0006207]; 'de novo' UMP biosynthetic process [GO:0044205]	8	0.0620588		chromatin binding [GO:0003682]	11	0.0540434		U2-type post-mRNA release spliceosomal complex [GO:0071008]	3	0.0210172
cytoskeleton organization [GO:0007010]	8	0.0620588		chitinase activity [GO:0004568]	11	0.0540434		transcription factor TFIIA complex [GO:0005672]	3	0.0210172
cysteinyl-tRNA aminoacylation [GO:0006423]	8	0.0620588		catalytic activity [GO:0003824]; metal ion binding [GO:0046872]	11	0.0540434		thylakoid membrane [GO:0042651]	3	0.0210172
cellular transition metal ion homeostasis [GO:0046916]; metal ion transport [GO:0030001]	8	0.0620588		caffeate O-methyltransferase activity [GO:0047763]	11	0.0540434		SWI/SNF complex [GO:0016514]	3	0.0210172
cellular response to glucose starvation [GO:0042149]; protein autophosphorylation [GO:0046777]	8	0.0620588		ATP binding [GO:0005524]; phosphorelay sensor kinase activity [GO:0000155]	11	0.0540434		signal recognition particle receptor complex [GO:0005785]	3	0.0210172
cellular protein modification process [GO:0006464]	8	0.0620588		ATP binding [GO:0005524]; inositol-1,3,4-trisphosphate 5-kinase activity [GO:0052726]; inositol-1,3,4-trisphosphate 6-kinase activity [GO:0052725]; inositol tetrakisphosphate 1-kinase activity [GO:0047325]; magnesium ion binding [GO:0000287]	11	0.0540434		SAGA-type complex [GO:0070461]	3	0.0210172
cellular aldehyde metabolic process [GO:0006081]	8	0.0620588		ATP binding [GO:0005524]; glutamate-tRNA ligase activity [GO:0004818]	11	0.0540434		proton-transporting V-type ATPase, V0 domain [GO:0033179]	3	0.0210172
CDP-diacylglycerol biosynthetic process [GO:0016024]	8	0.0620588		AMP deaminase activity [GO:0003876]	11	0.0540434		proton-transporting ATP synthase complex, catalytic core F(1) [GO:0045261]	3	0.0210172
cation transport [GO:0006812]	8	0.0620588		aminopeptidase activity [GO:0004177]; metallopeptidase activity [GO:0008237]; zinc ion binding [GO:0008270]	11	0.0540434		proteasome regulatory particle, base subcomplex [GO:0008540]	3	0.0210172
carbohydrate metabolic process [GO:0005975]; malate metabolic process [GO:0006108]	8	0.0620588		aminopeptidase activity [GO:0004177]; metalloexopeptidase activity [GO:0008235]	11	0.0540434		prefoldin complex [GO:0016272]	3	0.0210172
ATP hydrolysis coupled proton transport [GO:0015991]; ATP synthesis coupled proton transport [GO:0015986]	8	0.0620588		adenylosuccinate synthase activity [GO:0004019]; GTP binding [GO:0005525]; metal ion binding [GO:0046872]	11	0.0540434		plasma membrane [GO:0005886]; plastid [GO:0009536]; proton-transporting ATP synthase complex, catalytic core F(1) [GO:0045261]	3	0.0210172
aromatic amino acid family biosynthetic process [GO:0009073]; chorismate metabolic process [GO:0046417]	8	0.0620588		adenylate kinase activity [GO:0004017]; ATP binding [GO:0005524]	11	0.0540434		periplasmic space [GO:0042597]	3	0.0210172
arginine biosynthetic process [GO:0006526]	8	0.0620588		adenosine kinase activity [GO:0004001]	11	0.0540434		nucleus [GO:0005634]; small ribosomal subunit [GO:0015935]	3	0.0210172
alkane biosynthetic process [GO:0043447]; cuticle hydrocarbon biosynthetic process [GO:0006723]; fatty acid biosynthetic process [GO:0006633]; pollen sperm cell differentiation [GO:0048235]; very long-chain fatty acid metabolic process [GO:0000038]; wax biosynthetic process [GO:0010025]	8	0.0620588		6-phosphofructokinase activity [GO:0003872]; ATP binding [GO:0005524]; diphosphate-fructose-6-phosphate 1-phosphotransferase activity [GO:0047334]	11	0.0540434		nucleus [GO:0005634]; proteasome complex [GO:0000502]	3	0.0210172
actin filament bundle assembly [GO:0051017]	8	0.0620588		5'-3' DNA helicase activity [GO:0043139]; ATP binding [GO:0005524]; single-stranded DNA binding [GO:0003697]	11	0.0540434		nucleus [GO:0005634]; phragmoplast [GO:0009524]; spindle [GO:0005819]	3	0.0210172
xylan biosynthetic process [GO:0045492]	7	0.0543015		3-oxoacyl-[acyl-carrier-protein] reductase (NADPH) activity [GO:0004316]; NAD binding [GO:0051287]	11	0.0540434		nucleus [GO:0005634]; origin recognition complex [GO:0000808]	3	0.0210172
tetrapyrrole biosynthetic process [GO:0033014]	7	0.0543015		1-phosphatidylinositol binding [GO:0005545]	11	0.0540434		nucleoplasm [GO:0005654]; PeBoW complex [GO:0070545]; preribosome, large subunit precursor [GO:0030687]	3	0.0210172
tetrahydrofolate metabolic process [GO:0046653]	7	0.0543015		voltage-gated potassium channel activity [GO:0005249]	10	0.0491304		nucleolus [GO:0005730]; small-subunit processome [GO:0032040]	3	0.0210172
sexual reproduction [GO:0019953]	7	0.0543015		transcription corepressor activity [GO:0003714]	10	0.0491304		nuclear envelope [GO:0005635]	3	0.0210172
regulation of lipid kinase activity [GO:0043550]	7	0.0543015		signal transducer activity [GO:0004871]	10	0.0491304		mitochondrion [GO:0005739]; plasmodesma [GO:0009506]; vacuole [GO:0005773]	3	0.0210172
pyridoxal phosphate biosynthetic process [GO:0042823]; vitamin B6 biosynthetic process [GO:0042819]	7	0.0543015		sequence-specific DNA binding [GO:0043565]	10	0.0491304		mitochondrial inner membrane peptidase complex [GO:0042720]	3	0.0210172
protoporphyrinogen IX biosynthetic process [GO:0006782]	7	0.0543015		ribonuclease P activity [GO:0004526]	10	0.0491304		microtubule cytoskeleton [GO:0015630]	3	0.0210172
protein targeting to vacuole [GO:0006623]; vesicle-mediated transport [GO:0016192]	7	0.0543015		proton-transporting ATP synthase activity, rotational mechanism [GO:0046933]	10	0.0491304		membrane [GO:0016020]; plastid [GO:0009536]	3	0.0210172
protein prenylation [GO:0018342]	7	0.0543015		phosphatidylinositol phospholipase C activity [GO:0004435]; signal transducer activity [GO:0004871]	10	0.0491304		membrane [GO:0016020]; plasmodesma [GO:0009506]	3	0.0210172
protein import into mitochondrial outer membrane [GO:0045040]	7	0.0543015		oxidoreductase activity, acting on a sulfur group of donors, disulfide as acceptor [GO:0016671]; protein disulfide oxidoreductase activity [GO:0015035]	10	0.0491304		membrane [GO:0016020]; plant-type cell wall [GO:0009505]	3	0.0210172
phosphatidylinositol phosphorylation [GO:0046854]	7	0.0543015		naringenin-chalcone synthase activity [GO:0016210]	10	0.0491304		katanin complex [GO:0008352]; microtubule [GO:0005874]	3	0.0210172
phosphatidylcholine biosynthetic process [GO:0006656]	7	0.0543015		metallopeptidase activity [GO:0008237]; zinc ion binding [GO:0008270]	10	0.0491304		intracellular membrane-bounded organelle [GO:0043231]; membrane-bounded vesicle [GO:0031988]	3	0.0210172
nucleotide biosynthetic process [GO:0009165]; ribonucleoside monophosphate biosynthetic process [GO:0009156]	7	0.0543015		metal ion binding [GO:0046872]; thiol-dependent ubiquitinyl hydrolase activity [GO:0036459]	10	0.0491304		intracellular [GO:0005622]; plasmodesma [GO:0009506]	3	0.0210172
nuclear-transcribed mRNA catabolic process, nonsense-mediated decay [GO:0000184]	7	0.0543015		metal ion binding [GO:0046872]; superoxide dismutase activity [GO:0004784]	10	0.0491304		intracellular [GO:0005622]; plasma membrane [GO:0005886]; plasmodesma [GO:0009506]	3	0.0210172
negative regulation of MAP kinase activity [GO:0043407]; phosphatidylinositol biosynthetic process [GO:0006661]; response to abscisic acid [GO:0009737]; response to auxin [GO:0009733]	7	0.0543015		lipid binding [GO:0008289]; sequence-specific DNA binding [GO:0043565]	10	0.0491304		integral component of membrane [GO:0016021]; thylakoid membrane [GO:0042651]	3	0.0210172
negative regulation of floral organ abscission [GO:0060862]; positive regulation of cell death [GO:0010942]; positive regulation of defense response [GO:0031349]	7	0.0543015		L-aspartate:2-oxoglutarate aminotransferase activity [GO:0004069]; L-phenylalanine:2-oxoglutarate aminotransferase activity [GO:0080130]; pyridoxal phosphate binding [GO:0030170]	10	0.0491304		integral component of membrane [GO:0016021]; proteasome complex [GO:0000502]	3	0.0210172
mRNA catabolic process [GO:0006402]	7	0.0543015		hydroxymethylglutaryl-CoA reductase (NADPH) activity [GO:0004420]; NADP binding [GO:0050661]	10	0.0491304		integral component of membrane [GO:0016021]; plasma membrane [GO:0005886]; vacuole [GO:0005773]	3	0.0210172
mitochondrial transport [GO:0006839]	7	0.0543015		histone acetyltransferase activity [GO:0004402]	10	0.0491304		integral component of membrane [GO:0016021]; oligosaccharyltransferase complex [GO:0008250]; plant-type cell wall [GO:0009505]; plasma membrane [GO:0005886]; vacuolar membrane [GO:0005774]	3	0.0210172
methionyl-tRNA aminoacylation [GO:0006431]	7	0.0543015		glycerol-3-phosphate dehydrogenase [NAD+] activity [GO:0004367]; NAD binding [GO:0051287]	10	0.0491304		integral component of membrane [GO:0016021]; mitochondrion [GO:0005739]; thylakoid lumen [GO:0031977]	3	0.0210172
mannose metabolic process [GO:0006013]	7	0.0543015		glucose transmembrane transporter activity [GO:0005355]; sugar:proton symporter activity [GO:0005351]	10	0.0491304		integral component of membrane [GO:0016021]; intracellular membrane-bounded organelle [GO:0043231]	3	0.0210172
L-methionine biosynthetic process from methylthioadenosine [GO:0019509]; L-methionine biosynthetic process from S-adenosylmethionine [GO:0019284]	7	0.0543015		FMN binding [GO:0010181]; pyridoxamine-phosphate oxidase activity [GO:0004733]	10	0.0491304		Golgi membrane [GO:0000139]; integral component of membrane [GO:0016021]; plasma membrane [GO:0005886]; trans-Golgi network [GO:0005802]	3	0.0210172
lignin biosynthetic process [GO:0009809]	7	0.0543015		flavin adenine dinucleotide binding [GO:0050660]; tRNA dihydrouridine synthase activity [GO:0017150]	10	0.0491304		gamma-tubulin complex [GO:0000930]; microtubule [GO:0005874]	3	0.0210172
isoleucyl-tRNA aminoacylation [GO:0006428]	7	0.0543015		ferredoxin-NADP+ reductase activity [GO:0004324]	10	0.0491304		extrinsic component of membrane [GO:0019898]; photosystem II oxygen evolving complex [GO:0009654]; thylakoid lumen [GO:0031977]	3	0.0210172
inositol trisphosphate metabolic process [GO:0032957]	7	0.0543015		enzyme activator activity [GO:0008047]	10	0.0491304		extracellular space [GO:0005615]; integral component of membrane [GO:0016021]	3	0.0210172
induced systemic resistance, jasmonic acid mediated signaling pathway [GO:0009864]; jasmonic acid metabolic process [GO:0009694]; response to wounding [GO:0009611]	7	0.0543015		dolichyl-diphosphooligosaccharide-protein glycotransferase activity [GO:0004579]	10	0.0491304		extracellular region [GO:0005576]; plant-type cell wall [GO:0009505]	3	0.0210172
glycogen biosynthetic process [GO:0005978]	7	0.0543015		DNA binding [GO:0003677]; metal ion binding [GO:0046872]	10	0.0491304		eukaryotic translation elongation factor 1 complex [GO:0005853]	3	0.0210172
glutathione metabolic process [GO:0006749]; toxin catabolic process [GO:0009407]	7	0.0543015		dihydrolipoyl dehydrogenase activity [GO:0004148]; flavin adenine dinucleotide binding [GO:0050660]	10	0.0491304		ER membrane protein complex [GO:0072546]	3	0.0210172
glutamate biosynthetic process [GO:0006537]	7	0.0543015		carboxy-lyase activity [GO:0016831]; pyridoxal phosphate binding [GO:0030170]	10	0.0491304		endosome [GO:0005768]; plasma membrane [GO:0005886]; trans-Golgi network [GO:0005802]	3	0.0210172
DNA-templated transcription, initiation [GO:0006352]; histone modification [GO:0016570]	7	0.0543015		ATPase activity [GO:0016887]; ATP binding [GO:0005524]; metal ion binding [GO:0046872]	10	0.0491304		endosome [GO:0005768]; HOPS complex [GO:0030897]; lysosomal membrane [GO:0005765]; plant-type vacuole membrane [GO:0009705]	3	0.0210172
'de novo' pyrimidine nucleobase biosynthetic process [GO:0006207]; glutamine metabolic process [GO:0006541]	7	0.0543015		ATP binding [GO:0005524]; metalloendopeptidase activity [GO:0004222]; zinc ion binding [GO:0008270]	10	0.0491304		endosome [GO:0005768]; Golgi membrane [GO:0000139]; integral component of membrane [GO:0016021]; trans-Golgi network [GO:0005802]	3	0.0210172
'de novo' GDP-L-fucose biosynthetic process [GO:0042351]	7	0.0543015		ATP binding [GO:0005524]; DNA binding [GO:0003677]; helicase activity [GO:0004386]; zinc ion binding [GO:0008270]	10	0.0491304		endoplasmic reticulum [GO:0005783]; perinuclear region of cytoplasm [GO:0048471]	3	0.0210172
COPII vesicle coating [GO:0048208]	7	0.0543015		ATP binding [GO:0005524]; DNA binding [GO:0003677]	10	0.0491304		endoplasmic reticulum [GO:0005783]; membrane [GO:0016020]	3	0.0210172
chromatin remodeling [GO:0006338]	7	0.0543015		ATP binding [GO:0005524]; ATP-dependent peptidase activity [GO:0004176]; serine-type endopeptidase activity [GO:0004252]	10	0.0491304		endoplasmic reticulum [GO:0005783]; Golgi apparatus [GO:0005794]; integral component of membrane [GO:0016021]; plasma membrane [GO:0005886]	3	0.0210172
chloroplast RNA processing [GO:0031425]	7	0.0543015		aspartyl esterase activity [GO:0045330]; pectinesterase activity [GO:0030599]	10	0.0491304		endoplasmic reticulum [GO:0005783]; Golgi apparatus [GO:0005794]; integral component of membrane [GO:0016021]; plant-type cell wall [GO:0009505]; vacuolar membrane [GO:0005774]	3	0.0210172
chloroplast fission [GO:0010020]	7	0.0543015		alpha-L-fucosidase activity [GO:0004560]	10	0.0491304		endomembrane system [GO:0012505]; endoplasmic reticulum [GO:0005783]; integral component of membrane [GO:0016021]; plasma membrane [GO:0005886]; plasmodesma [GO:0009506]; SNARE complex [GO:0031201]	3	0.0210172
cellulose biosynthetic process [GO:0030244]; Golgi vesicle transport [GO:0048193]	7	0.0543015		alpha-amylase activity [GO:0004556]; calcium ion binding [GO:0005509]	10	0.0491304		DNA-directed RNA polymerase III complex [GO:0005666]	3	0.0210172
cell morphogenesis [GO:0000902]; cytoskeleton organization [GO:0007010]	7	0.0543015		acetolactate synthase activity [GO:0003984]; flavin adenine dinucleotide binding [GO:0050660]; magnesium ion binding [GO:0000287]; thiamine pyrophosphate binding [GO:0030976]	10	0.0491304		DNA-directed RNA polymerase I complex [GO:0005736]; DNA-directed RNA polymerase II, core complex [GO:0005665]; DNA-directed RNA polymerase III complex [GO:0005666]	3	0.0210172
cell growth [GO:0016049]; cell morphogenesis [GO:0000902]; Golgi vesicle transport [GO:0048193]; protein targeting to vacuole [GO:0006623]	7	0.0543015		4-hydroxyphenylpyruvate dioxygenase activity [GO:0003868]; metal ion binding [GO:0046872]	10	0.0491304		cytosolic large ribosomal subunit [GO:0022625]; nucleolus [GO:0005730]	3	0.0210172
cell cycle [GO:0007049]	7	0.0543015		4 iron, 4 sulfur cluster binding [GO:0051539]; catalytic activity [GO:0003824]	10	0.0491304		cytosol [GO:0005829]; ubiquitin ligase complex [GO:0000151]	3	0.0210172
carotenoid biosynthetic process [GO:0016117]	7	0.0543015		uridylyltransferase activity [GO:0070569]	9	0.0442174		cytosol [GO:0005829]; plasma membrane [GO:0005886]; plasmodesma [GO:0009506]	3	0.0210172
carbon fixation [GO:0015977]; photorespiration [GO:0009853]; photosynthesis [GO:0015979]	7	0.0543015		UMP kinase activity [GO:0033862]	9	0.0442174		cytosol [GO:0005829]; nucleus [GO:0005634]; plasma membrane [GO:0005886]	3	0.0210172
carbohydrate metabolic process [GO:0005975]; glycerol-3-phosphate catabolic process [GO:0046168]	7	0.0543015		thiol-dependent ubiquitinyl hydrolase activity [GO:0036459]; zinc ion binding [GO:0008270]	9	0.0442174		cytosol [GO:0005829]; molybdopterin synthase complex [GO:0019008]	3	0.0210172
barrier septum assembly [GO:0000917]	7	0.0543015		sulfate adenylyltransferase (ATP) activity [GO:0004781]	9	0.0442174		cytosol [GO:0005829]; mitochondrion [GO:0005739]; tricarboxylic acid cycle enzyme complex [GO:0045239]	3	0.0210172
auxin polar transport [GO:0009926]; cotyledon development [GO:0048825]; defense response by callose deposition in cell wall [GO:0052544]; defense response to bacterium [GO:0042742]; defense response to fungus [GO:0050832]; establishment of planar polarity [GO:0001736]; intra-Golgi vesicle-mediated transport [GO:0006891]; jasmonic acid and ethylene-dependent systemic resistance, ethylene mediated …	7	0.0543015		sucrose synthase activity [GO:0016157]	9	0.0442174		cytosol [GO:0005829]; membrane coat [GO:0030117]; plasmodesma [GO:0009506]	3	0.0210172
attachment of GPI anchor to protein [GO:0016255]	7	0.0543015		sodium:proton antiporter activity [GO:0015385]	9	0.0442174		cytosol [GO:0005829]; integral component of membrane [GO:0016021]; plasma membrane [GO:0005886]	3	0.0210172
anion transmembrane transport [GO:0098656]	7	0.0543015		proton-transporting ATPase activity, rotational mechanism [GO:0046961]	9	0.0442174		cytosol [GO:0005829]; Golgi apparatus [GO:0005794]	3	0.0210172
actin cytoskeleton organization [GO:0030036]; ribosomal large subunit biogenesis [GO:0042273]; ribosomal large subunit export from nucleus [GO:0000055]	7	0.0543015		phosphorelay sensor kinase activity [GO:0000155]; photoreceptor activity [GO:0009881]	9	0.0442174		cytosol [GO:0005829]; exocyst [GO:0000145]; plasma membrane [GO:0005886]	3	0.0210172
acetyl-CoA metabolic process [GO:0006084]; brassinosteroid biosynthetic process [GO:0016132]; sterol biosynthetic process [GO:0016126]	7	0.0543015		phosphatidate cytidylyltransferase activity [GO:0004605]	9	0.0442174		cytosol [GO:0005829]; exocyst [GO:0000145]; extracellular exosome [GO:0070062]; plasma membrane [GO:0005886]	3	0.0210172
abscisic acid biosynthetic process [GO:0009688]	7	0.0543015		oxygen-dependent protoporphyrinogen oxidase activity [GO:0004729]	9	0.0442174		cytosol [GO:0005829]; eukaryotic 43S preinitiation complex [GO:0016282]; eukaryotic 48S preinitiation complex [GO:0033290]; eukaryotic translation initiation factor 3 complex [GO:0005852]	3	0.0210172
valyl-tRNA aminoacylation [GO:0006438]	6	0.0465441		nucleoside transmembrane transporter activity [GO:0005337]	9	0.0442174		cytosol [GO:0005829]; endosome [GO:0005768]; integral component of membrane [GO:0016021]; trans-Golgi network [GO:0005802]	3	0.0210172
UDP-glucose metabolic process [GO:0006011]	6	0.0465441		metal ion binding [GO:0046872]; phosphoprotein phosphatase activity [GO:0004721]	9	0.0442174		cytoplasmic exosome (RNase complex) [GO:0000177]; nuclear exosome (RNase complex) [GO:0000176]	3	0.0210172
triglyceride biosynthetic process [GO:0019432]	6	0.0465441		magnesium ion binding [GO:0000287]; ribose phosphate diphosphokinase activity [GO:0004749]; transferase activity, transferring glycosyl groups [GO:0016757]	9	0.0442174		cytoplasm [GO:0005737]; cytosol [GO:0005829]	3	0.0210172
tetrahydrobiopterin biosynthetic process [GO:0006729]	6	0.0465441		jasmonate-amino synthetase activity [GO:0080123]	9	0.0442174		Cul3-RING ubiquitin ligase complex [GO:0031463]	3	0.0210172
response to wounding [GO:0009611]	6	0.0465441		iron-sulfur cluster binding [GO:0051536]; RNA methyltransferase activity [GO:0008173]	9	0.0442174		condensed chromosome [GO:0000793]	3	0.0210172
response to endoplasmic reticulum stress [GO:0034976]; systemic acquired resistance [GO:0009627]	6	0.0465441		GTPase activator activity [GO:0005096]; Rab GTPase binding [GO:0017137]; syntaxin binding [GO:0019905]	9	0.0442174		CIA complex [GO:0097361]	3	0.0210172
response to chitin [GO:0010200]	6	0.0465441		glycine hydroxymethyltransferase activity [GO:0004372]; pyridoxal phosphate binding [GO:0030170]	9	0.0442174		chromatin [GO:0000785]; histone deacetylase complex [GO:0000118]	3	0.0210172
response to brassinosteroid [GO:0009741]	6	0.0465441		fucosyltransferase activity [GO:0008417]	9	0.0442174		chloroplast thylakoid membrane [GO:0009535]; nucleus [GO:0005634]; thylakoid lumen [GO:0031977]	3	0.0210172
pyruvate metabolic process [GO:0006090]	6	0.0465441		ferrochelatase activity [GO:0004325]	9	0.0442174		chloroplast thylakoid membrane [GO:0009535]; NAD(P)H dehydrogenase complex (plastoquinone) [GO:0010598]	3	0.0210172
purine nucleotide biosynthetic process [GO:0006164]	6	0.0465441		double-stranded RNA binding [GO:0003725]	9	0.0442174		chloroplast thylakoid [GO:0009534]; plastid chromosome [GO:0009508]; plastid-encoded plastid RNA polymerase complex [GO:0000427]	3	0.0210172
protein targeting to vacuole [GO:0006623]	6	0.0465441		cytokinin dehydrogenase activity [GO:0019139]; flavin adenine dinucleotide binding [GO:0050660]; oxidoreductase activity, acting on CH-OH group of donors [GO:0016614]	9	0.0442174		chloroplast stroma [GO:0009570]; cytosol [GO:0005829]; plastid chromosome [GO:0009508]	3	0.0210172
protein sumoylation [GO:0016925]	6	0.0465441		cytochrome-c oxidase activity [GO:0004129]	9	0.0442174		chloroplast nucleoid [GO:0042644]	3	0.0210172
protein N-linked glycosylation via asparagine [GO:0018279]	6	0.0465441		copper ion binding [GO:0005507]; primary amine oxidase activity [GO:0008131]; quinone binding [GO:0048038]	9	0.0442174		chloroplast inner membrane [GO:0009706]; integral component of membrane [GO:0016021]; mitochondrion [GO:0005739]	3	0.0210172
proline biosynthetic process [GO:0006561]	6	0.0465441		copper ion binding [GO:0005507]; L-ascorbate oxidase activity [GO:0008447]	9	0.0442174		chloroplast envelope [GO:0009941]; mitochondrion [GO:0005739]	3	0.0210172
potassium ion transport [GO:0006813]	6	0.0465441		beta-N-acetylhexosaminidase activity [GO:0004563]	9	0.0442174		chloroplast envelope [GO:0009941]; membrane [GO:0016020]	3	0.0210172
positive regulation of translational elongation [GO:0045901]; positive regulation of translational termination [GO:0045905]; translational frameshifting [GO:0006452]	6	0.0465441		ATPase activity [GO:0016887]	9	0.0442174		chloroplast envelope [GO:0009941]; chloroplast stroma [GO:0009570]; nucleus [GO:0005634]; thylakoid [GO:0009579]	3	0.0210172
pollen development [GO:0009555]	6	0.0465441		ATP binding [GO:0005524]; metal ion binding [GO:0046872]; methionine adenosyltransferase activity [GO:0004478]	9	0.0442174		chloroplast envelope [GO:0009941]; chloroplast stroma [GO:0009570]; mitochondrion [GO:0005739]; vacuolar membrane [GO:0005774]	3	0.0210172
plant-type cell wall biogenesis [GO:0009832]; plant-type cell wall organization [GO:0009664]; regulation of meristem growth [GO:0010075]	6	0.0465441		ATP binding [GO:0005524]; helicase activity [GO:0004386]; RNA binding [GO:0003723]	9	0.0442174		chloroplast [GO:0009507]; nucleus [GO:0005634]; vacuole [GO:0005773]	3	0.0210172
photorespiration [GO:0009853]	6	0.0465441		ATP binding [GO:0005524]; glycine-tRNA ligase activity [GO:0004820]	9	0.0442174		chloroplast [GO:0009507]; nucleus [GO:0005634]	3	0.0210172
phosphorelay signal transduction system [GO:0000160]; transcription, DNA-templated [GO:0006351]	6	0.0465441		ATP binding [GO:0005524]; glucose binding [GO:0005536]; hexokinase activity [GO:0004396]	9	0.0442174		chloroplast [GO:0009507]; nuclear pore inner ring [GO:0044611]	3	0.0210172
pentose-phosphate shunt [GO:0006098]	6	0.0465441		ATP binding [GO:0005524]; ethylene binding [GO:0051740]; ethylene receptor activity [GO:0038199]; metal ion binding [GO:0046872]; phosphorelay sensor kinase activity [GO:0000155]	9	0.0442174		chloroplast [GO:0009507]; mitochondrial proton-transporting ATP synthase complex [GO:0005753]; plasma membrane [GO:0005886]	3	0.0210172
NAD biosynthetic process [GO:0009435]	6	0.0465441		aminoacyl-tRNA editing activity [GO:0002161]; ATP binding [GO:0005524]; isoleucine-tRNA ligase activity [GO:0004822]	9	0.0442174		chloroplast [GO:0009507]; membrane [GO:0016020]; mitochondrion [GO:0005739]	3	0.0210172
multicellular organismal development [GO:0007275]	6	0.0465441		adenosylmethionine decarboxylase activity [GO:0004014]	9	0.0442174		chloroplast [GO:0009507]; large ribosomal subunit [GO:0015934]	3	0.0210172
mRNA modification [GO:0016556]; regulation of transcription, DNA-templated [GO:0006355]	6	0.0465441		5S rRNA binding [GO:0008097]; structural constituent of ribosome [GO:0003735]	9	0.0442174		chloroplast [GO:0009507]; integral component of membrane [GO:0016021]; plasmodesma [GO:0009506]	3	0.0210172
Mo-molybdopterin cofactor biosynthetic process [GO:0006777]	6	0.0465441		5-methyltetrahydropteroyltriglutamate-homocysteine S-methyltransferase activity [GO:0003871]; zinc ion binding [GO:0008270]	9	0.0442174		cell wall [GO:0005618]; extracellular region [GO:0005576]	3	0.0210172
mitochondrion organization [GO:0007005]; small GTPase mediated signal transduction [GO:0007264]	6	0.0465441		3-dehydroquinate synthase activity [GO:0003856]	9	0.0442174		cell surface [GO:0009986]; endosome [GO:0005768]; Golgi apparatus [GO:0005794]; integral component of membrane [GO:0016021]	3	0.0210172
microtubule cytoskeleton organization [GO:0000226]; positive regulation of microtubule nucleation [GO:0090063]	6	0.0465441		2 iron, 2 sulfur cluster binding [GO:0051537]; metal ion binding [GO:0046872]; ubiquinol-cytochrome-c reductase activity [GO:0008121]	9	0.0442174		catalytic step 2 spliceosome [GO:0071013]; U5 snRNP [GO:0005682]	3	0.0210172
maltose metabolic process [GO:0000023]; positive regulation of catalytic activity [GO:0043085]; protein autophosphorylation [GO:0046777]; regulation of proton transport [GO:0010155]; response to blue light [GO:0009637]; starch biosynthetic process [GO:0019252]	6	0.0465441		uroporphyrinogen decarboxylase activity [GO:0004853]	8	0.0393043		carbamoyl-phosphate synthase complex [GO:0005951]; chloroplast stroma [GO:0009570]; membrane [GO:0016020]	3	0.0210172
L-phenylalanine catabolic process [GO:0006559]	6	0.0465441		UDP-glucose 4-epimerase activity [GO:0003978]	8	0.0393043		BLOC-1 complex [GO:0031083]	3	0.0210172
L-methionine biosynthetic process from methylthioadenosine [GO:0019509]	6	0.0465441		ubiquitin protein ligase activity [GO:0061630]; ubiquitin protein ligase binding [GO:0031625]	8	0.0393043		apoplast [GO:0048046]; plant-type cell wall [GO:0009505]; vacuolar membrane [GO:0005774]	3	0.0210172
L-arabinose metabolic process [GO:0046373]	6	0.0465441		translation release factor activity [GO:0003747]	8	0.0393043		apoplast [GO:0048046]; chloroplast envelope [GO:0009941]; chloroplast thylakoid membrane [GO:0009535]; stromule [GO:0010319]	3	0.0210172
intracellular protein transport [GO:0006886]; vesicle docking [GO:0048278]; vesicle fusion [GO:0006906]	6	0.0465441		transition metal ion binding [GO:0046914]	8	0.0393043		apoplast [GO:0048046]; cell wall [GO:0005618]; integral component of membrane [GO:0016021]	3	0.0210172
hydrogen peroxide biosynthetic process [GO:0050665]; protein desumoylation [GO:0016926]; vegetative to reproductive phase transition of meristem [GO:0010228]	6	0.0465441		sugar:proton symporter activity [GO:0005351]	8	0.0393043		apoplast [GO:0048046]; cell wall [GO:0005618]; chloroplast envelope [GO:0009941]; chloroplast stroma [GO:0009570]; mitochondrion [GO:0005739]	3	0.0210172
heme oxidation [GO:0006788]	6	0.0465441		structural constituent of nuclear pore [GO:0017056]	8	0.0393043		anchored component of plasma membrane [GO:0046658]; integral component of membrane [GO:0016021]	3	0.0210172
heme biosynthetic process [GO:0006783]; nucleotide biosynthetic process [GO:0009165]; protein glycosylation [GO:0006486]; ribonucleoside monophosphate biosynthetic process [GO:0009156]	6	0.0465441		SNAP receptor activity [GO:0005484]; SNARE binding [GO:0000149]	8	0.0393043		actin filament [GO:0005884]; thylakoid [GO:0009579]	3	0.0210172
glycerophospholipid metabolic process [GO:0006650]	6	0.0465441		secondary active sulfate transmembrane transporter activity [GO:0008271]; sulfate transmembrane transporter activity [GO:0015116]	8	0.0393043		90S preribosome [GO:0030686]; Cul4-RING E3 ubiquitin ligase complex [GO:0080008]; nucleolus [GO:0005730]; small-subunit processome [GO:0032040]	3	0.0210172
glycerol-3-phosphate metabolic process [GO:0006072]	6	0.0465441		protein kinase activator activity [GO:0030295]; protein serine/threonine kinase activity [GO:0004674]	8	0.0393043		transcriptional repressor complex [GO:0017053]	2	0.0140115
glucosinolate biosynthetic process [GO:0019761]	6	0.0465441		nutrient reservoir activity [GO:0045735]	8	0.0393043		thylakoid [GO:0009579]	2	0.0140115
ER-associated ubiquitin-dependent protein catabolic process [GO:0030433]	6	0.0465441		NAD+ kinase activity [GO:0003951]	8	0.0393043		THO complex part of transcription export complex [GO:0000445]	2	0.0140115
ER to Golgi vesicle-mediated transport [GO:0006888]	6	0.0465441		NAD binding [GO:0051287]; UDP-glucose 6-dehydrogenase activity [GO:0003979]	8	0.0393043		Smc5-Smc6 complex [GO:0030915]	2	0.0140115
embryo sac egg cell differentiation [GO:0009560]; karyogamy [GO:0000741]; rRNA processing [GO:0006364]	6	0.0465441		lipase activity [GO:0016298]	8	0.0393043		signal recognition particle, chloroplast targeting [GO:0080085]	2	0.0140115
DNA repair [GO:0006281]; regulation of transcription, DNA-templated [GO:0006355]	6	0.0465441		iron-sulfur cluster binding [GO:0051536]	8	0.0393043		proton-transporting V-type ATPase, V1 domain [GO:0033180]; vacuolar membrane [GO:0005774]	2	0.0140115
DNA recombination [GO:0006310]; DNA repair [GO:0006281]	6	0.0465441		iron ion binding [GO:0005506]; L-ascorbic acid binding [GO:0031418]; oxidoreductase activity, acting on paired donors, with incorporation or reduction of molecular oxygen [GO:0016705]	8	0.0393043		protein complex [GO:0043234]	2	0.0140115
deoxyribonucleoside diphosphate metabolic process [GO:0009186]; DNA-dependent DNA replication [GO:0006261]; DNA repair [GO:0006281]; multicellular organismal development [GO:0007275]; nucleotide biosynthetic process [GO:0009165]; programmed cell death [GO:0012501]; regulation of cell cycle [GO:0051726]	6	0.0465441		inorganic diphosphatase activity [GO:0004427]; magnesium ion binding [GO:0000287]	8	0.0393043		protein acetyltransferase complex [GO:0031248]	2	0.0140115
'de novo' pyrimidine nucleobase biosynthetic process [GO:0006207]; cellular amino acid metabolic process [GO:0006520]	6	0.0465441		helicase activity [GO:0004386]	8	0.0393043		proteasome regulatory particle, lid subcomplex [GO:0008541]	2	0.0140115
cytoplasmic translation [GO:0002181]	6	0.0465441		glycerol-3-phosphate O-acyltransferase activity [GO:0004366]	8	0.0393043		pre-autophagosomal structure [GO:0000407]	2	0.0140115
cysteine biosynthetic process [GO:0019344]	6	0.0465441		fructose 1,6-bisphosphate 1-phosphatase activity [GO:0042132]	8	0.0393043		plastid outer membrane [GO:0009527]	2	0.0140115
CTP biosynthetic process [GO:0006241]; GTP biosynthetic process [GO:0006183]; UTP biosynthetic process [GO:0006228]	6	0.0465441		electron carrier activity [GO:0009055]; iron-sulfur cluster binding [GO:0051536]; metal ion binding [GO:0046872]	8	0.0393043		plastid chromosome [GO:0009508]	2	0.0140115
coenzyme A biosynthetic process [GO:0015937]	6	0.0465441		DNA binding [GO:0003677]; transcription factor activity, sequence-specific DNA binding [GO:0003700]; zinc ion binding [GO:0008270]	8	0.0393043		plasma membrane [GO:0005886]; plasmodesma [GO:0009506]; spindle microtubule [GO:0005876]	2	0.0140115
chromatin silencing by small RNA [GO:0031048]; determination of bilateral symmetry [GO:0009855]; flower morphogenesis [GO:0048439]; meiotic chromosome segregation [GO:0045132]; organ morphogenesis [GO:0009887]; regulation of chromatin silencing [GO:0031935]; RNA-directed DNA methylation [GO:0080188]; sister chromatid cohesion [GO:0007062]; xylem and phloem pattern formation [GO:0010051]	6	0.0465441		DNA binding [GO:0003677]; sigma factor activity [GO:0016987]; transcription factor activity, sequence-specific DNA binding [GO:0003700]	8	0.0393043		photosystem II oxygen evolving complex [GO:0009654]	2	0.0140115
chloroplast relocation [GO:0009902]; photosystem II assembly [GO:0010207]; positive regulation of transcription, DNA-templated [GO:0045893]; regulation of protein dephosphorylation [GO:0035304]; rRNA processing [GO:0006364]; thylakoid membrane organization [GO:0010027]; transcription from plastid promoter [GO:0042793]	6	0.0465441		chorismate mutase activity [GO:0004106]	8	0.0393043		peroxisome [GO:0005777]; vacuole [GO:0005773]	2	0.0140115
cellular modified amino acid biosynthetic process [GO:0042398]; coumarin biosynthetic process [GO:0009805]; negative regulation of transcription, DNA-templated [GO:0045892]; oligopeptide transport [GO:0006857]; polyamine catabolic process [GO:0006598]; regulation of phenylpropanoid metabolic process [GO:2000762]; response to wounding [GO:0009611]	6	0.0465441		chalcone isomerase activity [GO:0045430]	8	0.0393043		nucleus [GO:0005634]; proteasome regulatory particle, base subcomplex [GO:0008540]; proteasome storage granule [GO:0034515]	2	0.0140115
carbohydrate metabolic process [GO:0005975]; chitin catabolic process [GO:0006032]	6	0.0465441		cation-transporting ATPase activity [GO:0019829]; metal ion binding [GO:0046872]; nucleotide binding [GO:0000166]	8	0.0393043		nucleus [GO:0005634]; perinuclear region of cytoplasm [GO:0048471]	2	0.0140115
autophagy [GO:0006914]; protein transport [GO:0015031]	6	0.0465441		carbohydrate binding [GO:0030246]; catalytic activity [GO:0003824]	8	0.0393043		nucleolus [GO:0005730]; spliceosomal complex [GO:0005681]	2	0.0140115
asparagine biosynthetic process [GO:0006529]	6	0.0465441		carbamoyl-phosphate synthase (glutamine-hydrolyzing) activity [GO:0004088]	8	0.0393043		nuclear pore outer ring [GO:0031080]	2	0.0140115
anther wall tapetum cell differentiation [GO:0048657]; anthocyanin accumulation in tissues in response to UV light [GO:0043481]; brassinosteroid mediated signaling pathway [GO:0009742]; cell tip growth [GO:0009932]; cell wall organization [GO:0071555]; defense response to bacterium [GO:0042742]; detection of brassinosteroid stimulus [GO:0009729]; leaf development [GO:0048366]; multidimensional ce…	6	0.0465441		calcium ion binding [GO:0005509]; GTPase activity [GO:0003924]; GTP binding [GO:0005525]	8	0.0393043		Mre11 complex [GO:0030870]	2	0.0140115
[truncated: 1,857 more rows]

## Sheet: Sheet3
Biological process	No. of contigs
[truncated: 32 more rows]
