# Supplementary material for: De novo transcriptome analysis of rose-scented geranium provides insights into the metabolic specificity of terpene and tartaric acid biosynthesis
Source: BMC Genomics. 2017 Jan 13;18:74. doi: 10.1186/s12864-016-3437-0 (PMC5234130; doi:10.1186/s12864-016-3437-0)
Supplement: Additional file 5: — Details of rose-scented geranium transcripts matched with the A. thaliana protein database. (XLSX 2450 kb) [file 12864_2016_3437_MOESM5_ESM.xlsx]

## Sheet: Sheet1
Contig ID	Subject ID	FPKM (Log2)
TR37851|c2_g6_i1	AT1G67090	13.6441
TR38971|c3_g1_i1	AT1G67090	13.5506
TR32388|c0_g2_i1	AT5G38430	13.4231
TR37851|c2_g11_i1	AT5G38430	12.6525
TR38971|c6_g4_i3	AT1G67090	12.5618
TR32388|c1_g2_i1	AT5G38430	12.3107
TR38971|c6_g4_i1	AT5G38410	12.2403
TR22612|c0_g4_i1	AT5G38410	12.0833
TR39575|c1_g3_i4	AT2G39730	11.9481
TR40767|c0_g5_i1	AT3G50820	11.752
TR35420|c1_g5_i1	AT1G20340	11.4633
TR39575|c1_g3_i6	AT2G39730	11.4539
TR35574|c0_g2_i1	AT4G10340	11.4015
TR36780|c1_g2_i1	AT2G34430	11.2549
TR38489|c0_g4_i5	AT4G38970	11.1989
TR40110|c1_g5_i2	AT2G39730	11.1613
TR35533|c0_g5_i1	AT3G27690	11.1446
TR32388|c1_g1_i1	AT5G38430	11.0892
TR40549|c0_g1_i2	AT5G54770	11.0147
TR41230|c1_g2_i1	AT2G05100	10.9716
TR40755|c0_g2_i1	AT1G12900	10.9576
TR22612|c0_g6_i1	AT1G67090	10.9313
TR35533|c0_g3_i1	AT3G27690	10.9295
TR39575|c1_g3_i3	AT2G39730	10.9111
TR40161|c0_g3_i1	AT5G54770	10.8988
TR7383|c1_g4_i1	AT2G34430	10.8682
TR39575|c1_g3_i2	AT2G39730	10.8368
TR39100|c0_g1_i1	AT4G35090	10.814
TR39101|c0_g2_i1	AT4G35090	10.8077
TR40161|c0_g9_i1	AT5G54770	10.7175
TR39034|c4_g2_i1	AT1G61520	10.701
TR35574|c1_g1_i1	AT4G10340	10.6718
TR43320|c5_g11_i1	AT1G07920	10.6475
TR38489|c0_g3_i1	AT2G21330	10.6154
TR38587|c0_g3_i1	AT1G66200	10.5754
TR40131|c0_g7_i1	AT1G44575	10.5641
TR41181|c0_g2_i4	AT3G50820	10.512
TR32192|c2_g8_i2	AT3G15353	10.5115
TR43325|c1_g15_i1	AT2G26080	10.4846
TR37471|c0_g1_i3	AT1G06680	10.4617
TR38971|c6_g6_i1	AT1G67090	10.4517
TR37006|c0_g2_i1	AT3G47470	10.4357
TR7383|c0_g2_i1	AT2G34430	10.4207
TR34129|c0_g1_i2	AT1G79040	10.4047
TR40110|c1_g4_i1	AT2G39730	10.4011
TR37471|c0_g1_i2	AT1G06680	10.3782
TR40767|c0_g5_i2	AT3G50820	10.3655
TR40755|c0_g3_i1	AT3G26650	10.3249
TR35951|c1_g3_i2	AT2G39730	10.2787
TR34129|c0_g1_i1	AT1G79040	10.2695
TR37265|c1_g2_i3	AT2G21660	10.2691
TR40549|c0_g1_i1	AT5G54770	10.2658
TR35533|c0_g2_i1	AT2G05070	10.2533
TR39498|c2_g2_i1	AT2G21330	10.2512
TR2092|c0_g1_i1	AT4G05050	10.2371
TR39019|c1_g3_i1	AT1G20020	10.2363
TR38919|c2_g2_i1	AT3G54890	10.2169
TR35951|c1_g3_i1	AT2G39730	10.2153
TR35747|c0_g3_i1	AT3G27690	10.196
TR38076|c0_g3_i1	AT3G54890	10.1912
TR37736|c0_g1_i2	AT2G13360	10.1904
TR40767|c0_g8_i2	AT3G50820	10.1765
TR32073|c0_g1_i2	AT5G51260	10.1756
TR43350|c5_g1_i5	AT4G26850	10.1535
TR40767|c0_g1_i1	AT3G50820	10.1496
TR43320|c5_g11_i2	AT1G07920	10.131
TR40161|c0_g4_i1	AT5G54770	10.1041
TR40767|c0_g8_i3	AT3G50820	10.102
TR39019|c1_g3_i2	AT5G66190	10.0941
TR39101|c0_g4_i1	AT4G35090	10.0842
TR39262|c0_g6_i1	AT3G14420	10.0679
TR37471|c1_g3_i1	AT1G06680	10.0628
TR3434|c0_g1_i1	AT2G34420	10.0593
TR31845|c0_g2_i2	AT1G52230	10.0473
TR43313|c2_g4_i1	AT5G55120	10.0455
TR40131|c0_g9_i1	AT1G44575	10.0428
TR42447|c0_g2_i5	AT3G60750	10.0305
TR39563|c0_g3_i1	AT4G10340	10.0183
TR40161|c0_g2_i1	AT5G54770	10.0173
TR35394|c0_g2_i3	AT1G20340	10.0118
TR37627|c1_g5_i1	AT2G40100	10.0102
TR39034|c4_g1_i5	AT1G61520	10.002
TR39101|c0_g3_i2	AT4G35090	9.9846
TR32708|c0_g1_i1	AT5G51260	9.97815
TR38489|c0_g4_i6	AT2G21330	9.97068
TR40110|c1_g5_i1	AT2G39730	9.95802
TR38893|c1_g8_i1	AT5G28450	9.95555
TR34783|c0_g2_i4	AT2G34420	9.94457
TR34129|c0_g3_i1	AT1G79040	9.94144
TR40268|c0_g1_i1	AT4G37930	9.91724
TR37825|c1_g5_i1	AT4G12800	9.90742
TR33383|c1_g1_i1	AT2G47400	9.90372
TR40755|c0_g6_i1	AT1G12900	9.87372
TR42480|c0_g7_i5	AT1G20620	9.87237
TR39019|c0_g1_i3	AT5G66190	9.8702
TR7556|c2_g1_i2	AT5G06290	9.86536
TR39019|c0_g2_i2	AT1G20020	9.85905
TR35939|c0_g2_i1	AT4G03280	9.85446
TR36780|c2_g1_i3	AT1G29930	9.8541
TR38025|c0_g1_i3	AT4G24770	9.85273
TR36976|c1_g2_i1	AT1G31330	9.83618
TR32715|c1_g9_i4	AT1G29930	9.83491
TR33383|c1_g2_i2	AT3G62410	9.83147
TR40161|c0_g2_i3	AT5G54770	9.79636
TR33996|c0_g1_i1	AT1G79040	9.79518
TR43350|c5_g2_i3	AT4G26850	9.77952
TR7670|c0_g1_i2	AT1G42970	9.76724
TR41230|c1_g1_i1	AT1G29930	9.76514
TR42480|c0_g3_i1	AT4G35090	9.74693
TR35394|c0_g3_i1	AT1G20340	9.73444
TR40609|c0_g1_i2	AT3G26650	9.72989
TR38489|c0_g1_i1	AT2G21330	9.72124
TR36712|c0_g1_i5	AT3G47470	9.72103
TR42551|c2_g11_i2	AT2G05100	9.69978
TR31940|c0_g1_i7	AT1G08380	9.68738
TR37265|c1_g1_i1	AT2G21660	9.68162
TR32496|c0_g4_i1	AT5G64040	9.67693
TR43350|c5_g2_i6	AT4G26850	9.67486
TR43368|c3_g6_i1	AT1G07920	9.66904
TR38548|c0_g1_i2	AT5G35630	9.66899
TR42238|c0_g3_i1	AT2G45290	9.66542
TR37825|c1_g3_i4	AT4G12800	9.66235
TR38235|c0_g6_i5	AT1G67740	9.64431
TR37627|c1_g3_i2	AT2G40100	9.63528
TR40131|c0_g1_i8	AT1G44575	9.63352
TR39681|c1_g2_i1	AT2G13360	9.59861
TR32053|c0_g2_i5	AT1G51400	9.5963
TR43318|c1_g4_i2	AT4G33010	9.57321
TR43320|c5_g11_i3	AT1G07920	9.57124
TR43313|c2_g4_i4	AT5G55120	9.5675
TR38893|c1_g9_i1	AT3G61470	9.54988
TR7374|c0_g4_i5	AT4G01150	9.53465
TR7793|c0_g5_i1	AT1G20630	9.52675
TR42480|c0_g7_i2	AT4G35090	9.51509
TR35130|c1_g2_i1	AT2G39730	9.50174
TR7185|c3_g1_i1	AT3G01500	9.49855
TR35090|c0_g2_i1	AT3G09640	9.49851
TR40549|c0_g1_i4	AT5G54770	9.49729
TR35533|c0_g6_i1	AT3G27690	9.48878
TR35839|c3_g1_i6	AT2G37220	9.47011
TR32294|c0_g1_i3	AT4G05180	9.46966
TR31261|c0_g2_i1	AT3G16780	9.45576
TR43350|c5_g1_i7	AT4G26850	9.44727
TR7383|c1_g2_i1	AT1G29920	9.44698
TR35240|c1_g2_i3	AT1G03130	9.44549
TR38919|c2_g1_i3	AT3G54890	9.44466
TR6954|c0_g1_i1	AT1G20620	9.43977
TR7793|c0_g6_i1	AT4G35090	9.43367
TR37908|c0_g3_i2	AT3G08940	9.42895
TR43350|c5_g1_i4	AT4G26850	9.42436
TR42480|c0_g3_i2	AT4G35090	9.40412
TR35533|c0_g1_i1	AT3G27690	9.38912
TR36767|c0_g14_i1	AT1G67740	9.37415
TR37456|c1_g3_i1	AT5G20720	9.36481
TR40609|c0_g2_i1	AT3G26650	9.3642
TR37006|c0_g5_i4	AT3G47470	9.35401
TR40609|c0_g2_i3	AT1G12900	9.34899
TR32715|c1_g3_i1	AT2G34430	9.34467
TR43313|c2_g6_i1	AT4G26850	9.34454
TR14212|c0_g1_i1	AT4G11650	9.32638
TR37627|c1_g3_i1	AT2G40100	9.31816
TR36328|c0_g1_i1	AT4G04640	9.31476
TR35864|c1_g1_i2	AT4G03280	9.31452
TR39451|c0_g1_i3	AT3G14420	9.30535
TR34391|c3_g9_i1	AT4G05050	9.29474
TR34093|c0_g1_i2	AT1G30380	9.2876
TR31970|c0_g1_i5	AT2G37220	9.28718
TR41181|c0_g2_i2	AT3G50820	9.27657
TR38197|c1_g1_i1	AT3G45310	9.2727
TR38076|c0_g1_i1	AT3G54890	9.2698
TR22351|c1_g1_i1	AT2G36170	9.2685
TR7670|c0_g3_i1	AT1G42970	9.2681
TR7492|c0_g1_i2	AT3G15840	9.26517
TR38919|c2_g1_i1	AT3G54890	9.25814
TR35240|c0_g2_i3	AT1G03130	9.25049
TR42447|c0_g2_i2	AT2G45290	9.2461
TR7415|c0_g5_i1	AT4G25050	9.2422
TR41181|c0_g6_i3	AT3G50820	9.2396
TR33300|c0_g1_i1	AT2G06520	9.23788
TR32941|c0_g1_i1	AT4G32260	9.23726
TR36712|c0_g2_i2	AT3G47470	9.23714
TR38197|c1_g1_i2	AT3G45310	9.2317
TR35839|c2_g1_i4	AT2G37220	9.23057
TR41518|c1_g1_i2	AT1G56190	9.22952
TR38774|c1_g3_i5	AT1G72610	9.22884
TR43325|c1_g12_i1	AT4G33010	9.21677
TR38715|c2_g5_i2	AT4G05050	9.20592
TR40368|c0_g1_i6	AT2G37220	9.20428
TR7793|c0_g1_i2	AT1G20630	9.20264
TR38489|c0_g5_i1	AT2G21330	9.20009
TR29961|c0_g5_i2	AT2G44310	9.17764
TR38587|c0_g1_i1	AT1G66200	9.17498
TR37471|c0_g1_i7	AT1G06680	9.1744
TR30453|c0_g1_i1	AT1G52230	9.17343
TR35839|c3_g1_i2	AT2G37220	9.17028
TR39891|c1_g2_i2	AT1G44575	9.1598
TR31589|c0_g1_i1	AT3G61470	9.15949
TR41181|c0_g1_i1	AT3G50820	9.1518
TR32294|c0_g1_i1	AT4G21280	9.14921
TR42254|c0_g3_i1	AT2G28000	9.14445
TR38202|c0_g1_i2	AT5G35630	9.14045
TR31547|c0_g2_i6	AT1G08380	9.12655
TR7192|c0_g2_i1	AT2G26500	9.11619
TR31439|c0_g1_i2	AT1G32470	9.10268
TR37923|c0_g1_i1	AT3G45310	9.10127
TR37471|c0_g1_i5	AT1G06680	9.10108
TR39498|c1_g1_i1	AT4G38970	9.09974
TR38548|c0_g1_i3	AT5G35630	9.08948
TR31547|c0_g2_i4	AT1G08380	9.08942
TR38774|c1_g3_i2	AT1G72610	9.0873
TR43313|c2_g6_i2	AT4G26850	9.08457
TR39563|c0_g2_i1	AT4G10340	9.07834
TR43313|c2_g2_i1	AT4G26850	9.07377
TR39100|c0_g8_i1	AT4G35090	9.06639
TR26948|c0_g1_i1	AT3G01500	9.06474
TR31554|c0_g1_i4	AT1G55670	9.06175
TR38489|c0_g4_i4	AT4G38970	9.06099
TR41622|c0_g1_i2	AT4G20360	9.05756
TR34629|c0_g1_i2	AT2G06520	9.05129
TR31547|c0_g2_i10	AT1G08380	9.0398
TR31673|c1_g5_i1	AT1G29920	9.03848
TR7185|c2_g1_i3	AT3G01500	9.02931
TR40131|c0_g3_i1	AT1G44575	9.02733
TR37627|c2_g3_i1	AT2G40100	9.01834
TR41523|c1_g5_i1	AT1G56190	9.00857
TR39681|c1_g1_i1	AT2G13360	9.00484
TR36767|c0_g9_i6	AT1G67740	8.99013
TR38587|c0_g1_i5	AT5G37600	8.98482
TR37471|c0_g1_i6	AT1G06680	8.97997
TR39019|c1_g1_i1	AT1G20020	8.97249
TR34391|c3_g2_i1	AT2G36170	8.96061
TR36785|c0_g1_i4	AT1G76080	8.95954
TR38587|c0_g1_i2	AT1G66200	8.95003
TR34791|c1_g2_i1	AT5G13510	8.94881
TR32715|c1_g6_i2	AT1G29930	8.94483
TR33953|c0_g1_i2	AT1G17180	8.91713
TR37825|c0_g3_i5	AT4G12800	8.91546
TR31589|c1_g1_i1	AT3G61470	8.90524
TR36199|c2_g1_i2	AT1G78380	8.90247
TR39563|c2_g5_i1	AT3G61470	8.89918
TR40248|c0_g1_i3	AT5G37600	8.89309
TR40767|c0_g8_i4	AT3G50820	8.87906
TR27760|c0_g1_i1	AT4G38970	8.87486
TR40131|c0_g14_i4	AT1G44575	8.85705
TR40110|c1_g1_i1	AT2G39730	8.85593
TR36976|c0_g1_i1	AT1G31330	8.85003
TR30928|c0_g5_i3	AT1G66240	8.83709
TR39891|c1_g2_i5	AT1G44575	8.81944
TR36034|c0_g1_i1	AT5G10980	8.81919
TR35839|c3_g1_i5	AT3G53460	8.80996
TR38312|c2_g3_i2	AT3G61470	8.80929
TR40248|c0_g1_i2	AT5G37600	8.80745
TR43320|c5_g4_i1	AT1G07920	8.79893
TR37006|c0_g5_i3	AT3G47470	8.79627
TR40131|c0_g14_i3	AT1G44575	8.79442
TR41181|c0_g3_i1	AT3G50820	8.79061
TR25977|c0_g1_i2	AT1G06680	8.783
TR32434|c0_g3_i1	AT1G78380	8.77942
TR38572|c0_g1_i1	AT5G28840	8.76633
TR41688|c1_g4_i2	AT4G20360	8.7656
TR37825|c0_g3_i3	AT4G12800	8.75602
TR33034|c0_g2_i2	AT5G59320	8.75218
TR36780|c1_g1_i1	AT1G29930	8.74803
TR35667|c0_g3_i1	AT1G61720	8.74076
TR30653|c0_g1_i2	AT1G32470	8.73853
TR7670|c0_g2_i2	AT1G42970	8.73268
TR39681|c1_g1_i2	AT2G13360	8.7304
TR43350|c5_g2_i1	AT5G55120	8.7284
TR7793|c0_g3_i4	AT1G20620	8.72809
TR34629|c2_g1_i5	AT2G06520	8.72144
TR42447|c0_g2_i1	AT3G60750	8.7213
TR35077|c1_g5_i3	AT5G09660	8.72031
TR34039|c0_g2_i1	AT2G46820	8.71977
TR36276|c0_g1_i1	AT1G15820	8.71641
TR39722|c0_g3_i3	AT1G16880	8.70442
TR32586|c0_g2_i3	AT1G48350	8.70325
TR39034|c0_g2_i1	AT3G61470	8.70124
TR43243|c1_g12_i1	AT4G19170	8.70002
TR7793|c0_g4_i1	AT1G20630	8.69995
TR36712|c0_g1_i2	AT3G47470	8.69801
TR35839|c2_g1_i5	AT2G37220	8.69763
TR32636|c0_g3_i1	AT1G26880	8.69624
TR40755|c0_g3_i2	AT1G12900	8.68713
TR37471|c1_g3_i7	AT1G06680	8.67747
TR35130|c1_g1_i1	AT2G39730	8.6773
TR35839|c2_g1_i1	AT2G37220	8.6761
TR43313|c2_g1_i3	AT4G26850	8.66686
TR39451|c0_g5_i2	AT3G14420	8.66679
TR29487|c0_g5_i1	AT4G31985	8.66494
TR43320|c5_g2_i1	AT1G07920	8.6647
TR39451|c0_g2_i1	AT3G14420	8.66217
TR38774|c0_g9_i1	AT1G72610	8.65499
TR37851|c2_g6_i2	AT1G67090	8.64292
TR42238|c0_g3_i4	AT2G45290	8.63525
TR35025|c0_g1_i1	AT1G05010	8.6319
TR33383|c1_g2_i1	AT3G62410	8.63085
TR39262|c0_g7_i2	AT3G14420	8.63009
TR2069|c0_g1_i1	AT5G20720	8.62899
TR43320|c5_g8_i1	AT1G07920	8.62322
TR36188|c0_g3_i1	AT4G37300	8.6222
TR39262|c0_g7_i3	AT3G14420	8.62172
TR7670|c0_g2_i4	AT1G42970	8.62066
TR36785|c0_g1_i5	AT1G76080	8.60485
TR34268|c0_g6_i2	AT1G79850	8.60292
TR29211|c0_g1_i4	AT5G03240	8.58327
TR42181|c0_g4_i1	AT1G11860	8.57841
TR37736|c0_g2_i1	AT2G13360	8.56407
TR36338|c0_g2_i4	AT3G04120	8.55984
TR39019|c0_g1_i1	AT5G66190	8.55336
TR31095|c0_g2_i1	AT1G55670	8.55029
TR36121|c0_g2_i1	AT3G11630	8.54828
TR43361|c1_g1_i5	AT4G24280	8.53496
TR43318|c1_g10_i4	AT2G26080	8.52849
TR43325|c1_g2_i1	AT4G33010	8.52293
TR39498|c2_g2_i4	AT4G38970	8.51822
TR41979|c0_g1_i1	AT1G62750	8.5155
TR41688|c1_g3_i1	AT4G20360	8.51475
TR42049|c0_g2_i1	AT1G62750	8.51278
TR43325|c1_g6_i1	AT2G26080	8.51148
TR33996|c0_g1_i6	AT1G79040	8.50212
TR39034|c4_g1_i4	AT1G61520	8.50076
TR41738|c0_g6_i1	AT5G30510	8.49221
TR38090|c1_g3_i1	AT1G75380	8.48876
TR42181|c0_g3_i2	AT1G11860	8.4884
TR43325|c1_g5_i1	AT4G33010	8.48014
TR37627|c1_g5_i3	AT2G40100	8.47865
TR35090|c0_g2_i2	AT3G09640	8.4776
TR40188|c1_g3_i1	AT4G09650	8.47691
TR34306|c0_g1_i1	AT3G04120	8.4652
TR38774|c1_g3_i6	AT5G20630	8.46283
TR31313|c0_g2_i1	AT2G45180	8.45955
TR32708|c0_g1_i5	AT5G51260	8.45845
TR33705|c0_g4_i1	AT1G79850	8.45832
TR35619|c0_g1_i1	AT1G18170	8.45759
TR36767|c0_g1_i1	AT1G67740	8.4552
TR36022|c0_g5_i2	AT5G59880	8.44977
TR32384|c0_g1_i3	AT3G16640	8.44919
TR43325|c1_g5_i3	AT2G26080	8.44365
TR42405|c1_g10_i1	AT1G11860	8.43904
TR39891|c1_g2_i9	AT1G44575	8.43667
TR39740|c0_g4_i2	AT1G16880	8.43484
TR35004|c0_g2_i1	AT1G33140	8.43325
TR42480|c0_g7_i4	AT1G20620	8.42727
TR42254|c0_g8_i1	AT2G28000	8.42026
TR23514|c0_g1_i1	AT3G12580	8.41075
TR39474|c0_g2_i3	AT5G24530	8.41037
TR43236|c1_g2_i4	AT5G50920	8.40501
TR43320|c5_g3_i2	AT1G07920	8.399
TR38347|c0_g3_i1	AT1G70580	8.39137
TR39262|c0_g6_i2	AT4G18360	8.38603
TR37436|c0_g3_i2	AT5G20720	8.38401
TR37627|c2_g8_i1	AT2G40100	8.38297
TR43320|c5_g8_i2	AT1G07920	8.37712
TR39722|c0_g3_i1	AT1G16880	8.37012
TR39262|c0_g6_i3	AT4G18360	8.35443
TR39610|c0_g8_i2	AT1G13950	8.34997
TR43325|c1_g4_i2	AT2G26080	8.34305
TR35010|c0_g1_i2	AT2G33450	8.34163
TR35939|c0_g1_i1	AT4G03280	8.33954
TR2092|c1_g1_i1	AT2G36170	8.33557
TR35005|c0_g1_i2	AT5G46110	8.32692
TR41622|c0_g2_i1	AT4G20360	8.32513
TR34791|c1_g1_i1	AT5G13510	8.32445
TR34565|c0_g1_i4	AT5G14320	8.32378
TR20798|c0_g1_i1	AT4G35090	8.31415
TR43368|c3_g1_i1	AT1G07920	8.31161
TR40767|c0_g6_i3	AT5G66570	8.30952
TR36434|c0_g1_i5	AT1G64510	8.30902
TR36785|c0_g4_i1	AT1G76080	8.30775
TR40609|c0_g1_i1	AT1G12900	8.30026
TR35490|c0_g3_i1	AT2G36830	8.29705
TR37687|c0_g1_i3	AT4G09650	8.29168
TR37825|c0_g3_i7	AT4G12800	8.29089
TR33953|c0_g1_i1	AT1G78380	8.2891
TR42405|c1_g2_i4	AT1G11860	8.2804
TR7343|c0_g1_i3	AT3G15360	8.2771
TR41523|c1_g5_i2	AT1G56190	8.27594
TR28419|c0_g1_i1	AT5G50920	8.27249
TR16389|c0_g1_i1	AT5G02500	8.2724
TR22612|c0_g3_i1	AT1G67090	8.26716
TR35625|c0_g2_i2	AT2G36830	8.25875
TR39451|c0_g5_i3	AT3G14420	8.25446
TR41968|c0_g8_i2	AT2G28000	8.24873
TR38715|c2_g1_i1	AT4G05050	8.24703
TR41866|c0_g1_i1	AT1G32060	8.24589
TR34714|c1_g1_i5	AT4G09800	8.24532
TR34391|c3_g8_i1	AT4G05050	8.24394
TR39262|c0_g4_i1	AT4G18360	8.24313
TR43320|c5_g5_i1	AT1G07920	8.2417
TR40248|c0_g1_i1	AT5G37600	8.2417
TR41933|c1_g2_i1	AT2G30950	8.24055
TR41414|c0_g3_i2	AT5G05580	8.23926
TR36674|c0_g1_i2	AT3G15840	8.23907
TR36437|c1_g2_i1	AT1G26910	8.23879
TR42315|c0_g4_i4	AT1G55490	8.23376
TR32198|c1_g1_i1	AT5G02960	8.22843
TR37328|c0_g5_i1	AT2G22780	8.22766
TR43388|c3_g1_i3	AT5G02500	8.22733
TR32172|c0_g1_i2	AT5G54270	8.22386
TR14496|c0_g1_i1	AT4G35090	8.22164
TR39451|c0_g1_i4	AT4G18360	8.21825
TR31652|c1_g4_i1	AT5G09510	8.21655
TR37825|c0_g3_i2	AT4G12800	8.21369
TR36188|c0_g2_i1	AT4G37300	8.21325
TR2472|c0_g2_i2	AT2G46820	8.21203
TR43204|c0_g8_i1	AT3G22330	8.20911
TR42795|c0_g6_i1	AT5G13490	8.20305
TR37006|c0_g5_i6	AT3G47470	8.19741
TR32569|c0_g1_i3	AT5G39850	8.19219
TR37908|c0_g3_i1	AT3G08940	8.18903
TR34560|c1_g1_i1	AT5G20630	8.18884
TR35625|c0_g2_i1	AT4G01470	8.18626
TR34391|c3_g3_i1	AT2G36170	8.18408
TR37436|c0_g3_i1	AT5G20720	8.17093
TR41634|c0_g4_i1	AT5G30510	8.17043
TR34353|c2_g3_i1	AT1G74670	8.16977
TR18074|c0_g1_i1	AT1G66580	8.16506
TR36328|c0_g1_i2	AT4G04640	8.16118
TR39751|c0_g1_i1	AT3G51240	8.15608
TR38312|c2_g3_i4	AT3G61470	8.15046
TR32737|c0_g1_i2	AT5G66190	8.14766
TR37364|c0_g2_i2	AT3G55800	8.14695
TR35204|c0_g1_i1	AT3G63140	8.14338
TR34807|c0_g1_i11	AT3G22840	8.14175
TR35822|c0_g3_i1	AT2G28190	8.14155
TR38993|c0_g2_i5	AT1G55360	8.14068
TR34565|c0_g1_i2	AT5G14320	8.13904
TR41906|c0_g4_i1	AT1G32060	8.13576
TR39361|c1_g2_i1	AT5G61410	8.11941
TR39262|c0_g5_i1	AT3G14420	8.1177
TR35658|c0_g1_i1	AT1G09340	8.11385
TR41395|c0_g3_i1	AT5G13930	8.11348
TR7497|c0_g7_i1	AT5G60670	8.11197
TR34047|c0_g1_i7	AT4G01150	8.1103
TR37220|c0_g1_i1	AT1G70600	8.10858
TR28748|c0_g1_i1	AT5G02500	8.10826
TR35839|c3_g1_i1	AT2G37220	8.10077
TR36437|c1_g2_i3	AT1G26910	8.10066
TR42477|c0_g2_i1	AT1G09590	8.0954
TR32784|c0_g9_i1	AT2G47110	8.09265
TR38348|c0_g1_i1	AT2G21170	8.09265
TR7415|c0_g2_i1	AT4G25050	8.09196
TR33161|c0_g1_i3	AT3G52960	8.09011
TR37851|c0_g1_i1	AT1G67090	8.08619
TR41688|c1_g4_i4	AT4G20360	8.08481
TR2112|c0_g1_i2	AT5G37600	8.08226
TR32206|c0_g3_i1	AT4G05050	8.08204
TR33705|c0_g4_i2	AT1G79850	8.08172
TR41968|c0_g1_i1	AT2G28000	8.07895
TR39970|c1_g8_i1	AT2G39010	8.06905
TR40606|c0_g1_i3	AT1G68010	8.06862
TR36437|c0_g1_i1	AT1G66580	8.06824
TR43094|c0_g7_i1	AT3G03780	8.06582
TR42412|c0_g3_i1	AT5G09810	8.05821
TR40767|c0_g2_i1	AT5G66570	8.0575
TR37471|c1_g3_i8	AT1G06680	8.05713
TR42181|c0_g2_i1	AT1G11860	8.05626
TR37157|c2_g1_i4	AT1G26910	8.0561
TR36521|c0_g2_i3	AT1G27400	8.04832
TR37923|c0_g1_i2	AT3G45310	8.04078
TR38634|c2_g6_i3	AT1G06460	8.03287
TR40609|c0_g1_i3	AT3G26650	8.02708
TR38634|c2_g1_i1	AT1G06460	8.02708
TR35011|c0_g1_i6	AT1G24020	8.02459
TR41181|c0_g6_i2	AT3G50820	8.02142
TR34247|c1_g4_i1	AT3G27850	8.01207
TR37171|c0_g2_i1	AT2G21130	8.0105
TR32159|c0_g1_i2	AT4G27700	8.00854
TR36768|c0_g5_i1	AT1G67430	8.00675
TR37908|c0_g3_i5	AT3G08940	8.00585
TR43368|c3_g11_i3	AT1G07920	8.00355
TR34047|c0_g1_i2	AT4G01150	8.00073
TR35939|c0_g3_i2	AT4G03280	7.9987
TR35622|c0_g2_i1	AT5G40950	7.9956
TR39271|c0_g4_i3	AT1G13950	7.99345
TR34306|c1_g3_i1	AT3G26650	7.99226
TR43404|c3_g3_i1	AT5G02500	7.99135
TR7185|c2_g1_i2	AT3G01500	7.99124
TR7562|c1_g1_i1	AT1G70600	7.98851
TR35619|c1_g3_i2	AT1G18170	7.98351
TR2762|c2_g7_i1	AT3G44010	7.98334
TR33362|c2_g2_i1	AT1G20020	7.98311
TR38993|c0_g1_i2	AT1G55360	7.98242
TR38089|c0_g1_i1	AT3G55800	7.97671
TR42190|c1_g3_i1	AT5G28500	7.97591
TR36672|c0_g2_i1	AT1G15820	7.97407
TR41968|c0_g6_i1	AT2G28000	7.97091
TR43325|c1_g1_i1	AT4G33010	7.96238
TR41518|c1_g1_i1	AT1G56190	7.96023
TR33173|c2_g4_i1	AT4G17520	7.96012
TR40853|c0_g5_i1	AT1G48030	7.95594
TR38715|c2_g3_i1	AT4G05050	7.9514
TR43197|c1_g1_i1	AT5G50920	7.95134
TR39908|c0_g4_i1	AT3G56940	7.95128
TR33362|c2_g1_i1	AT5G66190	7.9493
TR32881|c0_g3_i1	AT2G06520	7.94755
TR42181|c0_g1_i2	AT1G11860	7.93993
TR31417|c2_g6_i2	AT2G27290	7.93987
TR37141|c0_g2_i2	AT5G20630	7.9387
TR39083|c1_g4_i1	AT4G38770	7.93782
TR35839|c2_g1_i3	AT2G37220	7.93605
TR27760|c0_g1_i5	AT4G38970	7.93522
TR39656|c0_g2_i3	AT3G51240	7.93363
TR28567|c2_g1_i3	AT5G03240	7.9331
TR34627|c0_g1_i3	AT3G54420	7.93186
TR37825|c0_g3_i1	AT4G12800	7.93109
TR38489|c0_g4_i3	AT4G38970	7.92558
TR30498|c1_g3_i1	AT2G23090	7.92487
TR41721|c1_g2_i2	AT3G26650	7.92315
TR37456|c0_g1_i1	AT5G20720	7.92101
TR34574|c1_g2_i1	AT5G55190	7.91916
TR35595|c0_g1_i1	AT3G09640	7.91223
TR41689|c1_g4_i2	AT2G04030	7.90917
TR39656|c0_g1_i1	AT3G51240	7.90521
TR42795|c0_g6_i2	AT5G13490	7.90436
TR34247|c0_g1_i1	AT3G27850	7.90129
TR39871|c0_g1_i1	AT1G11430	7.90063
TR39976|c0_g1_i3	AT1G23740	7.89918
TR37142|c0_g1_i3	AT5G23060	7.89676
TR40378|c0_g2_i1	AT3G54050	7.89257
TR41570|c4_g2_i2	AT2G30950	7.8896
TR42795|c0_g6_i3	AT5G13490	7.88862
TR41634|c0_g3_i1	AT5G30510	7.88484
TR31261|c0_g1_i2	AT3G16780	7.88387
TR41866|c0_g1_i5	AT1G32060	7.88338
TR41206|c0_g1_i3	AT1G48630	7.87817
TR36022|c0_g5_i1	AT5G59880	7.8756
TR43012|c1_g3_i2	AT1G50250	7.86876
TR41933|c1_g3_i3	AT2G30950	7.86604
TR34791|c0_g1_i1	AT5G13510	7.86598
TR38851|c0_g1_i2	AT2G43030	7.8653
TR34134|c0_g4_i2	AT4G15545	7.86481
TR31916|c0_g2_i3	AT2G43460	7.86258
TR31268|c0_g2_i3	AT2G01590	7.85611
TR32586|c0_g2_i4	AT1G48350	7.85518
TR35054|c0_g1_i1	AT3G62870	7.85331
TR37734|c2_g6_i4	AT2G33370	7.853
TR41866|c0_g1_i2	AT1G32060	7.85269
TR37471|c0_g1_i4	AT1G06680	7.85219
TR38549|c1_g1_i1	AT5G54190	7.85194
TR33489|c0_g1_i9	AT1G60950	7.84656
TR33623|c3_g3_i3	AT5G27700	7.84254
TR35622|c0_g2_i2	AT5G40950	7.83864
TR41180|c0_g1_i3	AT3G48730	7.83618
TR7663|c1_g6_i3	AT3G17390	7.83314
TR42585|c0_g2_i1	AT3G02470	7.83175
TR41045|c0_g2_i1	AT1G74470	7.82604
TR40130|c1_g3_i5	AT4G39090	7.8242
TR37687|c0_g5_i1	AT4G09650	7.8233
TR32107|c0_g1_i1	AT3G16640	7.82286
TR36754|c0_g1_i5	AT5G58070	7.82075
TR37138|c0_g4_i1	AT4G35000	7.82037
TR21090|c0_g1_i1	AT4G00430	7.81941
TR31211|c1_g4_i1	AT1G17100	7.81839
TR42159|c0_g3_i1	AT1G73600	7.81788
TR37289|c0_g2_i1	AT5G36790	7.8173
TR23702|c0_g1_i1	AT5G50920	7.8166
TR35415|c0_g1_i2	AT4G37800	7.81365
TR43269|c0_g12_i4	AT1G56070	7.81359
TR38211|c0_g1_i1	AT3G09200	7.81025
TR35595|c0_g1_i2	AT3G09640	7.80993
TR36420|c0_g2_i7	AT1G24020	7.80826
TR40757|c0_g3_i4	AT1G42970	7.80671
TR39262|c0_g1_i1	AT4G18360	7.80407
TR42585|c0_g1_i1	AT3G25570	7.79922
TR28472|c0_g1_i1	AT1G14930	7.79922
TR43236|c1_g2_i3	AT5G50920	7.79896
TR29831|c0_g1_i1	AT5G59310	7.79344
TR42049|c0_g1_i1	AT1G62750	7.7924
TR42049|c0_g4_i1	AT1G62750	7.7909
TR35490|c0_g2_i1	AT2G36830	7.78895
TR37800|c0_g6_i2	AT3G54210	7.78666
TR41230|c0_g1_i1	AT1G29930	7.78372
TR39005|c0_g5_i1	AT2G43030	7.78359
TR42330|c0_g10_i3	AT1G50010	7.77307
TR38235|c0_g6_i2	AT1G67740	7.77096
TR34087|c1_g2_i2	AT2G39390	7.7699
TR32205|c0_g1_i3	AT4G33720	7.76361
TR42929|c0_g1_i1	AT1G47128	7.76049
TR32434|c0_g1_i1	AT1G78380	7.75796
TR30409|c0_g2_i3	AT5G02450	7.75742
TR42330|c0_g3_i1	AT5G19780	7.75114
TR7711|c0_g10_i3	AT5G13930	7.74873
TR37905|c0_g1_i1	AT5G25610	7.74651
TR31190|c0_g1_i4	AT1G02780	7.74268
TR39620|c1_g1_i1	AT3G59760	7.73904
TR42330|c0_g7_i1	AT4G14960	7.73836
TR41331|c0_g4_i2	AT5G05580	7.73308
TR43269|c0_g12_i3	AT1G56070	7.72955
TR7714|c0_g2_i1	AT1G55490	7.72955
TR40999|c0_g2_i4	AT4G22890	7.72826
TR38774|c1_g3_i4	AT5G20630	7.72778
TR38551|c0_g6_i1	AT1G54290	7.72622
TR36353|c0_g1_i1	AT4G22240	7.72417
TR42181|c0_g1_i3	AT1G11860	7.72329
TR7714|c0_g2_i6	AT1G55490	7.72096
TR36032|c0_g8_i2	AT5G10980	7.71925
TR36976|c1_g3_i2	AT1G31330	7.71891
TR39891|c1_g2_i3	AT1G44575	7.71727
TR40130|c1_g2_i1	AT2G21430	7.71713
TR38171|c0_g4_i1	AT3G11250	7.71528
TR32719|c0_g1_i8	AT1G60950	7.71342
TR41959|c0_g6_i1	AT3G04550	7.71012
TR36976|c1_g4_i5	AT1G31330	7.70708
TR35727|c0_g1_i2	AT4G13850	7.70556
TR7383|c0_g1_i1	AT2G34430	7.70099
TR36276|c0_g3_i1	AT1G15820	7.70009
TR39059|c1_g4_i1	AT1G50010	7.69933
TR7663|c1_g4_i1	AT1G02500	7.69877
TR25008|c0_g1_i1	AT5G50920	7.69877
TR40767|c0_g5_i4	AT3G50820	7.69857
TR38824|c0_g4_i7	AT2G21130	7.69745
TR32370|c0_g2_i1	AT4G23400	7.69272
TR34586|c0_g1_i1	AT1G05190	7.69272
TR33883|c0_g2_i2	AT1G07920	7.6916
TR39713|c0_g1_i4	AT5G54190	7.69105
TR43236|c1_g5_i1	AT5G50920	7.68846
TR7556|c2_g2_i1	AT5G06290	7.68776
TR34969|c0_g7_i1	AT4G23400	7.68503
TR38824|c0_g1_i1	AT2G21130	7.68475
TR31438|c0_g4_i1	AT3G06680	7.68475
TR34969|c0_g6_i1	AT2G37170	7.6773
TR43404|c3_g3_i5	AT5G02500	7.67645
TR37492|c0_g1_i1	AT1G07320	7.67264
TR34129|c0_g4_i1	AT1G79040	7.66896
TR41230|c1_g6_i1	AT2G34420	7.6669
TR29211|c0_g1_i5	AT4G05050	7.66548
TR38202|c0_g2_i1	AT5G35630	7.66512
TR37687|c0_g4_i2	AT4G09650	7.66413
TR32347|c0_g1_i1	AT1G75350	7.65914
TR31377|c1_g1_i3	AT3G48930	7.65907
TR7297|c0_g1_i1	AT1G01820	7.65885
TR38715|c2_g4_i1	AT4G05050	7.65735
TR29961|c0_g1_i1	AT2G44310	7.65514
TR43456|c0_g1_i1	AT5G04140	7.64997
TR42164|c4_g1_i4	AT3G54050	7.64566
TR43445|c1_g1_i8	AT5G13490	7.64451
TR34736|c0_g4_i2	AT4G11650	7.64451
TR30921|c0_g1_i1	AT5G52780	7.64299
TR22481|c0_g1_i1	AT5G56030	7.64292
TR38876|c0_g6_i1	AT3G55120	7.64184
TR41518|c0_g1_i1	AT1G56190	7.63959
TR38710|c0_g8_i1	AT3G01280	7.63249
TR38572|c1_g1_i1	AT5G28840	7.63212
TR38075|c0_g1_i2	AT3G26650	7.63059
TR43243|c1_g11_i3	AT4G19170	7.62994
TR34714|c1_g1_i3	AT4G09800	7.62753
TR42412|c0_g2_i1	AT5G09810	7.62695
TR38489|c0_g4_i2	AT2G21330	7.62629
TR36045|c0_g1_i2	AT4G31870	7.62395
TR43012|c0_g1_i1	AT1G50250	7.62169
TR43481|c2_g2_i1	AT4G29060	7.62022
TR39390|c0_g1_i2	AT1G55480	7.61985
TR34268|c0_g6_i4	AT1G79850	7.61794
TR32715|c1_g9_i1	AT1G29930	7.61765
TR7714|c0_g2_i3	AT1G55490	7.61383
TR39059|c1_g2_i2	AT1G50010	7.61294
TR42315|c0_g1_i3	AT3G13470	7.61191
TR33630|c0_g1_i5	AT4G14690	7.60578
TR34306|c1_g3_i2	AT3G26650	7.60466
TR36140|c0_g2_i2	AT4G28660	7.60326
TR36521|c0_g1_i1	AT1G67430	7.59902
TR24153|c0_g1_i1	AT2G16600	7.59783
TR42795|c0_g2_i1	AT5G13490	7.59723
TR42905|c1_g3_i4	AT4G17090	7.59597
TR39047|c1_g1_i4	AT4G16190	7.59515
TR43368|c3_g14_i1	AT1G07920	7.59477
TR31190|c0_g1_i1	AT3G16780	7.59425
TR33996|c0_g2_i1	AT1G79040	7.59163
TR39908|c0_g3_i1	AT3G56940	7.59119
TR41331|c0_g4_i1	AT5G05580	7.59006
TR32053|c0_g2_i9	AT1G51400	7.58856
TR41721|c0_g2_i1	AT1G42970	7.58669
TR32206|c0_g5_i3	AT4G05050	7.58496
TR38171|c0_g1_i1	AT3G09200	7.58271
TR38824|c0_g6_i1	AT2G21130	7.5806
TR41721|c0_g2_i2	AT1G42970	7.57833
TR35667|c0_g2_i3	AT1G61720	7.57796
TR41460|c1_g2_i1	AT2G04030	7.57773
TR43012|c1_g1_i2	AT1G50250	7.5775
TR41230|c1_g1_i3	AT2G34430	7.57713
TR42704|c0_g2_i2	AT3G25570	7.57577
TR37220|c0_g6_i2	AT1G70600	7.57569
TR36785|c0_g5_i1	AT1G76080	7.56811
TR31637|c0_g1_i1	AT3G02080	7.56788
TR43236|c1_g4_i3	AT5G50920	7.56628
TR42164|c4_g1_i3	AT3G54050	7.56316
TR39610|c0_g11_i1	AT1G13950	7.56262
TR31330|c0_g1_i1	AT1G03600	7.56232
TR42181|c0_g2_i2	AT1G11860	7.56194
TR30041|c1_g1_i1	AT1G07920	7.5611
TR35449|c0_g1_i1	AT3G27160	7.55995
TR43388|c3_g1_i8	AT5G02500	7.5588
TR41933|c1_g3_i2	AT2G30950	7.55834
TR42098|c0_g1_i2	AT5G13650	7.55467
TR32902|c0_g1_i3	AT1G78630	7.55459
TR30496|c3_g2_i2	AT1G07920	7.55444
TR39336|c0_g4_i5	AT5G47190	7.5452
TR39610|c0_g6_i1	AT1G13950	7.54388
TR40825|c0_g2_i2	AT5G45930	7.54264
TR34764|c1_g1_i2	AT1G10500	7.54179
TR43320|c5_g11_i4	AT1G07920	7.54141
TR36913|c0_g1_i3	AT5G58070	7.53799
TR38777|c0_g1_i1	AT5G54190	7.53799
TR7415|c0_g5_i2	AT4G25050	7.53458
TR39908|c0_g5_i1	AT3G56940	7.5345
TR37004|c0_g3_i5	AT3G26060	7.53403
TR17867|c0_g1_i1	AT2G28420	7.53154
TR36034|c0_g2_i2	AT5G10980	7.53099
TR34319|c0_g2_i1	AT3G53020	7.53091
TR34807|c0_g1_i4	AT4G14690	7.52293
TR34129|c0_g4_i3	AT1G79040	7.52231
TR31563|c1_g3_i3	AT3G43810	7.51924
TR40490|c0_g1_i3	AT5G07990	7.51696
TR43320|c5_g10_i2	AT1G07920	7.51633
TR40853|c0_g1_i1	AT1G48030	7.51554
TR34736|c0_g2_i2	AT4G11650	7.51436
TR41516|c0_g1_i8	AT3G63490	7.51428
TR37157|c2_g1_i2	AT1G26910	7.50938
TR41622|c0_g1_i1	AT4G20360	7.5074
TR34866|c0_g2_i1	AT5G17170	7.50438
TR42946|c1_g5_i1	AT1G15500	7.50359
TR41518|c1_g3_i3	AT3G12780	7.502
TR37687|c0_g1_i2	AT4G09650	7.50056
TR37908|c0_g3_i3	AT3G08940	7.49865
TR41721|c1_g1_i1	AT1G12900	7.49601
TR36034|c0_g5_i2	AT4G40030	7.49601
TR29844|c1_g1_i5	AT5G59310	7.49506
TR43368|c3_g6_i2	AT1G07920	7.49297
TR35537|c0_g1_i2	AT1G67700	7.49217
TR39713|c0_g1_i5	AT5G54190	7.48655
TR23666|c0_g1_i1	AT1G07920	7.48575
TR43119|c0_g9_i1	AT5G17920	7.48261
TR42315|c0_g1_i1	AT3G13470	7.48123
TR43063|c0_g3_i1	AT2G24270	7.48035
TR41906|c0_g9_i4	AT1G32060	7.47986
TR33996|c0_g1_i5	AT1G79040	7.47913
TR34391|c3_g3_i3	AT2G36170	7.47703
TR43206|c0_g1_i3	AT3G46970	7.47517
TR36354|c2_g3_i1	AT5G24510	7.47444
TR42551|c2_g3_i1	AT2G34420	7.47314
TR42405|c1_g12_i3	AT1G11860	7.47086
TR25928|c0_g1_i1	AT1G07920	7.47037
TR41444|c2_g3_i1	AT1G03475	7.4672
TR2820|c1_g1_i2	AT1G48630	7.46695
TR39497|c1_g3_i2	AT3G19320	7.4663
TR29446|c0_g3_i2	AT3G16780	7.46622
TR37157|c2_g1_i1	AT1G26910	7.45755
TR38347|c0_g3_i2	AT1G23310	7.45039
TR40409|c1_g2_i1	AT3G17390	7.44774
TR39029|c0_g1_i4	AT5G24530	7.44766
TR39361|c1_g3_i1	AT5G61410	7.44667
TR41230|c1_g7_i2	AT2G34420	7.44045
TR35593|c0_g2_i1	AT5G61170	7.43904
TR40130|c0_g1_i1	AT2G21430	7.43688
TR39451|c0_g5_i9	AT3G14420	7.4363
TR40474|c0_g2_i1	AT2G17390	7.43613
TR2112|c0_g1_i1	AT5G37600	7.43354
TR38322|c0_g2_i1	AT2G03090	7.43329
TR41057|c0_g1_i1	AT4G22880	7.43279
TR39606|c0_g1_i1	AT2G04570	7.43212
TR39330|c1_g1_i1	AT5G14780	7.42853
TR41361|c0_g1_i1	AT3G48730	7.42668
TR39361|c2_g1_i4	AT5G61410	7.42501
TR39034|c4_g3_i1	AT1G61520	7.4245
TR41721|c1_g2_i4	AT1G12900	7.42198
TR41181|c0_g2_i3	AT3G50820	7.42198
TR38715|c2_g8_i1	AT4G05050	7.42114
TR43236|c1_g1_i1	AT5G50920	7.4203
TR43243|c1_g4_i1	AT4G19170	7.41836
TR33588|c0_g1_i2	AT2G27030	7.41735
TR36599|c0_g1_i8	AT1G76080	7.41633
TR30870|c0_g1_i1	AT5G02450	7.41363
TR33630|c0_g1_i1	AT4G14690	7.41202
TR41887|c1_g1_i1	AT4G14960	7.40948
TR33711|c1_g1_i1	AT2G26500	7.40642
TR43358|c5_g3_i3	AT4G24280	7.40412
TR39740|c0_g1_i1	AT1G16880	7.40395
TR31679|c0_g2_i1	AT1G66200	7.40182
TR33588|c1_g5_i1	AT2G27030	7.40079
TR43242|c0_g3_i3	AT3G22330	7.40071
TR39465|c0_g3_i1	AT3G56940	7.39951
TR26367|c0_g1_i1	AT2G28420	7.39789
TR38997|c0_g6_i1	AT1G44920	7.39343
TR37612|c0_g7_i2	AT3G01500	7.39258
TR34391|c3_g1_i1	AT4G05050	7.38733
TR33588|c1_g2_i1	AT2G27030	7.38621
TR38731|c0_g1_i2	AT3G48420	7.37955
TR42181|c0_g5_i1	AT1G11860	7.37408
TR40423|c0_g1_i5	AT1G62290	7.37391
TR41866|c0_g4_i1	AT1G32060	7.37382
TR43350|c5_g1_i3	AT4G26850	7.37208
TR38093|c0_g1_i8	AT3G25920	7.36938
TR41276|c0_g1_i1	AT1G11430	7.36903
TR34325|c0_g4_i1	AT1G52220	7.36886
TR32384|c0_g1_i2	AT3G16640	7.3672
TR27156|c0_g1_i1	AT2G28000	7.36519
TR33705|c0_g2_i1	AT1G79850	7.36326
TR38418|c0_g7_i1	AT3G55120	7.36273
TR40611|c1_g2_i2	AT1G68010	7.36229
TR37141|c0_g2_i4	AT5G20630	7.36045
TR32519|c0_g1_i2	AT4G25890	7.35597
TR36437|c1_g1_i3	AT1G66580	7.35588
TR41238|c2_g2_i6	AT1G08450	7.34926
TR42903|c1_g2_i6	AT4G17090	7.34705
TR30395|c0_g1_i2	AT3G44890	7.34607
TR37800|c0_g7_i1	AT3G54210	7.34607
TR36299|c0_g1_i1	AT2G31610	7.34518
TR41523|c0_g1_i1	AT1G79550	7.34412
TR38192|c0_g1_i1	AT3G47370	7.34296
TR33566|c0_g1_i1	AT1G08830	7.34181
TR36599|c0_g1_i7	AT1G76080	7.34021
TR37471|c1_g2_i1	AT2G30790	7.33958
TR38335|c0_g7_i4	AT1G06460	7.33896
TR36598|c0_g1_i1	AT1G54780	7.33432
TR41382|c1_g3_i1	AT1G48030	7.33136
TR36390|c0_g1_i1	AT5G22440	7.33002
TR2612|c0_g1_i1	AT1G80160	7.32957
TR38875|c0_g1_i1	AT2G36530	7.32706
TR40394|c0_g2_i2	AT5G65430	7.32535
TR3917|c0_g1_i1	AT1G13440	7.32247
TR41523|c1_g2_i1	AT1G56190	7.31994
TR28802|c0_g3_i1	AT3G23390	7.3194
TR32372|c0_g3_i1	AT1G13440	7.31913
TR35624|c1_g4_i2	AT2G37270	7.31832
TR36062|c0_g2_i6	AT2G19730	7.31768
TR36374|c1_g3_i1	AT5G20020	7.31768
TR37123|c0_g1_i1	AT5G23060	7.31297
TR39465|c0_g3_i3	AT3G56940	7.31243
TR41414|c0_g2_i1	AT3G11170	7.30934
TR41721|c1_g3_i1	AT3G26650	7.3077
TR34292|c1_g1_i1	AT5G43330	7.30688
TR31987|c0_g1_i1	AT5G13930	7.30661
TR36859|c0_g1_i3	AT5G28840	7.30643
TR42739|c1_g5_i1	AT3G58610	7.30287
TR43462|c0_g1_i2	AT5G04140	7.30168
TR39891|c1_g2_i8	AT1G44575	7.29646
TR33058|c0_g5_i1	AT3G12120	7.2926
TR40504|c0_g2_i7	AT2G41840	7.29076
TR31652|c0_g3_i1	AT5G09510	7.29048
TR25942|c0_g1_i1	AT5G09810	7.28827
TR37905|c0_g1_i2	AT5G25610	7.28716
TR32636|c0_g2_i1	AT1G26880	7.28614
TR41518|c1_g1_i3	AT1G79550	7.2854
TR31211|c1_g3_i4	AT1G17100	7.28522
TR42795|c0_g7_i1	AT3G08580	7.28512
TR7548|c0_g2_i3	AT3G25520	7.28225
TR33566|c0_g2_i1	AT1G08830	7.28031
TR35702|c0_g2_i1	AT2G15890	7.28003
TR34306|c1_g4_i1	AT3G26650	7.27408
TR36240|c0_g1_i1	AT1G64510	7.2737
TR36555|c0_g1_i2	AT3G52150	7.27361
TR36437|c1_g1_i6	AT1G66580	7.26641
TR7374|c0_g4_i7	AT4G01150	7.26153
TR39889|c0_g1_i3	AT2G02010	7.26021
TR32630|c1_g4_i1	AT5G39850	7.25908
TR34687|c0_g1_i3	AT4G25050	7.25852
TR41180|c0_g1_i4	AT3G48730	7.25607
TR33925|c0_g1_i6	AT5G51110	7.25578
TR37937|c0_g4_i1	AT1G10370	7.25219
TR14439|c0_g1_i1	AT3G27850	7.25181
TR43269|c0_g12_i2	AT1G56070	7.24802
TR43243|c1_g1_i3	AT4G19170	7.24726
TR36575|c0_g1_i2	AT4G39330	7.24612
TR20661|c0_g1_i1	AT1G07920	7.24432
TR36475|c0_g4_i4	AT5G01410	7.24213
TR32162|c0_g1_i1	AT5G61170	7.24194
TR41968|c0_g1_i7	AT2G28000	7.23974
TR37016|c3_g1_i3	AT5G43940	7.23419
TR35310|c0_g3_i1	AT2G31610	7.23237
TR36525|c0_g2_i2	AT1G45474	7.2318
TR38235|c0_g6_i1	AT1G67740	7.23016
TR43280|c1_g6_i4	AT1G56070	7.22997
TR43206|c0_g1_i4	AT3G46970	7.22786
TR41361|c0_g2_i2	AT5G63570	7.22757
TR40757|c0_g2_i5	AT1G42970	7.22603
TR40500|c0_g1_i2	AT1G15980	7.22583
TR43094|c0_g4_i1	AT5G17920	7.22072
TR41634|c0_g5_i1	AT5G30510	7.22033
TR34969|c0_g4_i1	AT1G01620	7.21907
TR33849|c0_g1_i2	AT3G04120	7.21839
TR22612|c0_g6_i2	AT1G67090	7.21704
TR29880|c0_g2_i2	AT1G42970	7.21568
TR36735|c0_g2_i1	AT5G59240	7.21519
TR36323|c1_g4_i1	AT2G04520	7.215
TR43480|c1_g2_i4	AT4G29060	7.21471
TR38090|c1_g7_i2	AT1G19660	7.21325
TR39034|c4_g5_i1	AT1G61520	7.21208
TR34292|c1_g1_i3	AT5G43330	7.20565
TR40131|c0_g1_i7	AT1G44575	7.20545
TR7809|c1_g2_i1	AT5G08680	7.20212
TR42830|c0_g1_i3	AT2G29630	7.20085
TR35860|c0_g1_i2	AT1G32990	7.20085
TR40611|c1_g2_i3	AT1G68010	7.19948
TR37307|c0_g1_i1	AT1G74050	7.1981
TR41959|c0_g2_i2	AT5G28500	7.19613
TR38765|c1_g3_i6	AT5G52650	7.19101
TR35901|c0_g4_i1	AT3G49910	7.19042
TR43388|c3_g5_i1	AT5G02500	7.18973
TR41523|c1_g5_i3	AT3G12780	7.18943
TR41570|c2_g1_i2	AT2G30950	7.18933
TR33451|c0_g1_i1	AT2G33800	7.18903
TR3608|c0_g1_i2	AT5G05270	7.18626
TR7559|c0_g2_i1	AT1G54780	7.18359
TR41484|c2_g7_i1	AT3G44110	7.18041
TR42739|c1_g2_i3	AT3G58610	7.17852
TR39467|c0_g2_i5	AT1G43170	7.17562
TR43269|c0_g2_i1	AT3G12915	7.17473
TR36475|c0_g4_i1	AT5G01410	7.17453
TR41887|c1_g1_i2	AT4G14960	7.17013
TR35857|c1_g1_i2	AT5G65220	7.16501
TR34057|c0_g1_i1	AT1G02560	7.1632
TR37157|c0_g1_i1	AT1G66580	7.15987
TR38851|c0_g1_i1	AT2G43030	7.15664
TR35054|c0_g1_i2	AT2G47610	7.15553
TR23656|c0_g1_i1	AT5G42190	7.15482
TR34039|c0_g2_i2	AT2G46820	7.15411
TR34736|c0_g2_i3	AT4G11650	7.1536
TR35619|c0_g2_i2	AT1G18170	7.14924
TR33173|c2_g3_i2	AT5G47210	7.14883
TR33714|c0_g1_i2	AT2G09990	7.14751
TR34772|c0_g1_i1	AT1G02560	7.14578
TR36894|c0_g1_i1	AT5G40950	7.14405
TR37183|c0_g2_i1	AT2G33040	7.14343
TR41469|c1_g1_i6	AT1G03340	7.13935
TR35866|c1_g8_i1	AT2G30570	7.13894
TR7497|c0_g4_i1	AT3G53430	7.13699
TR43404|c3_g3_i8	AT5G02500	7.13658
TR43445|c1_g1_i4	AT5G13490	7.13627
TR37687|c0_g4_i1	AT4G09650	7.13412
TR42330|c0_g5_i1	AT1G50010	7.13371
TR43026|c0_g5_i1	AT3G46780	7.13371
TR6839|c0_g4_i1	AT4G05050	7.13309
TR41516|c0_g2_i2	AT3G63490	7.12949
TR3974|c0_g1_i2	AT1G13440	7.12908
TR7355|c0_g3_i2	AT5G54600	7.12681
TR42593|c1_g5_i1	AT1G06570	7.12619
TR43318|c1_g5_i1	AT2G26080	7.12122
TR33833|c0_g2_i1	AT3G08740	7.1205
TR42058|c0_g1_i1	AT4G13940	7.12008
TR39563|c1_g3_i1	AT2G05070	7.11967
TR40378|c0_g1_i3	AT3G54050	7.11478
TR34210|c0_g1_i1	AT3G56340	7.11468
TR43150|c1_g4_i1	AT1G03475	7.11291
TR34456|c0_g2_i1	AT5G13120	7.11187
TR35076|c1_g1_i1	AT5G43750	7.11124
TR36125|c2_g1_i1	AT2G30570	7.11041
TR41249|c0_g1_i3	AT5G19220	7.10999
TR34637|c0_g1_i1	AT1G02560	7.10915
TR32073|c0_g1_i5	AT5G51260	7.108
TR35034|c0_g8_i2	AT5G39570	7.10339
TR42914|c0_g2_i6	AT1G47128	7.09961
TR37612|c0_g7_i1	AT3G01500	7.09961
TR42412|c0_g4_i1	AT5G09810	7.09413
TR35647|c0_g1_i2	AT3G55440	7.09339
TR37956|c0_g2_i1	AT4G25570	7.09318
TR31190|c0_g1_i3	AT3G16780	7.09265
TR39664|c0_g2_i1	AT5G23120	7.09233
TR35622|c0_g3_i1	AT5G40950	7.09212
TR34714|c1_g1_i1	AT4G09800	7.08672
TR39467|c0_g2_i2	AT1G43170	7.08576
TR40542|c0_g1_i5	AT5G63620	7.08555
TR41887|c1_g4_i1	AT4G14960	7.08364
TR30974|c0_g4_i1	AT3G60210	7.07938
TR39610|c0_g2_i1	AT1G13950	7.07927
TR32630|c1_g2_i1	AT5G39850	7.07831
TR38319|c0_g3_i1	AT3G01280	7.0782
TR38824|c0_g4_i4	AT2G16600	7.07799
TR31308|c0_g1_i1	AT1G10630	7.07799
TR38517|c0_g3_i1	AT2G21870	7.07767
TR41728|c0_g4_i1	AT1G09640	7.07735
TR41968|c0_g1_i6	AT2G28000	7.07628
TR30755|c0_g1_i4	AT4G09320	7.07628
TR40479|c0_g1_i7	AT5G20190	7.07596
TR38890|c1_g5_i1	AT1G11430	7.07553
TR39289|c0_g1_i1	AT1G43170	7.07521
TR35403|c0_g3_i1	AT5G59850	7.07478
TR36353|c0_g1_i3	AT4G22240	7.07446
TR38282|c0_g1_i1	AT4G01310	7.07296
TR40858|c0_g5_i1	AT2G41480	7.06889
TR20655|c0_g1_i2	AT3G23390	7.0649
TR35624|c1_g4_i3	AT2G37270	7.06393
TR30409|c0_g2_i5	AT5G02450	7.06156
TR31604|c0_g4_i1	AT4G16520	7.06102
TR33594|c1_g4_i3	AT4G09800	7.0607
TR24979|c0_g1_i1	AT5G55120	7.06026
TR7663|c1_g6_i8	AT3G17390	7.05778
TR30923|c0_g2_i2	AT1G53240	7.05648
TR36022|c0_g2_i2	AT5G59880	7.05615
TR32205|c0_g1_i4	AT4G33720	7.05528
TR30509|c1_g2_i2	AT2G19750	7.05528
TR23054|c0_g1_i2	AT1G04270	7.053
TR36657|c2_g2_i1	AT5G65430	7.04854
TR35162|c1_g1_i2	AT4G18100	7.04734
TR35600|c0_g3_i1	AT5G39570	7.04625
TR7715|c0_g4_i1	AT2G30490	7.04418
TR35821|c0_g1_i3	AT5G01410	7.04286
TR39498|c2_g2_i2	AT2G21330	7.041
TR36768|c0_g4_i1	AT1G27400	7.041
TR34627|c0_g1_i4	AT3G54420	7.04056
TR36575|c0_g2_i1	AT4G37990	7.04045
TR29681|c1_g1_i2	AT3G26060	7.03595
TR34952|c1_g2_i1	AT1G31330	7.03386
TR41869|c1_g2_i2	AT5G09810	7.03353
TR43235|c0_g1_i1	AT4G19170	7.03177
TR36287|c1_g1_i2	AT1G55360	7.02713
TR42456|c0_g6_i1	AT1G22710	7.02713
TR29388|c0_g1_i5	AT1G31330	7.02658
TR42795|c0_g6_i4	AT3G08580	7.02614
TR41180|c0_g1_i2	AT5G63570	7.02459
TR35700|c1_g2_i1	AT3G04840	7.02026
TR40757|c0_g2_i2	AT1G42970	7.01981
TR38983|c1_g4_i2	AT5G14780	7.01792
TR33235|c0_g1_i2	AT1G51650	7.01558
TR34389|c0_g1_i1	AT5G53560	7.01525
TR35077|c1_g5_i2	AT2G22780	7.01302
TR36859|c1_g2_i3	AT5G28840	7.01156
TR37282|c0_g1_i5	AT3G24420	7.01078
TR42181|c0_g3_i4	AT1G11860	7.01011
TR43445|c1_g1_i15	AT3G08580	7.0091
TR32708|c0_g1_i2	AT5G51260	7.00675
TR37141|c0_g2_i1	AT5G20630	6.99966
TR36452|c1_g1_i1	AT1G08360	6.99831
TR3594|c0_g1_i1	AT3G10950	6.99774
TR41460|c1_g3_i2	AT2G04030	6.99322
TR32098|c0_g5_i1	AT5G20720	6.99311
TR40853|c0_g5_i2	AT1G48030	6.99288
TR43481|c2_g2_i2	AT4G29060	6.99254
TR8171|c0_g1_i1	AT2G38540	6.99198
TR36452|c0_g1_i3	AT1G08360	6.98971
TR35107|c0_g1_i1	AT1G43670	6.98846
TR26679|c0_g1_i1	AT5G50920	6.98834
TR36475|c0_g4_i5	AT5G01410	6.98561
TR36137|c0_g2_i2	AT1G68660	6.98345
TR36437|c1_g1_i4	AT1G26910	6.98242
TR43361|c1_g2_i2	AT4G24280	6.98197
TR43094|c0_g5_i1	AT5G17920	6.98174
TR26679|c0_g2_i1	AT5G50920	6.9814
TR41570|c2_g1_i1	AT2G30950	6.97991
TR34428|c1_g3_i2	AT3G52870	6.97865
TR37403|c0_g3_i1	AT5G47110	6.97739
TR43428|c0_g1_i1	AT5G13630	6.97694
TR38312|c2_g3_i3	AT3G61470	6.97694
TR40755|c0_g4_i1	AT3G26650	6.97613
TR39970|c1_g10_i2	AT2G37170	6.97522
TR38418|c0_g6_i1	AT3G55120	6.97441
TR7404|c1_g2_i1	AT5G56600	6.97373
TR42011|c0_g1_i2	AT3G12120	6.9712
TR892|c0_g1_i1	AT5G05170	6.97062
TR42405|c1_g8_i1	AT1G11860	6.96924
TR37905|c0_g2_i1	AT5G25610	6.96567
TR40239|c0_g1_i1	AT4G36530	6.96509
TR34306|c0_g1_i2	AT3G04120	6.96382
TR43119|c0_g4_i1	AT5G17920	6.96243
TR30756|c0_g1_i8	AT1G75800	6.96209
TR39440|c0_g1_i5	AT1G72370	6.96162
TR36984|c0_g1_i1	AT4G39330	6.96116
TR28129|c0_g2_i2	AT1G56190	6.96104
TR42162|c0_g1_i9	AT4G01050	6.96081
TR43006|c0_g9_i5	AT2G34250	6.9607
TR32267|c0_g3_i2	AT1G65720	6.96023
TR40482|c0_g3_i1	AT4G22880	6.95919
TR36529|c0_g1_i1	AT1G55370	6.95873
TR33161|c0_g1_i4	AT3G52960	6.95791
TR33679|c1_g2_i2	AT3G52870	6.95687
TR39651|c0_g3_i2	AT4G25080	6.95687
TR36338|c0_g1_i1	AT1G13440	6.95664
TR32994|c0_g1_i1	AT3G15190	6.95664
TR39871|c0_g3_i1	AT1G11430	6.95606
TR35415|c0_g1_i1	AT4G37800	6.95478
TR31576|c0_g1_i1	AT1G52300	6.9514
TR35084|c0_g1_i4	AT4G00100	6.95035
TR32487|c0_g1_i3	AT3G48140	6.94942
TR38157|c0_g3_i1	AT1G74910	6.94732
TR37490|c0_g5_i3	AT2G42220	6.94626
TR38282|c0_g1_i3	AT4G01310	6.94603
TR37530|c0_g2_i4	AT3G55280	6.94533
TR38777|c0_g2_i1	AT5G54190	6.9438
TR43358|c5_g3_i1	AT4G24280	6.9438
TR40238|c0_g1_i3	AT5G17330	6.94357
TR32388|c1_g6_i1	AT1G67090	6.94357
TR7379|c0_g2_i3	AT1G73230	6.94158
TR28274|c0_g2_i2	AT5G37600	6.93981
TR43361|c2_g1_i3	AT4G24280	6.93852
TR40774|c0_g3_i3	AT3G19990	6.93817
TR34627|c0_g1_i2	AT3G54420	6.93793
TR39970|c1_g7_i1	AT2G37170	6.93617
TR24995|c0_g1_i1	AT1G15820	6.93605
TR36788|c0_g3_i1	AT3G43810	6.93546
TR42795|c0_g3_i1	AT3G08580	6.93499
TR32487|c0_g1_i1	AT3G48140	6.93428
TR36913|c0_g1_i1	AT5G58070	6.93404
TR38198|c1_g1_i7	AT3G49010	6.93404
TR35821|c0_g1_i4	AT5G01410	6.93381
TR34375|c1_g2_i2	AT5G59850	6.93334
TR41057|c0_g1_i6	AT4G22880	6.93251
TR41968|c0_g1_i5	AT2G28000	6.93204
TR34991|c3_g1_i1	AT5G13930	6.9305
TR33637|c0_g1_i2	AT5G16400	6.92991
TR42405|c1_g11_i2	AT1G11860	6.92979
TR34736|c0_g2_i1	AT4G11650	6.92873
TR37798|c0_g2_i2	AT2G42220	6.92671
TR38246|c0_g2_i4	AT1G29070	6.92659
TR37027|c0_g1_i1	AT1G20330	6.92612
TR29438|c0_g1_i1	AT4G03520	6.92541
TR22987|c0_g1_i1	AT5G06290	6.92422
TR33472|c0_g1_i1	AT2G05620	6.92351
TR29608|c0_g1_i2	AT2G36930	6.92089
TR38212|c0_g5_i1	AT1G07320	6.92065
TR39059|c1_g3_i2	AT1G50010	6.92017
TR40606|c0_g2_i1	AT1G68010	6.91874
TR34921|c0_g7_i1	AT1G32990	6.91862
TR34375|c1_g2_i1	AT5G59850	6.91743
TR7809|c0_g1_i1	AT5G08680	6.91707
TR30928|c0_g4_i1	AT1G66240	6.9148
TR37492|c0_g2_i1	AT1G07320	6.91277
TR35901|c0_g1_i1	AT5G67510	6.91205
TR33588|c1_g4_i1	AT2G27030	6.91049
TR38993|c0_g2_i1	AT3G13510	6.90977
TR36768|c0_g4_i2	AT1G67430	6.90977
TR40237|c0_g1_i2	AT1G11910	6.90665
TR32084|c0_g1_i1	AT5G19780	6.90472
TR42516|c0_g1_i1	AT5G08680	6.90171
TR32434|c0_g4_i2	AT1G53680	6.90075
TR33594|c1_g2_i1	AT4G09800	6.89905
TR38860|c0_g5_i3	AT3G18870	6.89845
TR18805|c0_g1_i1	AT5G28840	6.89567
TR39029|c0_g1_i1	AT5G24530	6.89033
TR31940|c0_g1_i5	AT1G08380	6.8902
TR41444|c2_g7_i1	AT1G03475	6.8896
TR30101|c0_g1_i2	AT1G01470	6.88484
TR39751|c0_g1_i3	AT3G51240	6.88215
TR30367|c1_g1_i4	AT1G42970	6.88203
TR36353|c0_g1_i4	AT4G04020	6.88081
TR38243|c0_g1_i1	AT1G02305	6.88069
TR40789|c0_g4_i1	AT3G17390	6.87603
TR40482|c0_g1_i1	AT4G22870	6.87517
TR31811|c0_g1_i1	AT5G50920	6.87504
TR34426|c0_g1_i2	AT4G16260	6.87504
TR40614|c2_g1_i4	AT5G62690	6.87431
TR35567|c0_g2_i1	AT1G76010	6.87283
TR35447|c0_g1_i1	AT3G63190	6.87197
TR43325|c1_g5_i2	AT4G33010	6.87049
TR7654|c0_g1_i2	AT1G15980	6.86851
TR37157|c2_g2_i1	AT1G26910	6.86777
TR37482|c0_g3_i1	AT1G18540	6.86765
TR32370|c3_g3_i2	AT3G54820	6.8674
TR42477|c1_g1_i4	AT5G19760	6.86728
TR42991|c0_g2_i3	AT1G78720	6.86691
TR43197|c1_g1_i2	AT5G50920	6.86641
TR38549|c0_g1_i1	AT1G03630	6.86567
TR36784|c0_g1_i1	AT2G24520	6.86542
TR33247|c2_g4_i1	AT1G26880	6.86468
TR7711|c0_g3_i1	AT5G13930	6.86357
TR30119|c0_g1_i3	AT2G04030	6.86282
TR36959|c0_g1_i1	AT4G22380	6.86245
TR42190|c1_g7_i2	AT3G04550	6.86233
TR39970|c0_g2_i1	AT1G01620	6.86134
TR38953|c0_g3_i2	AT1G65260	6.86022
TR38093|c0_g1_i3	AT3G25920	6.85611
TR32094|c0_g2_i2	AT3G48930	6.85574
TR34567|c0_g4_i1	AT3G55440	6.85499
TR35154|c1_g1_i2	AT4G33985	6.85212
TR40817|c0_g1_i2	AT5G09650	6.85162
TR36860|c3_g1_i3	AT5G02960	6.85062
TR30652|c0_g1_i3	AT5G56000	6.84887
TR34323|c0_g2_i3	AT1G09590	6.84674
TR33705|c0_g4_i3	AT1G79850	6.84222
TR32569|c0_g1_i6	AT5G39850	6.84185
TR32784|c0_g5_i1	AT2G47110	6.8382
TR36407|c0_g1_i3	AT3G52150	6.83782
TR42315|c0_g4_i3	AT1G55490	6.83769
TR30509|c1_g1_i3	AT2G19750	6.83643
TR33295|c0_g1_i1	AT1G19150	6.83605
TR25928|c0_g1_i3	AT1G07920	6.8358
TR34969|c0_g8_i2	AT4G00430	6.83453
TR36887|c0_g2_i1	AT4G35000	6.83302
TR42795|c0_g4_i1	AT3G08580	6.83289
TR42058|c0_g1_i4	AT3G23810	6.83036
TR38470|c0_g1_i2	AT4G01610	6.8301
TR4549|c0_g1_i1	AT5G40990	6.82947
TR43280|c1_g5_i1	AT1G56070	6.82757
TR42190|c1_g3_i2	AT5G28500	6.82591
TR42164|c4_g1_i2	AT3G54050	6.82388
TR36887|c0_g2_i4	AT4G35000	6.82337
TR27965|c0_g3_i1	AT2G33370	6.82324
TR36426|c2_g3_i1	AT3G49910	6.82299
TR42903|c1_g4_i5	AT4G17090	6.82273
TR37709|c0_g3_i1	AT4G01310	6.81852
TR41122|c0_g1_i1	AT5G48300	6.81826
TR41914|c0_g3_i1	AT4G17520	6.81686
TR3296|c1_g4_i1	AT3G14600	6.81237
TR37734|c2_g6_i2	AT2G33370	6.81109
TR34969|c0_g3_i3	AT2G16850	6.80941
TR40293|c0_g1_i2	AT4G36530	6.80903
TR40403|c0_g2_i1	AT5G63620	6.80877
TR30129|c0_g4_i1	AT1G07920	6.80787
TR3036|c0_g1_i3	AT5G56000	6.80568
TR43361|c1_g2_i1	AT4G24280	6.80219
TR38476|c0_g2_i2	AT4G38460	6.80051
TR3329|c0_g2_i1	AT5G17870	6.80025
TR40669|c2_g2_i1	AT5G09650	6.79857
TR37096|c0_g1_i5	AT3G24420	6.79623
TR42739|c1_g2_i1	AT3G58610	6.79377
TR39529|c0_g2_i1	AT4G13930	6.7922
TR38212|c0_g2_i2	AT1G07320	6.79155
TR43269|c0_g7_i3	AT1G56070	6.79142
TR42169|c1_g2_i4	AT2G36460	6.79064
TR7005|c0_g1_i1	AT4G34350	6.78581
TR43481|c2_g1_i1	AT4G29060	6.78542
TR42164|c4_g1_i5	AT3G54050	6.78516
TR33883|c0_g7_i2	AT1G07920	6.78503
TR37607|c0_g1_i2	AT1G75380	6.78503
TR41728|c0_g5_i1	AT1G09640	6.78372
TR43404|c3_g1_i4	AT1G56410	6.78359
TR33717|c0_g2_i2	AT1G10200	6.78241
TR13939|c0_g1_i1	AT3G54890	6.78215
TR31652|c1_g3_i1	AT1G04270	6.7811
TR35010|c1_g3_i1	AT2G33450	6.77965
TR20542|c0_g1_i1	AT5G62300	6.77821
TR38517|c0_g5_i2	AT2G21870	6.77768
TR39329|c1_g2_i1	AT5G58420	6.77716
TR34210|c0_g1_i7	AT3G56340	6.7761
TR36577|c0_g1_i2	AT2G39670	6.7736
TR35752|c0_g3_i5	AT4G00100	6.77321
TR43313|c2_g1_i4	AT5G55120	6.77321
TR36434|c0_g1_i4	AT1G64510	6.77255
TR31811|c0_g2_i1	AT5G50920	6.77123
TR42058|c0_g1_i2	AT3G23810	6.77096
TR40542|c0_g1_i1	AT5G63620	6.7699
TR36062|c0_g2_i5	AT4G29410	6.76938
TR41906|c0_g10_i2	AT1G32060	6.76911
TR39529|c1_g1_i1	AT4G13930	6.76593
TR2315|c0_g1_i1	AT5G06060	6.76354
TR41102|c1_g8_i1	AT1G18080	6.76328
TR37684|c0_g7_i1	AT3G05590	6.76208
TR36280|c0_g1_i1	AT5G23240	6.76089
TR35302|c0_g2_i7	AT2G09990	6.75982
TR40423|c0_g1_i1	AT1G11910	6.75862
TR39361|c2_g1_i1	AT5G61410	6.75849
TR32519|c0_g1_i1	AT4G25890	6.75782
TR36062|c1_g4_i1	AT4G29410	6.75769
TR35005|c0_g1_i3	AT5G46110	6.75756
TR35988|c0_g3_i1	AT3G11780	6.75716
TR37737|c0_g5_i1	AT3G02520	6.75702
TR39372|c1_g1_i1	AT5G43940	6.75422
TR34329|c0_g4_i1	AT5G58260	6.75422
TR38715|c2_g6_i1	AT4G05050	6.75355
TR36780|c2_g1_i5	AT1G29920	6.75328
TR37471|c1_g3_i2	AT1G06680	6.75315
TR34969|c0_g7_i3	AT1G01620	6.75128
TR35517|c0_g1_i2	AT2G28190	6.75047
TR39390|c0_g1_i1	AT1G55480	6.74806
TR38587|c0_g1_i3	AT5G37600	6.74672
TR40757|c0_g3_i3	AT1G42970	6.74524
TR38659|c0_g1_i3	AT4G00430	6.74416
TR43269|c0_g7_i1	AT1G56070	6.74268
TR42477|c1_g1_i3	AT5G19760	6.74133
TR43236|c1_g4_i1	AT5G50920	6.73917
TR7341|c0_g1_i2	AT1G03680	6.7385
TR39713|c0_g1_i3	AT5G54190	6.73796
TR35919|c0_g3_i2	AT1G68660	6.7362
TR42405|c1_g12_i2	AT1G11860	6.73512
TR42047|c0_g4_i1	AT1G22710	6.73417
TR37709|c0_g3_i2	AT4G01310	6.73363
TR26213|c0_g2_i1	AT1G78380	6.73254
TR7562|c1_g5_i1	AT1G23290	6.73145
TR35667|c0_g4_i1	AT1G61720	6.73132
TR41122|c0_g1_i3	AT5G48300	6.73105
TR38730|c0_g1_i2	AT3G48420	6.73091
TR31563|c1_g3_i1	AT3G43810	6.73078
TR38551|c0_g6_i2	AT1G54290	6.72778
TR31569|c0_g1_i1	AT5G50920	6.7252
TR32000|c1_g1_i2	AT5G54270	6.72247
TR41959|c0_g6_i3	AT3G04550	6.72192
TR30156|c0_g1_i1	AT1G31812	6.72124
TR32880|c1_g4_i3	AT2G19740	6.72124
TR37935|c0_g1_i1	AT2G05710	6.71959
TR37408|c1_g1_i4	AT5G25610	6.71713
TR41875|c1_g1_i6	AT1G47128	6.71685
TR37150|c0_g1_i1	AT3G47370	6.71631
TR32216|c0_g1_i1	AT3G44890	6.71452
TR39671|c0_g3_i1	AT4G22890	6.71425
TR42946|c1_g8_i1	AT1G80300	6.71383
TR43283|c2_g1_i1	AT5G26742	6.71246
TR7663|c1_g5_i3	AT3G17390	6.71067
TR33034|c0_g2_i1	AT5G59320	6.70998
TR31992|c2_g1_i1	AT1G70600	6.70819
TR38243|c0_g1_i2	AT1G02305	6.70543
TR42098|c0_g1_i1	AT5G13650	6.70543
TR7631|c0_g2_i1	AT4G13360	6.70487
TR38198|c1_g1_i5	AT3G49010	6.70432
TR39561|c0_g4_i1	AT3G14600	6.70349
TR33711|c1_g1_i2	AT2G26500	6.70307
TR41741|c1_g1_i1	AT4G27000	6.70113
TR28339|c0_g1_i1	AT1G50250	6.69905
TR40611|c1_g3_i1	AT1G68010	6.69891
TR38508|c1_g1_i3	AT1G79510	6.6978
TR7746|c0_g1_i1	AT2G22360	6.69725
TR37315|c1_g4_i1	AT3G55280	6.69613
TR3276|c0_g1_i1	AT3G61110	6.69585
TR33486|c2_g3_i1	AT2G34480	6.6946
TR30129|c0_g4_i6	AT1G07920	6.69418
TR42456|c0_g4_i1	AT1G22710	6.69418
TR40241|c0_g1_i2	AT3G01120	6.69363
TR40172|c1_g1_i8	AT4G17560	6.69279
TR39329|c1_g1_i1	AT5G58420	6.68986
TR41526|c0_g5_i3	AT2G01110	6.68888
TR41866|c0_g4_i2	AT1G32060	6.68776
TR30129|c0_g4_i7	AT1G07920	6.68692
TR33623|c2_g1_i1	AT5G27700	6.68692
TR33058|c1_g2_i1	AT3G12120	6.6858
TR36062|c0_g2_i3	AT4G29410	6.68398
TR35018|c0_g1_i2	AT5G17170	6.68131
TR40260|c1_g3_i2	AT5G28540	6.68117
TR29231|c0_g2_i1	AT4G24280	6.68032
TR18835|c0_g1_i1	AT1G61520	6.68004
TR41968|c0_g1_i8	AT2G28000	6.67906
TR28939|c0_g1_i1	AT4G11600	6.67878
TR33551|c0_g1_i3	AT1G19150	6.67807
TR42162|c0_g1_i8	AT4G01050	6.67652
TR39372|c1_g3_i1	AT5G43940	6.67553
TR36667|c1_g1_i2	AT5G40810	6.67553
TR29190|c0_g1_i1	AT4G36130	6.67539
TR36641|c0_g4_i3	AT5G48760	6.67356
TR43456|c0_g2_i1	AT2G41220	6.67243
TR37171|c0_g2_i3	AT2G21130	6.67158
TR42011|c0_g3_i1	AT3G12120	6.67115
TR34617|c0_g1_i1	AT3G59400	6.67087
TR41959|c0_g6_i2	AT3G04550	6.67087
TR22297|c0_g1_i1	AT5G09500	6.67073
TR35923|c0_g4_i1	AT4G17390	6.66803
TR43473|c1_g3_i1	AT5G42390	6.66803
TR35272|c1_g1_i1	AT5G59890	6.66704
TR40403|c0_g1_i1	AT5G63620	6.66391
TR7711|c0_g4_i1	AT5G13930	6.66349
TR38827|c0_g1_i5	AT1G05850	6.66306
TR41921|c0_g2_i1	AT2G22360	6.66263
TR37250|c0_g2_i1	AT1G49970	6.66263
TR41738|c0_g3_i2	AT5G30510	6.66107
TR33295|c0_g1_i2	AT1G19150	6.66007
TR7223|c0_g1_i1	AT5G42190	6.65921
TR39713|c0_g1_i2	AT1G03630	6.65835
TR42577|c1_g3_i1	AT3G09630	6.65764
TR30292|c0_g1_i1	AT1G17180	6.65678
TR33594|c1_g4_i1	AT4G09800	6.65635
TR34921|c0_g5_i1	AT1G32990	6.65564
TR32205|c0_g1_i1	AT4G33720	6.65507
TR7497|c0_g7_i3	AT5G60670	6.65406
TR39029|c0_g1_i3	AT5G24530	6.65134
TR38580|c0_g1_i1	AT1G74910	6.64933
TR42047|c0_g7_i3	AT1G22710	6.64875
TR41238|c2_g2_i5	AT1G08450	6.64832
TR38062|c1_g6_i1	AT4G09040	6.64832
TR36069|c0_g1_i1	AT1G11750	6.64803
TR38572|c1_g4_i1	AT5G28840	6.6476
TR35619|c1_g4_i3	AT1G18170	6.64602
TR38367|c0_g1_i2	AT3G26580	6.64587
TR13959|c0_g1_i1	AT1G10760	6.64559
TR35537|c0_g3_i1	AT1G67700	6.64515
TR35084|c0_g1_i2	AT4G00100	6.64472
TR41981|c0_g2_i6	AT1G15690	6.64285
TR36662|c0_g1_i1	AT5G36790	6.64126
TR33643|c0_g1_i1	AT5G54600	6.64097
TR43201|c0_g3_i2	AT3G19170	6.63981
TR7711|c0_g7_i1	AT5G13930	6.63764
TR41193|c0_g1_i3	AT5G55220	6.63662
TR31576|c0_g2_i1	AT3G16080	6.63662
TR30255|c0_g1_i1	AT3G62550	6.63561
TR37142|c0_g1_i4	AT5G23060	6.63517
TR32994|c0_g1_i5	AT3G15190	6.63401
TR43134|c0_g2_i1	AT4G24190	6.63314
TR32902|c0_g1_i1	AT1G78630	6.63314
TR38860|c0_g5_i2	AT3G18870	6.6314
TR36859|c1_g2_i2	AT5G28840	6.6314
TR40542|c0_g1_i4	AT5G63620	6.63067
TR43235|c0_g3_i1	AT4G19170	6.63052
TR27250|c0_g6_i6	AT5G51160	6.62936
TR34627|c0_g1_i5	AT3G54420	6.62775
TR38335|c0_g7_i3	AT1G06460	6.62746
TR36328|c0_g1_i4	AT4G04640	6.62571
TR41181|c0_g3_i2	AT5G66570	6.62542
TR35107|c0_g1_i3	AT1G43670	6.62542
TR36137|c0_g2_i3	AT1G68660	6.62498
TR38825|c2_g1_i5	AT5G53590	6.62498
TR30129|c0_g2_i2	AT1G07920	6.62322
TR41577|c0_g1_i5	AT5G33370	6.62191
TR31142|c0_g1_i3	AT5G51160	6.62147
TR36906|c0_g1_i2	AT1G15380	6.62132
TR43128|c0_g1_i1	AT2G37040	6.62
TR35867|c0_g2_i3	AT3G02560	6.61868
TR42181|c0_g6_i3	AT1G11860	6.61824
TR41634|c0_g6_i2	AT5G30510	6.61721
TR34375|c1_g6_i2	AT5G59850	6.61442
TR43480|c1_g3_i1	AT4G29060	6.61279
TR34287|c0_g2_i3	AT1G78300	6.61221
TR32879|c0_g1_i1	AT2G36145	6.61058
TR42047|c0_g7_i2	AT1G22710	6.60822
TR39141|c1_g1_i5	AT1G06620	6.60792
TR38701|c0_g1_i2	AT4G26530	6.60718
TR18248|c0_g1_i1	AT5G42270	6.60674
TR7714|c0_g1_i1	AT1G55490	6.60585
TR38093|c0_g1_i5	AT3G25920	6.60555
TR30556|c0_g1_i5	AT3G60210	6.60496
TR37806|c0_g1_i1	AT5G47110	6.60348
TR33883|c0_g2_i4	AT1G07920	6.60259
TR43361|c1_g1_i3	AT5G49910	6.60244
TR43361|c1_g1_i2	AT5G49910	6.6008
TR39915|c0_g1_i1	AT5G43060	6.60066
TR41395|c0_g1_i2	AT5G13930	6.59723
TR41933|c1_g1_i1	AT1G06430	6.59694
TR43407|c2_g1_i2	AT5G56000	6.59544
TR35162|c0_g3_i1	AT4G18100	6.5947
TR34952|c1_g1_i2	AT1G31330	6.5941
TR41180|c0_g1_i1	AT5G63570	6.59081
TR29021|c1_g1_i1	AT1G11860	6.59006
TR37582|c2_g2_i2	AT3G54210	6.58946
TR43026|c0_g4_i1	AT3G46780	6.58856
TR37339|c0_g4_i6	AT5G14910	6.58767
TR38603|c0_g1_i1	AT1G71500	6.58556
TR37315|c1_g5_i1	AT3G55280	6.58451
TR944|c0_g1_i1	AT1G25275	6.58436
TR32309|c0_g1_i1	AT1G74970	6.58316
TR36683|c0_g1_i1	AT3G26070	6.58301
TR36060|c0_g5_i1	AT1G67700	6.58271
TR19224|c0_g1_i1	AT1G06430	6.58165
TR42037|c0_g3_i1	AT4G01050	6.57728
TR40825|c0_g2_i4	AT5G45930	6.5744
TR37529|c0_g1_i8	AT1G01080	6.57153
TR42605|c0_g2_i3	AT4G13250	6.57122
TR38840|c0_g4_i1	AT2G21170	6.56879
TR39047|c0_g2_i3	AT4G39090	6.56697
TR7510|c0_g1_i1	AT3G25520	6.56651
TR42583|c2_g1_i3	AT3G09630	6.56636
TR36795|c0_g1_i3	AT3G10190	6.56605
TR38584|c0_g5_i1	AT5G19760	6.56544
TR39606|c0_g2_i2	AT2G04570	6.56362
TR32769|c0_g2_i2	AT1G32550	6.5624
TR34934|c1_g2_i1	AT2G19740	6.56224
TR42585|c0_g1_i3	AT3G25570	6.56102
TR38691|c0_g1_i2	AT4G38160	6.55995
TR33730|c2_g1_i3	AT2G34480	6.55934
TR36615|c0_g3_i1	AT1G62780	6.55903
TR33168|c0_g1_i1	AT5G55710	6.55888
TR36390|c0_g2_i1	AT5G22440	6.55781
TR43094|c0_g1_i2	AT3G03780	6.55766
TR38980|c0_g1_i3	AT2G06520	6.55766
TR2692|c4_g1_i1	AT5G64350	6.55674
TR40500|c0_g2_i1	AT1G15980	6.55505
TR39271|c0_g4_i7	AT1G13950	6.55428
TR43480|c1_g6_i1	AT4G29060	6.55413
TR7663|c1_g6_i4	AT4G01850	6.55167
TR36610|c0_g1_i1	AT2G41430	6.55029
TR38701|c0_g2_i1	AT4G26530	6.54936
TR34933|c0_g1_i3	AT4G37470	6.54844
TR30509|c2_g1_i4	AT2G19750	6.54813
TR32598|c0_g1_i1	AT5G56260	6.5472
TR36521|c0_g2_i8	AT1G67430	6.54551
TR38777|c0_g3_i1	AT1G03630	6.54504
TR38860|c0_g2_i1	AT3G18870	6.54473
TR41571|c0_g5_i1	AT1G03340	6.54442
TR41238|c2_g1_i1	AT1G08450	6.54288
TR42845|c0_g1_i4	AT1G80300	6.54179
TR41869|c1_g1_i1	AT5G09810	6.54102
TR36507|c0_g1_i3	AT4G34120	6.53947
TR32053|c0_g2_i4	AT1G51400	6.53792
TR30361|c0_g1_i4	AT5G02160	6.53434
TR3311|c0_g1_i1	AT5G28010	6.53434
TR40409|c1_g1_i3	AT4G01850	6.53387
TR43242|c0_g3_i4	AT3G22330	6.53278
TR42816|c0_g2_i2	AT5G36230	6.53216
TR41549|c0_g3_i1	AT3G63520	6.53138
TR37320|c0_g1_i1	AT1G10370	6.53091
TR43280|c1_g6_i3	AT1G56070	6.53045
TR36062|c0_g2_i4	AT4G29410	6.52982
TR37618|c0_g1_i1	AT3G49010	6.52842
TR34736|c0_g4_i3	AT4G11650	6.52763
TR38517|c0_g7_i2	AT2G21870	6.52763
TR38322|c0_g1_i3	AT1G26770	6.52669
TR33955|c0_g1_i1	AT1G27385	6.5256
TR37339|c0_g1_i1	AT5G14910	6.52529
TR3337|c0_g1_i2	AT1G18730	6.5245
TR34532|c0_g1_i1	AT3G23390	6.52105
TR35508|c1_g2_i1	AT4G11600	6.51916
TR35295|c0_g1_i3	AT4G22240	6.51822
TR17614|c0_g1_i2	AT1G61520	6.51775
TR36679|c0_g3_i2	AT2G04700	6.5168
TR34661|c0_g3_i1	AT5G56600	6.51665
TR26530|c0_g3_i1	AT1G07920	6.51617
TR39671|c0_g3_i3	AT4G22890	6.51507
TR41689|c0_g1_i1	AT2G04030	6.51428
TR43269|c0_g13_i1	AT1G56070	6.51428
TR42330|c0_g10_i2	AT1G50010	6.51286
TR32070|c0_g1_i3	AT3G58610	6.51254
TR37265|c1_g1_i5	AT2G21660	6.51207
TR38587|c0_g2_i1	AT5G37600	6.51049
TR37888|c0_g1_i1	AT2G20890	6.51049
TR30839|c0_g1_i4	AT5G08290	6.50795
TR41484|c2_g1_i1	AT3G44110	6.50732
TR41728|c0_g2_i2	AT1G57720	6.50684
TR33753|c0_g1_i2	AT1G14150	6.50668
TR7429|c0_g1_i4	AT2G46820	6.50653
TR33173|c2_g3_i1	AT4G17520	6.50398
TR36679|c0_g5_i1	AT2G04700	6.50367
TR38691|c0_g1_i1	AT4G38160	6.50367
TR36575|c0_g1_i4	AT4G39330	6.50255
TR30590|c0_g1_i1	AT3G51030	6.50255
TR43467|c0_g1_i4	AT1G63770	6.50255
TR36336|c0_g1_i1	AT5G58250	6.50255
TR7715|c0_g2_i1	AT2G30490	6.50239
TR41395|c0_g9_i3	AT5G13930	6.5016
TR36452|c1_g2_i3	AT5G22440	6.50128
TR42190|c1_g1_i1	AT5G28500	6.50112
TR34669|c0_g1_i2	AT3G53260	6.50096
TR35536|c1_g4_i3	AT2G01250	6.50096
TR34766|c0_g1_i5	AT4G15545	6.50016
TR40574|c1_g2_i4	AT1G47128	6.49905
TR39064|c0_g3_i3	AT2G28800	6.49713
TR41498|c2_g2_i2	AT1G01090	6.49697
TR36521|c0_g2_i7	AT1G27400	6.4957
TR39529|c1_g1_i3	AT4G13930	6.49378
TR43404|c3_g1_i3	AT5G02500	6.49362
TR34156|c1_g1_i4	AT3G12500	6.49265
TR39976|c0_g1_i2	AT1G23740	6.49025
TR7477|c0_g5_i1	AT1G10630	6.48671
TR40490|c0_g1_i2	AT5G07990	6.48639
TR42456|c0_g1_i2	AT5G06170	6.48398
TR42830|c0_g1_i5	AT2G29630	6.48398
TR42290|c0_g1_i2	AT1G29880	6.48382
TR31673|c1_g2_i9	AT1G29930	6.48285
TR40767|c0_g9_i1	AT3G50820	6.48156
TR42905|c1_g1_i1	AT4G17090	6.47994
TR39497|c1_g1_i2	AT4G06744	6.47768
TR30928|c0_g1_i1	AT1G66240	6.47281
TR34426|c0_g1_i4	AT4G16260	6.47249
TR33927|c0_g1_i3	AT2G37660	6.47249
TR39289|c0_g1_i2	AT1G61580	6.47184
TR43243|c1_g1_i2	AT4G19170	6.47086
TR43012|c1_g1_i3	AT1G50250	6.4663
TR32407|c1_g1_i1	AT2G45600	6.46532
TR36641|c0_g2_i1	AT5G48760	6.46352
TR34132|c1_g1_i1	AT1G56580	6.4632
TR37134|c1_g3_i4	AT4G17390	6.4596
TR43242|c0_g3_i2	AT3G22330	6.45878
TR18641|c0_g1_i1	AT2G36170	6.45861
TR34921|c0_g7_i2	AT1G32990	6.45779
TR38435|c0_g1_i4	AT4G36880	6.4573
TR35397|c0_g3_i4	AT3G63190	6.45697
TR42704|c0_g4_i2	AT3G25570	6.45681
TR34714|c1_g4_i1	AT4G09800	6.45664
TR39497|c0_g1_i1	AT4G06744	6.45631
TR7715|c0_g1_i1	AT2G30490	6.45615
TR33391|c0_g1_i3	AT4G22220	6.45385
TR35619|c1_g4_i2	AT1G18170	6.45368
TR36199|c2_g2_i1	AT1G78380	6.45319
TR40979|c0_g6_i1	AT5G13430	6.45319
TR43448|c3_g1_i2	AT5G56000	6.45253
TR7540|c0_g1_i3	AT5G43260	6.44956
TR41122|c0_g1_i2	AT5G48300	6.4494
TR35503|c0_g1_i5	AT4G11600	6.44874
TR37141|c0_g3_i4	AT1G72610	6.44807
TR42092|c0_g2_i3	AT1G57720	6.44609
TR38335|c0_g6_i2	AT1G06460	6.44609
TR41508|c0_g2_i2	AT3G63490	6.44593
TR43235|c0_g11_i1	AT4G19170	6.4441
TR22260|c0_g1_i1	AT4G17090	6.44278
TR37944|c0_g3_i8	AT3G17930	6.44211
TR42825|c0_g1_i1	AT2G47590	6.44079
TR37108|c1_g1_i1	AT5G59850	6.43912
TR34551|c0_g1_i2	AT1G51100	6.43763
TR39262|c0_g7_i4	AT3G14420	6.43679
TR31633|c1_g1_i1	AT4G11150	6.43663
TR30038|c0_g1_i1	AT4G18100	6.43596
TR38754|c0_g2_i1	AT4G09010	6.43429
TR36648|c0_g1_i1	AT2G43630	6.43346
TR41235|c0_g1_i1	AT2G15620	6.43313
TR39908|c0_g3_i2	AT3G56940	6.43313
TR35833|c0_g1_i1	AT3G01440	6.43296
TR33472|c1_g1_i2	AT2G05620	6.43246
TR32784|c0_g5_i2	AT2G47110	6.43146
TR34428|c1_g3_i3	AT3G52870	6.43129
TR43404|c3_g3_i6	AT5G02500	6.43062
TR39465|c0_g1_i1	AT3G56940	6.43012
TR43388|c3_g1_i4	AT5G02500	6.42995
TR39590|c0_g2_i1	AT4G23630	6.42978
TR36795|c0_g1_i4	AT3G10190	6.42978
TR42909|c0_g2_i1	AT3G25690	6.42911
TR38893|c1_g1_i4	AT1G61520	6.42878
TR43475|c0_g7_i1	AT1G17220	6.42811
TR39545|c0_g1_i1	AT3G57490	6.42811
TR34346|c0_g2_i1	AT1G10200	6.4271
TR3479|c0_g1_i1	AT2G04030	6.42694
TR36374|c1_g1_i3	AT5G20010	6.42677
TR40269|c0_g1_i1	AT4G35250	6.42626
TR35967|c0_g1_i5	AT1G15380	6.4261
TR43204|c0_g4_i1	AT3G22330	6.4261
TR31863|c0_g1_i1	AT2G47590	6.42425
TR38876|c0_g1_i1	AT3G55120	6.42391
TR29388|c0_g1_i4	AT1G31330	6.42324
TR42663|c0_g2_i2	AT5G67030	6.42257
TR33714|c0_g4_i4	AT2G09990	6.4224
TR40378|c0_g1_i4	AT3G54050	6.42223
TR38824|c0_g4_i5	AT2G21130	6.4219
TR43466|c1_g2_i1	AT5G44030	6.42173
TR7551|c0_g1_i6	AT2G10940	6.42139
TR40241|c0_g1_i1	AT3G01120	6.42122
TR38710|c0_g4_i4	AT3G01280	6.42055
TR43361|c2_g2_i1	AT4G24280	6.4192
TR36188|c0_g1_i5	AT4G37300	6.41886
TR37699|c0_g7_i1	AT4G38770	6.41481
TR38295|c0_g5_i1	AT3G17930	6.4138
TR37296|c0_g4_i1	AT5G59240	6.4138
TR42852|c1_g1_i4	AT2G29630	6.41278
TR22391|c0_g1_i1	AT1G69530	6.41227
TR21023|c0_g1_i1	AT3G57490	6.4116
TR32261|c0_g2_i1	AT5G09830	6.41041
TR42456|c0_g4_i2	AT1G71880	6.41007
TR32618|c1_g1_i2	AT5G54940	6.40752
TR34241|c0_g1_i1	AT5G28060	6.40718
TR32719|c0_g1_i1	AT1G60950	6.40684
TR43012|c1_g3_i1	AT1G50250	6.40582
TR32599|c0_g1_i1	AT1G54500	6.40514
TR36525|c0_g1_i1	AT1G45474	6.40276
TR42405|c1_g2_i5	AT1G11860	6.40224
TR43267|c1_g2_i4	AT1G17260	6.40105
TR39660|c0_g1_i7	AT3G63410	6.39917
TR32458|c0_g1_i4	AT3G52070	6.39917
TR33630|c0_g1_i6	AT3G22840	6.39832
TR42330|c0_g1_i1	AT4G14960	6.39815
TR39660|c0_g1_i1	AT3G63410	6.39797
TR33956|c0_g1_i1	AT5G43750	6.39797
TR38777|c0_g1_i3	AT5G54190	6.3978
TR36788|c1_g1_i2	AT3G43810	6.39712
TR34329|c0_g2_i1	AT5G58260	6.39558
TR34539|c0_g2_i2	AT1G05190	6.39489
TR42169|c1_g2_i1	AT2G36460	6.39472
TR33142|c0_g1_i2	AT5G16450	6.39421
TR42002|c1_g4_i2	AT1G64720	6.39386
TR30350|c1_g1_i2	AT5G42850	6.39283
TR43445|c1_g1_i14	AT3G08580	6.39215
TR43283|c2_g5_i1	AT5G26742	6.39129
TR28119|c0_g1_i2	AT1G50250	6.39025
TR39610|c0_g10_i1	AT1G13950	6.38991
TR7540|c0_g1_i1	AT5G43260	6.38939
TR43361|c1_g1_i6	AT5G49910	6.38871
TR35536|c1_g4_i2	AT2G01250	6.38612
TR42583|c2_g1_i2	AT3G09630	6.3844
TR34766|c0_g1_i1	AT4G15545	6.38388
TR43157|c0_g4_i1	AT3G46780	6.38388
TR39047|c1_g1_i2	AT4G39090	6.3837
TR39062|c1_g3_i2	AT5G10360	6.38353
TR7023|c0_g1_i1	AT2G04030	6.38319
TR38068|c1_g1_i1	AT3G05590	6.38301
TR33623|c2_g3_i1	AT5G27700	6.38059
TR33362|c2_g4_i3	AT5G66190	6.38024
TR39549|c0_g2_i2	AT2G31040	6.38007
TR36155|c0_g2_i1	AT1G07920	6.37938
TR18496|c0_g1_i1	AT4G09800	6.37851
TR31198|c0_g2_i1	AT1G31340	6.37851
TR37694|c0_g2_i3	AT2G28800	6.37799
TR32880|c1_g4_i2	AT2G19740	6.3773
TR3696|c0_g2_i1	AT3G05590	6.37626
TR43318|c1_g4_i1	AT4G33010	6.37608
TR37315|c1_g3_i1	AT3G55280	6.37573
TR7724|c0_g1_i3	AT4G17940	6.37487
TR34350|c0_g1_i1	AT5G23040	6.374
TR40035|c0_g1_i1	AT1G64770	6.37295
TR35421|c0_g1_i2	AT5G47030	6.3726
TR35261|c0_g2_i1	AT1G36240	6.37226
TR12614|c0_g1_i1	AT3G04840	6.37191
TR43054|c0_g5_i5	AT1G17260	6.36982
TR35077|c1_g2_i1	AT2G22780	6.36842
TR42545|c0_g1_i1	AT2G35040	6.36807
TR41395|c0_g7_i1	AT5G13930	6.36422
TR41869|c1_g2_i3	AT5G09810	6.36405
TR43368|c3_g8_i1	AT1G07920	6.3637
TR42378|c0_g1_i2	AT4G13250	6.36317
TR38394|c1_g2_i6	AT5G60670	6.363
TR32347|c0_g1_i6	AT1G75350	6.36159
TR32769|c0_g1_i1	AT1G32550	6.36124
TR41738|c0_g9_i1	AT5G30510	6.36001
TR31200|c0_g1_i2	AT1G75950	6.35896
TR42332|c0_g3_i1	AT1G79550	6.35843
TR37518|c2_g1_i5	AT2G42740	6.35773
TR7654|c0_g1_i4	AT1G15980	6.3572
TR32377|c0_g1_i1	AT5G47570	6.3565
TR41102|c1_g6_i2	AT1G18080	6.35315
TR42615|c0_g1_i3	AT5G12860	6.35262
TR33814|c0_g1_i5	AT2G33220	6.34944
TR37518|c2_g2_i1	AT2G42740	6.34926
TR41511|c0_g1_i1	AT1G74470	6.34784
TR35310|c0_g4_i1	AT5G35530	6.34784
TR32441|c0_g1_i1	AT3G10950	6.34784
TR38959|c0_g1_i2	AT5G17670	6.3466
TR34391|c3_g4_i2	AT4G05050	6.34501
TR39772|c0_g3_i1	AT1G23740	6.34465
TR42151|c0_g3_i5	AT2G36460	6.34447
TR30409|c0_g2_i6	AT5G02450	6.3443
TR33360|c0_g1_i1	AT2G02760	6.34163
TR41631|c2_g4_i1	AT3G12120	6.34145
TR37051|c0_g1_i1	AT3G22330	6.33896
TR32370|c5_g2_i1	AT3G54820	6.33842
TR36785|c0_g2_i1	AT1G76080	6.33753
TR41549|c0_g9_i1	AT3G63520	6.337
TR18167|c0_g1_i2	AT3G48930	6.337
TR30428|c0_g1_i6	AT2G36170	6.3361
TR33845|c0_g2_i1	AT3G61110	6.33503
TR42093|c0_g1_i2	AT2G30490	6.33432
TR31563|c0_g2_i1	AT3G43810	6.33163
TR2320|c0_g1_i1	AT1G02130	6.33056
TR43235|c0_g12_i1	AT4G19170	6.32876
TR29844|c1_g1_i3	AT2G38540	6.32841
TR39003|c0_g1_i2	AT1G69530	6.32715
TR37798|c0_g2_i4	AT2G42220	6.32643
TR37719|c0_g1_i2	AT1G53670	6.32643
TR40482|c0_g2_i3	AT4G22880	6.32337
TR42159|c0_g4_i5	AT1G48600	6.32301
TR39673|c0_g1_i3	AT4G03320	6.32247
TR30921|c0_g1_i2	AT5G52780	6.3203
TR3627|c1_g1_i2	AT3G09630	6.32012
TR40416|c0_g3_i1	AT3G51820	6.32012
TR35868|c1_g3_i3	AT2G21530	6.31868
TR32380|c0_g7_i1	AT2G47110	6.31669
TR34528|c0_g1_i3	AT4G16260	6.31615
TR42585|c0_g1_i2	AT3G25570	6.31542
TR38017|c0_g1_i1	AT3G51030	6.31488
TR43407|c3_g1_i1	AT5G56000	6.31306
TR37134|c1_g3_i3	AT4G16720	6.31306
TR21019|c0_g1_i1	AT1G79930	6.31252
TR41230|c1_g4_i1	AT2G34430	6.30979
TR35821|c0_g1_i5	AT5G01410	6.30925
TR42585|c0_g5_i1	AT3G02470	6.30907
TR33987|c0_g2_i1	AT3G49470	6.30889
TR39047|c0_g1_i1	AT4G39090	6.3087
TR37456|c1_g1_i1	AT5G20720	6.30834
TR34991|c1_g1_i1	AT5G13930	6.30652
TR38075|c1_g2_i8	AT1G13440	6.30615
TR40979|c0_g5_i4	AT5G13430	6.30597
TR37722|c0_g5_i2	AT2G04700	6.30542
TR20092|c0_g1_i1	AT1G01090	6.30488
TR21709|c1_g1_i1	AT4G38970	6.30232
TR40260|c1_g3_i1	AT5G28540	6.30031
TR42011|c0_g3_i4	AT3G12120	6.30012
TR36887|c0_g2_i3	AT4G35000	6.29994
TR29190|c0_g1_i3	AT4G36130	6.29884
TR32715|c1_g5_i1	AT2G34430	6.29884
TR41484|c2_g5_i3	AT5G22060	6.29866
TR31673|c1_g1_i1	AT1G29930	6.29866
TR7654|c0_g1_i3	AT1G15980	6.29793
TR31636|c0_g1_i2	AT4G24380	6.29774
TR27804|c1_g2_i2	AT1G64230	6.29646
TR43361|c2_g1_i2	AT4G24280	6.29591
TR35296|c0_g1_i4	AT4G28660	6.29554
TR42332|c0_g4_i1	AT1G79550	6.29389
TR42982|c0_g2_i1	AT1G70820	6.29278
TR7739|c2_g1_i1	AT2G24520	6.2926
TR42946|c1_g6_i1	AT1G80300	6.29168
TR39062|c1_g2_i1	AT5G10360	6.29094
TR32569|c0_g1_i2	AT5G39850	6.29076
TR35261|c0_g2_i6	AT1G36240	6.29076
TR37850|c0_g2_i1	AT3G18870	6.28762
TR41338|c0_g3_i1	AT3G18680	6.28614
TR38584|c0_g1_i1	AT5G19760	6.28577
TR41206|c0_g5_i2	AT1G18080	6.28559
TR34629|c1_g1_i1	AT5G45680	6.28503
TR31673|c0_g2_i2	AT1G29930	6.28429
TR31878|c3_g1_i1	AT1G10630	6.28281
TR26799|c0_g2_i1	AT5G27700	6.28263
TR33727|c1_g5_i2	AT4G29480	6.28244
TR35367|c0_g1_i1	AT3G01440	6.28207
TR40629|c1_g1_i1	AT4G34110	6.28207
TR42465|c0_g3_i1	AT5G67030	6.28077
TR30509|c1_g2_i3	AT2G19750	6.28059
TR7542|c0_g1_i2	AT3G16370	6.27947
TR39497|c1_g1_i3	AT1G49750	6.27798
TR40606|c0_g1_i1	AT1G68010	6.27761
TR42162|c0_g1_i6	AT4G01050	6.27668
TR2913|c0_g1_i1	AT3G10520	6.27612
TR38212|c0_g2_i1	AT1G07320	6.27594
TR42914|c0_g1_i1	AT4G35350	6.27501
TR31673|c1_g2_i5	AT1G29930	6.27389
TR24516|c0_g1_i1	AT5G59890	6.27202
TR39244|c1_g1_i1	AT1G65260	6.27146
TR15454|c0_g1_i1	AT4G02510	6.27109
TR39746|c0_g2_i4	AT5G41600	6.26941
TR39214|c0_g1_i2	AT4G26530	6.26716
TR38090|c1_g6_i1	AT1G75380	6.2666
TR40504|c0_g1_i1	AT3G57490	6.26622
TR41869|c1_g3_i1	AT5G09810	6.26604
TR41241|c0_g2_i1	AT3G19990	6.26547
TR42405|c1_g4_i1	AT1G11860	6.26397
TR39610|c0_g9_i1	AT1G69410	6.26341
TR43236|c1_g4_i2	AT5G50920	6.26341
TR42315|c0_g4_i2	AT1G55490	6.26285
TR41382|c1_g2_i2	AT1G48030	6.26228
TR32299|c0_g1_i3	AT2G27730	6.26097
TR42989|c0_g2_i1	AT1G58290	6.26059
TR746|c0_g1_i1	AT1G07920	6.26059
TR35361|c0_g1_i3	AT5G53490	6.2604
TR30498|c0_g2_i1	AT2G23090	6.2604
TR35810|c0_g5_i1	AT4G18730	6.26003
TR33472|c1_g1_i5	AT2G05620	6.25984
TR35490|c0_g2_i3	AT2G36830	6.25927
TR43475|c0_g5_i3	AT1G17220	6.25927
TR38312|c1_g1_i1	AT3G61470	6.25814
TR42037|c0_g3_i2	AT4G01050	6.25814
TR36408|c1_g2_i4	AT5G48760	6.25701
TR41107|c0_g1_i2	AT1G32080	6.25644
TR34328|c0_g2_i2	AT3G09840	6.25512
TR7644|c0_g2_i1	AT1G53910	6.25304
TR30382|c0_g1_i1	AT4G25010	6.25077
TR31948|c0_g1_i5	AT4G21445	6.25001
TR36199|c0_g1_i2	AT1G78340	6.24945
TR33443|c0_g1_i1	AT3G58680	6.2485
TR38700|c0_g6_i1	AT1G12410	6.24736
TR35130|c1_g2_i3	AT2G39730	6.2466
TR34881|c0_g1_i4	AT3G57270	6.24641
TR40238|c0_g1_i4	AT5G17330	6.24508
TR31899|c0_g2_i1	AT4G28060	6.24432
TR43150|c1_g5_i1	AT1G03475	6.24394
TR41469|c1_g2_i1	AT4G02920	6.24355
TR7663|c1_g1_i1	AT3G17390	6.24279
TR34709|c0_g3_i1	AT2G27960	6.23879
TR34661|c0_g4_i4	AT2G19760	6.23783
TR23513|c0_g1_i1	AT5G49910	6.23745
TR33300|c0_g1_i2	AT2G06520	6.23745
TR42568|c0_g2_i1	AT1G15690	6.23707
TR16792|c0_g1_i1	AT3G12580	6.23534
TR31086|c0_g3_i6	AT2G43460	6.23477
TR43456|c0_g4_i1	AT2G41220	6.234
TR34317|c0_g3_i1	AT1G15690	6.23324
TR38959|c0_g1_i1	AT5G17670	6.23324
TR36420|c0_g2_i3	AT1G24020	6.23324
TR43480|c1_g1_i1	AT4G29060	6.23304
TR37459|c0_g1_i1	AT5G45280	6.23285
TR36513|c1_g1_i1	AT1G05010	6.23247
TR38567|c0_g1_i1	AT5G13450	6.23132
TR42636|c0_g3_i3	AT2G24200	6.22959
TR42795|c0_g6_i5	AT4G28390	6.22882
TR39512|c0_g1_i2	AT1G80480	6.22766
TR33120|c0_g1_i4	AT1G50320	6.22728
TR42843|c1_g2_i5	AT3G14610	6.22709
TR37220|c0_g3_i1	AT1G70600	6.2267
TR37695|c0_g2_i5	AT3G25920	6.22381
TR37282|c0_g1_i7	AT3G24420	6.22362
TR43483|c0_g1_i1	AT4G28080	6.22265
TR36727|c0_g1_i2	AT5G39740	6.22226
TR37282|c0_g1_i4	AT3G24420	6.22149
TR31573|c0_g1_i4	AT2G31410	6.2182
TR43358|c5_g1_i1	AT5G49910	6.21781
TR41571|c0_g4_i4	AT4G02920	6.21781
TR41395|c0_g4_i1	AT5G13930	6.21742
TR23132|c1_g1_i1	AT3G44010	6.21529
TR37067|c0_g1_i1	AT2G41410	6.21179
TR33984|c0_g1_i5	AT3G52730	6.21082
TR43204|c0_g3_i3	AT3G22330	6.21043
TR41985|c0_g1_i2	AT5G13650	6.21023
TR40560|c1_g5_i1	AT1G01550	6.21004
TR35342|c1_g3_i1	AT5G62350	6.20965
TR39671|c0_g3_i5	AT4G22890	6.20945
TR33173|c2_g2_i1	AT4G16830	6.20945
TR38362|c1_g6_i5	AT5G21090	6.2077
TR39738|c0_g1_i3	AT3G63410	6.20711
TR23301|c1_g1_i1	AT3G13460	6.20692
TR3892|c0_g1_i2	AT1G64230	6.20653
TR42795|c0_g5_i3	AT5G13490	6.20614
TR42903|c1_g2_i5	AT4G17090	6.20516
TR40530|c0_g1_i1	AT1G64970	6.20438
TR7343|c0_g1_i2	AT3G15360	6.20418
TR18497|c0_g1_i1	AT1G11910	6.20281
TR41549|c0_g2_i1	AT3G63520	6.20281
TR37583|c0_g2_i4	AT1G06190	6.20242
TR32198|c1_g1_i4	AT5G02960	6.20085
TR39062|c1_g1_i4	AT5G10360	6.19908
TR42169|c1_g2_i2	AT2G36460	6.19889
TR42011|c0_g1_i1	AT3G12120	6.19869
TR35245|c1_g2_i9	AT3G11780	6.19849
TR24209|c0_g1_i2	AT3G25520	6.1981
TR42146|c1_g1_i2	AT3G23820	6.19751
TR39059|c0_g1_i3	AT1G50010	6.19417
TR41361|c0_g4_i1	AT5G63570	6.19357
TR39142|c1_g2_i3	AT5G42800	6.19338
TR35901|c0_g2_i2	AT3G49910	6.19318
TR33939|c0_g2_i3	AT1G32550	6.19219
TR33594|c0_g2_i1	AT4G09800	6.1916
TR37315|c1_g6_i1	AT3G55280	6.19042
TR32370|c4_g1_i2	AT2G39010	6.18963
TR41981|c0_g2_i3	AT1G15690	6.18943
TR42290|c0_g1_i3	AT1G29880	6.18785
TR39873|c1_g1_i6	AT5G10360	6.18666
TR40618|c0_g3_i1	AT3G55010	6.18507
TR38075|c1_g2_i4	AT3G04120	6.18488
TR38567|c0_g1_i2	AT5G13450	6.18448
TR38503|c0_g1_i7	AT1G67750	6.18388
TR34695|c0_g2_i1	AT1G08830	6.18329
TR40409|c1_g1_i7	AT4G01850	6.18289
TR37171|c0_g2_i11	AT2G21130	6.18051
TR42247|c0_g5_i1	AT5G05740	6.18051
TR38131|c0_g1_i1	AT5G67370	6.18031
TR41696|c1_g1_i1	AT3G59920	6.17991
TR34548|c2_g1_i1	AT3G62870	6.17852
TR42991|c0_g2_i2	AT2G34250	6.17632
TR34389|c0_g1_i3	AT2G32720	6.17632
TR42310|c0_g4_i1	AT5G57660	6.17612
TR27895|c0_g1_i2	AT5G60600	6.17592
TR41035|c0_g2_i1	AT5G18660	6.17233
TR43243|c1_g10_i1	AT4G19170	6.17113
TR29844|c1_g1_i1	AT2G38540	6.17073
TR37319|c0_g4_i3	AT5G03880	6.17033
TR37178|c0_g1_i1	AT5G08530	6.16752
TR33727|c1_g3_i1	AT4G26210	6.1643
TR38847|c1_g2_i1	AT5G28540	6.16269
TR39440|c0_g2_i1	AT1G72370	6.16269
TR42876|c1_g6_i1	AT5G36230	6.16007
TR39204|c0_g1_i1	AT2G04570	6.16007
TR33357|c1_g7_i1	AT1G74880	6.15987
TR33663|c0_g3_i1	AT2G02760	6.15967
TR31476|c0_g5_i1	AT4G00585	6.15866
TR40767|c0_g9_i2	AT5G66570	6.15826
TR42970|c0_g2_i4	AT1G22410	6.15826
TR38192|c0_g1_i2	AT3G47370	6.15805
TR38198|c1_g1_i6	AT3G49010	6.15805
TR37734|c2_g7_i1	AT2G33370	6.15704
TR41968|c0_g1_i2	AT2G28000	6.15482
TR36323|c1_g1_i1	AT2G04520	6.1532
TR34669|c0_g3_i1	AT2G37040	6.15279
TR39746|c0_g2_i2	AT4G23630	6.15279
TR7497|c0_g3_i1	AT2G37190	6.15097
TR43289|c0_g1_i3	AT1G68560	6.15076
TR43243|c1_g10_i4	AT4G19170	6.15056
TR37265|c0_g2_i7	AT2G21660	6.14914
TR41422|c2_g3_i3	AT5G58330	6.14771
TR42378|c0_g2_i3	AT4G13250	6.14731
TR35967|c0_g1_i6	AT1G15380	6.14629
TR40635|c0_g1_i2	AT4G04770	6.14547
TR35624|c1_g3_i1	AT2G37270	6.14343
TR41968|c0_g1_i3	AT2G28000	6.14282
TR30901|c0_g1_i1	AT3G02080	6.14241
TR26050|c0_g1_i1	AT5G55190	6.14139
TR39977|c0_g2_i1	AT3G04290	6.14119
TR41602|c0_g1_i1	AT5G19220	6.14098
TR38394|c1_g2_i1	AT5G60670	6.14078
TR31211|c1_g3_i1	AT1G17100	6.14057
TR42456|c0_g6_i5	AT1G22710	6.14017
TR37443|c0_g2_i3	AT3G27110	6.13955
TR39964|c0_g2_i1	AT5G39580	6.13853
TR42903|c1_g1_i1	AT4G17090	6.13812
TR32737|c0_g1_i1	AT5G66190	6.13689
TR37295|c0_g1_i1	AT5G23240	6.13648
TR43267|c1_g2_i3	AT5G62670	6.13607
TR7288|c0_g1_i1	AT1G74730	6.13463
TR3337|c0_g1_i1	AT1G18730	6.13402
TR36309|c0_g2_i3	AT1G17880	6.13381
TR35034|c0_g7_i2	AT5G39570	6.13381
TR39641|c1_g1_i1	AT3G22110	6.13319
TR32689|c0_g3_i1	AT3G10950	6.13319
TR30672|c0_g1_i2	AT3G15360	6.13237
TR27156|c0_g1_i2	AT2G28000	6.13031
TR34432|c0_g2_i1	AT2G33430	6.13031
TR39019|c1_g2_i1	AT5G66190	6.12619
TR36738|c0_g4_i1	AT5G47210	6.12598
TR32655|c0_g2_i2	AT3G07390	6.12516
TR39321|c0_g2_i1	AT5G05200	6.12495
TR40948|c2_g3_i1	AT4G23900	6.12309
TR7711|c0_g10_i1	AT5G13930	6.12247
TR35492|c3_g2_i1	AT2G18040	6.12122
TR39545|c0_g2_i4	AT1G58380	6.1206
TR36276|c0_g2_i1	AT1G15820	6.11936
TR39772|c0_g4_i1	AT1G23740	6.11873
TR35833|c0_g2_i4	AT3G01440	6.11853
TR34375|c0_g1_i1	AT5G59850	6.11832
TR39248|c0_g1_i2	AT4G30190	6.11749
TR41249|c0_g1_i2	AT5G19220	6.11686
TR34933|c0_g1_i2	AT4G37470	6.11478
TR38275|c0_g1_i4	AT4G23900	6.11458
TR43204|c0_g3_i2	AT3G22330	6.11437
TR41667|c2_g5_i1	AT2G47590	6.11437
TR32943|c0_g3_i1	AT5G51720	6.11395
TR35537|c0_g1_i1	AT1G67700	6.11249
TR40490|c0_g1_i5	AT5G07990	6.11187
TR37018|c1_g1_i3	AT4G34670	6.11041
TR32374|c0_g1_i1	AT1G02150	6.10852
TR36984|c0_g2_i1	AT4G37990	6.1079
TR40107|c0_g1_i1	AT2G01250	6.10727
TR39772|c0_g3_i2	AT1G23740	6.10727
TR33883|c0_g9_i1	AT1G07920	6.10685
TR42181|c0_g6_i1	AT1G11860	6.10245
TR42159|c0_g3_i2	AT1G48600	6.10224
TR38085|c0_g1_i2	AT5G12110	6.10182
TR34874|c0_g2_i1	AT4G26840	6.10077
TR38715|c2_g10_i2	AT4G05050	6.09887
TR41338|c0_g1_i2	AT3G18680	6.09866
TR37556|c0_g5_i3	AT5G10860	6.09824
TR40789|c0_g4_i3	AT2G36880	6.09782
TR35310|c0_g1_i2	AT5G35530	6.09761
TR42795|c0_g5_i1	AT5G13490	6.09635
TR42048|c0_g1_i1	AT3G27090	6.0955
TR2636|c0_g1_i1	AT3G23490	6.09402
TR37436|c0_g2_i1	AT5G20720	6.09297
[truncated: 52,105 more rows]
