# Supplementary material for: De novo transcriptome analysis of rose-scented geranium provides insights into the metabolic specificity of terpene and tartaric acid biosynthesis
Source: BMC Genomics. 2017 Jan 13;18:74. doi: 10.1186/s12864-016-3437-0 (PMC5234130; doi:10.1186/s12864-016-3437-0)
Supplement: Additional file 6: — Details of rose-scented geranium transcripts related with the enzymes involved in terpene biosynthesis. (XLSX 1631 kb) [file 12864_2016_3437_MOESM6_ESM.xlsx]

## Sheet: Sheet1
Pathway Enzyme	ID	FPKM (log2)	Hit_ID	Hit_Description	Protein names	E-Value	Length (bp)
AACT	TR38586|c0_g2_i3	3.7148	719989878	PREDICTED: acetyl-CoA acetyltransferase, cytosolic 1 [Nelumbo nucifera]	-	1e-48	300
	TR38586|c0_g2_i1	3.37156	720038408	PREDICTED: acetyl-CoA acetyltransferase, cytosolic 1-like isoform X1 [Nelumbo nucifera]	-	0	1389
	TR29016|c0_g1_i1	2.28096	743916751	PREDICTED: acetyl-CoA acetyltransferase, cytosolic 1-like isoform X1 [Populus euphratica]	-	3e-79	576
HMGS	TR41350|c1_g1_i5	5.2765	590677733	Hydroxymethylglutaryl-CoA synthase / HMG-CoA synthase / 3-hydroxy-3-methylglutaryl coenzyme A synthase [Theobroma cacao]	Hydroxymethylglutaryl-CoA synthase / HMG-CoA synthase / 3-hydroxy-3-methylglutaryl coenzyme A synthase	4e-64	421
	TR41350|c1_g1_i3	2.99639	643712097	hypothetical protein JCGZ_20681 [Jatropha curcas]	Uncharacterized protein	0	1201
	TR41960|c1_g2_i3	5.29094	763753375	hypothetical protein B456_003G163200 [Gossypium raimondii]	Uncharacterized protein	1e-30	345
	TR41350|c1_g1_i6	2.75702	763753375	hypothetical protein B456_003G163200 [Gossypium raimondii]	Uncharacterized protein	2e-67	657
	TR41960|c1_g1_i2	4.29131	763784964	hypothetical protein B456_008G243100 [Gossypium raimondii]	Uncharacterized protein	0	1529
HMGR	TR38116|c0_g3_i3	1.98185	1763230	3-hydroxy-3-methylglutaryl coenzyme a reductase [Camptotheca acuminata]	3-hydroxy-3-methylglutaryl coenzyme A reductase (HMG-CoA reductase) (EC 1.1.1.34)	4e-82	494
	TR6981|c0_g1_i2	0	55585878	3-hydroxy-3-methylglutaryl coenzyme A reductase [Eucommia ulmoides]	3-hydroxy-3-methylglutaryl coenzyme A reductase (HMG-CoA reductase) (EC 1.1.1.34)	2e-52	338
	TR38017|c1_g1_i1	2.88166	257781218	3-hydroxy-3-methylglutaryl coenzyme A reductase [Panax quinquefolius]	3-hydroxy-3-methylglutaryl coenzyme A reductase (HMG-CoA reductase) (EC 1.1.1.34)	8e-177	1348
	TR38116|c0_g1_i1	1.71809	566188419	hypothetical protein POPTR_0009s17090g [Populus trichocarpa]	3-hydroxy-3-methylglutaryl coenzyme A reductase (HMG-CoA reductase) (EC 1.1.1.34)	2e-35	358
	TR6981|c0_g1_i1	1.0635	643728802	hypothetical protein JCGZ_08030 [Jatropha curcas]	3-hydroxy-3-methylglutaryl coenzyme A reductase (HMG-CoA reductase) (EC 1.1.1.34)	2e-74	644
	TR24284|c0_g1_i2	1.8953	661888810	unnamed protein product [Coffea canephora]	3-hydroxy-3-methylglutaryl coenzyme A reductase (HMG-CoA reductase) (EC 1.1.1.34)	3e-59	405
	TR24284|c0_g1_i1	1.83592	661888810	unnamed protein product [Coffea canephora]	3-hydroxy-3-methylglutaryl coenzyme A reductase (HMG-CoA reductase) (EC 1.1.1.34)	6e-59	589
	TR24344|c0_g1_i1	2.44361	763780085	hypothetical protein B456_008G013000 [Gossypium raimondii]	3-hydroxy-3-methylglutaryl coenzyme A reductase (HMG-CoA reductase) (EC 1.1.1.34)	8e-117	840
	TR41624|c1_g1_i3	3.51096	297741251	unnamed protein product, partial [Vitis vinifera]	Putative uncharacterized protein	2e-113	855
	TR38017|c1_g1_i2	0	392522229	3-hydroxy-3-methylglutaryl coenzyme A reductase [Eleutherococcus senticosus]	3-hydroxy-3-methylglutaryl coenzyme A reductase	2e-44	325
	TR38017|c1_g1_i4	3.22188	392522229	3-hydroxy-3-methylglutaryl coenzyme A reductase [Eleutherococcus senticosus]	3-hydroxy-3-methylglutaryl coenzyme A reductase	1e-44	409
	TR38116|c0_g2_i1	2.74201	658027043	PREDICTED: 3-hydroxy-3-methylglutaryl-coenzyme A reductase 1-like [Malus domestica]	-	3e-21	229
	TR2404|c2_g1_i1	2.01436	659100617	PREDICTED: 3-hydroxy-3-methylglutaryl-coenzyme A reductase 1-like [Cucumis melo]	-	2e-163	968
	TR38116|c0_g3_i1	1.926	720046653	PREDICTED: 3-hydroxy-3-methylglutaryl-coenzyme A reductase 1 [Nelumbo nucifera]	-	0	2116
	TR2404|c0_g1_i1	2.5509	763744925	hypothetical protein B456_002G014700 [Gossypium raimondii]	Uncharacterized protein	4e-46	253
MVK	TR283|c0_g1_i1	1.37851	694445996	PREDICTED: mevalonate kinase [Pyrus x bretschneideri]	-	1e-51	326
	TR31030|c1_g1_i1	2.52356	702268359	PREDICTED: mevalonate kinase [Eucalyptus grandis]	Uncharacterized protein	5e-94	791
	TR14314|c0_g1_i2	1.17632	743847914	PREDICTED: phosphomevalonate kinase-like [Populus euphratica]	-	2e-41	351
	TR14314|c0_g1_i1	2.16993	743847914	PREDICTED: phosphomevalonate kinase-like [Populus euphratica]	-	1e-41	329
	TR13855|c0_g1_i1	1.81147	743847914	PREDICTED: phosphomevalonate kinase-like [Populus euphratica]	-	3e-52	385
	TR31030|c1_g2_i1	2.36737	743882503	PREDICTED: mevalonate kinase-like [Populus euphratica]	-	4e-74	715
	TR31030|c0_g1_i1	1.81558	743882503	PREDICTED: mevalonate kinase-like [Populus euphratica]	-	6e-126	1086
PMK	TR14314|c0_g1_i2	1.17632	743847914	PREDICTED: phosphomevalonate kinase-like [Populus euphratica]	-	2e-41	351
	TR14314|c0_g1_i1	2.16993	743847914	PREDICTED: phosphomevalonate kinase-like [Populus euphratica]	-	1e-41	329
	TR13855|c0_g1_i1	1.81147	743847914	PREDICTED: phosphomevalonate kinase-like [Populus euphratica]	-	3e-52	385
MVD	TR32620|c0_g1_i2	2.38405	157042753	mevalonate diphosphate decarboxylase, partial [Nicotiana langsdorffii x Nicotiana sanderae]	Mevalonate diphosphate decarboxylase (Fragment)	2e-47	320
	TR21625|c0_g1_i1	2.7137	657305015	mevalonate diphosphate decarboxylase [Astragalus membranaceus]	Mevalonate diphosphate decarboxylase	9e-51	407
DXS	TR42874|c0_g1_i2	2.7761	21435729	1-D-deoxyxylulose 5-phosphate synthase, partial [Forsythia x intermedia]	1-D-deoxyxylulose 5-phosphate synthase (Fragment)	2e-24	235
	TR42874|c0_g2_i3	2.854	255551595	1-deoxyxylulose-5-phosphate synthase, putative [Ricinus communis]	-	1e-33	386
	TR42874|c0_g2_i2	1.87971	255551595	1-deoxyxylulose-5-phosphate synthase, putative [Ricinus communis]	-	7e-48	699
	TR42901|c0_g1_i1	3.01078	567853077	hypothetical protein CICLE_v10004432mg [Citrus clementina]	Uncharacterized protein	2e-99	819
	TR42901|c0_g1_i2	3.42089	567853077	hypothetical protein CICLE_v10004432mg [Citrus clementina]	Uncharacterized protein	8e-159	1125
	TR42874|c0_g1_i1	3.88166	567853077	hypothetical protein CICLE_v10004432mg [Citrus clementina]	Uncharacterized protein	0	1904
	TR42901|c0_g1_i4	3.54226	590660566	Deoxyxylulose-5-phosphate synthase isoform 2 [Theobroma cacao]	Deoxyxylulose-5-phosphate synthase isoform 2	0	2651
	TR10985|c0_g1_i1	2.49825	643724429	hypothetical protein JCGZ_07201 [Jatropha curcas]	Uncharacterized protein	3e-25	336
	TR879|c0_g1_i1	3.15866	643724429	hypothetical protein JCGZ_07201 [Jatropha curcas]	Uncharacterized protein	8e-54	357
	TR26485|c0_g1_i1	2.17313	643724429	hypothetical protein JCGZ_07201 [Jatropha curcas]	Uncharacterized protein	9e-161	869
	TR27284|c0_g1_i1	2.53854	658033330	PREDICTED: probable 1-deoxy-D-xylulose-5-phosphate synthase, chloroplastic [Malus domestica]	-	7e-103	514
	TR27284|c1_g1_i2	0.0426443	658033330	PREDICTED: probable 1-deoxy-D-xylulose-5-phosphate synthase, chloroplastic [Malus domestica]	-	4e-111	612
	TR27284|c1_g1_i1	1.25701	658033330	PREDICTED: probable 1-deoxy-D-xylulose-5-phosphate synthase, chloroplastic [Malus domestica]	-	5e-168	907
	TR2096|c0_g2_i1	2.88557	658115670	1-deoxy-D-xylulose-5-phosphate synthase [Actinidia chinensis]	1-deoxy-D-xylulose-5-phosphate synthase (EC 2.2.1.7)	2e-48	245
	TR20041|c0_g2_i1	1.66903	658115670	1-deoxy-D-xylulose-5-phosphate synthase [Actinidia chinensis]	1-deoxy-D-xylulose-5-phosphate synthase (EC 2.2.1.7)	0	1174
	TR2096|c2_g1_i1	3.8166	658115670	1-deoxy-D-xylulose-5-phosphate synthase [Actinidia chinensis]	1-deoxy-D-xylulose-5-phosphate synthase (EC 2.2.1.7)	1e-122	704
	TR2599|c0_g1_i1	2.83188	658115670	1-deoxy-D-xylulose-5-phosphate synthase [Actinidia chinensis]	1-deoxy-D-xylulose-5-phosphate synthase (EC 2.2.1.7)	0	1355
	TR41444|c2_g8_i1	0.887525	702296941	PREDICTED: probable 1-deoxy-D-xylulose-5-phosphate synthase, chloroplastic [Eucalyptus grandis]	Uncharacterized protein	2e-52	449
	TR12224|c0_g1_i1	1.91073	763754794	hypothetical protein B456_004G030800 [Gossypium raimondii]	Uncharacterized protein	7e-63	346
DXR	TR40830|c0_g3_i1	0.356144	91241600	1-deoxy-D-xylulose 5-phosphate reductoisomerase [Hevea brasiliensis]	1-deoxy-D-xylulose 5-phosphate reductoisomerase (Putative 1-deoxy-D-xylulose 5-phosphate reductoisomerase)	8e-79	603
	TR40839|c0_g2_i5	3.53978	225457034	PREDICTED: 1-deoxy-D-xylulose 5-phosphate reductoisomerase, chloroplastic [Vitis vinifera]	Putative uncharacterized protein	0	1558
	TR11904|c0_g1_i1	5.14405	393702101	1-deoxy-D-xylulose-5-phosphate reductoisomerase, partial [Micromeria inodora]	1-deoxy-D-xylulose-5-phosphate reductoisomerase (Fragment)	5e-46	230
	TR15818|c0_g1_i1	4.39849	470125915	PREDICTED: 1-deoxy-D-xylulose 5-phosphate reductoisomerase, chloroplastic [Fragaria vesca subsp. vesca]	-	3e-29	380
	TR40839|c0_g2_i6	4.07039	685323394	PREDICTED: 1-deoxy-D-xylulose 5-phosphate reductoisomerase, chloroplastic [Brassica rapa]	-	3e-108	611
	TR40839|c0_g2_i3	4.93546	685323394	PREDICTED: 1-deoxy-D-xylulose 5-phosphate reductoisomerase, chloroplastic [Brassica rapa]	-	0	1187
	TR40839|c0_g2_i2	4.78084	747051524	PREDICTED: 1-deoxy-D-xylulose 5-phosphate reductoisomerase, chloroplastic [Sesamum indicum]	-	9e-54	335
	TR2045|c0_g1_i2	1.26903	923901409	PREDICTED: 1-deoxy-D-xylulose 5-phosphate reductoisomerase, chloroplastic-like [Brassica napus]	-	8e-35	326
MCT	TR34691|c0_g1_i1	2.60881	719988284	PREDICTED: 2-C-methyl-D-erythritol 4-phosphate cytidylyltransferase, chloroplastic [Nelumbo nucifera]	-	5e-91	871
	TR34316|c0_g1_i1	3.81558	719988284	PREDICTED: 2-C-methyl-D-erythritol 4-phosphate cytidylyltransferase, chloroplastic [Nelumbo nucifera]	-	4e-116	1154
	TR34316|c0_g1_i3	2.97636	743849315	PREDICTED: 2-C-methyl-D-erythritol 4-phosphate cytidylyltransferase, chloroplastic isoform X1 [Populus euphratica]	-	3e-37	379
CMK	TR41854|c0_g1_i1	2.33628	255564440	PREDICTED: 4-diphosphocytidyl-2-C-methyl-D-erythritol kinase, chloroplastic [Ricinus communis]	4-diphosphocytidyl-2-C-methyl-d-erythritol kinase, putative (EC 2.7.1.148)	5e-146	1514
	TR41854|c0_g2_i1	0	643725498	hypothetical protein JCGZ_11087 [Jatropha curcas]	Uncharacterized protein	1e-27	256
	TR41038|c0_g1_i1	4.31034	643725498	hypothetical protein JCGZ_11087 [Jatropha curcas]	Uncharacterized protein	8e-55	450
	TR41038|c0_g1_i7	3.42223	643725498	hypothetical protein JCGZ_11087 [Jatropha curcas]	Uncharacterized protein	2e-80	661
	TR41854|c0_g1_i4	3.46074	657392433	4-diphosphocytidyl-2-C-methyl-D-erythritol kinase [Medicago truncatula]	4-diphosphocytidyl-2-C-methyl-D-erythritol kinase (Uncharacterized protein)	2e-17	425
	TR41854|c0_g1_i2	1.58976	657392433	4-diphosphocytidyl-2-C-methyl-D-erythritol kinase [Medicago truncatula]	4-diphosphocytidyl-2-C-methyl-D-erythritol kinase (Uncharacterized protein)	2e-45	577
MDS	TR35198|c1_g1_i1	3.16189	593790984	hypothetical protein PHAVU_002G159900g [Phaseolus vulgaris]	2-C-methyl-D-erythritol 2,4-cyclodiphosphate synthase (EC 4.6.1.12)	1e-29	416
	TR35198|c1_g2_i2	4.45352	703160811	2-C-methyl-D-erythritol 2,4-cyclodiphosphate synthase [Morus notabilis]	2-C-methyl-D-erythritol 2,4-cyclodiphosphate synthase (EC 4.6.1.12)	1e-80	597
	TR35198|c0_g1_i4	5.75649	703160811	2-C-methyl-D-erythritol 2,4-cyclodiphosphate synthase [Morus notabilis]	2-C-methyl-D-erythritol 2,4-cyclodiphosphate synthase (EC 4.6.1.12)	3e-91	935
HDS	TR28451|c0_g1_i1	3.47897	45737901	(E)-4-hydroxy-3-methylbut-2-enyl diphosphate synthase, partial [Nicotiana benthamiana]	(E)-4-hydroxy-3-methylbut-2-enyl diphosphate synthase (Fragment)	5e-63	388
	TR18952|c0_g1_i1	4.33485	377648358	4-hydroxy-3-methylbut-2-enyl diphosphate synthase, partial [Mitragyna speciosa]	4-hydroxy-3-methylbut-2-enyl diphosphate synthase (Fragment)	1e-49	243
	TR25266|c0_g1_i2	5.15218	590590399	4-hydroxy-3-methylbut-2-enyl diphosphate synthase isoform 1 [Theobroma cacao]	4-hydroxy-3-methylbut-2-enyl diphosphate synthase isoform 1	1e-41	263
	TR26795|c0_g2_i1	3.9982	590590399	4-hydroxy-3-methylbut-2-enyl diphosphate synthase isoform 1 [Theobroma cacao]	4-hydroxy-3-methylbut-2-enyl diphosphate synthase isoform 1	6e-77	414
	TR25266|c0_g1_i1	2.72247	590590399	4-hydroxy-3-methylbut-2-enyl diphosphate synthase isoform 1 [Theobroma cacao]	4-hydroxy-3-methylbut-2-enyl diphosphate synthase isoform 1	5e-45	330
HDR	TR42713|c0_g4_i1	0	571492048	PREDICTED: 4-hydroxy-3-methylbut-2-enyl diphosphate reductase, chloroplastic [Glycine max]	Uncharacterized protein	3e-49	293
	TR42510|c2_g1_i3	4.13586	571492048	PREDICTED: 4-hydroxy-3-methylbut-2-enyl diphosphate reductase, chloroplastic [Glycine max]	Uncharacterized protein	3e-69	625
	TR42713|c0_g4_i2	5.59126	571492048	PREDICTED: 4-hydroxy-3-methylbut-2-enyl diphosphate reductase, chloroplastic [Glycine max]	Uncharacterized protein	5e-77	478
	TR42713|c0_g5_i1	5.85997	571492048	PREDICTED: 4-hydroxy-3-methylbut-2-enyl diphosphate reductase, chloroplastic [Glycine max]	Uncharacterized protein	4e-110	642
	TR42840|c0_g2_i1	0.807355	694400413	PREDICTED: 4-hydroxy-3-methylbut-2-enyl diphosphate reductase, chloroplastic [Pyrus x bretschneideri]	-	7e-27	229
	TR42840|c1_g3_i1	3.92884	694400413	PREDICTED: 4-hydroxy-3-methylbut-2-enyl diphosphate reductase, chloroplastic [Pyrus x bretschneideri]	-	8e-37	357
	TR42510|c2_g4_i2	3.61706	702463021	PREDICTED: 4-hydroxy-3-methylbut-2-enyl diphosphate reductase, chloroplastic [Eucalyptus grandis]	Uncharacterized protein	1e-43	288
	TR42510|c2_g4_i1	5.87529	702463021	PREDICTED: 4-hydroxy-3-methylbut-2-enyl diphosphate reductase, chloroplastic [Eucalyptus grandis]	Uncharacterized protein	2e-64	393
	TR7005|c0_g1_i1	6.78581	702463021	PREDICTED: 4-hydroxy-3-methylbut-2-enyl diphosphate reductase, chloroplastic [Eucalyptus grandis]	Uncharacterized protein	1e-105	533
	TR42510|c2_g1_i5	5.77004	703097851	4-hydroxy-3-methylbut-2-enyl diphosphate reductase [Morus notabilis]	4-hydroxy-3-methylbut-2-enyl diphosphate reductase	5e-43	269
	TR30195|c0_g1_i1	2.02857	703097851	4-hydroxy-3-methylbut-2-enyl diphosphate reductase [Morus notabilis]	4-hydroxy-3-methylbut-2-enyl diphosphate reductase	3e-63	516
	TR42510|c1_g1_i1	4.44956	764523820	PREDICTED: 4-hydroxy-3-methylbut-2-enyl diphosphate reductase, chloroplastic [Fragaria vesca subsp. vesca]	-	6e-36	315
IDI	TR26491|c0_g1_i1	4.36317	164604982	isopentenyl-diphosphate Delta-isomerase [Hevea brasiliensis]	Isopentenyl-diphosphate Delta-isomerase (EC 5.3.3.2)	7e-66	387
	TR37951|c0_g2_i1	4.8475	343466167	isopentenyl diphosphate isomerase [Siraitia grosvenorii]	Isopentenyl diphosphate isomerase (EC 5.3.3.2)	5e-129	925
	TR13843|c0_g1_i1	3.9486	449442667	PREDICTED: isopentenyl-diphosphate Delta-isomerase I [Cucumis sativus]	Uncharacterized protein	1e-56	264
	TR37951|c1_g2_i1	0	658020739	PREDICTED: isopentenyl-diphosphate Delta-isomerase I [Malus domestica]	-	3e-74	455
	TR37951|c0_g2_i2	2.70708	658040515	PREDICTED: isopentenyl-diphosphate Delta-isomerase I [Malus domestica]	-	4e-75	639
GPPS	TR39623|c1_g1_i4	1.03562	666422590	geranyl diphosphate synthase 2 [Azadirachta indica]	Geranyl diphosphate synthase 2	2e-146	1279
	TR39623|c1_g1_i7	2.52105	666422590	geranyl diphosphate synthase 2 [Azadirachta indica]	Geranyl diphosphate synthase 2	1e-54	651
	TR42158|c0_g3_i2	4.62234	700206963	Geranyl diphosphate synthase large subunit [Cucumis sativus]	Geranyl diphosphate synthase large subunit	6e-91	664
FPPS	TR37345|c0_g1_i2	2.79077	449463374	PREDICTED: farnesyl pyrophosphate synthase 1-like [Cucumis sativus]	Uncharacterized protein	3e-93	688
	TR14275|c0_g1_i1	2.04264	657305027	farnesyl diphosphate synthase [Astragalus membranaceus]	Farnesyl diphosphate synthase	2e-56	317
	TR25748|c0_g1_i1	1.68257	291585672	farnesyl-diphosphate synthase [Glycyrrhiza uralensis]	Farnesyl-diphosphate synthase	2e-128	728
	TR33679|c0_g1_i1	3.0268	291585672	farnesyl-diphosphate synthase [Glycyrrhiza uralensis]	Farnesyl-diphosphate synthase	8e-155	719
GGPPS	TR41684|c1_g2_i3	5.66505	157965847	geranylgeranyl diphosphate synthase [Corylus avellana]	Geranylgeranyl diphosphate synthase	1e-154	1607
	TR38476|c0_g5_i1	2.65764	255577858	PREDICTED: heterodimeric geranylgeranyl pyrophosphate synthase small subunit, chloroplastic [Ricinus communis]	Geranyl geranyl pyrophosphate synthase, putative (EC 1.3.1.74)	2e-30	298
	TR38476|c0_g1_i1	5.16832	255577858	PREDICTED: heterodimeric geranylgeranyl pyrophosphate synthase small subunit, chloroplastic [Ricinus communis]	Geranyl geranyl pyrophosphate synthase, putative (EC 1.3.1.74)	2e-85	543
	TR38476|c0_g2_i5	4.66448	255577858	PREDICTED: heterodimeric geranylgeranyl pyrophosphate synthase small subunit, chloroplastic [Ricinus communis]	Geranyl geranyl pyrophosphate synthase, putative (EC 1.3.1.74)	1e-140	1051
	TR39582|c0_g1_i2	1.75702	255578548	PREDICTED: solanesyl diphosphate synthase 3, chloroplastic/mitochondrial isoform X1 [Ricinus communis]	Geranylgeranyl pyrophosphate synthase, putative (EC 2.5.1.30)	5e-124	1161
	TR39582|c0_g1_i3	2.58256	255578548	PREDICTED: solanesyl diphosphate synthase 3, chloroplastic/mitochondrial isoform X1 [Ricinus communis]	Geranylgeranyl pyrophosphate synthase, putative (EC 2.5.1.30)	7e-126	1123
	TR39582|c0_g1_i4	0.992768	255578548	PREDICTED: solanesyl diphosphate synthase 3, chloroplastic/mitochondrial isoform X1 [Ricinus communis]	Geranylgeranyl pyrophosphate synthase, putative (EC 2.5.1.30)	2e-164	1514
	TR32678|c0_g1_i2	0	255583629	PREDICTED: heterodimeric geranylgeranyl pyrophosphate synthase small subunit, chloroplastic [Ricinus communis]	Geranyl geranyl pyrophosphate synthase, putative (EC 2.5.1.29)	5e-21	279
	TR41684|c1_g2_i1	5.79181	510379497	geranylgeranyl pyrophosphate synthase [Cucumis melo]	Geranylgeranyl pyrophosphate synthase	4e-144	1153
	TR42158|c0_g3_i4	5.94509	510379497	geranylgeranyl pyrophosphate synthase [Cucumis melo]	Geranylgeranyl pyrophosphate synthase	4e-147	1198
	TR38476|c0_g2_i1	5.84222	566187928	geranylgeranyl pyrophosphate synthase family protein [Populus trichocarpa]	Geranylgeranyl pyrophosphate synthase family protein	7e-32	359
	TR38476|c0_g2_i2	6.80051	566187928	geranylgeranyl pyrophosphate synthase family protein [Populus trichocarpa]	Geranylgeranyl pyrophosphate synthase family protein	5e-72	500
	TR38816|c0_g8_i1	5.74039	566187928	geranylgeranyl pyrophosphate synthase family protein [Populus trichocarpa]	Geranylgeranyl pyrophosphate synthase family protein	9e-122	750
	TR39623|c1_g1_i3	2.65306	657389864	geranylgeranyl pyrophosphate synthase [Medicago truncatula]	Geranylgeranyl pyrophosphate synthase (Uncharacterized protein)	3e-34	303
	TR41684|c1_g1_i1	5.41886	659116084	PREDICTED: geranylgeranyl pyrophosphate synthase, chloroplastic [Cucumis melo]	-	2e-31	224
	TR38816|c0_g8_i5	4.05224	747090518	PREDICTED: heterodimeric geranylgeranyl pyrophosphate synthase small subunit, chloroplastic [Sesamum indicum]	-	1e-68	411
	TR3713|c0_g1_i3	0	826137410	chloroplast heterodimeric geranylgeranyl pyrophosphate synthase small subunit [Paeonia lactiflora]	Chloroplast heterodimeric geranylgeranyl pyrophosphate synthase small subunit	5e-39	667
	TR32678|c0_g1_i1	4.34199	826137410	chloroplast heterodimeric geranylgeranyl pyrophosphate synthase small subunit [Paeonia lactiflora]	Chloroplast heterodimeric geranylgeranyl pyrophosphate synthase small subunit	1e-61	1035
MTPS	TR1029|c0_g1_i1	2.96	313755430	(E)-beta-ocimene/myrcene synthase [Vitis vinifera]	(E)-beta-ocimene/myrcene synthase	3e-66	483
	TR14461|c0_g1_i1	4.37	313755452	geraniol synthase [Vitis vinifera]	geraniol synthase	5e-57	533
	TR11155|c0_g1_i1	11.87	703076063	Myrcene synthase [Morus notabilis]	Myrcene synthase	4e-39	274
	TR18353|c0_g1_i1	3.7	703067625	Myrcene synthase [Morus notabilis]	Myrcene synthase	9e-64	455
	TR15130|c1_g2_i1	1.81	1009128137	Select seq ref|XP_015881067.1| PREDICTED: myrcene synthase, chloroplastic-like [Ziziphus jujuba]	PREDICTED: myrcene synthase, chloroplastic-like	8e-84	593
	TR15130|c1_g1_i1	2.31	313755430	(E)-beta-ocimene/myrcene synthase [Vitis vinifera]	(E)-beta-ocimene/myrcene synthase	7e-141	883
	TR3444|c1_g1_i1	0.71	433288607	(E)-beta-ocimene synthase [Malus domestica]	(E)-beta-ocimene synthase	1e-33	421
	TR41127|c1_g2_i1	4.49	433288607	(E)-beta-ocimene synthase [Malus domestica]	(E)-beta-ocimene synthase	1e-63	595
	TR41127|c1_g2_i3	3.91	164653234	beta-ocimene synthase [Phaseolus lunatus]	beta-ocimene synthase	5e-84	821
	TR41127|c1_g2_i2	11.53	164653234	beta-ocimene synthase [Phaseolus lunatus]	beta-ocimene synthase	3e-140	1490
	TR17010|c0_g1_i1	2.63	1004530758	linalool synthase [Camellia saluenensis]	linalool synthase	1e-39	514
	TR294|c0_g1_i1	4.22	575403081	geraniol synthase, partial [Rosa rugosa]	geraniol synthase, partial	5e-42	381
	TR3444|c1_g1_i3	3.28	433288607	(E)-beta-ocimene synthase [Malus domestica]	(E)-beta-ocimene synthase	5e-169	1510
	TR36886|c0_g1_i2	1.15	433288607	Select seq gb|AGB14628.1| (E)-beta-ocimene synthase [Malus domestica]	(E)-beta-ocimene synthase	2e-138	1355
	TR41127|c1_g4_i1	2.88	685505215	limonene synthase [Eleutherococcus trifoliatus]	limonene synthase	1e-32	678
	TR36886|c0_g1_i3	11.75	433288607	Select seq gb|AGB14628.1| (E)-beta-ocimene synthase [Malus domestica]	(E)-beta-ocimene synthase	0	1944
	TR27342|c0_g1_i1	2.85	121490210	pinene synthase [Quercus ilex]	pinene synthase	1e-38	625
	TR40467|c0_g1_i7	0	313755444	(3S)-linalool/(E)-nerolidol /(E,E)-geranyl linalool synthase [Vitis vinifera]	(3S)-linalool/(E)-nerolidol /(E,E)-geranyl linalool synthase	3e-100	1035
	TR39982|c0_g1_i6	0.2	526117934	(3S,6E)-nerolidol synthase 1, chloroplastic-like [Vitis vinifera]	(3S)-linalool/(E)-nerolidol /(E,E)-geranyl linalool synthase	1e-91	1069
	TR40467|c0_g1_i4	2.62	526117934	(3S,6E)-nerolidol synthase 1, chloroplastic-like [Vitis vinifera]	(3S)-linalool/(E)-nerolidol /(E,E)-geranyl linalool synthase	8e-166	1911
STPS	TR4619|c0_g1_i1	13.65	225461479	PREDICTED: (-)-germacrene D synthase [Vitis vinifera]	PREDICTED: (-)-germacrene D synthase	4e-98	765
	TR39416|c0_g1_i3	7.62	225461479	PREDICTED: (-)-germacrene D synthase [Vitis vinifera]	PREDICTED: (-)-germacrene D synthase	6e-122	1319
	TR39416|c1_g1_i3	8.43	526118194	(-)-germacrene D synthase [Vitis vinifera]	(-)-germacrene D synthase	6e-166	1900
	TR9313|c0_g1_i1	4.55	568827181	PREDICTED: (3S,6E)-nerolidol synthase 1 [Citrus sinensis]	PREDICTED: (3S,6E)-nerolidol synthase 1	4e-107	901
	TR4441|c0_g1_i1	4.52	1012325339	(+)-delta-cadinene synthase isozyme C2 [Cajanus cajan]	(+)-delta-cadinene synthase isozyme C2	9e-38	286
	TR6211|c0_g1_i1	7.69	703106757	(3S,6E)-nerolidol synthase 1 [Morus notabilis]	(3S,6E)-nerolidol synthase 1	9e-20	257
DTPS	TR31285|c0_g1_i2	4.54	224066499	ent-kaurene synthase A family protein [Populus trichocarpa]	ent-kaurene synthase A family protein	2e-44	628
	TR32675|c0_g2_i2	1.88	255559426	PREDICTED: ent-copalyl diphosphate synthase, chloroplastic [Ricinus communis]	PREDICTED: ent-copalyl diphosphate synthase, chloroplastic	3e-95	595
	TR32675|c1_g1_i1	3.93	255559426	PREDICTED: ent-copalyl diphosphate synthase, chloroplastic [Ricinus communis]	PREDICTED: ent-copalyl diphosphate synthase, chloroplastic	1e-106	813
	TR4806|c0_g1_i1	2.72	333394167	ent-kaurene synthase [Castanea mollissima]	ent-kaurene synthase	1e-38	344
	TR39416|c1_g1_i4	1.66	397529239	casbene synthase [Jatropha curcas]	casbene synthase	6e-99	1074
	TR30074|c0_g1_i1	6.8	1009148727	PREDICTED: ent-copalyl diphosphate synthase, chloroplastic-like [Ziziphus jujuba]	PREDICTED: ent-copalyl diphosphate synthase, chloroplastic-like	3e-34	467
	TR4884|c0_g1_i1	9.14	590613708	Ent-kaurene synthase No1, putative [Theobroma cacao]	Ent-kaurene synthase No1, putative	2e-17	224
	TR32675|c1_g2_i1	8.8	590717335	Copalyl diphosphate synthase [Theobroma cacao]	Copalyl diphosphate synthase	5e-27	283
	TR30074|c0_g3_i1	7.46	802791514	PREDICTED: ent-copalyl diphosphate synthase, chloroplastic [Jatropha curcas]	PREDICTED: ent-copalyl diphosphate synthase, chloroplastic	3e-14	254
	TR4879|c0_g1_i1	2.64	345114178	ent-kaurene synthase [Pyrus communis]	ent-kaurene synthase	3e-74	538
	TR3444|c0_g1_i1	6.58	433288607	(E)-beta-ocimene synthase [Malus domestica]	(E)-beta-ocimene synthase	1e-40	626

## Sheet: Sheet2
Contigs with ≥ 5 Log2 FPKM
	ID	FPKM (log2)	Hit_ID	Hit_Description
	TR38476|c0_g2_i2	6.80051	566187928	geranylgeranyl pyrophosphate synthase family protein [Populus trichocarpa]
	TR7005|c0_g1_i1	6.78581	702463021	PREDICTED: 4-hydroxy-3-methylbut-2-enyl diphosphate reductase, chloroplastic [Eucalyptus grandis]
	TR42158|c0_g3_i4	5.94509	510379497	geranylgeranyl pyrophosphate synthase [Cucumis melo]
	TR42510|c2_g4_i1	5.87529	702463021	PREDICTED: 4-hydroxy-3-methylbut-2-enyl diphosphate reductase, chloroplastic [Eucalyptus grandis]
	TR42713|c0_g5_i1	5.85997	571492048	PREDICTED: 4-hydroxy-3-methylbut-2-enyl diphosphate reductase, chloroplastic [Glycine max]
	TR38476|c0_g2_i1	5.84222	566187928	geranylgeranyl pyrophosphate synthase family protein [Populus trichocarpa]
	TR41684|c1_g2_i1	5.79181	510379497	geranylgeranyl pyrophosphate synthase [Cucumis melo]
	TR42510|c2_g1_i5	5.77004	703097851	4-hydroxy-3-methylbut-2-enyl diphosphate reductase [Morus notabilis]
	TR35198|c0_g1_i4	5.75649	703160811	2-C-methyl-D-erythritol 2,4-cyclodiphosphate synthase [Morus notabilis]
	TR38816|c0_g8_i1	5.74039	566187928	geranylgeranyl pyrophosphate synthase family protein [Populus trichocarpa]
	TR41684|c1_g2_i3	5.66505	157965847	geranylgeranyl diphosphate synthase [Corylus avellana]
	TR42713|c0_g4_i2	5.59126	571492048	PREDICTED: 4-hydroxy-3-methylbut-2-enyl diphosphate reductase, chloroplastic [Glycine max]
	TR41684|c1_g1_i1	5.41886	659116084	PREDICTED: geranylgeranyl pyrophosphate synthase, chloroplastic [Cucumis melo]
	TR41960|c1_g2_i3	5.29094	763753375	hypothetical protein B456_003G163200 [Gossypium raimondii]
	TR41350|c1_g1_i5	5.2765	590677733	Hydroxymethylglutaryl-CoA synthase / HMG-CoA synthase / 3-hydroxy-3-methylglutaryl coenzyme A synthase [Theobroma cacao]
	TR38476|c0_g1_i1	5.16832	255577858	PREDICTED: heterodimeric geranylgeranyl pyrophosphate synthase small subunit, chloroplastic [Ricinus communis]
	TR25266|c0_g1_i2	5.15218	590590399	4-hydroxy-3-methylbut-2-enyl diphosphate synthase isoform 1 [Theobroma cacao]
	TR11904|c0_g1_i1	5.14405	393702101	1-deoxy-D-xylulose-5-phosphate reductoisomerase, partial [Micromeria inodora]
