# Supplementary material for: De novo transcriptome analysis of rose-scented geranium provides insights into the metabolic specificity of terpene and tartaric acid biosynthesis
Source: BMC Genomics. 2017 Jan 13;18:74. doi: 10.1186/s12864-016-3437-0 (PMC5234130; doi:10.1186/s12864-016-3437-0)
Supplement: Additional file 7: — Details of rose-scented geranium transcripts related with the enzymes involved in ascorbic acid and tartaric acid biosynthesis. (XLSX 1501 kb) [file 12864_2016_3437_MOESM7_ESM.xlsx]

## Sheet: Sheet1
Pathway Enzymes	Contig ID	FPKM (log 2)	Subject ID	Description	E-Value	Length (bp)
Hexokinase	TR37525|c1_g1_i2	2.75916	629114924	hypothetical protein EUGRSUZ_C00956 [Eucalyptus grandis]	2e-44	359
	TR7646|c1_g1_i5	2.73769	702251227	PREDICTED: ATP-dependent 6-phosphofructokinase 4, chloroplastic [Eucalyptus grandis]	0	1916
	TR8692|c0_g1_i1	2.58496	702319789	PREDICTED: ATP-dependent 6-phosphofructokinase 2 [Eucalyptus grandis]	1e-26	277
	TR25040|c0_g1_i1	2.21723	702319789	PREDICTED: ATP-dependent 6-phosphofructokinase 2 [Eucalyptus grandis]	1e-102	742
	TR28926|c1_g1_i1	2.67356	702319789	PREDICTED: ATP-dependent 6-phosphofructokinase 2 [Eucalyptus grandis]	1e-151	893
	TR7226|c1_g1_i1	1.83188	703063210	6-phosphofructokinase 3 [Morus notabilis]	0	869
	TR37525|c1_g1_i1	2.98914	763787325	hypothetical protein B456_009G029100 [Gossypium raimondii]	0	1965
	TR36101|c1_g1_i3	1.24489	763798668	hypothetical protein B456_010G103900 [Gossypium raimondii]	0	1550
	TR24349|c0_g1_i1	4.85549	224143653	Hexokinase 1 family protein [Populus trichocarpa]	3e-69	403
	TR41882|c0_g2_i4	3.73335	224143653	Hexokinase 1 family protein [Populus trichocarpa]	0	1266
	TR41882|c0_g2_i2	0.790772	356520703	PREDICTED: hexokinase-1-like [Glycine max]	3e-38	307
	TR17885|c0_g1_i1	2.35332	398363581	hexokinase [Actinidia chinensis]	5e-50	335
	TR41882|c0_g2_i3	3.98732	470102066	PREDICTED: hexokinase-1 [Fragaria vesca subsp. vesca]	1e-113	748
	TR24777|c1_g1_i1	1.81147	567907779	hypothetical protein CICLE_v10014962mg [Citrus clementina]	2e-42	332
	TR21956|c0_g1_i1	2.74416	629511595	hexokinase [Manihot esculenta]	2e-65	381
	TR9095|c0_g1_i1	3.01078	641831369	hypothetical protein CISIN_1g0104562mg, partial [Citrus sinensis]	1e-30	234
	TR42096|c1_g2_i3	4.62117	641847705	hypothetical protein CISIN_1g010895mg [Citrus sinensis]	1e-161	996
	TR32065|c1_g1_i3	2.61353	641847706	hypothetical protein CISIN_1g010895mg [Citrus sinensis]	2e-19	258
	TR42096|c1_g1_i3	3.64501	641847714	hypothetical protein CISIN_1g010895mg [Citrus sinensis]	2e-32	266
	TR27560|c0_g1_i1	3.88362	641847714	hypothetical protein CISIN_1g010895mg [Citrus sinensis]	6e-80	429
	TR42096|c1_g1_i2	3.08746	645274740	PREDICTED: hexokinase-1 [Prunus mume]	5e-80	877
	TR1124|c0_g1_i1	2.37851	697144401	PREDICTED: hexokinase-2, chloroplastic [Nicotiana tomentosiformis]	8e-30	313
	TR42096|c1_g2_i1	3.59335	743939921	PREDICTED: hexokinase-1-like [Populus euphratica]	2e-100	585
	TR24777|c0_g1_i1	2.37295	763816677	hypothetical protein B456_013G251900 [Gossypium raimondii]	3e-51	314
Glucose-6-phosphate isomerase	TR41713|c1_g1_i1	3.13093	659088374	PREDICTED: glucose-6-phosphate isomerase 1, chloroplastic [Cucumis melo]	1e-54	620
	TR41713|c2_g2_i1	4.38612	659088374	PREDICTED: glucose-6-phosphate isomerase 1, chloroplastic [Cucumis melo]	0	1888
	TR40007|c0_g1_i2	1.76553	225458305	PREDICTED: glucose-6-phosphate isomerase, cytosolic [Vitis vinifera]	0	1174
	TR37201|c0_g1_i2	4.79181	586683331	PREDICTED: glucose-6-phosphate isomerase 1, chloroplastic [Amborella trichopoda]	0	1815
	TR40007|c0_g1_i3	2.0635	593268822	hypothetical protein PHAVU_009G057500g [Phaseolus vulgaris]	2e-38	256
	TR40007|c0_g1_i7	4.83895	596121692	hypothetical protein PRUPE_ppa003512mg [Prunus persica]	3e-58	336
	TR40007|c0_g1_i6	0	763747075	hypothetical protein B456_002G128400 [Gossypium raimondii]	7e-113	734
	TR40007|c0_g1_i5	0	763747075	hypothetical protein B456_002G128400 [Gossypium raimondii]	3e-78	534
Mannose-6-phosphate isomerase	TR41535|c1_g2_i2	2.38405	255581330	mannose-6-phosphate isomerase, putative [Ricinus communis]	2e-49	469
	TR12005|c0_g1_i1	0.669027	449531838	PREDICTED: mannose-6-phosphate isomerase 2-like, partial [Cucumis sativus]	2e-70	451
	TR41535|c1_g2_i5	3.89627	566171585	hypothetical protein POPTR_0005s15560g [Populus trichocarpa]	9e-66	653
	TR41301|c0_g1_i6	2.94486	643723380	hypothetical protein JCGZ_12990 [Jatropha curcas]	3e-58	591
	TR41535|c1_g2_i6	2.84599	643723380	hypothetical protein JCGZ_12990 [Jatropha curcas]	2e-115	909
	TR41535|c1_g2_i3	1.76977	643723380	hypothetical protein JCGZ_12990 [Jatropha curcas]	1e-140	1160
	TR41301|c0_g1_i2	0	643723380	hypothetical protein JCGZ_12990 [Jatropha curcas]	0	1711
	TR41535|c1_g3_i1	3.42089	743875965	PREDICTED: mannose-6-phosphate isomerase 1-like [Populus euphratica]	4e-19	300
Phosphomannomutase	TR35577|c0_g1_i1	5.82146	590722365	Phosphomannomutase [Theobroma cacao]	8e-125	982
	TR42951|c0_g1_i1	5.46434	255573758	PREDICTED: phosphomannomutase/phosphoglucomutase [Ricinus communis]	1e-28	291
	TR42982|c0_g3_i1	5.19771	255573758	PREDICTED: phosphomannomutase/phosphoglucomutase [Ricinus communis]	0	1290
	TR42951|c0_g2_i2	5.41853	255573758	PREDICTED: phosphomannomutase/phosphoglucomutase [Ricinus communis]	0	2583
	TR42951|c0_g2_i1	4.29131	356576034	PREDICTED: phosphomannomutase/phosphoglucomutase [Glycine max]	6e-104	628
	TR42982|c0_g3_i2	5.5552	356576034	PREDICTED: phosphomannomutase/phosphoglucomutase [Glycine max]	2e-172	1010
	TR39951|c0_g1_i2	3.28836	571568535	PREDICTED: phosphomannomutase/phosphoglucomutase-like isoform X2 [Glycine max]	8e-100	784
GDP-Mannose pyrophosphorylase	TR2699|c0_g1_i1	0	697651840	GDP-mannose pyrophosphorylase, partial [Moringa oleifera]	5e-80	447
	TR2165|c0_g1_i1	4.84097	697651840	GDP-mannose pyrophosphorylase, partial [Moringa oleifera]	5e-131	656
	TR40408|c0_g1_i2	4.67638	697651840	GDP-mannose pyrophosphorylase, partial [Moringa oleifera]	4e-98	795
	TR38157|c0_g3_i1	6.94732	94962375	putative GDP-mannose pyrophosphorylase [Linum usitatissimum]	3e-106	631
GDP-Mannose-3′,5′-epimerase	TR36859|c1_g2_i2	6.6314	225432858	PREDICTED: GDP-mannose 3,5-epimerase 2 isoform X2 [Vitis vinifera]	7e-129	630
	TR36859|c0_g1_i1	4.41481	568866789	PREDICTED: GDP-mannose 3,5-epimerase 1-like [Citrus sinensis]	8e-47	225
	TR36859|c1_g2_i3	7.01156	586677316	PREDICTED: GDP-mannose 3,5-epimerase 1 [Amborella trichopoda]	6e-110	479
	TR38115|c3_g2_i1	2.96717	703121302	GDP-mannose 3,5-epimerase 1 [Morus notabilis]	5e-90	570
	TR36859|c1_g2_i5	5.68958	720058302	PREDICTED: GDP-mannose 3,5-epimerase 2 [Nelumbo nucifera]	0	1369
	TR38572|c1_g1_i1	7.63212	743760251	PREDICTED: GDP-mannose 3,5-epimerase 2-like [Elaeis guineensis]	4e-83	443
GDP-L-Galactose phosphorylase	TR39136|c0_g1_i3	1.05658	225444061	PREDICTED: GDP-L-galactose phosphorylase 1-like isoform X2 [Vitis vinifera]	1e-100	1077
	TR39546|c0_g1_i2	2.5656	225444061	PREDICTED: GDP-L-galactose phosphorylase 1-like isoform X2 [Vitis vinifera]	8e-99	1221
	TR39136|c0_g1_i2	2.44095	225444061	PREDICTED: GDP-L-galactose phosphorylase 1-like isoform X2 [Vitis vinifera]	2e-117	1691
	TR24979|c0_g1_i1	7.06026	514054500	GDP-L-galactose phosphorylase [Actinidia eriantha]	9e-38	322
	TR6700|c0_g1_i1	4.75969	514996301	GDP-L-galactose phosphorylase, partial [Rosa roxburghii]	3e-46	250
	TR17892|c0_g1_i1	5.93026	514996301	GDP-L-galactose phosphorylase, partial [Rosa roxburghii]	6e-63	319
	TR23456|c0_g1_i1	6.00495	645241230	PREDICTED: GDP-L-galactose phosphorylase 1 [Prunus mume]	1e-24	226
L-Galactose-1-phosphate phosphatase	TR6621|c0_g1_i1	2.62059	662706534	L-galactose-1-phosphate phosphatase [Ziziphus jujuba]	8e-46	273
	TR37795|c2_g1_i2	2.61353	662706534	L-galactose-1-phosphate phosphatase [Ziziphus jujuba]	9e-64	689
L-Galactose dehydrogenase	TR12033|c0_g1_i1	3.18269	566252913	hypothetical protein POPTR_1820s002001g, partial [Populus trichocarpa]	1e-32	231
	TR35180|c0_g1_i5	2.56071	703121332	hypothetical protein L484_024589 [Morus notabilis]	8e-75	475
	TR35180|c0_g1_i4	3.50716	595825890	hypothetical protein PRUPE_ppa008094mg [Prunus persica]	1e-159	1257
	TR35180|c0_g1_i1	3.07382	595825890	hypothetical protein PRUPE_ppa008094mg [Prunus persica]	4e-159	1369
	TR35372|c1_g1_i1	4.83845	296083662	unnamed protein product, partial [Vitis vinifera]	2e-171	1475
	TR35372|c0_g1_i3	3.53854	296083662	unnamed protein product, partial [Vitis vinifera]	1e-101	793
	TR36456|c0_g1_i1	0	763814054	hypothetical protein B456_013G121000 [Gossypium raimondii]	5e-87	504
	TR38237|c0_g1_i6	4.01436	763780709	hypothetical protein B456_008G042900 [Gossypium raimondii]	2e-84	628
	TR38237|c0_g1_i3	4.78869	643727533	hypothetical protein JCGZ_09891 [Jatropha curcas]	1e-136	898
	TR38237|c0_g1_i6	4.01436	763780709	hypothetical protein B456_008G042900 [Gossypium raimondii]	2e-84	628
	TR38559|c0_g1_i4	3.10266	643727533	hypothetical protein JCGZ_09891 [Jatropha curcas]	5e-145	1315
	TR38559|c0_g1_i2	3.16027	643727533	hypothetical protein JCGZ_09891 [Jatropha curcas]	3e-108	672
	TR38742|c1_g2_i4	0	470121211	PREDICTED: probable aldo-keto reductase 2 [Fragaria vesca subsp. vesca]	1e-143	1146
	TR38742|c1_g2_i2	3.27352	641830988	hypothetical protein CISIN_1g019303mg [Citrus sinensis]	1e-28	309
	TR38742|c1_g1_i3	4.25323	62526573	aldo/keto reductase AKR [Manihot esculenta]	1e-133	901
	TR38742|c0_g1_i2	1.23266	702433369	PREDICTED: probable aldo-keto reductase 2 [Eucalyptus grandis]	6e-124	1097
	TR39384|c0_g1_i1	3.19377	225455264	PREDICTED: pyridoxal reductase, chloroplastic isoform X1 [Vitis vinifera]	7e-177	1473
	TR39670|c0_g1_i4	0.659925	566159611	hypothetical protein POPTR_0002s23530g [Populus trichocarpa]	3e-63	481
	TR39670|c0_g1_i3	5.4851	743912326	PREDICTED: probable aldo-keto reductase 2 [Populus euphratica]	2e-152	1199
	TR39670|c0_g1_i1	3.24945	702509212	PREDICTED: probable aldo-keto reductase 2 [Eucalyptus grandis]	3e-90	572
	TR41923|c0_g1_i4	4.70543	449432454	PREDICTED: probable voltage-gated potassium channel subunit beta [Cucumis sativus]	0	1336
Gulono 1,4 lactone dehydrogenase	TR42602|c0_g1_i2	3.69488	359482204	PREDICTED: L-galactono-1,4-lactone dehydrogenase, mitochondrial [Vitis vinifera]	2e-122	1035
	TR42602|c0_g1_i4	3.51728	359482204	PREDICTED: L-galactono-1,4-lactone dehydrogenase, mitochondrial [Vitis vinifera]	0	1433
	TR42602|c0_g1_i1	2.98003	359482204	PREDICTED: L-galactono-1,4-lactone dehydrogenase, mitochondrial [Vitis vinifera]	0	2235
L-Idonate 5-dehydrogenase	TR35086|c0_g1_i4	2.69153	703138710	L-idonate 5-dehydrogenase [Morus notabilis]	7e-140	1008
	TR3875|c0_g1_i2	0	743856952	PREDICTED: L-idonate 5-dehydrogenase-like [Populus euphratica]	5e-92	499
	TR3875|c0_g2_i1	2.47768	743856952	PREDICTED: L-idonate 5-dehydrogenase-like [Populus euphratica]	2e-46	369
	TR32744|c0_g2_i1	1.24489	743856952	PREDICTED: L-idonate 5-dehydrogenase-like [Populus euphratica]	8e-83	498
Polygalacturonase	TR42452|c0_g1_i4	3.54597	225425505	PREDICTED: probable polygalacturonase non-catalytic subunit JP630 [Vitis vinifera]	2e-168	1682
	TR42621|c1_g1_i1	4.06264	225425505	PREDICTED: probable polygalacturonase non-catalytic subunit JP630 [Vitis vinifera]	0	2548
	TR7445|c0_g1_i5	0	225444665	PREDICTED: probable polygalacturonase [Vitis vinifera]	5e-149	650
	TR40103|c1_g1_i2	2.32769	255537765	PREDICTED: probable polygalacturonase [Ricinus communis]	2e-61	419
	TR39256|c2_g1_i2	3.03914	255550387	PREDICTED: probable polygalacturonase [Ricinus communis]	2e-157	1059
	TR39256|c2_g1_i1	2.40327	255550387	PREDICTED: probable polygalacturonase [Ricinus communis]	0	1451
	TR35441|c0_g1_i2	3.37851	255683076	polygalacturonase inhibiting protein [Panax ginseng]	2e-33	226
	TR43009|c0_g1_i5	1.31615	356530050	PREDICTED: probable polygalacturonase [Glycine max]	9e-40	272
	TR41752|c4_g4_i1	3.43563	356568425	PREDICTED: probable polygalacturonase [Glycine max]	2e-40	347
	TR37236|c0_g1_i1	2.6017	470125816	PREDICTED: probable polygalacturonase [Fragaria vesca subsp. vesca]	5e-39	265
	TR37236|c0_g1_i3	3.58256	566162543	glycoside hydrolase family 28 family protein [Populus trichocarpa]	4e-25	252
	TR40103|c1_g1_i1	3.28688	566162543	glycoside hydrolase family 28 family protein [Populus trichocarpa]	1e-25	343
	TR37236|c0_g1_i5	1.40054	567893758	hypothetical protein CICLE_v10020162mg [Citrus clementina]	0	1202
	TR40103|c1_g1_i3	1.1375	567893758	hypothetical protein CICLE_v10020162mg [Citrus clementina]	6e-167	1357
	TR40103|c1_g1_i7	2.14731	567893758	hypothetical protein CICLE_v10020162mg [Citrus clementina]	6e-167	1317
	TR7445|c0_g1_i1	2.56803	568840909	PREDICTED: probable polygalacturonase-like [Citrus sinensis]	3e-38	352
	TR36550|c0_g2_i1	4.91982	568863147	PREDICTED: polygalacturonase inhibitor [Citrus sinensis]	6e-137	1246
	TR35433|c0_g1_i4	2.74201	568876185	PREDICTED: probable polygalacturonase [Citrus sinensis]	2e-143	874
	TR35433|c0_g1_i6	2.0321	568876185	PREDICTED: probable polygalacturonase [Citrus sinensis]	1e-172	1131
	TR43009|c0_g1_i3	1.87971	568876185	PREDICTED: probable polygalacturonase [Citrus sinensis]	0	1516
	TR40121|c1_g1_i3	0.83996	590673150	Pectin lyase-like superfamily protein isoform 2 [Theobroma cacao]	0	1590
	TR12969|c0_g2_i1	0	590694849	Pectin lyase-like superfamily protein [Theobroma cacao]	6e-47	278
	TR43009|c0_g1_i6	1.9486	590721849	Polygalacturonase, putative isoform 2 [Theobroma cacao]	2e-39	463
	TR39256|c2_g2_i1	1.74846	595815202	hypothetical protein PRUPE_ppa004793mg [Prunus persica]	9e-65	475
	TR7445|c0_g1_i6	2.67129	595815202	hypothetical protein PRUPE_ppa004793mg [Prunus persica]	0	1160
	TR43009|c0_g3_i1	2.46989	595850695	hypothetical protein PRUPE_ppa004996mg [Prunus persica]	2e-59	417
	TR1761|c0_g1_i1	1.60407	641857757	hypothetical protein CISIN_1g0134022mg [Citrus sinensis]	1e-117	550
	TR1761|c0_g2_i1	0.704872	641857758	hypothetical protein CISIN_1g0134022mg [Citrus sinensis]	2e-41	248
	TR40121|c1_g1_i1	2.926	643706096	hypothetical protein JCGZ_26059 [Jatropha curcas]	3e-145	1048
	TR21323|c0_g1_i1	2.13093	645277302	PREDICTED: probable polygalacturonase At1g80170 [Prunus mume]	3e-34	270
	TR21323|c1_g1_i1	2.38681	645277302	PREDICTED: probable polygalacturonase At1g80170 [Prunus mume]	9e-46	353
	TR35433|c0_g1_i3	1.22651	657375903	polygalacturonase/glycoside hydrolase family protein [Medicago truncatula]	1e-84	514
	TR40940|c0_g2_i4	2.7137	658009673	PREDICTED: polygalacturonase At1g48100-like [Malus domestica]	0	1951
	TR35433|c0_g1_i1	0	658016146	PREDICTED: probable polygalacturonase [Malus domestica]	2e-46	305
	TR7445|c0_g1_i3	1.45943	659100143	PREDICTED: probable polygalacturonase [Cucumis melo]	1e-77	360
	TR40103|c1_g1_i4	3.26903	700257581	pectin lyase-like superfamily protein, partial [Aquilegia coerulea]	7e-48	305
	TR40103|c1_g2_i1	2.25399	700257603	pectin lyase-like superfamily protein, partial [Citrus clementina]	1e-113	695
	TR37236|c0_g1_i4	3.7366	700257615	pectin lyase-like superfamily protein, partial [Glycine max]	7e-38	250
	TR24056|c0_g1_i4	0	702436336	PREDICTED: polygalacturonase At1g48100-like [Eucalyptus grandis]	2e-50	490
	TR15397|c0_g1_i1	2.60407	703120910	Polygalacturonase [Morus notabilis]	3e-157	748
	TR37236|c0_g1_i2	2.96717	743825396	PREDICTED: probable polygalacturonase [Populus euphratica]	0	1521
	TR43009|c0_g1_i2	0	743828516	PREDICTED: probable polygalacturonase isoform X2 [Populus euphratica]	8e-55	554
	TR7547|c0_g1_i4	2.56316	743869437	PREDICTED: polygalacturonase ADPG2 [Populus euphratica]	2e-118	528
	TR7547|c0_g1_i2	0.432959	743869437	PREDICTED: polygalacturonase ADPG2 [Populus euphratica]	0	990
	TR7547|c0_g1_i3	2.13093	743869437	PREDICTED: polygalacturonase ADPG2 [Populus euphratica]	0	1639
	TR39256|c2_g2_i2	0.790772	743927178	PREDICTED: probable polygalacturonase isoform X2 [Populus euphratica]	3e-40	239
	TR7547|c0_g3_i4	1.83996	747057742	PREDICTED: exopolygalacturonase [Sesamum indicum]	5e-61	428
	TR39719|c0_g1_i1	0	763763960	hypothetical protein B456_005G181400 [Gossypium raimondii]	1e-99	740
	TR40940|c0_g2_i1	2.37016	763763960	hypothetical protein B456_005G181400 [Gossypium raimondii]	2e-139	1249
Galacturonate reductase	TR7472|c1_g3_i2	0.189034	763747877	hypothetical protein B456_002G170600 [Gossypium raimondii]	2e-172	1097
	TR7472|c1_g3_i1	1.31034	763761101	hypothetical protein B456_005G043800 [Gossypium raimondii]	1e-79	529
	TR7472|c1_g2_i1	5.23534	763747877	hypothetical protein B456_002G170600 [Gossypium raimondii]	2e-160	1130
	TR7472|c1_g1_i5	3.81147	763747877	hypothetical protein B456_002G170600 [Gossypium raimondii]	2e-96	547
	TR7472|c1_g1_i4	3.71039	763747877	hypothetical protein B456_002G170600 [Gossypium raimondii]	4e-163	1141
	TR14396|c0_g1_i1	2.76341	743936700	PREDICTED: non-functional NADPH-dependent codeinone reductase 2-like [Populus euphratica]	9e-62	401
	TR25738|c0_g1_i1	3.86196	763747877	hypothetical protein B456_002G170600 [Gossypium raimondii]	6e-78	419
	TR27230|c0_g1_i1	1.87578	568860517	PREDICTED: non-functional NADPH-dependent codeinone reductase 2 [Citrus sinensis]	4e-119	799
	TR27230|c0_g1_i2	4.51096	702273061	PREDICTED: non-functional NADPH-dependent codeinone reductase 2-like [Eucalyptus grandis]	6e-175	1069
	TR36095|c0_g4_i1	0.400538	629121442	hypothetical protein EUGRSUZ_B02640 [Eucalyptus grandis]	6e-56	503
	TR36095|c0_g2_i1	0.516015	763747877	hypothetical protein B456_002G170600 [Gossypium raimondii]	3e-34	347
	TR36095|c0_g1_i5	2.73552	763747877	hypothetical protein B456_002G170600 [Gossypium raimondii]	3e-164	1234
	TR36095|c0_g1_i4	4.1334	763747877	hypothetical protein B456_002G170600 [Gossypium raimondii]	3e-79	570
	TR647|c0_g1_i1	3.2765	590695145	NAD(P)-linked oxidoreductase superfamily protein [Theobroma cacao]	6e-21	291
Phosphoglucomutase	TR7802|c0_g2_i1	0	17402531	plastidic phosphoglucomutase, partial [Nicotiana tabacum]	6e-50	254
	TR42951|c0_g1_i1	5.46434	255573758	PREDICTED: phosphomannomutase/phosphoglucomutase [Ricinus communis]	1e-28	291
	TR42982|c0_g3_i1	5.19771	255573758	PREDICTED: phosphomannomutase/phosphoglucomutase [Ricinus communis]	0	1290
	TR42951|c0_g2_i2	5.41853	255573758	PREDICTED: phosphomannomutase/phosphoglucomutase [Ricinus communis]	0	2583
	TR42951|c0_g2_i1	4.29131	356576034	PREDICTED: phosphomannomutase/phosphoglucomutase [Glycine max]	6e-104	628
	TR42982|c0_g3_i2	5.5552	356576034	PREDICTED: phosphomannomutase/phosphoglucomutase [Glycine max]	2e-172	1010
	TR7802|c0_g2_i2	2.81967	566207513	hypothetical protein POPTR_0015s14020g [Populus trichocarpa]	4e-106	491
	TR42215|c0_g1_i3	2.0635	568864625	PREDICTED: phosphoglucomutase isoform X1 [Citrus sinensis]	0	2237
	TR39951|c0_g1_i2	3.28836	571568535	PREDICTED: phosphomannomutase/phosphoglucomutase-like isoform X2 [Glycine max]	8e-100	784
	TR23181|c0_g1_i1	3.73227	657944843	PREDICTED: phosphoglucomutase, chloroplastic-like isoform X2 [Malus domestica]	3e-30	515
	TR7802|c0_g1_i8	2.97269	657969556	PREDICTED: phosphoglucomutase, chloroplastic-like [Malus domestica]	2e-70	677
	TR42252|c0_g1_i5	0	743800771	PREDICTED: phosphoglucomutase, cytoplasmic 2 [Elaeis guineensis]	1e-36	279
	TR42607|c0_g1_i5	4.1811	743856827	PREDICTED: phosphoglucomutase, chloroplastic-like [Populus euphratica]	0	1223
	TR42607|c0_g2_i1	4.52857	743896761	PREDICTED: phosphoglucomutase, chloroplastic-like [Populus euphratica]	3e-70	401
UDP-Glucose pyrophosphorylase	TR40970|c0_g1_i2	2.65306	17026394	UDP-glucose pyrophosphorylase [Amorpha fruticosa]	5e-77	958
UDP-Glucose dehydrogenase	TR32096|c0_g1_i2	3.39094	225423507	PREDICTED: UDP-glucose 6-dehydrogenase 3 [Vitis vinifera]	0	1308
	TR38401|c0_g2_i3	2.69599	225423507	PREDICTED: UDP-glucose 6-dehydrogenase 3 [Vitis vinifera]	0	1786
	TR38401|c0_g1_i2	3.43563	225423507	PREDICTED: UDP-glucose 6-dehydrogenase 3 [Vitis vinifera]	0	1818
	TR42797|c0_g1_i6	3.01614	567877365	hypothetical protein CICLE_v10011622mg [Citrus clementina]	1e-58	338
	TR42797|c0_g3_i1	3.74524	568858375	PREDICTED: UDP-glucose 6-dehydrogenase 1 [Citrus sinensis]	4e-39	239
	TR42797|c0_g4_i1	2.44361	643714867	hypothetical protein JCGZ_19921 [Jatropha curcas]	7e-46	280
	TR42797|c0_g2_i1	2.97085	703073692	UDP-glucose 6-dehydrogenase [Morus notabilis]	4e-38	230
	TR42797|c0_g1_i1	3.75596	703073692	UDP-glucose 6-dehydrogenase [Morus notabilis]	0	1495
	TR37967|c0_g2_i1	2.85599	747101205	PREDICTED: UDP-glucose 6-dehydrogenase 1 [Sesamum indicum]	3e-58	501
	TR38401|c0_g1_i1	1.07039	747101205	PREDICTED: UDP-glucose 6-dehydrogenase 1 [Sesamum indicum]	1e-86	595
Glucurono kinase	TR34068|c0_g1_i2	0.687061	702465118	PREDICTED: glucuronokinase 1 [Eucalyptus grandis]	2e-40	292
	TR31193|c0_g1_i1	3.38681	720056544	PREDICTED: glucuronokinase 1-like [Nelumbo nucifera]	2e-161	1174
Inositol oxygenase	TR32736|c1_g1_i2	2.38957	629099270	hypothetical protein EUGRSUZ_G02560 [Eucalyptus grandis]	1e-167	811
	TR32736|c0_g1_i2	2.02503	702422035	PREDICTED: inositol oxygenase 1-like [Eucalyptus grandis]	0	1194
Gulono-1,4-lactone dehydrogenase	TR42602|c0_g1_i2	3.69488	359482204	PREDICTED: L-galactono-1,4-lactone dehydrogenase, mitochondrial [Vitis vinifera]	2e-122	1035
	TR42602|c0_g1_i4	3.51728	359482204	PREDICTED: L-galactono-1,4-lactone dehydrogenase, mitochondrial [Vitis vinifera]	0	1433
	TR42602|c0_g1_i1	2.98003	359482204	PREDICTED: L-galactono-1,4-lactone dehydrogenase, mitochondrial [Vitis vinifera]	0	2235

## Sheet: Sheet2
Contigs with ≥ 5 Log2 FPKM
	Contig ID	FPKM (log 2)	Subject ID	Hit_Description
	TR38572|c1_g1_i1	7.63212	743760251	PREDICTED: GDP-mannose 3,5-epimerase 2-like [Elaeis guineensis]
	TR24979|c0_g1_i1	7.06026	514054500	GDP-L-galactose phosphorylase [Actinidia eriantha]
	TR36859|c1_g2_i3	7.01156	586677316	PREDICTED: GDP-mannose 3,5-epimerase 1 [Amborella trichopoda]
	TR38157|c0_g3_i1	6.94732	94962375	putative GDP-mannose pyrophosphorylase [Linum usitatissimum]
	TR36859|c1_g2_i2	6.6314	225432858	PREDICTED: GDP-mannose 3,5-epimerase 2 isoform X2 [Vitis vinifera]
	TR23456|c0_g1_i1	6.00495	645241230	PREDICTED: GDP-L-galactose phosphorylase 1 [Prunus mume]
	TR17892|c0_g1_i1	5.93026	514996301	GDP-L-galactose phosphorylase, partial [Rosa roxburghii]
	TR35577|c0_g1_i1	5.82146	590722365	Phosphomannomutase [Theobroma cacao]
	TR36859|c1_g2_i5	5.68958	720058302	PREDICTED: GDP-mannose 3,5-epimerase 2 [Nelumbo nucifera]
	TR42982|c0_g3_i2	5.5552	356576034	PREDICTED: phosphomannomutase/phosphoglucomutase [Glycine max]
	TR42982|c0_g3_i2	5.5552	356576034	PREDICTED: phosphomannomutase/phosphoglucomutase [Glycine max]
	TR39670|c0_g1_i3	5.4851	743912326	PREDICTED: probable aldo-keto reductase 2 [Populus euphratica]
	TR42951|c0_g1_i1	5.46434	255573758	PREDICTED: phosphomannomutase/phosphoglucomutase [Ricinus communis]
	TR42951|c0_g1_i1	5.46434	255573758	PREDICTED: phosphomannomutase/phosphoglucomutase [Ricinus communis]
	TR42951|c0_g2_i2	5.41853	255573758	PREDICTED: phosphomannomutase/phosphoglucomutase [Ricinus communis]
	TR42951|c0_g2_i2	5.41853	255573758	PREDICTED: phosphomannomutase/phosphoglucomutase [Ricinus communis]
	TR7472|c1_g2_i1	5.23534	763747877	hypothetical protein B456_002G170600 [Gossypium raimondii]
	TR42982|c0_g3_i1	5.19771	255573758	PREDICTED: phosphomannomutase/phosphoglucomutase [Ricinus communis]
	TR42982|c0_g3_i1	5.19771	255573758	PREDICTED: phosphomannomutase/phosphoglucomutase [Ricinus communis]
