# Supplementary material for: De novo transcriptome analysis of rose-scented geranium provides insights into the metabolic specificity of terpene and tartaric acid biosynthesis
Source: BMC Genomics. 2017 Jan 13;18:74. doi: 10.1186/s12864-016-3437-0 (PMC5234130; doi:10.1186/s12864-016-3437-0)
Supplement: Additional file 8: — Details of rose-scented geranium transcripts related with the enzymes involved in anacardic acid biosynthesis. (XLSX 29 kb) [file 12864_2016_3437_MOESM8_ESM.xlsx]

## Sheet: Sheet1
Enzyme name	Contig ID	FPKM (log 2)	Subject ID	Description	Protein names	E-Value	Length (bp)
Acyl ACP desaturase	TR41532|c0_g1_i1	4.89385	XP_004309860.1	PREDICTED: acyl-[acyl-carrier-protein] desaturase, chloroplastic [Fragaria vesca subsp. vesca]	-	3e-81	451
	TR38326|c0_g1_i2	3.77294	XP_008370856.1	PREDICTED: acyl-[acyl-carrier-protein] desaturase, chloroplastic [Malus domestica]	-	9e-168	1125
	TR38326|c0_g1_i4	2.71809	XP_010069248.1	PREDICTED: acyl-[acyl-carrier-protein] desaturase, chloroplastic [Eucalyptus grandis]	Acyl-[acyl-carrier-protein] desaturase (EC 1.14.19.-)	1e-72	593
	TR41542|c0_g3_i2	4.81711	XP_010101377.1	Acyl-[acyl-carrier-protein] desaturase [Morus notabilis]	Acyl-[acyl-carrier-protein] desaturase (EC 1.14.19.-)	1e-53	343
	TR37594|c0_g1_i1	2.99277	XP_010101377.1	Acyl-[acyl-carrier-protein] desaturase [Morus notabilis]	Acyl-[acyl-carrier-protein] desaturase (EC 1.14.19.-)	1e-172	1057
	TR41542|c0_g1_i2	5.55888	XP_010101377.1	Acyl-[acyl-carrier-protein] desaturase [Morus notabilis]	Acyl-[acyl-carrier-protein] desaturase (EC 1.14.19.-)	5e-175	973
	TR37594|c0_g1_i3	3.29572	XP_010245693.1	PREDICTED: acyl-[acyl-carrier-protein] desaturase, chloroplastic-like [Nelumbo nucifera]	-	1e-75	471
Polyketide synthase III	TR32328|c1_g1_i1	2.58256	XP_007017233.1	Polyketide cyclase / dehydrase and lipid transport protein [Theobroma cacao]	Polyketide cyclase / dehydrase and lipid transport protein	1e-54	541
	TR2364|c1_g1_i1	3.03914	XP_007023604.1	Polyketide cyclase/dehydrase and lipid transport superfamily protein isoform 2, partial [Theobroma cacao]	Polyketide cyclase/dehydrase and lipid transport superfamily protein isoform 2 (Fragment)	2e-46	522
	TR27644|c0_g1_i2	2.57531	XP_007039199.1	Polyketide cyclase/dehydrase and lipid transport superfamily protein [Theobroma cacao]	Polyketide cyclase/dehydrase and lipid transport superfamily protein	1e-95	735
	TR33560|c1_g1_i2	4.67073	XP_007039336.1	Polyketide cyclase/dehydrase and lipid transport superfamily protein [Theobroma cacao]	Polyketide cyclase/dehydrase and lipid transport superfamily protein	7e-48	628
	TR42002|c1_g5_i1	5.20594	XP_007039336.1	Polyketide cyclase/dehydrase and lipid transport superfamily protein [Theobroma cacao]	Polyketide cyclase/dehydrase and lipid transport superfamily protein	3e-45	329
	TR41966|c0_g2_i3	5.64731	XP_007039336.1	Polyketide cyclase/dehydrase and lipid transport superfamily protein [Theobroma cacao]	Polyketide cyclase/dehydrase and lipid transport superfamily protein	1e-54	505
	TR42002|c1_g4_i2	6.39386	XP_007039336.1	Polyketide cyclase/dehydrase and lipid transport superfamily protein [Theobroma cacao]	Polyketide cyclase/dehydrase and lipid transport superfamily protein	1e-166	1326
	TR7711|c0_g7_i1	6.63764	AEK80412.1	PREDICTED: chalcone synthase 2 [Vitis vinifera]	Chalcone synthase (EC 2.3.1.74)	0	921
	TR7711|c0_g10_i3	7.74873	AEK80412.1	PREDICTED: chalcone synthase 2 [Vitis vinifera]	Chalcone synthase (EC 2.3.1.74)	4e-165	732
	TR12787|c0_g2_i1	2.20163	AAT69586.1	hypothetical protein B456_006G245000 [Gossypium raimondii]	Uncharacterized protein	2e-56	300
	TR7711|c0_g3_i1	6.86357	AEK80412.1	CHS1, partial [Trochodendron aralioides]	CHS1 (Fragment)	2e-136	611
	TR7711|c0_g4_i1	6.66349	AEK80412.1	chalcone synthase, partial [Gossypium hirsutum]	Chalcone synthase (Fragment)	1e-69	330
	TR7711|c0_g10_i1	6.12247	AEK80412.1	chalcone synthase, partial [Camellia sinensis]	Chalcone synthase (Fragment)	3e-56	280
	TR31721|c0_g1_i1	2.67356	AAT69586.1	hypothetical protein JCGZ_02261 [Jatropha curcas]	3-ketoacyl-CoA synthase (EC 2.3.1.-)	3e-121	680
	TR31721|c0_g1_i3	0.344828	AAT69586.1	hypothetical protein CISIN_1g009935mg [Citrus sinensis]	3-ketoacyl-CoA synthase (EC 2.3.1.-)	3e-85	494
	TR32662|c0_g1_i2	5.36422	AEK80412.1	naringenin-chalcone synthase, partial [Alnus glutinosa]	Naringenin-chalcone synthase (EC 2.3.1.74) (Fragment)	1e-73	397
	TR32742|c0_g1_i3	2.96717	AAT69586.1	hypothetical protein VITISV_039420 [Vitis vinifera]	3-ketoacyl-CoA synthase (EC 2.3.1.-)	9e-175	1103
	TR32742|c0_g1_i5	4.22033	AAT69586.1	unnamed protein product, partial [Vitis vinifera]	-	9e-24	251
	TR34991|c3_g1_i1	6.9305	AEK80412.1	PREDICTED: chalcone synthase 2 [Vitis vinifera]	Chalcone synthase (EC 2.3.1.74)	3e-125	706
	TR34991|c4_g1_i2	4.94158	AEK80412.1	PREDICTED: chalcone synthase 2 [Vitis vinifera]	Chalcone synthase (EC 2.3.1.74)	8e-42	267
	TR34991|c4_g1_i4	5.75836	AEK80412.1	RecName: Full=Chalcone synthase; AltName: Full=Naringenin-chalcone synthase	Chalcone synthase (EC 2.3.1.74) (Naringenin-chalcone synthase)	7e-57	347
	TR36428|c2_g1_i1	2.31034	AAT69586.1	3-ketoacyl-CoA synthase 1 [Gossypium raimondii]	3-ketoacyl-CoA synthase (EC 2.3.1.-)	0	870
	TR36428|c2_g1_i3	2.12102	AAT69586.1	hypothetical protein CISIN_1g009935mg [Citrus sinensis]	3-ketoacyl-CoA synthase (EC 2.3.1.-)	2e-58	299
	TR36428|c2_g1_i5	2.41954	AAT69586.1	hypothetical protein B456_006G245000 [Gossypium raimondii]	Uncharacterized protein	3e-142	645
	TR37520|c0_g2_i3	0.475085	XP_007016632.1	PREDICTED: quinone oxidoreductase PIG3-like [Fragaria vesca subsp. vesca]	-	2e-61	400
	TR38629|c0_g2_i1	1.4489	AAT69586.1	PREDICTED: 3-ketoacyl-CoA synthase 4-like [Eucalyptus grandis]	-	2e-65	386
	TR40977|c0_g2_i4	2.02148	AAT69586.1	PREDICTED: 3-ketoacyl-CoA synthase 6 [Cucumis melo]	-	9e-136	812
	TR40977|c0_g2_i5	3.56803	AAT69586.1	PREDICTED: 3-ketoacyl-CoA synthase 6 [Cucumis melo]	-	2e-57	344
	TR40977|c0_g2_i6	1.69153	AAT69586.1	PREDICTED: 3-ketoacyl-CoA synthase 6 [Cucumis melo]	-	0	1187
	TR40977|c0_g2_i7	4.56925	AAT69586.1	PREDICTED: 3-ketoacyl-CoA synthase 6 [Glycine max]	3-ketoacyl-CoA synthase (EC 2.3.1.-)	4e-68	399
	TR40977|c0_g2_i8	1.75275	AAT69586.1	3-ketoacyl-CoA synthase, partial [Malus domestica]	3-ketoacyl-CoA synthase (Fragment)	6e-42	263
	TR41395|c0_g3_i1	8.11348	AEK80412.1	chalcone synthase [Rhododendron simsii]	Chalcone synthase	8e-44	274
	TR41395|c0_g4_i1	6.21742	AEK80412.1	RecName: Full=Chalcone synthase; AltName: Full=Naringenin-chalcone synthase	Chalcone synthase (EC 2.3.1.74) (Naringenin-chalcone synthase)	5e-36	236
	TR41395|c0_g7_i1	6.36422	AEK80412.1	RecName: Full=Chalcone synthase; AltName: Full=Naringenin-chalcone synthase	Chalcone synthase (EC 2.3.1.74) (Naringenin-chalcone synthase)	3e-49	299
	TR41395|c0_g10_i1	2.04264	AEK80412.1	chalcone synthase [Olea europaea]	Chalcone synthase	4e-38	236
	TR41395|c0_g9_i3	6.5016	AEK80412.1	PREDICTED: chalcone synthase 2 [Vitis vinifera]	Chalcone synthase (EC 2.3.1.74)	5e-95	557
	TR42513|c1_g1_i1	3.72792	AAT69586.1	3-ketoacyl-CoA synthase, partial [Malus domestica]	3-ketoacyl-CoA synthase (Fragment)	5e-36	227
	TR42894|c0_g1_i1	4.22959	AAT69586.1	PREDICTED: 3-ketoacyl-CoA synthase 10 [Populus euphratica]	-	2e-60	398
	TR42894|c0_g2_i2	4.63517	AAT69586.1	hypothetical protein B456_013G221500 [Gossypium raimondii]	3-ketoacyl-CoA synthase (EC 2.3.1.-)	3e-82	569
	TR42969|c0_g2_i1	4.25475	AAT69586.1	PREDICTED: 3-ketoacyl-CoA synthase 12-like [Pyrus x bretschneideri]	-	4e-38	282
	TR43033|c0_g2_i1	3.44493	AAT69586.1	PREDICTED: 3-ketoacyl-CoA synthase 10 [Populus euphratica]	-	1e-96	596
	TR43033|c0_g2_i3	1.14405	AAT69586.1	PREDICTED: 3-ketoacyl-CoA synthase 10 [Populus euphratica]	-	3e-75	536
	TR9807|c0_g1_i1	2.60407	AEK80412.1	hypothetical protein CICLE_v10001413mg [Citrus clementina]	Uncharacterized protein	1e-74	507
	TR7516|c1_g1_i1	4.38198	AAT69586.1	3-ketoacyl-CoA synthase 6 [Theobroma cacao]	3-ketoacyl-CoA synthase (EC 2.3.1.-)	5e-153	716
	TR36428|c1_g1_i1	2.27798	AAT69586.1	hypothetical protein B456_006G245000 [Gossypium raimondii]	Uncharacterized protein	2e-110	638
	TR36288|c0_g1_i4	1.66903	XP_007016632.1	hypothetical protein B456_002G066100 [Gossypium raimondii]	Uncharacterized protein	3e-131	799
	TR42513|c3_g2_i1	3.06523	AAT69586.1	PREDICTED: 3-ketoacyl-CoA synthase 6 [Cucumis melo]	-	9e-30	285
	TR42513|c3_g1_i1	2.848	AAT69586.1	3-ketoacyl-CoA synthase 6 [Theobroma cacao]	3-ketoacyl-CoA synthase (EC 2.3.1.-)	0	1063
	TR42969|c0_g1_i4	4.46009	AAT69586.1	PREDICTED: 3-ketoacyl-CoA synthase 12 [Brassica rapa]	-	1e-28	245
	TR7516|c1_g1_i2	3.93452	AAT69586.1	PREDICTED: 3-ketoacyl-CoA synthase 6 [Cucumis melo]	-	0	1599
	TR16480|c0_g1_i1	1.41143	XP_007016633.1	PREDICTED: alcohol dehydrogenase-like 1 isoform X2 [Populus euphratica]	-	2e-41	335
	TR36428|c1_g1_i3	1.9855	AAT69586.1	PREDICTED: 3-ketoacyl-CoA synthase 19-like [Malus domestica]	-	2e-29	245
	TR36428|c0_g1_i1	1.42761	AAT69586.1	hypothetical protein B456_006G245000 [Gossypium raimondii]	Uncharacterized protein	8e-54	456
	TR41395|c0_g12_i1	5.58886	AEK80412.1	PREDICTED: chalcone synthase [Populus euphratica]	-	2e-65	439
	TR42513|c3_g1_i3	2.96532	AAT69586.1	PREDICTED: 3-ketoacyl-CoA synthase 6 [Cucumis melo]	-	0	1648
	TR7516|c0_g1_i2	2.33342	AAT69586.1	PREDICTED: 3-ketoacyl-CoA synthase 6 [Cucumis melo]	-	2e-144	752
	TR30001|c1_g1_i2	3.0197	AAT69586.1	hypothetical protein VITISV_022820 [Vitis vinifera]	Putative uncharacterized protein	2e-77	390
	TR42894|c0_g3_i5	3.6792	AAT69586.1	hypothetical protein B456_013G221500 [Gossypium raimondii]	3-ketoacyl-CoA synthase (EC 2.3.1.-)	4e-47	368
	TR40977|c0_g1_i1	1.91839	AAT69586.1	3-ketoacyl-CoA synthase 6 [Theobroma cacao]	3-ketoacyl-CoA synthase (EC 2.3.1.-)	2e-35	225
	TR40977|c0_g2_i3	4.40599	AAT69586.1	3-ketoacyl-CoA synthase 6 [Theobroma cacao]	3-ketoacyl-CoA synthase (EC 2.3.1.-)	3e-115	720
	TR42604|c0_g1_i6	3.68145	AAT69586.1	PREDICTED: 3-ketoacyl-CoA synthase 12 [Eucalyptus grandis]	3-ketoacyl-CoA synthase (EC 2.3.1.-)	0	1447
	TR32742|c0_g1_i7	0.137504	AAT69586.1			9e-139	2288
	TR30001|c0_g1_i3	0.695994	AAT69586.1	hypothetical protein VITISV_022820 [Vitis vinifera]	Putative uncharacterized protein	8e-69	381
	TR33052|c0_g1_i2	3.06523	XP_007016634.1	unnamed protein product, partial [Vitis vinifera]	-	6e-90	556
	TR40054|c1_g1_i4	2.25096	AAT69586.1	PREDICTED: 3-ketoacyl-CoA synthase 4 [Vitis vinifera]	3-ketoacyl-CoA synthase (EC 2.3.1.-)	0	1530
	TR41395|c0_g11_i1	5.67807	AEK80412.1	hypothetical protein B456_005G035100 [Gossypium raimondii]	Uncharacterized protein	7e-79	534
	TR42513|c3_g1_i4	2.88753	AAT69586.1	3-ketoacyl-CoA synthase 6 [Theobroma cacao]	3-ketoacyl-CoA synthase (EC 2.3.1.-)	1e-165	1038
	TR43033|c0_g2_i2	3.9241	AAT69586.1	PREDICTED: 3-ketoacyl-CoA synthase 10 [Populus euphratica]	-	0	1768
	TR37440|c0_g1_i3	1.09085	XP_007016632.1	Quinone oxidoreductase PIG3 [Morus notabilis]	Quinone oxidoreductase PIG3	1e-42	301
	TR37520|c0_g2_i1	2.84197	XP_007016632.1	hypothetical protein CISIN_1g019790mg [Citrus sinensis]	Uncharacterized protein	3e-93	661
	TR7711|c0_g7_i3	5.67214	AEK80412.1	PREDICTED: chalcone synthase [Populus euphratica]	-	6e-95	552
	TR33052|c1_g1_i1	3.38957	XP_007016632.1	PREDICTED: probable trans-2-enoyl-CoA reductase, mitochondrial [Vitis vinifera]	Putative uncharacterized protein	0	1356
	TR42604|c0_g1_i3	1.99639	AAT69586.1	hypothetical protein PRUPE_ppa021836mg [Prunus persica]	3-ketoacyl-CoA synthase (EC 2.3.1.-)	6e-170	1445
	TR32742|c0_g1_i4	4.58556	AAT69586.1	PREDICTED: 3-ketoacyl-CoA synthase 17-like [Vitis vinifera]	-	0	1609
	TR42894|c0_g3_i1	3.85798	AAT69586.1	3-ketoacyl-CoA synthase 10 [Theobroma cacao]	3-ketoacyl-CoA synthase (EC 2.3.1.-)	1e-92	673
	TR31987|c0_g1_i1	7.30661	AEK80412.1	chalcone synthase [Vitis vinifera]	Chalcone synthase (EC 2.3.1.74)	8e-158	967
	TR36012|c0_g1_i4	0.773996	XP_007016634.1	PREDICTED: 2-alkenal reductase (NADP(+)-dependent) [Fragaria vesca subsp. vesca]	-	2e-156	893
	TR37440|c0_g1_i2	-2.73697	XP_007016632.1	PREDICTED: quinone oxidoreductase PIG3-like [Eucalyptus grandis]	Uncharacterized protein	3e-109	693
	TR32742|c0_g1_i1	2.82579	AAT69586.1	unnamed protein product, partial [Vitis vinifera]	-	2e-109	965
	TR36012|c1_g1_i1	2.06005	XP_007016632.1	PREDICTED: 2-alkenal reductase (NADP(+)-dependent) [Fragaria vesca subsp. vesca]	-	0	1147
	TR41395|c0_g1_i2	6.59723	AEK80412.1	PREDICTED: chalcone synthase 1 [Eucalyptus grandis]	Uncharacterized protein	4e-28	250
	TR30001|c0_g1_i2	2.55582	AAT69586.1	hypothetical protein VITISV_022820 [Vitis vinifera]	Putative uncharacterized protein	7e-82	498
	TR7690|c2_g1_i1	3.17153	AAT69586.1	hypothetical protein PRUPE_ppa004269mg [Prunus persica]	3-ketoacyl-CoA synthase (EC 2.3.1.-)	0	2065
	TR7711|c0_g1_i2	6.07532	AEK80412.1	hypothetical protein PRUPE_ppa023080mg, partial [Prunus persica]	Uncharacterized protein (Fragment)	2e-40	293
	TR41395|c0_g12_i3	5.69349	AEE25895.1	PREDICTED: chalcone synthase [Populus euphratica]	-	2e-38	356
	TR36288|c0_g1_i3	2.06005	XP_007016632.1			7e-165	1981
	TR40054|c1_g1_i5	2.12763	AAT69586.1	hypothetical protein CISIN_1g010687mg [Citrus sinensis]	3-ketoacyl-CoA synthase (EC 2.3.1.-)	5e-64	473
	TR7516|c0_g2_i1	3.40463	AAT69586.1	hypothetical protein LR48_Vigan02g247800 [Vigna angularis]	3-ketoacyl-CoA synthase (EC 2.3.1.-)	2e-29	283
	TR36012|c0_g1_i1	2.15056	XP_007016634.1	PREDICTED: 2-alkenal reductase (NADP(+)-dependent) [Fragaria vesca subsp. vesca]	-	5e-119	708
	TR39772|c0_g3_i1	6.34465	XP_007016632.1	PREDICTED: 2-methylene-furan-3-one reductase [Ricinus communis]	Alcohol dehydrogenase, putative (EC 1.6.5.5)	1e-70	799
	TR42604|c0_g1_i7	3.42358	AAT69586.1	3-ketoacyl-CoA synthase 12 [Theobroma cacao]	3-ketoacyl-CoA synthase (EC 2.3.1.-)	3e-110	1036
	TR42513|c3_g1_i5	1.23266	AAT69586.1	3-ketoacyl-CoA synthase 6 [Theobroma cacao]	3-ketoacyl-CoA synthase (EC 2.3.1.-)	4e-71	530
	TR41395|c0_g12_i2	5.06695	AEE25895.1	chalcone synthase [Garcinia mangostana]	Chalcone synthase	3e-19	243
	TR41548|c0_g1_i3	3.83794	ABY81281.1	beta-ketoacyl-ACP synthase III [Jatropha curcas]	Beta-ketoacyl-ACP synthase III (Uncharacterized protein)	3e-49	408
	TR10625|c0_g1_i1	1.9486	AAT69586.1	hypothetical protein VITISV_022820 [Vitis vinifera]	Putative uncharacterized protein	2e-29	245
	TR40054|c1_g1_i1	2.66448	AAT69586.1	PREDICTED: 3-ketoacyl-CoA synthase 4-like [Pyrus x bretschneideri]	-	0	2167
	TR42604|c0_g1_i1	2.11103	AAT69586.1	PREDICTED: 3-ketoacyl-CoA synthase 12 [Sesamum indicum]	-	0	1884
	TR42969|c0_g1_i5	3.56194	AAT69586.1	beta-ketoacyl-CoA synthase family protein [Populus trichocarpa]	3-ketoacyl-CoA synthase (EC 2.3.1.-)	8e-138	1404
	TR40054|c1_g1_i2	2.14405	AAT69586.1	hypothetical protein JCGZ_10099 [Jatropha curcas]	3-ketoacyl-CoA synthase (EC 2.3.1.-)	2e-109	907
	TR34991|c1_g1_i1	6.30652	AEK80412.1	PREDICTED: chalcone synthase 1 [Eucalyptus grandis]	Uncharacterized protein	1e-22	255
	TR7690|c0_g1_i1	2.02148	AAT69586.1	unnamed protein product, partial [Vitis vinifera]	-	3e-48	439
	TR42894|c0_g2_i4	4.59276	AAT69586.1	3-ketoacyl-CoA synthase 10 [Theobroma cacao]	3-ketoacyl-CoA synthase (EC 2.3.1.-)	2e-29	307
	TR40054|c1_g2_i1	2.9542	AAT69586.1	hypothetical protein CISIN_1g010687mg [Citrus sinensis]	3-ketoacyl-CoA synthase (EC 2.3.1.-)	5e-33	321
	TR30001|c1_g2_i1	2.67582	AAT69586.1			2e-24	257
	TR36288|c0_g1_i1	2.14731	XP_007016632.1	hypothetical protein JCGZ_09822 [Jatropha curcas]	Uncharacterized protein	0	1374
	TR41548|c0_g1_i4	2.26903	ABQ59603.1	PREDICTED: 3-oxoacyl-[acyl-carrier-protein] synthase 3 A, chloroplastic [Vitis vinifera]	Putative uncharacterized protein	6e-175	1627
	TR34991|c2_g1_i2	3.79494	AEK80412.1			6e-24	331
