# Supplementary material for: De novo transcriptome analysis of rose-scented geranium provides insights into the metabolic specificity of terpene and tartaric acid biosynthesis
Source: BMC Genomics. 2017 Jan 13;18:74. doi: 10.1186/s12864-016-3437-0 (PMC5234130; doi:10.1186/s12864-016-3437-0)
Supplement: Additional file 9: — Details of rose-scented geranium transcripts related with the transcription factors. (XLSX 23 kb) [file 12864_2016_3437_MOESM9_ESM.xlsx]

## Sheet: TFs
TF family	Contig ID	Subject ID	Description	FPKM (Log2)	E-value	Length (bp)
NAC	TR15232|c0_g1_i1	GRMZM2G312201_P01	>GRMZM2G312201_P01 Zma Zea mays NAC family protein	1.54102	3e-21	228
	TR17250|c0_g1_i1	PH01000020G0110	>PH01000020G0110 Phe Phyllostachys heterocycla NAC family protein	4.76871	1e-10	225
	TR27952|c0_g1_i2	GSMUA_Achr4P07150_001	>GSMUA_Achr4P07150_001 Mac Musa acuminata NAC family protein	1.95233	5e-151	783
	TR36049|c1_g6_i3	Ciclev10001976m	>Ciclev10001976m Ccl Citrus clementina NAC (No Apical Meristem) domain transcriptional regulator superfamily protein	0	8e-42	231
	TR37782|c0_g1_i1	PH01000728G0010	>PH01000728G0010 Phe Phyllostachys heterocycla NAC family protein	3.55336	4e-40	288
	TR40718|c1_g1_i1	cassava4.1_013132m	>cassava4.1_013132m Mes Manihot esculenta NAC (No Apical Meristem) domain transcriptional regulator superfamily protein	3.22188	1e-71	330
	TR144|c0_g1_i1	GRMZM2G312201_P01	>GRMZM2G312201_P01 Zma Zea mays NAC family protein	2.19219	5e-17	258
	TR2271|c0_g1_i2	ObartAA03S_FGP18838	>ObartAA03S_FGP18838 Oba Oryza barthii NAC family protein	2.35332	1e-71	553
	TR2385|c1_g1_i1	PH01000020G0110	>PH01000020G0110 Phe Phyllostachys heterocycla NAC family protein	2.31615	1e-16	320
	TR3918|c0_g1_i1	GRMZM2G312201_P01	>GRMZM2G312201_P01 Zma Zea mays NAC family protein	3.03738	2e-56	771
	TR3918|c0_g1_i4	GRMZM2G312201_P01	>GRMZM2G312201_P01 Zma Zea mays NAC family protein	0.731183	1e-36	467
	TR4518|c0_g1_i1	PH01000020G0110	>PH01000020G0110 Phe Phyllostachys heterocycla NAC family protein	1.70929	8e-15	351
	TR5126|c0_g1_i1	Ciclev10001206m	>Ciclev10001206m Ccl Citrus clementina NAC domain containing protein 82	3.12433	2e-38	228
	TR5459|c0_g1_i1	PH01000020G0110	>PH01000020G0110 Phe Phyllostachys heterocycla NAC family protein	2.60881	3e-11	275
	TR5577|c0_g1_i1	Han006117	>Han006117 Han Helianthus annuus NAC family protein	3.83289	1e-48	260
	TR5744|c0_g1_i1	PDK_30s1021321g002	>PDK_30s1021321g002 Pda Phoenix dactylifera NAC family protein	0.948601	3e-23	305
	TR7311|c1_g1_i2	PH01000020G0110	>PH01000020G0110 Phe Phyllostachys heterocycla NAC family protein	1.97085	4e-26	694
	TR7311|c1_g1_i5	PH01000020G0110	>PH01000020G0110 Phe Phyllostachys heterocycla NAC family protein	0.584963	9e-20	545
	TR7657|c0_g1_i1	GSMUA_Achr4P07150_001	>GSMUA_Achr4P07150_001 Mac Musa acuminata NAC family protein	2.31034	1e-131	1678
	TR7887|c0_g2_i1	Jcr4S00282.90	>Jcr4S00282.90 Jcu Jatropha curcas NAC family protein	2.44361	1e-36	357
	TR7909|c0_g1_i1	Jcr4S00282.90	>Jcr4S00282.90 Jcu Jatropha curcas NAC family protein	1.95606	2e-57	515
	TR9156|c0_g1_i1	GSMUA_Achr4P07150_001	>GSMUA_Achr4P07150_001 Mac Musa acuminata NAC family protein	3.08576	5e-30	230
	TR11794|c0_g1_i1	EMT33859	>EMT33859 Ata Aegilops tauschii NAC family protein	2.82171	6e-46	356
	TR12878|c0_g1_i1	PDK_30s1021321g002	>PDK_30s1021321g002 Pda Phoenix dactylifera NAC family protein	2.53605	6e-27	405
	TR13288|c0_g1_i1	GSMUA_Achr4P07150_001	>GSMUA_Achr4P07150_001 Mac Musa acuminata NAC family protein	2.60407	1e-43	321
	TR14551|c0_g1_i1	GSMUA_Achr4P07150_001	>GSMUA_Achr4P07150_001 Mac Musa acuminata NAC family protein	2.61117	3e-65	323
	TR16452|c0_g1_i1	GSMUA_Achr4P07150_001	>GSMUA_Achr4P07150_001 Mac Musa acuminata NAC family protein	1.96717	1e-63	306
	TR18398|c0_g1_i1	Thecc1EG011869t2	>Thecc1EG011869t2 Tca Theobroma cacao NAC domain protein	2	1e-62	668
	TR19793|c1_g2_i1	ObartAA03S_FGP32677	>ObartAA03S_FGP32677 Oba Oryza barthii NAC family protein	2.1635	4e-08	694
	TR20457|c0_g1_i1	PH01000020G0110	>PH01000020G0110 Phe Phyllostachys heterocycla NAC family protein	4.08236	3e-27	394
	TR22171|c0_g1_i1	MEDTR3G122340.1	>MEDTR3G122340.1 Mtr Medicago truncatula NAC family protein	3.16027	5e-48	238
	TR22511|c0_g1_i1	evm.model.supercontig_37.112	>evm.model.supercontig_37.112 Cpa Carica papaya NAC family protein	1.59455	2e-41	538
	TR22689|c0_g1_i1	PH01000020G0110	>PH01000020G0110 Phe Phyllostachys heterocycla NAC family protein	2.28688	4e-29	695
	TR23237|c0_g1_i1	orange1.1g014310m	>orange1.1g014310m Csi Citrus sinensis NAC (No Apical Meristem) domain transcriptional regulator superfamily protein	1.32193	8e-116	583
	TR23237|c0_g1_i2	mgv1a007422m	>mgv1a007422m Mgu Mimulus guttatus NAC (No Apical Meristem) domain transcriptional regulator superfamily protein	2.65992	7e-91	448
	TR23237|c0_g1_i3	orange1.1g014310m	>orange1.1g014310m Csi Citrus sinensis NAC (No Apical Meristem) domain transcriptional regulator superfamily protein	0	2e-61	339
	TR25552|c0_g1_i1	PH01000728G0010	>PH01000728G0010 Phe Phyllostachys heterocycla NAC family protein	2.21101	6e-52	348
	TR25749|c1_g2_i1	PH01000820G0540	>PH01000820G0540 Phe Phyllostachys heterocycla NAC family protein	2.39232	2e-17	367
	TR26127|c1_g1_i1	EMT13761	>EMT13761 Ata Aegilops tauschii NAC family protein	2.60644	4e-51	320
	TR27312|c1_g1_i1	ObartAA03S_FGP18838	>ObartAA03S_FGP18838 Oba Oryza barthii NAC family protein	0.678072	4e-76	550
	TR27566|c1_g1_i1	GRMZM2G312201_P01	>GRMZM2G312201_P01 Zma Zea mays NAC family protein	2.32769	9e-38	624
	TR27602|c0_g1_i2	Neem_17921_f_2	>Neem_17921_f_2 Ain Azadirachta indica NAC family protein	3.25852	3e-45	457
	TR29080|c1_g1_i1	GSMUA_Achr4P07150_001	>GSMUA_Achr4P07150_001 Mac Musa acuminata NAC family protein	2.21101	1e-47	394
	TR29172|c0_g1_i1	PH01000020G0110	>PH01000020G0110 Phe Phyllostachys heterocycla NAC family protein	2.04264	6e-21	556
	TR30301|c0_g1_i1	Neem_30788_f_1	>Neem_30788_f_1 Ain Azadirachta indica NAC family protein	2.41954	5e-42	694
	TR31147|c0_g2_i1	Jcr4S00282.90	>Jcr4S00282.90 Jcu Jatropha curcas NAC family protein	2.26604	5e-52	591
	TR31147|c1_g1_i1	Jcr4S00282.90	>Jcr4S00282.90 Jcu Jatropha curcas NAC family protein	2.45154	9e-72	722
	TR32497|c0_g2_i1	GSMUA_Achr4P07150_001	>GSMUA_Achr4P07150_001 Mac Musa acuminata NAC family protein	2.25701	5e-46	542
	TR32497|c1_g1_i4	GSMUA_Achr4P07150_001	>GSMUA_Achr4P07150_001 Mac Musa acuminata NAC family protein	2.82782	3e-148	819
	TR32782|c0_g1_i1	GRMZM2G312201_P01	>GRMZM2G312201_P01 Zma Zea mays NAC family protein	0	4e-20	290
	TR33486|c2_g3_i1	ObartAA03S_FGP2423	>ObartAA03S_FGP2423 Oba Oryza barthii NAC family protein	6.6946	3e-71	354
	TR34158|c0_g1_i1	cassava4.1_004618m	>cassava4.1_004618m Mes Manihot esculenta NAC domain containing protein 2	2.61589	5e-102	1015
	TR34158|c0_g1_i2	Neem_17921_f_2	>Neem_17921_f_2 Ain Azadirachta indica NAC family protein	2.7761	6e-21	320
	TR34158|c0_g1_i5	orange1.1g011830m	>orange1.1g011830m Csi Citrus sinensis NAC domain containing protein 2	0.9855	3e-33	294
	TR34496|c0_g1_i2	Bra001000	>Bra001000 Bra Brassica rapa NAC family protein	2.88557	4e-103	576
	TR34759|c1_g2_i1	GRMZM2G312201_P01	>GRMZM2G312201_P01 Zma Zea mays NAC family protein	2.28096	6e-18	232
	TR35322|c0_g1_i1	GSMUA_Achr6P31580_001	>GSMUA_Achr6P31580_001 Mac Musa acuminata NAC family protein	2.87774	2e-42	284
	TR35879|c0_g1_i3	ObartAA03S_FGP31756	>ObartAA03S_FGP31756 Oba Oryza barthii NAC family protein	0	4e-54	338
	TR35879|c1_g1_i1	ObartAA03S_FGP31756	>ObartAA03S_FGP31756 Oba Oryza barthii NAC family protein	2.43563	8e-66	379
	TR36049|c1_g1_i1	GSVIVT01008839001	>GSVIVT01008839001 Vvi Vitis vinifera NAC (No Apical Meristem) domain transcriptional regulator superfamily protein	2.85798	2e-48	228
	TR36049|c1_g5_i1	PK25206.1	>PK25206.1 Csa Cannabis sativa NAC family protein	4.31107	1e-68	452
	TR36478|c0_g1_i1	GSMUA_Achr4P07150_001	>GSMUA_Achr4P07150_001 Mac Musa acuminata NAC family protein	2.91839	0	2220
	TR37025|c0_g1_i3	PDK_30s1165641g010	>PDK_30s1165641g010 Pda Phoenix dactylifera NAC family protein	2.52356	4e-46	461
	TR38291|c0_g1_i1	PDK_30s1165641g010	>PDK_30s1165641g010 Pda Phoenix dactylifera NAC family protein	2.78031	5e-59	560
	TR39238|c1_g1_i2	Lus10038670	>Lus10038670 Lus Linum usitatissimum NAC domain containing protein 52	2.81967	2e-20	564
	TR39755|c0_g1_i1	Jcr4S00282.90	>Jcr4S00282.90 Jcu Jatropha curcas NAC family protein	2.80323	2e-31	275
	TR39755|c1_g2_i6	Jcr4S00282.90	>Jcr4S00282.90 Jcu Jatropha curcas NAC family protein	2.50843	5e-51	437
	TR39859|c1_g1_i1	GRMZM2G312201_P01	>GRMZM2G312201_P01 Zma Zea mays NAC family protein	2.32769	1e-30	580
	TR40182|c0_g3_i1	PDK_30s1165641g010	>PDK_30s1165641g010 Pda Phoenix dactylifera NAC family protein	3.95699	8e-27	308
	TR40235|c0_g1_i1	PH01000728G0010	>PH01000728G0010 Phe Phyllostachys heterocycla NAC family protein	2.6017	3e-25	347
	TR40715|c0_g2_i1	PH01000020G0110	>PH01000020G0110 Phe Phyllostachys heterocycla NAC family protein	2.56071	1e-16	727
	TR40958|c2_g1_i1	Lus10038670	>Lus10038670 Lus Linum usitatissimum NAC domain containing protein 52	2.04963	6e-08	413
	TR41052|c1_g2_i1	ObartAA03S_FGP18838	>ObartAA03S_FGP18838 Oba Oryza barthii NAC family protein	4.17393	6e-07	323
	TR42199|c1_g2_i1	BGIOSGA034756-PA	>BGIOSGA034756-PA Osi Oryza sativa Indica Group NAC family protein	4.03826	2e-14	411
	TR42661|c0_g1_i1	PH01000020G0110	>PH01000020G0110 Phe Phyllostachys heterocycla NAC family protein	2.74416	1e-34	820
	TR42990|c0_g3_i1	orange1.1g011830m	>orange1.1g011830m Csi Citrus sinensis NAC domain containing protein 2	2.55582	1e-42	362
	TR42990|c0_g2_i6	cassava4.1_004618m	>cassava4.1_004618m Mes Manihot esculenta NAC domain containing protein 2	2.57289	6e-19	268
	TR43108|c0_g2_i1	PH01000020G0110	>PH01000020G0110 Phe Phyllostachys heterocycla NAC family protein	4.68482	3e-13	246
	TR43188|c0_g2_i1	Potri.008G031800.3	>Potri.008G031800.3 Pth Populus trichocarpa similar to NAC-domain containing protein 78 (ANAC078).; [ co-ortholog (1of2) of At3g10500, At5g04410, ]	2.15381	1e-90	459
	TR43372|c0_g1_i1	PH01000020G0110	>PH01000020G0110 Phe Phyllostachys heterocycla NAC family protein	0	9e-18	231
	TR46557|c0_g1_i1	GSMUA_Achr4P07150_001	>GSMUA_Achr4P07150_001 Mac Musa acuminata NAC family protein	0	1e-20	257
	TR47140|c0_g1_i1	Jcr4S00282.90	>Jcr4S00282.90 Jcu Jatropha curcas NAC family protein	2.39506	9e-24	287
	TR48929|c0_g2_i1	GSMUA_Achr4P07150_001	>GSMUA_Achr4P07150_001 Mac Musa acuminata NAC family protein	1.88753	2e-40	337
	TR3918|c0_g1_i3	GRMZM2G312201_P01	>GRMZM2G312201_P01 Zma Zea mays NAC family protein	2.0072	3e-16	239
	TR7657|c0_g1_i2	GSMUA_Achr4P07150_001	>GSMUA_Achr4P07150_001 Mac Musa acuminata NAC family protein	0.978196	5e-92	1109
	TR18854|c0_g1_i1	mgv1a007422m	>mgv1a007422m Mgu Mimulus guttatus NAC (No Apical Meristem) domain transcriptional regulator superfamily protein	1.76553	3e-54	278
	TR27217|c0_g1_i2	GRMZM2G312201_P01	>GRMZM2G312201_P01 Zma Zea mays NAC family protein	2.19219	3e-18	365
	TR33413|c0_g4_i1	Thecc1EG006499t1	>Thecc1EG006499t1 Tca Theobroma cacao NAC domain containing protein 36 (65%P)	2.9241	5e-69	339
	TR35911|c1_g1_i1	PDK_30s1021321g002	>PDK_30s1021321g002 Pda Phoenix dactylifera NAC family protein	1.5008	4e-16	320
	TR37314|c2_g1_i2	PDK_30s1165641g010	>PDK_30s1165641g010 Pda Phoenix dactylifera NAC family protein	2.97636	2e-22	262
	TR37337|c0_g1_i3	ObartAA03S_FGP31756	>ObartAA03S_FGP31756 Oba Oryza barthii NAC family protein	2.3978	3e-45	537
	TR39242|c2_g1_i4	PH01000020G0110	>PH01000020G0110 Phe Phyllostachys heterocycla NAC family protein	0.604071	9e-37	1339
	TR39755|c1_g2_i3	Jcr4S00282.90	>Jcr4S00282.90 Jcu Jatropha curcas NAC family protein	0	4e-82	684
	TR39859|c0_g1_i3	GRMZM2G312201_P01	>GRMZM2G312201_P01 Zma Zea mays NAC family protein	1.91456	2e-47	800
	TR40141|c0_g3_i3	Gorai.005G195400.2	>Gorai.005G195400.2 Gra Gossypium raimondii NAC domain containing protein 83	3.49697	2e-36	363
	TR42086|c1_g2_i1	Han006117	>Han006117 Han Helianthus annuus NAC family protein	3.84699	3e-34	487
	TR43188|c0_g4_i1	Neem_17921_f_2	>Neem_17921_f_2 Ain Azadirachta indica NAC family protein	4.11853	2e-35	513
	TR46196|c0_g1_i1	Tae001339	>Tae001339 Tae Triticum aestivum NAC family protein	3.30597	3e-26	279
	TR48299|c0_g1_i1	GSMUA_Achr6P11230_001	>GSMUA_Achr6P11230_001 Mac Musa acuminata NAC family protein	2.53605	3e-57	360
	TR3296|c1_g1_i2	ObartAA03S_FGP2423	>ObartAA03S_FGP2423 Oba Oryza barthii NAC family protein	5.29205	1e-75	389
	TR7657|c0_g1_i3	GSMUA_Achr4P07150_001	>GSMUA_Achr4P07150_001 Mac Musa acuminata NAC family protein	0.895303	2e-58	597
	TR8266|c0_g1_i1	Jcr4S16185.10	>Jcr4S16185.10 Jcu Jatropha curcas NAC family protein	2.9542	1e-13	315
	TR8452|c0_g1_i1	Thecc1EG000235t1	>Thecc1EG000235t1 Tca Theobroma cacao Vascular related NAC-domain protein 1 (77%P)	1.89142	2e-41	476
	TR14705|c0_g1_i1	GSMUA_Achr4P07150_001	>GSMUA_Achr4P07150_001 Mac Musa acuminata NAC family protein	0	4e-29	373
	TR20859|c0_g1_i2	PH01000143G0710	>PH01000143G0710 Phe Phyllostachys heterocycla NAC family protein	2.61824	7e-06	245
	TR22511|c0_g1_i2	evm.model.supercontig_37.112	>evm.model.supercontig_37.112 Cpa Carica papaya NAC family protein	2.0072	5e-17	263
	TR24335|c1_g1_i2	Jcr4S16185.10	>Jcr4S16185.10 Jcu Jatropha curcas NAC family protein	1.23266	2e-22	416
	TR26702|c1_g1_i1	ObartAA03S_FGP18838	>ObartAA03S_FGP18838 Oba Oryza barthii NAC family protein	2.9542	3e-45	426
	TR29890|c8_g1_i1	PH01000020G0110	>PH01000020G0110 Phe Phyllostachys heterocycla NAC family protein	3.48414	1e-10	231
	TR32782|c2_g1_i1	PDK_30s1165641g010	>PDK_30s1165641g010 Pda Phoenix dactylifera NAC family protein	2.60407	5e-31	376
	TR37337|c1_g2_i1	ObartAA03S_FGP31756	>ObartAA03S_FGP31756 Oba Oryza barthii NAC family protein	2.08406	5e-49	573
	TR41527|c0_g1_i2	PH01000020G0110	>PH01000020G0110 Phe Phyllostachys heterocycla NAC family protein	3.43429	3e-39	906
	TR48621|c0_g1_i1	GSMUA_Achr4P07150_001	>GSMUA_Achr4P07150_001 Mac Musa acuminata NAC family protein	0	6e-18	390
	TR4861|c0_g1_i1	Pbr019214.6	>Pbr019214.6 Pbr Pyrus bretschneideri NAC family protein	2.27501	1e-40	349
	TR7613|c0_g1_i2	PDK_30s1165641g010	>PDK_30s1165641g010 Pda Phoenix dactylifera NAC family protein	0	2e-74	707
	TR7657|c1_g1_i3	GSMUA_Achr4P07150_001	>GSMUA_Achr4P07150_001 Mac Musa acuminata NAC family protein	0.505891	4e-13	441
	TR25517|c3_g1_i1	GSMUA_Achr4P07150_001	>GSMUA_Achr4P07150_001 Mac Musa acuminata NAC family protein	2.69153	3e-25	374
	TR29890|c5_g1_i1	PH01000020G0110	>PH01000020G0110 Phe Phyllostachys heterocycla NAC family protein	3.34056	6e-13	249
	TR31147|c0_g1_i3	Jcr4S00282.90	>Jcr4S00282.90 Jcu Jatropha curcas NAC family protein	1.90689	1e-49	543
	TR33413|c0_g1_i2	XP_004505672	>XP_004505672 Car Cicer arietinum NAC family protein	2.7866	1e-37	408
	TR41525|c0_g1_i3	Lus10030143	>Lus10030143 Lus Linum usitatissimum NAC (No Apical Meristem) domain transcriptional regulator superfamily protein	3.15218	2e-10	296
	TR41749|c1_g3_i1	Pbr019214.6	>Pbr019214.6 Pbr Pyrus bretschneideri NAC family protein	3.5472	2e-29	263
	TR42237|c1_g1_i2	PH01000020G0110	>PH01000020G0110 Phe Phyllostachys heterocycla NAC family protein	1.41684	8e-10	280
	TR42610|c0_g6_i1	Bra012470	>Bra012470 Bra Brassica rapa NAC family protein	1.54102	2e-10	228
	TR3682|c0_g1_i1	Lus10038670	>Lus10038670 Lus Linum usitatissimum NAC domain containing protein 52	3.12267	2e-15	651
	TR5961|c0_g1_i1	Lus10038670	>Lus10038670 Lus Linum usitatissimum NAC domain containing protein 52	2.48285	2e-10	303
	TR6709|c0_g1_i1	Jcr4S00282.90	>Jcr4S00282.90 Jcu Jatropha curcas NAC family protein	3.12433	8e-20	228
	TR7308|c1_g2_i2	Tae001339	>Tae001339 Tae Triticum aestivum NAC family protein	2.6017	3e-60	539
	TR25749|c1_g1_i1	PH01000820G0540	>PH01000820G0540 Phe Phyllostachys heterocycla NAC family protein	2.26903	3e-52	427
	TR26602|c0_g2_i1	GSMUA_Achr4P07150_001	>GSMUA_Achr4P07150_001 Mac Musa acuminata NAC family protein	2.848	7e-85	655
	TR27581|c0_g1_i2	chr5.CM0909.750.r2.m	>chr5.CM0909.750.r2.m Lja Lotus japonicus NAC family protein	1.42223	7e-62	472
	TR34198|c1_g2_i1	PH01000020G0110	>PH01000020G0110 Phe Phyllostachys heterocycla NAC family protein	2.04264	2e-06	399
	TR42281|c1_g1_i3	cassava4.1_011262m	>cassava4.1_011262m Mes Manihot esculenta NAC domain containing protein 82	2.98732	7e-61	366
	TR7337|c1_g1_i4	Jcr4S00282.90	>Jcr4S00282.90 Jcu Jatropha curcas NAC family protein	2.60644	2e-11	251
	TR33486|c2_g6_i2	ObartAA03S_FGP2423	>ObartAA03S_FGP2423 Oba Oryza barthii NAC family protein	4.47379	4e-57	312
	TR33730|c2_g1_i3	ObartAA03S_FGP2423	>ObartAA03S_FGP2423 Oba Oryza barthii NAC family protein	6.55934	4e-74	413
	TR36049|c1_g3_i3	ppa007445m	>ppa007445m Ppe Prunus persica NAC domain containing protein 47	2.28983	2e-84	432
	TR42237|c2_g1_i2	PH01000020G0110	>PH01000020G0110 Phe Phyllostachys heterocycla NAC family protein	0	5e-10	255
	TR42776|c0_g1_i1	Jcr4S00282.90	>Jcr4S00282.90 Jcu Jatropha curcas NAC family protein	3.35473	2e-16	258
	TR9340|c0_g1_i1	Lus10038670	>Lus10038670 Lus Linum usitatissimum NAC domain containing protein 52	2.15381	6e-11	360
	TR15076|c0_g1_i1	Lus10038670	>Lus10038670 Lus Linum usitatissimum NAC domain containing protein 52	2.02857	4e-20	677
	TR20380|c1_g1_i1	ppa023250m	>ppa023250m Ppe Prunus persica NAC (No Apical Meristem) domain transcriptional regulator superfamily protein	2.65992	3e-46	439
	TR23825|c0_g2_i1	Jcr4S16185.10	>Jcr4S16185.10 Jcu Jatropha curcas NAC family protein	1.50589	8e-25	317
	TR30653|c0_g1_i1	Pbr004711.1	>Pbr004711.1 Pbr Pyrus bretschneideri NAC family protein	0	5e-26	244
	TR31147|c0_g1_i1	Jcr4S00282.90	>Jcr4S00282.90 Jcu Jatropha curcas NAC family protein	1.56071	6e-34	343
	TR34158|c0_g1_i4	Neem_17921_f_2	>Neem_17921_f_2 Ain Azadirachta indica NAC family protein	1.79909	2e-34	569
	TR37025|c0_g1_i1	PDK_30s1165641g010	>PDK_30s1165641g010 Pda Phoenix dactylifera NAC family protein	2.45418	2e-104	927
	TR39859|c1_g1_i2	GRMZM2G312201_P01	>GRMZM2G312201_P01 Zma Zea mays NAC family protein	1.86394	5e-33	726
	TR40079|c0_g1_i4	Aquca_009_00966.1	>Aquca_009_00966.1 Aco Aquilegia coerulea NAC family protein	2.93546	6e-46	501
	TR3301|c0_g1_i2	GSVIVT01019702001	>GSVIVT01019702001 Vvi Vitis vinifera NAC transcription factor-like 9	1.71809	8e-81	1208
	TR35322|c1_g2_i4	GSMUA_Achr6P31580_001	>GSMUA_Achr6P31580_001 Mac Musa acuminata NAC family protein	1.1375	3e-112	765
	TR38022|c0_g1_i2	Jcr4S00282.90	>Jcr4S00282.90 Jcu Jatropha curcas NAC family protein	2.85599	2e-166	1442
	TR40492|c0_g1_i3	Lus10038670	>Lus10038670 Lus Linum usitatissimum NAC domain containing protein 52	0	1e-78	2508
	TR41650|c0_g1_i1	GSMUA_Achr4P07150_001	>GSMUA_Achr4P07150_001 Mac Musa acuminata NAC family protein	2.40327	1e-165	2044
	TR42512|c0_g1_i1	OpuncBB_FGP0026	>OpuncBB_FGP0026 Opu Oryza punctata NAC family protein	3.48285	1e-129	1164
	TR43371|c1_g2_i1	Lus10038670	>Lus10038670 Lus Linum usitatissimum NAC domain containing protein 52	2.33628	2e-13	629
	TR28810|c2_g1_i1	PDK_30s1165641g010	>PDK_30s1165641g010 Pda Phoenix dactylifera NAC family protein	2.21723	3e-70	989
	TR32497|c0_g1_i3	GSMUA_Achr4P07150_001	>GSMUA_Achr4P07150_001 Mac Musa acuminata NAC family protein	2.22342	8e-115	706
	TR36752|c1_g1_i1	GSMUA_Achr4P07150_001	>GSMUA_Achr4P07150_001 Mac Musa acuminata NAC family protein	2.83794	6e-176	1572
	TR37849|c0_g1_i2	PH01000020G0110	>PH01000020G0110 Phe Phyllostachys heterocycla NAC family protein	3.00899	4e-12	971
	TR38029|c3_g1_i6	ORGLA11G0021400.1	>ORGLA11G0021400.1 Ogl Oryza glaberrima NAC family protein	0	1e-53	811
	TR39755|c1_g2_i4	Jcr4S00282.90	>Jcr4S00282.90 Jcu Jatropha curcas NAC family protein	1.64616	4e-41	395
	TR41650|c1_g2_i1	GSMUA_Achr4P07150_001	>GSMUA_Achr4P07150_001 Mac Musa acuminata NAC family protein	0	6e-09	374
	TR2271|c0_g1_i1	ObartAA03S_FGP18838	>ObartAA03S_FGP18838 Oba Oryza barthii NAC family protein	0	7e-44	392
	TR2385|c1_g2_i1	PH01000020G0110	>PH01000020G0110 Phe Phyllostachys heterocycla NAC family protein	2.24489	4e-28	841
	TR19319|c0_g1_i1	Lus10038670	>Lus10038670 Lus Linum usitatissimum NAC domain containing protein 52	2.88362	9e-13	303
	TR23339|c0_g1_i3	orange1.1g014310m	>orange1.1g014310m Csi Citrus sinensis NAC (No Apical Meristem) domain transcriptional regulator superfamily protein	1.90689	4e-97	559
	TR33413|c1_g1_i2	Ghi005144	>Ghi005144 Ghi Gossypium hirsutum NAC family protein	1.7137	5e-54	597
	TR34320|c0_g1_i3	cassava4.1_014492m	>cassava4.1_014492m Mes Manihot esculenta NAC domain containing protein 83	1.16993	4e-52	345
	TR36717|c1_g3_i1	PH01000020G0110	>PH01000020G0110 Phe Phyllostachys heterocycla NAC family protein	2.5509	1e-26	853
	TR37185|c1_g1_i4	ORGLA11G0021400.1	>ORGLA11G0021400.1 Ogl Oryza glaberrima NAC family protein	2.94298	3e-35	602
	TR37551|c0_g1_i1	PH01000020G0110	>PH01000020G0110 Phe Phyllostachys heterocycla NAC family protein	2.9542	7e-14	610
	TR39178|c1_g2_i2	ObartAA03S_FGP18838	>ObartAA03S_FGP18838 Oba Oryza barthii NAC family protein	3.77821	3e-112	834
	TR40429|c1_g1_i2	PH01000020G0110	>PH01000020G0110 Phe Phyllostachys heterocycla NAC family protein	1.32193	1e-09	263
	TR1835|c0_g1_i1	GSMUA_Achr4P07150_001	>GSMUA_Achr4P07150_001 Mac Musa acuminata NAC family protein	1.17632	6e-19	303
	TR7657|c1_g1_i1	GSMUA_Achr4P07150_001	>GSMUA_Achr4P07150_001 Mac Musa acuminata NAC family protein	2.35896	0	2788
	TR12542|c0_g1_i1	Jcr4S00694.30	>Jcr4S00694.30 Jcu Jatropha curcas NAC family protein	2.59694	3e-81	862
	TR13897|c0_g1_i1	Jcr4S00899.90	>Jcr4S00899.90 Jcu Jatropha curcas NAC family protein	2.24489	8e-123	796
	TR21162|c0_g1_i1	PH01000020G0110	>PH01000020G0110 Phe Phyllostachys heterocycla NAC family protein	2.49313	2e-24	659
	TR23919|c0_g1_i1	GRMZM2G312201_P01	>GRMZM2G312201_P01 Zma Zea mays NAC family protein	1.81967	2e-23	454
	TR30179|c0_g3_i1	GRMZM2G312201_P01	>GRMZM2G312201_P01 Zma Zea mays NAC family protein	0.807355	1e-43	886
	TR33413|c1_g1_i3	29797.m000353	>29797.m000353 Rco Ricinus communis NAC domain-containing protein, putative	0.748461	8e-112	840
	TR33730|c2_g1_i9	ObartAA03S_FGP2423	>ObartAA03S_FGP2423 Oba Oryza barthii NAC family protein	4.84248	2e-107	606
	TR34790|c0_g1_i2	PDK_30s1021321g002	>PDK_30s1021321g002 Pda Phoenix dactylifera NAC family protein	2.24489	2e-38	263
	TR42237|c2_g1_i4	PH01000020G0110	>PH01000020G0110 Phe Phyllostachys heterocycla NAC family protein	2.76341	4e-46	1580
	TR42833|c1_g2_i4	PH01000020G0110	>PH01000020G0110 Phe Phyllostachys heterocycla NAC family protein	3.25701	1e-35	1043
	TR43162|c3_g4_i1	BGIOSGA034756-PA	>BGIOSGA034756-PA Osi Oryza sativa Indica Group NAC family protein	3.48929	4e-10	354
	TR1244|c0_g1_i1	GSMUA_Achr4P07150_001	>GSMUA_Achr4P07150_001 Mac Musa acuminata NAC family protein	2.53854	5e-11	391
	TR4557|c0_g1_i1	evm.model.supercontig_12.156	>evm.model.supercontig_12.156 Cpa Carica papaya NAC family protein	1.43829	1e-10	278
	TR11807|c0_g1_i1	ObartAA03S_FGP18838	>ObartAA03S_FGP18838 Oba Oryza barthii NAC family protein	2.94298	5e-42	317
	TR13053|c0_g1_i1	GSMUA_Achr4P07150_001	>GSMUA_Achr4P07150_001 Mac Musa acuminata NAC family protein	2.77821	1e-56	390
	TR33730|c2_g1_i1	ObartAA03S_FGP2423	>ObartAA03S_FGP2423 Oba Oryza barthii NAC family protein	4.42156	2e-44	276
	TR40718|c2_g3_i1	chr1.LjT04N09.160.r2.d	>chr1.LjT04N09.160.r2.d Lja Lotus japonicus NAC family protein	1.43296	1e-60	323
	TR41527|c0_g1_i1	PH01000020G0110	>PH01000020G0110 Phe Phyllostachys heterocycla NAC family protein	3.52607	2e-46	1756
	TR42610|c0_g4_i3	Bra012470	>Bra012470 Bra Brassica rapa NAC family protein	3.87283	1e-23	993
	TR42680|c0_g1_i4	PDK_30s1165641g010	>PDK_30s1165641g010 Pda Phoenix dactylifera NAC family protein	3.39369	1e-139	2114
	TR42990|c0_g2_i3	Potri.010G229900.3	>Potri.010G229900.3 Pth Populus trichocarpa similar to NAC-domain containing protein 78 (ANAC078).; [ co-ortholog (2of2) of At3g10500, At5g04410, ]	3.76765	3e-28	308
	TR43162|c3_g2_i1	BGIOSGA034756-PA	>BGIOSGA034756-PA Osi Oryza sativa Indica Group NAC family protein	4.17313	3e-20	733
	TR14712|c0_g1_i1	ppa027024m	>ppa027024m Ppe Prunus persica NAC domain containing protein 83	2.63923	4e-65	379
	TR27581|c0_g1_i1	chr5.CM0909.750.r2.m	>chr5.CM0909.750.r2.m Lja Lotus japonicus NAC family protein	1.73985	7e-124	814
	TR29080|c1_g2_i1	GSMUA_Achr4P07150_001	>GSMUA_Achr4P07150_001 Mac Musa acuminata NAC family protein	2.17313	2e-85	769
	TR30660|c1_g1_i3	BGIOSGA034756-PA	>BGIOSGA034756-PA Osi Oryza sativa Indica Group NAC family protein	2.04614	4e-11	554
	TR32497|c0_g1_i4	GSMUA_Achr4P07150_001	>GSMUA_Achr4P07150_001 Mac Musa acuminata NAC family protein	0	7e-69	495
	TR38925|c0_g1_i2	PH01000020G0110	>PH01000020G0110 Phe Phyllostachys heterocycla NAC family protein	2.85599	1e-31	1669
	TR39561|c0_g4_i5	ObartAA03S_FGP2423	>ObartAA03S_FGP2423 Oba Oryza barthii NAC family protein	1.12433	1e-82	461
	TR41005|c0_g1_i3	ObartAA03S_FGP18838	>ObartAA03S_FGP18838 Oba Oryza barthii NAC family protein	3.07211	3e-31	536
	TR18278|c0_g1_i1	Ciclev10003814m	>Ciclev10003814m Ccl Citrus clementina NAC domain containing protein 20	2.59694	6e-28	276
	TR30076|c0_g1_i3	PH01000020G0110	>PH01000020G0110 Phe Phyllostachys heterocycla NAC family protein	1.02148	8e-11	550
	TR33730|c2_g1_i2	ObartAA03S_FGP2423	>ObartAA03S_FGP2423 Oba Oryza barthii NAC family protein	3.83895	2e-37	286
	TR42199|c1_g4_i3	ORGLA11G0021400.1	>ORGLA11G0021400.1 Ogl Oryza glaberrima NAC family protein	4.16269	2e-15	440
	TR42387|c0_g1_i1	Bra012470	>Bra012470 Bra Brassica rapa NAC family protein	3.1127	2e-45	617
	TR43162|c3_g2_i6	ORGLA11G0021400.1	>ORGLA11G0021400.1 Ogl Oryza glaberrima NAC family protein	0	2e-10	347
	TR43188|c0_g1_i1	Neem_17921_f_2	>Neem_17921_f_2 Ain Azadirachta indica NAC family protein	3.51475	0	1950
	TR3296|c1_g4_i1	ObartAA03S_FGP2423	>ObartAA03S_FGP2423 Oba Oryza barthii NAC family protein	6.81237	4e-57	363
	TR6540|c0_g2_i1	GSMUA_Achr4P07150_001	>GSMUA_Achr4P07150_001 Mac Musa acuminata NAC family protein	1.66903	1e-34	347
	TR7416|c0_g1_i1	Bra012470	>Bra012470 Bra Brassica rapa NAC family protein	0	4e-25	551
	TR26857|c0_g1_i2	orange1.1g008335m	>orange1.1g008335m Csi Citrus sinensis NAC family protein	2.58496	1e-50	569
	TR30226|c1_g1_i1	Potri.014G041300.7	>Potri.014G041300.7 Pth Populus trichocarpa NAC family protein	1.60407	4e-63	882
	TR31200|c0_g1_i2	chr2.LjT04L10.120.r2.m	>chr2.LjT04L10.120.r2.m Lja Lotus japonicus NAC family protein	6.35896	5e-15	443
	TR40627|c0_g1_i1	Lus10038670	>Lus10038670 Lus Linum usitatissimum NAC domain containing protein 52	2.64616	3e-78	2975
	TR7038|c0_g1_i1	ObartAA03S_FGP32677	>ObartAA03S_FGP32677 Oba Oryza barthii NAC family protein	2.36177	4e-179	1281
	TR7618|c1_g1_i1	PDK_30s1021321g002	>PDK_30s1021321g002 Pda Phoenix dactylifera NAC family protein	0.722466	2e-14	329
	TR7827|c0_g1_i1	Lus10030143	>Lus10030143 Lus Linum usitatissimum NAC (No Apical Meristem) domain transcriptional regulator superfamily protein	2.1635	2e-18	289
	TR17075|c0_g1_i1	XP_004508725	>XP_004508725 Car Cicer arietinum NAC family protein	2.21412	4e-13	319
	TR32585|c1_g1_i3	Thecc1EG011869t2	>Thecc1EG011869t2 Tca Theobroma cacao NAC domain protein	2.46989	1e-129	1064
	TR36175|c1_g1_i1	Jcr4S00282.90	>Jcr4S00282.90 Jcu Jatropha curcas NAC family protein	2.70487	6e-154	1652
	TR40718|c0_g1_i1	cassava4.1_013132m	>cassava4.1_013132m Mes Manihot esculenta NAC (No Apical Meristem) domain transcriptional regulator superfamily protein	3.67469	2e-65	352
	TR42680|c0_g1_i3	PDK_30s1165641g010	>PDK_30s1165641g010 Pda Phoenix dactylifera NAC family protein	4.34696	1e-95	941
	TR48929|c0_g1_i1	GSMUA_Achr4P07150_001	>GSMUA_Achr4P07150_001 Mac Musa acuminata NAC family protein	1.8953	4e-28	269
	TR3666|c0_g2_i1	PH01000820G0540	>PH01000820G0540 Phe Phyllostachys heterocycla NAC family protein	2.58015	1e-46	548
	TR14024|c0_g1_i1	Han006117	>Han006117 Han Helianthus annuus NAC family protein	3.14568	1e-38	352
	TR32497|c0_g1_i1	GSMUA_Achr4P07150_001	>GSMUA_Achr4P07150_001 Mac Musa acuminata NAC family protein	2.13093	0	2157
	TR32585|c0_g1_i2	Thecc1EG011869t1	>Thecc1EG011869t1 Tca Theobroma cacao NAC domain protein	2.73985	2e-48	418
	TR36273|c0_g1_i3	cassava4.1_009166m	>cassava4.1_009166m Mes Manihot esculenta NAC domain containing protein 35	1.92979	7e-112	1262
	TR40600|c0_g7_i4	Jcr4S00282.90	>Jcr4S00282.90 Jcu Jatropha curcas NAC family protein	1.61353	8e-32	410
	TR42520|c0_g2_i2	OpuncBB_FGP0026	>OpuncBB_FGP0026 Opu Oryza punctata NAC family protein	3.65764	2e-36	403
	TR45835|c0_g1_i1	Jcr4S00282.90	>Jcr4S00282.90 Jcu Jatropha curcas NAC family protein	1.61824	2e-145	1520
	TR20364|c0_g1_i1	ppa010222m	>ppa010222m Ppe Prunus persica NAC domain containing protein 83	2.488	4e-68	615
	TR23229|c0_g1_i1	evm.model.supercontig_111.22	>evm.model.supercontig_111.22 Cpa Carica papaya NAC family protein	2.22033	3e-35	587
	TR33413|c1_g1_i4	Glyma12g02540.1	>Glyma12g02540.1 Gma Glycine max NAC domain containing protein 36	1.57046	2e-123	1035
	TR34631|c0_g1_i1	Jcr4S00899.90	>Jcr4S00899.90 Jcu Jatropha curcas NAC family protein	2.25399	2e-140	1706
	TR37551|c1_g1_i1	PH01000020G0110	>PH01000020G0110 Phe Phyllostachys heterocycla NAC family protein	2.32481	2e-29	1647
	TR42680|c0_g1_i1	PDK_30s1165641g010	>PDK_30s1165641g010 Pda Phoenix dactylifera NAC family protein	0.0976108	2e-139	1547
	TR7337|c1_g1_i3	Jcr4S00282.90	>Jcr4S00282.90 Jcu Jatropha curcas NAC family protein	1.79494	5e-39	585
	TR22993|c0_g1_i1	Jcr4S26818.10	>Jcr4S26818.10 Jcu Jatropha curcas NAC family protein	2.12102	2e-117	911
	TR34210|c0_g1_i4	Bra003237	>Bra003237 Bra Brassica rapa NAC family protein	0	1e-47	368
	TR35322|c1_g2_i2	GSMUA_Achr6P31580_001	>GSMUA_Achr6P31580_001 Mac Musa acuminata NAC family protein	3.5008	2e-132	997
	TR35879|c0_g1_i2	ObartAA03S_FGP31756	>ObartAA03S_FGP31756 Oba Oryza barthii NAC family protein	1.02148	8e-97	753
	TR2271|c1_g1_i1	ObartAA03S_FGP18838	>ObartAA03S_FGP18838 Oba Oryza barthii NAC family protein	1.63227	2e-149	1350
	TR11527|c0_g1_i1	Lus10038670	>Lus10038670 Lus Linum usitatissimum NAC domain containing protein 52	2.20163	8e-09	354
	TR19291|c0_g1_i1	Aquca_009_00966.1	>Aquca_009_00966.1 Aco Aquilegia coerulea NAC family protein	3.11437	2e-14	273
	TR21852|c0_g1_i1	30032.m000479	>30032.m000479 Rco Ricinus communis NAC domain-containing protein, putative	0	2e-28	501
	TR24980|c1_g1_i1	PH01000020G0110	>PH01000020G0110 Phe Phyllostachys heterocycla NAC family protein	2.52356	3e-09	590
	TR31147|c1_g2_i2	Jcr4S00282.90	>Jcr4S00282.90 Jcu Jatropha curcas NAC family protein	4.0072	4e-128	1634
	TR33067|c0_g1_i1	Ciclev10019282m	>Ciclev10019282m Ccl Citrus clementina NAC transcription factor-like 9	1.09761	3e-27	884
	TR39178|c1_g2_i1	ObartAA03S_FGP18838	>ObartAA03S_FGP18838 Oba Oryza barthii NAC family protein	3.84097	1e-160	1366
	TR41005|c0_g1_i1	ObartAA03S_FGP18838	>ObartAA03S_FGP18838 Oba Oryza barthii NAC family protein	2.79909	2e-117	1425
	TR25485|c0_g1_i1	Glyma17g00650.2	>Glyma17g00650.2 Gma Glycine max NAC domain containing protein 35	2.87774	1e-39	332
	TR32337|c0_g1_i3	Potri.007G099400.3	>Potri.007G099400.3 Pth Populus trichocarpa NAC family protein	0	2e-135	1125
	TR32497|c1_g1_i2	GSMUA_Achr4P07150_001	>GSMUA_Achr4P07150_001 Mac Musa acuminata NAC family protein	2.14405	3e-36	334
	TR34496|c0_g1_i1	Bra001000	>Bra001000 Bra Brassica rapa NAC family protein	3.77716	5e-171	1107
	TR37551|c0_g1_i3	PH01000020G0110	>PH01000020G0110 Phe Phyllostachys heterocycla NAC family protein	1.0072	4e-28	2218
	TR38221|c0_g1_i1	Bra012470	>Bra012470 Bra Brassica rapa NAC family protein	2.23573	3e-13	404
	TR39178|c1_g2_i3	ObartAA03S_FGP18838	>ObartAA03S_FGP18838 Oba Oryza barthii NAC family protein	0	3e-147	1368
	TR39561|c0_g2_i2	ObartAA03S_FGP2423	>ObartAA03S_FGP2423 Oba Oryza barthii NAC family protein	5.43329	3e-34	280
	TR39755|c1_g2_i8	Jcr4S00282.90	>Jcr4S00282.90 Jcu Jatropha curcas NAC family protein	0.475085	2e-121	1276
	TR41103|c0_g3_i1	OB09G21580.1	>OB09G21580.1 Obr Oryza brachyantha NAC family protein	5.50875	3e-20	224
	TR43124|c0_g1_i3	PDK_30s1021321g002	>PDK_30s1021321g002 Pda Phoenix dactylifera NAC family protein	3.46858	2e-11	306
	TR3214|c0_g1_i4	Neem_15575_f_1	>Neem_15575_f_1 Ain Azadirachta indica NAC family protein	0	2e-06	444
	TR7009|c0_g1_i3	GRMZM2G312201_P01	>GRMZM2G312201_P01 Zma Zea mays NAC family protein	1.7866	6e-17	445
	TR7311|c1_g1_i3	PH01000020G0110	>PH01000020G0110 Phe Phyllostachys heterocycla NAC family protein	2.02148	7e-42	1406
	TR33960|c0_g1_i1	Bra001000	>Bra001000 Bra Brassica rapa NAC family protein	1.0635	1e-125	1165
	TR35282|c0_g1_i2	OpuncBB_FGP18634	>OpuncBB_FGP18634 Opu Oryza punctata NAC family protein	3.59335	3e-06	437
	TR35623|c0_g1_i2	ObartAA03S_FGP18838	>ObartAA03S_FGP18838 Oba Oryza barthii NAC family protein	2.37295	4e-32	326
	TR37988|c0_g1_i3	ORGLA11G0021400.1	>ORGLA11G0021400.1 Ogl Oryza glaberrima NAC family protein	2.52857	7e-26	841
	TR40958|c2_g2_i3	Lus10038670	>Lus10038670 Lus Linum usitatissimum NAC domain containing protein 52	0	2e-06	385
	TR2727|c0_g1_i1	Aquca_009_00966.1	>Aquca_009_00966.1 Aco Aquilegia coerulea NAC family protein	1.91839	1e-37	676
	TR25552|c0_g1_i2	PH01000728G0010	>PH01000728G0010 Phe Phyllostachys heterocycla NAC family protein	0.526069	1e-51	446
	TR26857|c0_g1_i1	orange1.1g008335m	>orange1.1g008335m Csi Citrus sinensis NAC family protein	2.33628	8e-11	276
	TR32818|c0_g2_i1	Aquca_009_00966.1	>Aquca_009_00966.1 Aco Aquilegia coerulea NAC family protein	1.34483	2e-33	423
	TR35142|c0_g1_i3	Potri.007G099400.3	>Potri.007G099400.3 Pth Populus trichocarpa NAC family protein	2.39506	5e-38	559
	TR38256|c0_g1_i3	PH01000020G0110	>PH01000020G0110 Phe Phyllostachys heterocycla NAC family protein	1.41684	1e-30	1411
	TR38643|c1_g4_i2	Neem_517_f_8	>Neem_517_f_8 Ain Azadirachta indica NAC family protein	3.81455	5e-55	529
	TR39364|c1_g2_i3	Jcr4S00282.90	>Jcr4S00282.90 Jcu Jatropha curcas NAC family protein	2.9241	1e-139	1780
	TR42990|c0_g2_i1	Ciclev10031406m	>Ciclev10031406m Ccl Citrus clementina NAC domain containing protein 2	4.93499	6e-46	585
	TR43278|c0_g2_i3	PH01000020G0110	>PH01000020G0110 Phe Phyllostachys heterocycla NAC family protein	3.65306	4e-24	759
	TR10869|c1_g1_i1	Tae001339	>Tae001339 Tae Triticum aestivum NAC family protein	2.38405	4e-09	350
	TR12640|c0_g1_i1	GSMUA_Achr8P21470_001	>GSMUA_Achr8P21470_001 Mac Musa acuminata NAC family protein	0	4e-27	378
	TR22975|c0_g1_i1	Lus10038670	>Lus10038670 Lus Linum usitatissimum NAC domain containing protein 52	0.9855	2e-06	286
	TR30226|c0_g1_i1	Potri.014G041300.1	>Potri.014G041300.1 Pth Populus trichocarpa NAC family protein	2.57773	9e-49	634
	TR30301|c1_g1_i1	Thecc1EG026030t2	>Thecc1EG026030t2 Tca Theobroma cacao NAC domain containing protein 47	2.58496	5e-37	876
	TR32585|c0_g1_i3	Thecc1EG011869t2	>Thecc1EG011869t2 Tca Theobroma cacao NAC domain protein	0	2e-107	1059
	TR34071|c0_g1_i2	Jcr4S00282.90	>Jcr4S00282.90 Jcu Jatropha curcas NAC family protein	1.63691	1e-150	1795
	TR36752|c1_g1_i2	GSMUA_Achr4P07150_001	>GSMUA_Achr4P07150_001 Mac Musa acuminata NAC family protein	0.704872	2e-37	388
	TR38407|c0_g3_i3	Bra001000	>Bra001000 Bra Brassica rapa NAC family protein	4.89724	3e-31	993
	TR41144|c0_g1_i1	GRMZM2G312201_P01	>GRMZM2G312201_P01 Zma Zea mays NAC family protein	1.75702	2e-34	811
	TR42610|c0_g4_i1	Bra012470	>Bra012470 Bra Brassica rapa NAC family protein	3.22651	1e-40	1535
	TR3296|c1_g2_i1	ObartAA03S_FGP2423	>ObartAA03S_FGP2423 Oba Oryza barthii NAC family protein	5.44128	2e-29	279
	TR12948|c0_g1_i1	mrna31149.1-v1.0-hybrid	>mrna31149.1-v1.0-hybrid Fve Fragaria vesca NAC (No Apical Meristem) domain transcriptional regulator superfamily protein	2.27798	7e-23	364
	TR27997|c1_g1_i1	PH01000020G0110	>PH01000020G0110 Phe Phyllostachys heterocycla NAC family protein	2.53107	5e-29	697
	TR32497|c0_g1_i2	GSMUA_Achr4P07150_001	>GSMUA_Achr4P07150_001 Mac Musa acuminata NAC family protein	1.22651	0	1431
	TR38015|c0_g1_i1	GSMUA_Achr3P00330_001	>GSMUA_Achr3P00330_001 Mac Musa acuminata NAC family protein	2.51602	0	1850
	TR38221|c0_g1_i3	Bra012470	>Bra012470 Bra Brassica rapa NAC family protein	3.2765	1e-21	510
	TR41019|c0_g3_i2	Han006117	>Han006117 Han Helianthus annuus NAC family protein	4.56316	1e-40	392
	TR2271|c0_g3_i1	ObartAA03S_FGP18838	>ObartAA03S_FGP18838 Oba Oryza barthii NAC family protein	1.72247	3e-36	432
	TR3286|c0_g1_i1	PH01000020G0110	>PH01000020G0110 Phe Phyllostachys heterocycla NAC family protein	1.52607	5e-38	1039
	TR26781|c0_g1_i1	GRMZM2G312201_P01	>GRMZM2G312201_P01 Zma Zea mays NAC family protein	2.02857	4e-27	485
	TR27621|c0_g1_i1	GRMZM2G312201_P01	>GRMZM2G312201_P01 Zma Zea mays NAC family protein	2.23573	2e-17	597
	TR29080|c2_g1_i2	GSMUA_Achr4P07150_001	>GSMUA_Achr4P07150_001 Mac Musa acuminata NAC family protein	2.18269	2e-51	588
	TR34259|c0_g1_i2	ObartAA03S_FGP21502	>ObartAA03S_FGP21502 Oba Oryza barthii NAC family protein	1.68257	5e-10	587
	TR35623|c0_g3_i2	ObartAA03S_FGP18838	>ObartAA03S_FGP18838 Oba Oryza barthii NAC family protein	1.848	2e-66	709
	TR35623|c0_g3_i3	ObartAA03S_FGP18838	>ObartAA03S_FGP18838 Oba Oryza barthii NAC family protein	0	1e-66	708
	TR37238|c0_g1_i3	PDK_30s1021321g002	>PDK_30s1021321g002 Pda Phoenix dactylifera NAC family protein	1.41684	3e-12	441
	TR39691|c1_g1_i1	Bra001000	>Bra001000 Bra Brassica rapa NAC family protein	3.45812	2e-106	980
	TR40498|c0_g1_i2	Ciclev10000612m	>Ciclev10000612m Ccl Citrus clementina NAC domain containing protein 17	2.73769	0	2363
	TR42953|c1_g1_i4	Lus10038670	>Lus10038670 Lus Linum usitatissimum NAC domain containing protein 52	2.71809	2e-31	1254
	TR2317|c0_g1_i3	Ciclev10031100m	>Ciclev10031100m Ccl Citrus clementina NAC family protein	2.43829	2e-72	854
	TR7828|c0_g1_i1	PH01000143G0710	>PH01000143G0710 Phe Phyllostachys heterocycla NAC family protein	2.57531	8e-07	358
	TR15926|c0_g1_i1	PDK_30s1165641g010	>PDK_30s1165641g010 Pda Phoenix dactylifera NAC family protein	0	4e-08	329
	TR30631|c0_g2_i2	BGIOSGA036980-PA	>BGIOSGA036980-PA Osi Oryza sativa Indica Group NAC family protein	2.9855	2e-07	300
	TR33651|c0_g1_i2	Thecc1EG043357t1	>Thecc1EG043357t1 Tca Theobroma cacao NAC domain protein	3.29866	5e-45	689
	TR33960|c0_g1_i4	Bra001000	>Bra001000 Bra Brassica rapa NAC family protein	1	3e-68	669
	TR35879|c0_g1_i1	ObartAA03S_FGP31756	>ObartAA03S_FGP31756 Oba Oryza barthii NAC family protein	0.687061	2e-167	1294
	TR36717|c0_g1_i1	PH01000020G0110	>PH01000020G0110 Phe Phyllostachys heterocycla NAC family protein	2.49825	6e-10	985
	TR38364|c0_g1_i3	Bra012470	>Bra012470 Bra Brassica rapa NAC family protein	2.71809	2e-46	1241
	TR40718|c2_g1_i3	PK25206.1	>PK25206.1 Csa Cannabis sativa NAC family protein	1.76129	7e-33	422
	TR42272|c0_g1_i2	PH01000020G0110	>PH01000020G0110 Phe Phyllostachys heterocycla NAC family protein	3.13422	3e-49	1970
	TR7416|c1_g1_i1	Bra012470	>Bra012470 Bra Brassica rapa NAC family protein	3.19377	8e-46	1780
	TR30323|c1_g1_i1	GSVIVT01027477001	>GSVIVT01027477001 Vvi Vitis vinifera NAC transcription factor-like 9	1.12433	2e-40	572
	TR33125|c0_g1_i2	GSMUA_Achr4P07150_001	>GSMUA_Achr4P07150_001 Mac Musa acuminata NAC family protein	2.74201	1e-141	1146
	TR39859|c0_g1_i1	GRMZM2G312201_P01	>GRMZM2G312201_P01 Zma Zea mays NAC family protein	2.23879	3e-99	1926
	TR41019|c0_g4_i1	Han006117	>Han006117 Han Helianthus annuus NAC family protein	4.66391	1e-28	245
	TR42915|c0_g1_i1	Lus10038670	>Lus10038670 Lus Linum usitatissimum NAC domain containing protein 52	2.46728	2e-87	3533
	TR7624|c1_g2_i2	GSMUA_Achr6P31580_001	>GSMUA_Achr6P31580_001 Mac Musa acuminata NAC family protein	3.07895	3e-105	946
	TR11949|c0_g1_i1	Neem_15575_f_1	>Neem_15575_f_1 Ain Azadirachta indica NAC family protein	2.38957	2e-14	335
	TR21852|c0_g2_i1	Neem_7585_f_7	>Neem_7585_f_7 Ain Azadirachta indica NAC family protein	2.1375	2e-80	1098
	TR29080|c2_g1_i1	GSMUA_Achr4P07150_001	>GSMUA_Achr4P07150_001 Mac Musa acuminata NAC family protein	1.99639	2e-66	709
	TR32964|c1_g1_i1	ObartAA03S_FGP32677	>ObartAA03S_FGP32677 Oba Oryza barthii NAC family protein	2.65306	2e-18	1153
	TR33413|c0_g2_i1	Ghi005144	>Ghi005144 Ghi Gossypium hirsutum NAC family protein	2.92979	9e-36	624
	TR34198|c1_g1_i1	PH01000020G0110	>PH01000020G0110 Phe Phyllostachys heterocycla NAC family protein	2.14405	2e-11	974
	TR35956|c1_g2_i2	PH01000020G0110	>PH01000020G0110 Phe Phyllostachys heterocycla NAC family protein	2.08406	7e-25	1693
	TR38029|c3_g1_i5	ObartAA03S_FGP8686	>ObartAA03S_FGP8686 Oba Oryza barthii NAC family protein	1.15056	6e-08	283
	TR39218|c0_g1_i1	Bra001000	>Bra001000 Bra Brassica rapa NAC family protein	5.52168	1e-33	1088
	TR42810|c1_g1_i2	Lus10038670	>Lus10038670 Lus Linum usitatissimum NAC domain containing protein 52	3.46074	6e-71	3267
	TR27333|c0_g1_i1	PDK_30s1021321g002	>PDK_30s1021321g002 Pda Phoenix dactylifera NAC family protein	2.30743	7e-12	597
	TR28145|c0_g1_i2	Lsa005319	>Lsa005319 Lsa Lactuca sativa NAC family protein	0.454176	5e-104	662
	TR30106|c0_g1_i1	Bra012470	>Bra012470 Bra Brassica rapa NAC family protein	2.55827	2e-19	1083
	TR33960|c0_g1_i3	Bra001000	>Bra001000 Bra Brassica rapa NAC family protein	1.8679	1e-33	298
	TR35956|c2_g1_i2	PH01000020G0110	>PH01000020G0110 Phe Phyllostachys heterocycla NAC family protein	2.01078	1e-21	1058
	TR36717|c2_g1_i1	PH01000020G0110	>PH01000020G0110 Phe Phyllostachys heterocycla NAC family protein	2.9279	8e-41	1818
	TR37738|c0_g1_i5	PH01000020G0110	>PH01000020G0110 Phe Phyllostachys heterocycla NAC family protein	2.08066	9e-28	1075
	TR38022|c0_g1_i1	Jcr4S00282.90	>Jcr4S00282.90 Jcu Jatropha curcas NAC family protein	4.93546	6e-164	1913
	TR40498|c0_g1_i1	Ciclev10000870m	>Ciclev10000870m Ccl Citrus clementina NAC domain containing protein 17	1.29866	2e-65	521
	TR41115|c0_g1_i2	PH01000020G0110	>PH01000020G0110 Phe Phyllostachys heterocycla NAC family protein	2.42223	2e-21	827
	TR42953|c1_g1_i2	Lus10038670	>Lus10038670 Lus Linum usitatissimum NAC domain containing protein 52	3.41819	2e-21	776
	TR3208|c1_g1_i5	XP_004487726	>XP_004487726 Car Cicer arietinum NAC family protein	0.713696	3e-27	466
	TR6643|c0_g2_i1	NNU_022570-RA	>NNU_022570-RA Nnu Nelumbo nucifera NAC family protein	2.62994	3e-07	568
	TR29505|c0_g2_i1	MDP0000276982	>MDP0000276982 Mdo Malus domestica NAC domain containing protein 28	2.31904	2e-14	717
	TR35322|c1_g1_i1	GSMUA_Achr6P31580_001	>GSMUA_Achr6P31580_001 Mac Musa acuminata NAC family protein	2.83592	2e-100	948
	TR38730|c0_g1_i1	GSMUA_Achr6P31580_001	>GSMUA_Achr6P31580_001 Mac Musa acuminata NAC family protein	5.4489	9e-15	662
	TR40498|c1_g1_i2	Ciclev10000612m	>Ciclev10000612m Ccl Citrus clementina NAC domain containing protein 17	3.02148	1e-59	1094
	TR41019|c0_g4_i2	Han006117	>Han006117 Han Helianthus annuus NAC family protein	3.32337	2e-30	327
	TR7309|c0_g1_i2	ORGLA11G0021400.1	>ORGLA11G0021400.1 Ogl Oryza glaberrima NAC family protein	4.03386	1e-16	849
	TR25517|c3_g2_i1	GSMUA_Achr4P07150_001	>GSMUA_Achr4P07150_001 Mac Musa acuminata NAC family protein	2.15056	2e-25	404
	TR31709|c1_g1_i1	chr2.LjT04L10.120.r2.m	>chr2.LjT04L10.120.r2.m Lja Lotus japonicus NAC family protein	2.99277	9e-11	588
	TR38881|c0_g2_i1	PH01000020G0110	>PH01000020G0110 Phe Phyllostachys heterocycla NAC family protein	2.52356	2e-09	1987
	TR39364|c1_g2_i4	Jcr4S00282.90	>Jcr4S00282.90 Jcu Jatropha curcas NAC family protein	2.48543	2e-42	919
	TR39561|c0_g6_i1	ObartAA03S_FGP2423	>ObartAA03S_FGP2423 Oba Oryza barthii NAC family protein	4.30012	1e-81	587
	TR40718|c2_g1_i2	Ciclev10001976m	>Ciclev10001976m Ccl Citrus clementina NAC (No Apical Meristem) domain transcriptional regulator superfamily protein	1.76129	3e-80	784
	TR40718|c2_g1_i4	PK25206.1	>PK25206.1 Csa Cannabis sativa NAC family protein	3.34199	1e-115	992
	TR42387|c0_g2_i1	Bra012470	>Bra012470 Bra Brassica rapa NAC family protein	3.36877	1e-35	1436
	TR42387|c0_g3_i1	Bra012470	>Bra012470 Bra Brassica rapa NAC family protein	4.50016	2e-13	265
	TR11714|c0_g1_i1	PH01000020G0110	>PH01000020G0110 Phe Phyllostachys heterocycla NAC family protein	3.35332	2e-06	238
	TR33125|c0_g1_i1	GSMUA_Achr4P07150_001	>GSMUA_Achr4P07150_001 Mac Musa acuminata NAC family protein	2.32481	2e-72	647
	TR33730|c2_g1_i4	ObartAA03S_FGP2423	>ObartAA03S_FGP2423 Oba Oryza barthii NAC family protein	4.29057	3e-106	807
	TR36049|c1_g2_i1	chr1.LjT04N09.160.r2.d	>chr1.LjT04N09.160.r2.d Lja Lotus japonicus NAC family protein	3.40599	2e-28	294
	TR41513|c2_g2_i1	Thecc1EG008477t1	>Thecc1EG008477t1 Tca Theobroma cacao NAC domain protein	5.01212	5e-15	296
	TR42512|c0_g1_i3	OpuncBB_FGP0026	>OpuncBB_FGP0026 Opu Oryza punctata NAC family protein	4.24869	6e-143	1728
	TR43381|c2_g1_i3	PH01000020G0110	>PH01000020G0110 Phe Phyllostachys heterocycla NAC family protein	4.64386	2e-38	994
	TR7517|c1_g1_i2	Pbr014522.2	>Pbr014522.2 Pbr Pyrus bretschneideri NAC family protein	0	4e-12	433
	TR22050|c0_g1_i1	Ciclev10031100m	>Ciclev10031100m Ccl Citrus clementina NAC family protein	3.23266	9e-17	442
	TR27763|c0_g1_i1	PDK_30s1021321g002	>PDK_30s1021321g002 Pda Phoenix dactylifera NAC family protein	2.66221	5e-12	1018
	TR33654|c0_g1_i2	PDK_30s1021321g002	>PDK_30s1021321g002 Pda Phoenix dactylifera NAC family protein	0	1e-13	470
	TR36175|c0_g1_i1	Jcr4S00282.90	>Jcr4S00282.90 Jcu Jatropha curcas NAC family protein	2.98003	3e-21	359
	TR37337|c1_g1_i2	ObartAA03S_FGP31756	>ObartAA03S_FGP31756 Oba Oryza barthii NAC family protein	2.22959	6e-89	1449
	TR39138|c0_g2_i1	GSVIVT01033372001	>GSVIVT01033372001 Vvi Vitis vinifera NAC domain containing protein 47	2.79286	4e-69	883
	TR39561|c0_g4_i1	ObartAA03S_FGP2423	>ObartAA03S_FGP2423 Oba Oryza barthii NAC family protein	6.70349	7e-80	597
	TR39561|c0_g4_i3	ObartAA03S_FGP2423	>ObartAA03S_FGP2423 Oba Oryza barthii NAC family protein	5.87406	7e-90	677
	TR48515|c0_g1_i1	Neem_15575_f_1	>Neem_15575_f_1 Ain Azadirachta indica NAC family protein	2.81147	4e-06	242
	TR2727|c1_g1_i2	Aquca_009_00966.1	>Aquca_009_00966.1 Aco Aquilegia coerulea NAC family protein	1.83592	1e-23	548
	TR27623|c0_g1_i2	PDK_30s1165641g010	>PDK_30s1165641g010 Pda Phoenix dactylifera NAC family protein	1.69153	4e-47	851
	TR31562|c1_g1_i2	Pbr004711.1	>Pbr004711.1 Pbr Pyrus bretschneideri NAC family protein	2.9279	1e-27	449
	TR40112|c0_g1_i2	PH01000020G0110	>PH01000020G0110 Phe Phyllostachys heterocycla NAC family protein	2.45418	9e-40	1207
	TR42237|c1_g1_i1	PH01000020G0110	>PH01000020G0110 Phe Phyllostachys heterocycla NAC family protein	1.74416	1e-07	372
	TR42322|c1_g1_i3	Lus10030143	>Lus10030143 Lus Linum usitatissimum NAC (No Apical Meristem) domain transcriptional regulator superfamily protein	5.00764	2e-41	661
	TR7308|c1_g1_i1	Tae001339	>Tae001339 Tae Triticum aestivum NAC family protein	1.66903	5e-11	390
	TR14832|c0_g1_i1	29797.m000353	>29797.m000353 Rco Ricinus communis NAC domain-containing protein, putative	1.38405	9e-38	340
	TR38453|c2_g1_i2	Pbr014522.2	>Pbr014522.2 Pbr Pyrus bretschneideri NAC family protein	1.65535	2e-28	719
	TR40429|c0_g1_i3	PH01000020G0110	>PH01000020G0110 Phe Phyllostachys heterocycla NAC family protein	2.3978	2e-07	745
	TR40600|c0_g7_i2	Jcr4S00282.90	>Jcr4S00282.90 Jcu Jatropha curcas NAC family protein	0.863938	4e-39	558
	TR43384|c3_g3_i2	Lus10038670	>Lus10038670 Lus Linum usitatissimum NAC domain containing protein 52	2.52356	3e-33	1702
	TR3375|c0_g1_i1	OpuncBB_FGP20054	>OpuncBB_FGP20054 Opu Oryza punctata NAC family protein	2.62293	6e-10	407
	TR21800|c0_g1_i1	MDP0000276982	>MDP0000276982 Mdo Malus domestica NAC domain containing protein 28	2.29572	4e-12	381
	TR26900|c0_g2_i1	PH01000020G0110	>PH01000020G0110 Phe Phyllostachys heterocycla NAC family protein	1.38957	7e-11	766
	TR29207|c0_g1_i1	GRMZM2G158204_P01	>GRMZM2G158204_P01 Zma Zea mays NAC family protein	1.90304	5e-18	478
	TR33067|c0_g1_i2	GSVIVT01019702001	>GSVIVT01019702001 Vvi Vitis vinifera NAC transcription factor-like 9	2.59932	8e-47	1230
	TR33730|c2_g1_i8	ObartAA03S_FGP2423	>ObartAA03S_FGP2423 Oba Oryza barthii NAC family protein	4.02237	2e-104	854
	TR34734|c0_g1_i1	Ciclev10001210m	>Ciclev10001210m Ccl Citrus clementina NAC domain containing protein 82	1.79909	1e-91	1535
	TR43110|c1_g2_i1	PH01000020G0110	>PH01000020G0110 Phe Phyllostachys heterocycla NAC family protein	3.59335	2e-53	2107
	TR3208|c1_g1_i2	XP_004487726	>XP_004487726 Car Cicer arietinum NAC family protein	2.89724	5e-27	560
	TR3666|c0_g1_i1	PH01000820G0540	>PH01000820G0540 Phe Phyllostachys heterocycla NAC family protein	0.978196	4e-36	728
	TR7624|c1_g1_i1	GSMUA_Achr6P31580_001	>GSMUA_Achr6P31580_001 Mac Musa acuminata NAC family protein	3.26153	3e-136	1350
	TR27455|c0_g1_i1	PH01000020G0110	>PH01000020G0110 Phe Phyllostachys heterocycla NAC family protein	1.9486	2e-06	712
	TR27956|c0_g1_i1	ObartAA03S_FGP32677	>ObartAA03S_FGP32677 Oba Oryza barthii NAC family protein	2.69599	7e-11	502
	TR35142|c0_g1_i1	Potri.007G099400.3	>Potri.007G099400.3 Pth Populus trichocarpa NAC family protein	2.85599	5e-135	1421
	TR38029|c3_g1_i2	ORGLA11G0021400.1	>ORGLA11G0021400.1 Ogl Oryza glaberrima NAC family protein	3.01078	2e-49	1187
	TR40638|c0_g3_i5	OB09G21580.1	>OB09G21580.1 Obr Oryza brachyantha NAC family protein	5.3565	1e-53	683
	TR2727|c1_g1_i1	Aquca_009_00966.1	>Aquca_009_00966.1 Aco Aquilegia coerulea NAC family protein	2.02857	1e-22	553
	TR22641|c0_g1_i2	ppa010222m	>ppa010222m Ppe Prunus persica NAC domain containing protein 83	0.895303	2e-28	487
	TR32818|c0_g1_i1	Aquca_009_00966.1	>Aquca_009_00966.1 Aco Aquilegia coerulea NAC family protein	2.16672	3e-16	275
	TR33486|c2_g1_i1	ObartAA03S_FGP2423	>ObartAA03S_FGP2423 Oba Oryza barthii NAC family protein	0	4e-31	322
	TR36170|c0_g1_i3	PH01000728G0010	>PH01000728G0010 Phe Phyllostachys heterocycla NAC family protein	1.95977	1e-18	240
	TR39238|c1_g1_i1	Lus10038670	>Lus10038670 Lus Linum usitatissimum NAC domain containing protein 52	2.57531	4e-22	976
	TR39246|c0_g2_i2	PH01000020G0110	>PH01000020G0110 Phe Phyllostachys heterocycla NAC family protein	1.97453	2e-24	1163
	TR42281|c1_g1_i1	Ciclev10001210m	>Ciclev10001210m Ccl Citrus clementina NAC domain containing protein 82	2.34199	2e-110	2053
	TR43372|c0_g3_i1	PH01000020G0110	>PH01000020G0110 Phe Phyllostachys heterocycla NAC family protein	2.88166	1e-33	1230
	TR3624|c0_g1_i1	ppa020899m	>ppa020899m Ppe Prunus persica NAC domain containing protein 80	2.46728	3e-15	287
	TR3666|c1_g1_i2	PH01000820G0540	>PH01000820G0540 Phe Phyllostachys heterocycla NAC family protein	2.40599	4e-46	923
	TR7131|c0_g1_i2	PH01000020G0110	>PH01000020G0110 Phe Phyllostachys heterocycla NAC family protein	1.60881	2e-09	586
	TR32964|c2_g4_i2	ObartAA03S_FGP32677	>ObartAA03S_FGP32677 Oba Oryza barthii NAC family protein	0	2e-09	440
	TR39691|c0_g1_i1	Bra001000	>Bra001000 Bra Brassica rapa NAC family protein	3.53232	1e-135	1491
	TR40579|c0_g1_i1	PH01000020G0110	>PH01000020G0110 Phe Phyllostachys heterocycla NAC family protein	2.80941	3e-37	2106
	TR43124|c0_g1_i4	PDK_30s1021321g002	>PDK_30s1021321g002 Pda Phoenix dactylifera NAC family protein	1.80735	6e-17	1421
	TR23530|c0_g1_i1	EMT05508	>EMT05508 Ata Aegilops tauschii NAC family protein	1.23879	2e-06	461
	TR28947|c0_g1_i1	GSVIVT01016175001	>GSVIVT01016175001 Vvi Vitis vinifera NAC domain containing protein 2	3.25701	3e-25	546
	TR32156|c0_g1_i2	GSVIVT01000940001	>GSVIVT01000940001 Vvi Vitis vinifera NAC domain containing protein 83	2.55336	3e-106	1049
	TR34025|c1_g1_i2	Jcr4S00282.90	>Jcr4S00282.90 Jcu Jatropha curcas NAC family protein	0	1e-35	695
	TR34464|c1_g1_i3	Ciclev10031100m	>Ciclev10031100m Ccl Citrus clementina NAC family protein	2.80529	8e-42	1035
	TR35841|c0_g1_i1	Ahy022375	>Ahy022375 Ahy Arachis hypogaea NAC family protein	3.83188	7e-09	362
	TR36170|c0_g1_i4	PH01000728G0010	>PH01000728G0010 Phe Phyllostachys heterocycla NAC family protein	2.59216	8e-94	1068
	TR38532|c0_g1_i8	ObartAA03S_FGP31295	>ObartAA03S_FGP31295 Oba Oryza barthii NAC family protein	1.97453	2e-20	327
	TR39516|c0_g2_i1	Han006117	>Han006117 Han Helianthus annuus NAC family protein	0	1e-12	603
	TR41411|c0_g1_i1	PH01000020G0110	>PH01000020G0110 Phe Phyllostachys heterocycla NAC family protein	1.76129	1e-10	1057
	TR43381|c2_g1_i1	PH01000020G0110	>PH01000020G0110 Phe Phyllostachys heterocycla NAC family protein	4.44758	4e-52	2028
	TR32090|c0_g1_i3	OB09G21580.1	>OB09G21580.1 Obr Oryza brachyantha NAC family protein	2.43829	5e-08	649
	TR38453|c3_g2_i3	Pbr014522.2	>Pbr014522.2 Pbr Pyrus bretschneideri NAC family protein	2.14731	5e-10	404
	TR7145|c0_g1_i3	Pbr038615.1	>Pbr038615.1 Pbr Pyrus bretschneideri NAC family protein	1.50589	1e-58	841
	TR7416|c0_g1_i2	Bra012470	>Bra012470 Bra Brassica rapa NAC family protein	3.77716	3e-24	817
	TR20299|c0_g1_i1	PK20135.1	>PK20135.1 Csa Cannabis sativa NAC family protein	2.31034	3e-26	552
	TR32156|c0_g1_i1	Neem_29032_f_1	>Neem_29032_f_1 Ain Azadirachta indica NAC family protein	3.16832	4e-09	456
	TR33730|c2_g1_i10	ObartAA03S_FGP2423	>ObartAA03S_FGP2423 Oba Oryza barthii NAC family protein	1.33342	1e-43	425
	TR36736|c0_g1_i2	GSMUA_Achr6P31580_001	>GSMUA_Achr6P31580_001 Mac Musa acuminata NAC family protein	5.28429	9e-06	1207
	TR40079|c0_g1_i2	Aquca_009_00966.1	>Aquca_009_00966.1 Aco Aquilegia coerulea NAC family protein	2.5509	4e-33	652
	TR3901|c0_g2_i1	PH01000728G0010	>PH01000728G0010 Phe Phyllostachys heterocycla NAC family protein	2.07724	5e-71	938
	TR16944|c0_g2_i1	ObartAA03S_FGP32677	>ObartAA03S_FGP32677 Oba Oryza barthii NAC family protein	1.42223	9e-11	340
	TR31267|c0_g1_i3	MDP0000238035	>MDP0000238035 Mdo Malus domestica NAC domain containing protein 82	0	1e-52	463
	TR35879|c0_g1_i6	ObartAA03S_FGP31756	>ObartAA03S_FGP31756 Oba Oryza barthii NAC family protein	2.73985	2e-166	1700
	TR36154|c0_g1_i2	Aquca_009_00966.1	>Aquca_009_00966.1 Aco Aquilegia coerulea NAC family protein	3.06695	1e-54	1152
	TR36752|c0_g3_i2	GSMUA_Achr4P07150_001	>GSMUA_Achr4P07150_001 Mac Musa acuminata NAC family protein	2.65076	4e-29	454
	TR37874|c2_g2_i1	Tae001339	>Tae001339 Tae Triticum aestivum NAC family protein	2.70929	4e-100	1644
	TR39526|c2_g1_i2	Tae001339	>Tae001339 Tae Triticum aestivum NAC family protein	2.82579	7e-100	1650
	TR42281|c1_g1_i2	Ciclev10001210m	>Ciclev10001210m Ccl Citrus clementina NAC domain containing protein 82	0.62293	4e-110	1911
	TR20299|c0_g1_i2	PK20135.1	>PK20135.1 Csa Cannabis sativa NAC family protein	1.27501	3e-26	572
	TR37337|c1_g1_i1	ObartAA03S_FGP31756	>ObartAA03S_FGP31756 Oba Oryza barthii NAC family protein	0.871844	3e-38	860
	TR36736|c0_g1_i3	GSMUA_Achr6P31580_001	>GSMUA_Achr6P31580_001 Mac Musa acuminata NAC family protein	5.04614	2e-06	927
	TR37920|c1_g2_i1	PH01000020G0110	>PH01000020G0110 Phe Phyllostachys heterocycla NAC family protein	2.73769	5e-13	1400
	TR38426|c0_g1_i1	ORGLA11G0021400.1	>ORGLA11G0021400.1 Ogl Oryza glaberrima NAC family protein	0	3e-26	1216
	TR42237|c1_g1_i3	PH01000020G0110	>PH01000020G0110 Phe Phyllostachys heterocycla NAC family protein	2.22342	2e-20	1270
	TR43371|c1_g1_i1	Lus10038670	>Lus10038670 Lus Linum usitatissimum NAC domain containing protein 52	3.99186	4e-16	1194
	TR7223|c0_g1_i1	chr2.LjT04L10.120.r2.m	>chr2.LjT04L10.120.r2.m Lja Lotus japonicus NAC family protein	6.65921	3e-12	657
	TR30631|c0_g1_i3	BGIOSGA036980-PA	>BGIOSGA036980-PA Osi Oryza sativa Indica Group NAC family protein	3.78764	9e-06	630
	TR30758|c1_g1_i3	PH01000020G0110	>PH01000020G0110 Phe Phyllostachys heterocycla NAC family protein	1.36737	1e-08	718
	TR32497|c1_g1_i3	GSMUA_Achr4P07150_001	>GSMUA_Achr4P07150_001 Mac Musa acuminata NAC family protein	2.18587	4e-36	496
	TR43234|c0_g3_i2	PH01000020G0110	>PH01000020G0110 Phe Phyllostachys heterocycla NAC family protein	2.80735	3e-13	1045
	TR23206|c0_g1_i1	Lus10030143	>Lus10030143 Lus Linum usitatissimum NAC (No Apical Meristem) domain transcriptional regulator superfamily protein	0	3e-39	766
	TR35142|c0_g1_i2	Potri.007G099400.3	>Potri.007G099400.3 Pth Populus trichocarpa NAC family protein	2.43296	3e-40	903
	TR41005|c0_g3_i1	ObartAA03S_FGP18838	>ObartAA03S_FGP18838 Oba Oryza barthii NAC family protein	1.39506	8e-13	326
	TR41883|c1_g1_i2	GRMZM2G158204_P01	>GRMZM2G158204_P01 Zma Zea mays NAC family protein	3.01792	2e-15	581
	TR33960|c0_g1_i2	Bra001000	>Bra001000 Bra Brassica rapa NAC family protein	2.40599	4e-44	628
	TR39561|c0_g6_i3	ObartAA03S_FGP2423	>ObartAA03S_FGP2423 Oba Oryza barthii NAC family protein	4.3147	2e-25	337
	TR40489|c0_g1_i1	PH01000020G0110	>PH01000020G0110 Phe Phyllostachys heterocycla NAC family protein	2.49313	1e-05	704
	TR3375|c1_g1_i1	OpuncBB_FGP20054	>OpuncBB_FGP20054 Opu Oryza punctata NAC family protein	2.20477	1e-09	978
	TR33032|c0_g1_i2	MDP0000238035	>MDP0000238035 Mdo Malus domestica NAC domain containing protein 82	4.59395	9e-50	587
	TR36308|c3_g1_i1	EMT28787	>EMT28787 Ata Aegilops tauschii NAC family protein	2.17951	5e-08	378
	TR38515|c0_g3_i3	MA_10376141g0010	>MA_10376141g0010 Pab Picea abies NAC family protein	2.15704	5e-12	404
	TR38532|c0_g1_i4	ObartAA03S_FGP31295	>ObartAA03S_FGP31295 Oba Oryza barthii NAC family protein	2.99639	7e-60	967
	TR38731|c0_g1_i2	GSMUA_Achr6P31580_001	>GSMUA_Achr6P31580_001 Mac Musa acuminata NAC family protein	7.37955	2e-14	919
	TR41236|c0_g2_i1	Han006117	>Han006117 Han Helianthus annuus NAC family protein	5.61353	1e-118	1273
	TR41493|c0_g1_i6	Han006117	>Han006117 Han Helianthus annuus NAC family protein	2.8339	1e-39	1101
	TR43124|c0_g1_i2	PDK_30s1021321g002	>PDK_30s1021321g002 Pda Phoenix dactylifera NAC family protein	1.28096	2e-17	1087
WRKY	TR2637|c0_g1_i2	BGIOSGA022298-PA	>BGIOSGA022298-PA Osi Oryza sativa Indica Group WRKY family protein	0	3e-38	666
	TR7155|c0_g1_i1	AC202489_11.1	>AC202489_11.1 Mtr Medicago truncatula WRKY family protein	0.124328	2e-16	270
	TR32295|c0_g1_i1	cassava4.1_011106m	>cassava4.1_011106m Mes Manihot esculenta WRKY family transcription factor	0.948601	7e-75	465
	TR35431|c2_g1_i3	Neem_10925_f_1	>Neem_10925_f_1 Ain Azadirachta indica WRKY family protein	0.748461	1e-48	408
	TR35431|c2_g1_i4	Neem_10925_f_1	>Neem_10925_f_1 Ain Azadirachta indica WRKY family protein	2.82375	1e-19	294
	TR37635|c0_g2_i1	Nta000199	>Nta000199 Nta Nicotiana tabacum WRKY family protein	0	3e-85	435
	TR38671|c0_g2_i1	NNU_005350-RA	>NNU_005350-RA Nnu Nelumbo nucifera WRKY family protein	2.01078	3e-09	252
	TR40008|c3_g1_i1	Nta000199	>Nta000199 Nta Nicotiana tabacum WRKY family protein	2.59216	4e-69	408
	TR40991|c1_g3_i2	Neem_10925_f_1	>Neem_10925_f_1 Ain Azadirachta indica WRKY family protein	3.09085	7e-82	570
	TR42805|c1_g2_i1	OB11G10730.1	>OB11G10730.1 Obr Oryza brachyantha WRKY family protein	2.61117	3e-81	432
	TR43009|c1_g1_i6	Nta000199	>Nta000199 Nta Nicotiana tabacum WRKY family protein	0.15056	2e-51	366
	TR43424|c1_g1_i1	Nta002388	>Nta002388 Nta Nicotiana tabacum WRKY family protein	4.13258	4e-49	318
	TR522|c0_g1_i1	Nta000199	>Nta000199 Nta Nicotiana tabacum WRKY family protein	1.94486	6e-42	247
	TR1243|c0_g1_i1	Nta000199	>Nta000199 Nta Nicotiana tabacum WRKY family protein	0	2e-49	344
	TR1782|c0_g1_i1	Bra001023	>Bra001023 Bra Brassica rapa WRKY family protein	3.06178	5e-25	464
	TR2252|c0_g1_i1	XP_004510098	>XP_004510098 Car Cicer arietinum WRKY family protein	2.25399	2e-41	342
	TR2252|c0_g1_i3	XP_004510098	>XP_004510098 Car Cicer arietinum WRKY family protein	2.01436	2e-56	477
	TR2402|c0_g1_i1	XP_004510098	>XP_004510098 Car Cicer arietinum WRKY family protein	2.48285	9e-37	426
	TR2402|c1_g1_i1	XP_004510098	>XP_004510098 Car Cicer arietinum WRKY family protein	2.89724	2e-102	793
	TR2637|c1_g1_i1	EMT03342	>EMT03342 Ata Aegilops tauschii WRKY family protein	1.81967	1e-50	1033
	TR3262|c0_g1_i1	Bra033956	>Bra033956 Bra Brassica rapa WRKY family protein	2.16993	9e-78	463
	TR3262|c1_g1_i2	Bra033956	>Bra033956 Bra Brassica rapa WRKY family protein	2.04963	3e-70	398
	TR3262|c1_g2_i1	Bra033956	>Bra033956 Bra Brassica rapa WRKY family protein	1.67356	5e-58	422
	TR3262|c2_g2_i1	Bra033956	>Bra033956 Bra Brassica rapa WRKY family protein	0.641546	1e-53	347
	TR3462|c2_g2_i2	GSVIVT01023600001	>GSVIVT01023600001 Vvi Vitis vinifera WRKY DNA-binding protein 32	1.83592	1e-66	477
	TR6012|c0_g1_i1	OB05G31630.1	>OB05G31630.1 Obr Oryza brachyantha WRKY family protein	1.73118	7e-35	380
	TR6899|c0_g1_i1	XP_004490670	>XP_004490670 Car Cicer arietinum WRKY family protein	1.48027	1e-21	312
	TR7519|c0_g1_i2	PH01000046G0930	>PH01000046G0930 Phe Phyllostachys heterocycla WRKY family protein	3.07382	2e-81	538
	TR8277|c0_g1_i1	OB11G10730.1	>OB11G10730.1 Obr Oryza brachyantha WRKY family protein	2.82579	6e-46	259
	TR8336|c0_g1_i1	PH01000622G0760	>PH01000622G0760 Phe Phyllostachys heterocycla WRKY family protein	2.68032	1e-45	315
	TR10221|c0_g2_i1	PGSC0003DMP400019777	>PGSC0003DMP400019777 Stu Solanum tuberosum WRKY family protein	2.14731	6e-52	319
	TR11366|c0_g1_i1	Jcr4S00329.70	>Jcr4S00329.70 Jcu Jatropha curcas WRKY family protein	2.75916	1e-57	317
	TR11543|c0_g1_i1	Nta000199	>Nta000199 Nta Nicotiana tabacum WRKY family protein	2.49825	1e-64	347
	TR13221|c0_g1_i1	AC202489_11.1	>AC202489_11.1 Mtr Medicago truncatula WRKY family protein	2.6017	8e-15	292
	TR18497|c0_g1_i1	PH01000046G0930	>PH01000046G0930 Phe Phyllostachys heterocycla WRKY family protein	6.20281	6e-24	228
	TR19058|c0_g1_i1	PH01000046G0930	>PH01000046G0930 Phe Phyllostachys heterocycla WRKY family protein	4.75596	9e-42	264
	TR20230|c0_g1_i1	XP_004495894	>XP_004495894 Car Cicer arietinum WRKY family protein	2.63923	3e-08	320
	TR20230|c1_g1_i1	Neem_1476_f_4	>Neem_1476_f_4 Ain Azadirachta indica WRKY family protein	2.72028	2e-51	368
	TR20230|c2_g1_i1	ppa008480m	>ppa008480m Ppe Prunus persica WRKY DNA-binding protein 57	2.99639	3e-51	275
	TR21994|c0_g1_i1	NNU_008419-RA	>NNU_008419-RA Nnu Nelumbo nucifera WRKY family protein	1.32769	7e-48	299
	TR23597|c1_g1_i1	Bra001023	>Bra001023 Bra Brassica rapa WRKY family protein	1.38405	3e-24	315
	TR24910|c0_g1_i1	Jcr4S00329.70	>Jcr4S00329.70 Jcu Jatropha curcas WRKY family protein	2.51096	1e-48	374
	TR26156|c0_g1_i1	GSMUA_Achr2P20130_001	>GSMUA_Achr2P20130_001 Mac Musa acuminata WRKY family protein	2.06695	2e-56	292
	TR26379|c1_g1_i1	ppa008480m	>ppa008480m Ppe Prunus persica WRKY DNA-binding protein 57	1.82375	1e-69	352
	TR26555|c0_g1_i1	OB11G10730.1	>OB11G10730.1 Obr Oryza brachyantha WRKY family protein	3.1635	1e-41	283
	TR26964|c0_g1_i3	BGIOSGA035675-PA	>BGIOSGA035675-PA Osi Oryza sativa Indica Group WRKY family protein	1.16993	4e-12	249
	TR27849|c1_g1_i1	evm.model.supercontig_46.151	>evm.model.supercontig_46.151 Cpa Carica papaya WRKY family protein	3.21412	1e-28	323
	TR27926|c0_g1_i1	OB11G10730.1	>OB11G10730.1 Obr Oryza brachyantha WRKY family protein	1.63691	8e-81	545
	TR29237|c0_g1_i1	Glyma09g00820.1	>Glyma09g00820.1 Gma Glycine max WRKY family transcription factor	2.97269	2e-48	497
	TR29554|c0_g1_i2	Thecc1EG037060t1	>Thecc1EG037060t1 Tca Theobroma cacao WRKY DNA-binding protein 32	1.01436	1e-93	540
	TR29670|c0_g1_i5	Thecc1EG022065t1	>Thecc1EG022065t1 Tca Theobroma cacao WRKY family transcription factor family protein (62%P)	0	1e-65	467
	TR30414|c0_g2_i1	Thecc1EG022065t1	>Thecc1EG022065t1 Tca Theobroma cacao WRKY family transcription factor family protein (62%P)	2.3978	3e-53	352
	TR31833|c0_g1_i1	PH01000046G0930	>PH01000046G0930 Phe Phyllostachys heterocycla WRKY family protein	2.25701	2e-139	794
	TR31833|c0_g2_i1	PH01000046G0930	>PH01000046G0930 Phe Phyllostachys heterocycla WRKY family protein	2.20789	6e-128	752
	TR31833|c1_g1_i1	PH01000046G0930	>PH01000046G0930 Phe Phyllostachys heterocycla WRKY family protein	1.99639	4e-173	970
	TR31833|c1_g1_i3	PH01000046G0930	>PH01000046G0930 Phe Phyllostachys heterocycla WRKY family protein	0.9855	1e-169	991
	TR32729|c1_g1_i3	EMT03342	>EMT03342 Ata Aegilops tauschii WRKY family protein	2.13093	1e-07	637
	TR32930|c0_g2_i1	29949.m000123	>29949.m000123 Rco Ricinus communis WRKY transcription factor, putative	2.33056	9e-106	702
	TR33207|c2_g1_i3	GSMUA_Achr2P20130_001	>GSMUA_Achr2P20130_001 Mac Musa acuminata WRKY family protein	2.17313	3e-74	400
	TR33283|c0_g3_i2	cassava4.1_004331m	>cassava4.1_004331m Mes Manihot esculenta WRKY family transcription factor	2.10434	1e-38	616
	TR34636|c1_g1_i1	XP_004510098	>XP_004510098 Car Cicer arietinum WRKY family protein	2.0635	6e-142	729
	TR34636|c2_g3_i2	XP_004510098	>XP_004510098 Car Cicer arietinum WRKY family protein	1.74846	4e-43	456
	TR34636|c3_g2_i1	XP_004510098	>XP_004510098 Car Cicer arietinum WRKY family protein	2.18269	1e-39	356
	TR35176|c1_g2_i2	PK00408.1	>PK00408.1 Csa Cannabis sativa WRKY family protein	2.7761	7e-26	336
	TR35914|c0_g1_i3	Thecc1EG036832t1	>Thecc1EG036832t1 Tca Theobroma cacao WRKY protein (67%U)	1.93357	6e-93	466
	TR36275|c1_g2_i3	GSMUA_Achr11P10700_001	>GSMUA_Achr11P10700_001 Mac Musa acuminata WRKY family protein	2.66448	6e-61	761
	TR36733|c1_g1_i3	NNU_012815-RA	>NNU_012815-RA Nnu Nelumbo nucifera WRKY family protein	2.58496	9e-88	728
	TR36848|c0_g1_i1	Thecc1EG025248t2	>Thecc1EG025248t2 Tca Theobroma cacao WRKY DNA-binding protein 2	2.19535	1e-82	611
	TR37635|c1_g2_i1	Nta000199	>Nta000199 Nta Nicotiana tabacum WRKY family protein	3.26303	2e-47	254
	TR37635|c2_g2_i1	Nta000199	>Nta000199 Nta Nicotiana tabacum WRKY family protein	3.11103	2e-55	302
	TR38671|c0_g4_i3	Nta014075	>Nta014075 Nta Nicotiana tabacum WRKY family protein	4.95606	4e-61	581
	TR39249|c0_g3_i1	orange1.1g020585m	>orange1.1g020585m Csi Citrus sinensis WRKY family transcription factor family protein	2.47768	5e-58	556
	TR39318|c0_g2_i1	Nta000199	>Nta000199 Nta Nicotiana tabacum WRKY family protein	1.05658	4e-47	420
	TR39896|c0_g2_i1	Ahy017324	>Ahy017324 Ahy Arachis hypogaea WRKY family protein	1.99639	4e-57	551
	TR40008|c1_g1_i1	Nta000199	>Nta000199 Nta Nicotiana tabacum WRKY family protein	3.38681	3e-55	388
	TR40008|c3_g2_i3	Nta000199	>Nta000199 Nta Nicotiana tabacum WRKY family protein	0	6e-113	587
	TR40179|c0_g3_i1	Nta000199	>Nta000199 Nta Nicotiana tabacum WRKY family protein	3.4489	5e-24	278
	TR40237|c0_g1_i1	PH01000046G0930	>PH01000046G0930 Phe Phyllostachys heterocycla WRKY family protein	5.47216	3e-143	842
	TR40513|c0_g2_i1	OB05G31630.1	>OB05G31630.1 Obr Oryza brachyantha WRKY family protein	2.10769	2e-115	1512
	TR40766|c0_g1_i2	MA_11351g0010	>MA_11351g0010 Pab Picea abies WRKY family protein	0	4e-16	295
	TR40829|c0_g1_i5	PH01000046G0930	>PH01000046G0930 Phe Phyllostachys heterocycla WRKY family protein	2.25399	5e-29	379
	TR40991|c0_g1_i1	XP_004500328	>XP_004500328 Car Cicer arietinum WRKY family protein	3	5e-46	343
	TR40991|c1_g3_i1	ppa003333m	>ppa003333m Ppe Prunus persica WRKY DNA-binding protein 33	2.49825	5e-115	843
	TR41618|c0_g6_i3	Bra001023	>Bra001023 Bra Brassica rapa WRKY family protein	3.43696	3e-16	374
	TR41752|c4_g3_i1	Nta000199	>Nta000199 Nta Nicotiana tabacum WRKY family protein	2.63923	4e-87	526
	TR41931|c1_g4_i5	Thecc1EG045556t1	>Thecc1EG045556t1 Tca Theobroma cacao WRKY DNA-binding protein 70	3.25096	2e-57	513
	TR42346|c0_g1_i4	OB11G10730.1	>OB11G10730.1 Obr Oryza brachyantha WRKY family protein	4.58796	1e-77	413
	TR42679|c0_g1_i2	OB11G10730.1	>OB11G10730.1 Obr Oryza brachyantha WRKY family protein	4.06695	7e-99	611
	TR42679|c0_g1_i5	OB11G10730.1	>OB11G10730.1 Obr Oryza brachyantha WRKY family protein	2.96717	3e-37	320
	TR43025|c2_g3_i3	Nta002388	>Nta002388 Nta Nicotiana tabacum WRKY family protein	0	7e-50	319
	TR43096|c1_g2_i1	GSMUA_Achr8P15080_001	>GSMUA_Achr8P15080_001 Mac Musa acuminata WRKY family protein	2.92029	2e-46	239
	TR43266|c1_g1_i4	GSMUA_Achr8P15080_001	>GSMUA_Achr8P15080_001 Mac Musa acuminata WRKY family protein	2.68482	1e-82	614
	TR43266|c1_g2_i6	GSMUA_Achr8P15080_001	>GSMUA_Achr8P15080_001 Mac Musa acuminata WRKY family protein	3.30451	7e-80	443
	TR43300|c2_g1_i3	Nta000199	>Nta000199 Nta Nicotiana tabacum WRKY family protein	3.11936	2e-38	314
	TR43300|c2_g1_i5	Nta000199	>Nta000199 Nta Nicotiana tabacum WRKY family protein	2.57289	6e-40	476
	TR46498|c0_g1_i1	PH01000046G0930	>PH01000046G0930 Phe Phyllostachys heterocycla WRKY family protein	3.14078	1e-41	285
	TR47034|c0_g1_i1	GSMUA_Achr2P20130_001	>GSMUA_Achr2P20130_001 Mac Musa acuminata WRKY family protein	3.26003	3e-32	248
	TR3647|c0_g1_i3	PH01000046G0930	>PH01000046G0930 Phe Phyllostachys heterocycla WRKY family protein	2.49313	1e-60	438
	TR4176|c0_g1_i1	XP_004490670	>XP_004490670 Car Cicer arietinum WRKY family protein	2.59694	1e-18	276
	TR6143|c0_g1_i1	Nta000199	>Nta000199 Nta Nicotiana tabacum WRKY family protein	2.94298	7e-38	230
	TR8850|c0_g1_i1	ppa001924m	>ppa001924m Ppe Prunus persica WRKY DNA-binding protein 2	2.85798	8e-72	378
	TR9406|c0_g1_i1	OpuncBB_FGP8130	>OpuncBB_FGP8130 Opu Oryza punctata WRKY family protein	3.6893	3e-21	229
	TR18011|c0_g1_i1	GSVIVT01027069001	>GSVIVT01027069001 Vvi Vitis vinifera WRKY DNA-binding protein 30	1.65992	6e-19	340
	TR21233|c0_g1_i1	PH01000046G0930	>PH01000046G0930 Phe Phyllostachys heterocycla WRKY family protein	5.67384	2e-45	272
	TR23981|c0_g1_i1	Scf00168.g11340.t1	>Scf00168.g11340.t1 Ugi Utricularia gibba WRKY family protein	5.37678	5e-18	423
	TR30454|c0_g1_i1	AC202489_11.1	>AC202489_11.1 Mtr Medicago truncatula WRKY family protein	0.545968	2e-09	267
	TR31502|c0_g1_i1	PH01000046G0930	>PH01000046G0930 Phe Phyllostachys heterocycla WRKY family protein	5.03254	5e-23	244
	TR31985|c0_g1_i1	BGIOSGA027491-PA	>BGIOSGA027491-PA Osi Oryza sativa Indica Group WRKY family protein	1.79909	1e-07	491
	TR34720|c3_g3_i2	AC202489_11.1	>AC202489_11.1 Mtr Medicago truncatula WRKY family protein	1.95233	9e-17	629
	TR35431|c3_g1_i1	Ghi000897	>Ghi000897 Ghi Gossypium hirsutum WRKY family protein	0	1e-44	538
	TR35450|c4_g1_i2	GSMUA_Achr2P20130_001	>GSMUA_Achr2P20130_001 Mac Musa acuminata WRKY family protein	0.298658	3e-77	460
	TR35701|c1_g2_i1	GSMUA_Achr2P20130_001	>GSMUA_Achr2P20130_001 Mac Musa acuminata WRKY family protein	2.34199	1e-30	236
	TR37264|c0_g2_i3	OB11G10730.1	>OB11G10730.1 Obr Oryza brachyantha WRKY family protein	1.44361	3e-137	1002
	TR37325|c1_g1_i3	Pbr008278.1	>Pbr008278.1 Pbr Pyrus bretschneideri WRKY family protein	3.10434	4e-27	229
	TR38958|c3_g1_i1	MDP0000272940	>MDP0000272940 Mdo Malus domestica WRKY DNA-binding protein 11	3.59096	1e-55	260
	TR39202|c0_g1_i2	EMT03342	>EMT03342 Ata Aegilops tauschii WRKY family protein	0	2e-61	1271
	TR40008|c3_g2_i2	Nta000199	>Nta000199 Nta Nicotiana tabacum WRKY family protein	2.14405	2e-55	346
	TR40969|c0_g3_i1	cassava4.1_013417m	>cassava4.1_013417m Mes Manihot esculenta WRKY DNA-binding protein 70	3.56316	2e-22	240
	TR41161|c1_g1_i2	Nta000199	>Nta000199 Nta Nicotiana tabacum WRKY family protein	4.75489	2e-26	325
	TR43859|c0_g1_i1	Jcr4S05097.10	>Jcr4S05097.10 Jcu Jatropha curcas WRKY family protein	2.45154	9e-39	306
	TR297|c0_g1_i1	AC202489_11.1	>AC202489_11.1 Mtr Medicago truncatula WRKY family protein	1.14405	2e-16	307
	TR2441|c1_g2_i2	EMS68456	>EMS68456 Tur Triticum urartu WRKY family protein	2.07039	8e-27	500
	TR2545|c2_g1_i6	NNU_007278-RA	>NNU_007278-RA Nnu Nelumbo nucifera WRKY family protein	1.38957	3e-32	905
	TR3265|c1_g1_i1	Thecc1EG027435t2	>Thecc1EG027435t2 Tca Theobroma cacao WRKY DNA-binding protein 40	1.98914	2e-84	537
	TR7519|c1_g1_i3	PH01000046G0930	>PH01000046G0930 Phe Phyllostachys heterocycla WRKY family protein	0.0840643	7e-93	716
	TR10460|c0_g1_i1	Nta000199	>Nta000199 Nta Nicotiana tabacum WRKY family protein	2.52356	1e-54	316
	TR13842|c0_g1_i1	GSMUA_Achr2P20130_001	>GSMUA_Achr2P20130_001 Mac Musa acuminata WRKY family protein	2.5435	1e-46	340
	TR17333|c0_g1_i1	Glyma09g00820.1	>Glyma09g00820.1 Gma Glycine max WRKY family transcription factor	1.43296	7e-23	297
	TR20419|c0_g1_i1	Scf00669.g20662.t1	>Scf00669.g20662.t1 Ugi Utricularia gibba WRKY family protein	1.55582	1e-64	460
	TR23597|c2_g2_i1	Bra001023	>Bra001023 Bra Brassica rapa WRKY family protein	0	9e-18	293
	TR25318|c0_g1_i1	Nta000199	>Nta000199 Nta Nicotiana tabacum WRKY family protein	3.18428	4e-24	241
	TR31833|c1_g1_i4	PH01000046G0930	>PH01000046G0930 Phe Phyllostachys heterocycla WRKY family protein	0	3e-117	738
	TR32930|c0_g3_i1	29949.m000123	>29949.m000123 Rco Ricinus communis WRKY transcription factor, putative	2.46205	4e-88	981
	TR35431|c3_g1_i4	Potri.003G138600.1	>Potri.003G138600.1 Pth Populus trichocarpa similar to Probable WRKY transcription factor 53 (WRKY DNA-binding protein 53).; [ ortholog of At4g23810,]	2.03562	9e-123	986
	TR38671|c0_g4_i1	Neem_10594_f_1	>Neem_10594_f_1 Ain Azadirachta indica WRKY family protein	2.48285	1e-19	358
	TR39202|c0_g1_i4	EMT03342	>EMT03342 Ata Aegilops tauschii WRKY family protein	1.04963	7e-22	790
	TR41880|c0_g1_i4	Nta000199	>Nta000199 Nta Nicotiana tabacum WRKY family protein	2.03914	2e-28	306
	TR43025|c1_g2_i1	Nta002388	>Nta002388 Nta Nicotiana tabacum WRKY family protein	4.41549	4e-49	335
	TR2186|c1_g1_i3	ppa004042m	>ppa004042m Ppe Prunus persica WRKY DNA-binding protein 32	1.81967	2e-20	364
	TR7741|c1_g2_i1	GSMUA_Achr2P20130_001	>GSMUA_Achr2P20130_001 Mac Musa acuminata WRKY family protein	3.06178	9e-86	549
	TR13615|c0_g1_i1	orange1.1g022760m	>orange1.1g022760m Csi Citrus sinensis WRKY DNA-binding protein 33	2.26003	4e-16	308
	TR17515|c0_g1_i1	cassava4.1_014593m	>cassava4.1_014593m Mes Manihot esculenta WRKY family transcription factor	2.59216	9e-13	238
	TR19195|c0_g1_i1	Nta000199	>Nta000199 Nta Nicotiana tabacum WRKY family protein	3.15866	1e-37	276
	TR23383|c0_g1_i3	MDP0000676216	>MDP0000676216 Mdo Malus domestica WRKY DNA-binding protein 69	2.02857	2e-41	524
	TR26725|c0_g1_i1	AC202489_11.1	>AC202489_11.1 Mtr Medicago truncatula WRKY family protein	1.52105	5e-18	313
	TR29670|c0_g1_i2	Thecc1EG022065t1	>Thecc1EG022065t1 Tca Theobroma cacao WRKY family transcription factor family protein (62%P)	2.62994	9e-106	787
	TR31833|c1_g1_i2	PH01000046G0930	>PH01000046G0930 Phe Phyllostachys heterocycla WRKY family protein	0	1e-113	759
	TR32295|c0_g2_i1	cassava4.1_011106m	>cassava4.1_011106m Mes Manihot esculenta WRKY family transcription factor	0	6e-48	260
	TR39183|c0_g1_i2	Bra001023	>Bra001023 Bra Brassica rapa WRKY family protein	2.19535	8e-31	402
	TR39777|c2_g2_i1	Bra001023	>Bra001023 Bra Brassica rapa WRKY family protein	3.1177	6e-25	677
	TR40008|c3_g2_i1	Nta000199	>Nta000199 Nta Nicotiana tabacum WRKY family protein	2.40054	0	1099
	TR40423|c0_g1_i4	PH01000046G0930	>PH01000046G0930 Phe Phyllostachys heterocycla WRKY family protein	5.04177	4e-122	782
	TR41931|c1_g1_i1	PK21378.1	>PK21378.1 Csa Cannabis sativa WRKY family protein	5.59036	5e-35	227
	TR43025|c1_g1_i1	Nta002388	>Nta002388 Nta Nicotiana tabacum WRKY family protein	2.9855	5e-30	241
	TR3722|c0_g1_i1	Thecc1EG000680t2	>Thecc1EG000680t2 Tca Theobroma cacao WRKY DNA-binding protein 7 (65%P)	2.48285	4e-92	821
	TR7506|c0_g3_i1	29949.m000123	>29949.m000123 Rco Ricinus communis WRKY transcription factor, putative	3.06005	3e-73	577
	TR9121|c0_g1_i1	MEDTR8G147130.3	>MEDTR8G147130.3 Mtr Medicago truncatula WRKY family protein	2.88557	6e-35	272
	TR23040|c0_g1_i1	EMT26167	>EMT26167 Ata Aegilops tauschii WRKY family protein	2.9855	6e-21	489
	TR23788|c0_g1_i1	Aquca_002_00721.2	>Aquca_002_00721.2 Aco Aquilegia coerulea WRKY family protein	2.0635	5e-37	303
	TR24960|c0_g1_i1	orange1.1g016551m	>orange1.1g016551m Csi Citrus sinensis WRKY DNA-binding protein 33	2.68706	2e-50	330
	TR30850|c2_g2_i1	Jcr4S03573.10	>Jcr4S03573.10 Jcu Jatropha curcas WRKY family protein	2.43563	2e-85	548
	TR33792|c0_g1_i1	NNU_007278-RA	>NNU_007278-RA Nnu Nelumbo nucifera WRKY family protein	2.70929	8e-09	246
	TR34245|c1_g1_i3	Nta000199	>Nta000199 Nta Nicotiana tabacum WRKY family protein	1.9782	6e-21	312
	TR34636|c2_g3_i1	XP_004510098	>XP_004510098 Car Cicer arietinum WRKY family protein	1.73985	3e-118	1203
	TR36733|c1_g1_i2	NNU_012815-RA	>NNU_012815-RA Nnu Nelumbo nucifera WRKY family protein	3.00899	1e-124	961
	TR37592|c0_g1_i1	Ghi001055	>Ghi001055 Ghi Gossypium hirsutum WRKY family protein	2.07039	5e-21	338
	TR38430|c1_g1_i2	ppa003809m	>ppa003809m Ppe Prunus persica WRKY DNA-binding protein 4	3.28688	6e-50	312
	TR39145|c0_g1_i3	OB11G10730.1	>OB11G10730.1 Obr Oryza brachyantha WRKY family protein	2.84599	6e-66	476
	TR39896|c0_g1_i2	C.cajan_18758	>C.cajan_18758 Cca Cajanus cajan WRKY family protein	0.847997	9e-55	541
	TR19397|c0_g1_i1	mrna12308.1-v1.0-hybrid	>mrna12308.1-v1.0-hybrid Fve Fragaria vesca WRKY DNA-binding protein 11	3.14405	9e-30	227
	TR35450|c3_g1_i1	GSMUA_Achr2P20130_001	>GSMUA_Achr2P20130_001 Mac Musa acuminata WRKY family protein	2.40871	4e-38	624
	TR36678|c0_g2_i2	LOC_Os08g09840.1	>LOC_Os08g09840.1 Osj Oryza sativa Japonica Group WRKY117, expressed	2.0036	1e-38	879
	TR38958|c3_g2_i1	Gorai.010G121800.1	>Gorai.010G121800.1 Gra Gossypium raimondii WRKY DNA-binding protein 11	2.12433	5e-116	845
	TR3265|c2_g1_i1	cassava4.1_012109m	>cassava4.1_012109m Mes Manihot esculenta WRKY DNA-binding protein 40	2.51602	8e-115	1018
	TR20748|c1_g1_i1	Thecc1EG030268t1	>Thecc1EG030268t1 Tca Theobroma cacao WRKY family transcription factor (63%P)	1.52607	7e-51	483
	TR21994|c0_g1_i2	NNU_008419-RA	>NNU_008419-RA Nnu Nelumbo nucifera WRKY family protein	2.57046	2e-64	399
	TR24741|c0_g1_i1	EMT26167	>EMT26167 Ata Aegilops tauschii WRKY family protein	2.29866	5e-22	502
	TR30850|c1_g1_i2	ppa003305m	>ppa003305m Ppe Prunus persica WRKY family transcription factor family protein	2.01436	2e-144	800
	TR30850|c2_g1_i1	ppa003305m	>ppa003305m Ppe Prunus persica WRKY family transcription factor family protein	2.34483	0	1109
	TR33207|c1_g1_i2	GSMUA_Achr2P20130_001	>GSMUA_Achr2P20130_001 Mac Musa acuminata WRKY family protein	0.687061	3e-99	679
	TR36275|c0_g1_i5	GSMUA_Achr11P10700_001	>GSMUA_Achr11P10700_001 Mac Musa acuminata WRKY family protein	0.731183	7e-18	446
	TR39145|c0_g1_i4	OB11G10730.1	>OB11G10730.1 Obr Oryza brachyantha WRKY family protein	0	4e-42	360
	TR40237|c0_g1_i2	PH01000046G0930	>PH01000046G0930 Phe Phyllostachys heterocycla WRKY family protein	6.90665	0	1460
	TR40423|c0_g1_i3	PH01000046G0930	>PH01000046G0930 Phe Phyllostachys heterocycla WRKY family protein	4.72465	2e-70	491
	TR41931|c1_g4_i1	Thecc1EG045556t2	>Thecc1EG045556t2 Tca Theobroma cacao WRKY DNA-binding protein 70	4.09339	9e-23	411
	TR43300|c2_g1_i2	Nta000199	>Nta000199 Nta Nicotiana tabacum WRKY family protein	2.71809	3e-28	480
	TR13316|c0_g1_i1	Aan020136	>Aan020136 Aan Artemisia annua WRKY family protein	3.21257	1e-46	238
	TR22953|c0_g1_i1	Pbr015939.1	>Pbr015939.1 Pbr Pyrus bretschneideri WRKY family protein	2.53107	8e-50	361
	TR28814|c1_g2_i1	Jcr4S00052.30	>Jcr4S00052.30 Jcu Jatropha curcas WRKY family protein	1.7137	9e-65	740
	TR33242|c1_g3_i3	AC202489_11.1	>AC202489_11.1 Mtr Medicago truncatula WRKY family protein	1.4957	9e-14	491
	TR35172|c0_g1_i2	Bra001023	>Bra001023 Bra Brassica rapa WRKY family protein	1.09761	3e-27	464
	TR38187|c5_g1_i4	Bra001023	>Bra001023 Bra Brassica rapa WRKY family protein	2.19535	4e-23	482
	TR38671|c1_g1_i2	cassava4.1_033846m	>cassava4.1_033846m Mes Manihot esculenta WRKY DNA-binding protein 70	4.51286	4e-38	298
	TR43025|c2_g3_i7	Nta002388	>Nta002388 Nta Nicotiana tabacum WRKY family protein	3.87283	3e-68	449
	TR44461|c0_g1_i1	ObartAA03S_FGP1122	>ObartAA03S_FGP1122 Oba Oryza barthii WRKY family protein	1.79494	1e-11	459
	TR48571|c0_g2_i1	Bra001023	>Bra001023 Bra Brassica rapa WRKY family protein	1.89918	5e-11	449
	TR4517|c0_g1_i1	AC202489_11.1	>AC202489_11.1 Mtr Medicago truncatula WRKY family protein	2.58976	7e-18	548
	TR7519|c1_g1_i2	PH01000046G0930	>PH01000046G0930 Phe Phyllostachys heterocycla WRKY family protein	0	2e-84	709
	TR10447|c0_g1_i1	Neem_2071_f_3	>Neem_2071_f_3 Ain Azadirachta indica WRKY family protein	2.34199	3e-11	431
	TR33487|c2_g1_i2	AC202489_11.1	>AC202489_11.1 Mtr Medicago truncatula WRKY family protein	2.22342	3e-09	389
	TR37221|c0_g2_i3	MA_11351g0010	>MA_11351g0010 Pab Picea abies WRKY family protein	0	3e-23	312
	TR37592|c0_g1_i3	Neem_20756_f_1	>Neem_20756_f_1 Ain Azadirachta indica WRKY family protein	0	1e-59	639
	TR39525|c0_g1_i1	Nta000199	>Nta000199 Nta Nicotiana tabacum WRKY family protein	3.71918	2e-100	717
	TR39585|c2_g2_i5	AC202489_11.1	>AC202489_11.1 Mtr Medicago truncatula WRKY family protein	0	2e-17	321
	TR40423|c0_g1_i2	PH01000046G0930	>PH01000046G0930 Phe Phyllostachys heterocycla WRKY family protein	3.52982	9e-133	978
	TR43009|c1_g1_i4	Nta000199	>Nta000199 Nta Nicotiana tabacum WRKY family protein	1.73552	2e-114	793
	TR3262|c1_g1_i1	Bra033956	>Bra033956 Bra Brassica rapa WRKY family protein	2.65535	8e-155	1017
	TR26303|c0_g2_i1	GSMUA_Achr2P20130_001	>GSMUA_Achr2P20130_001 Mac Musa acuminata WRKY family protein	2.0321	2e-77	675
	TR27826|c0_g1_i1	29739.m003586	>29739.m003586 Rco Ricinus communis WRKY transcription factor, putative	1.15056	5e-40	461
	TR33899|c1_g1_i7	AC202489_11.1	>AC202489_11.1 Mtr Medicago truncatula WRKY family protein	0	1e-15	421
	TR35431|c1_g1_i2	Neem_10925_f_1	>Neem_10925_f_1 Ain Azadirachta indica WRKY family protein	2.32481	4e-34	505
	TR36848|c0_g1_i2	ppb022557m	>ppb022557m Ppe Prunus persica WRKY DNA-binding protein 26	1.926	1e-138	1102
	TR38561|c0_g1_i2	Scf00168.g11340.t1	>Scf00168.g11340.t1 Ugi Utricularia gibba WRKY family protein	4.6094	1e-23	656
	TR39202|c1_g1_i2	EMT03342	>EMT03342 Ata Aegilops tauschii WRKY family protein	2.90304	8e-17	1315
	TR42679|c0_g3_i1	OB11G10730.1	>OB11G10730.1 Obr Oryza brachyantha WRKY family protein	2.55582	9e-55	389
	TR1902|c0_g1_i1	Bra001023	>Bra001023 Bra Brassica rapa WRKY family protein	3.68257	5e-14	303
	TR1966|c1_g1_i1	GSMUA_Achr4P13970_001	>GSMUA_Achr4P13970_001 Mac Musa acuminata WRKY family protein	0	4e-41	302
	TR2710|c0_g1_i6	Nta002388	>Nta002388 Nta Nicotiana tabacum WRKY family protein	3.18269	2e-39	303
	TR23052|c0_g1_i1	Jcr4S03670.10	>Jcr4S03670.10 Jcu Jatropha curcas WRKY family protein	3.36877	7e-38	389
	TR33645|c3_g1_i3	NNU_012815-RA	>NNU_012815-RA Nnu Nelumbo nucifera WRKY family protein	2.12763	3e-50	647
	TR35200|c2_g1_i1	AC202489_11.1	>AC202489_11.1 Mtr Medicago truncatula WRKY family protein	2.26303	7e-29	390
	TR36275|c1_g2_i4	GSMUA_Achr11P10700_001	>GSMUA_Achr11P10700_001 Mac Musa acuminata WRKY family protein	0	8e-39	343
	TR36670|c2_g3_i1	ObartAA03S_FGP1122	>ObartAA03S_FGP1122 Oba Oryza barthii WRKY family protein	2.57773	9e-15	471
	TR36848|c1_g1_i2	Thecc1EG025248t1	>Thecc1EG025248t1 Tca Theobroma cacao WRKY DNA-binding protein 2	1.81147	0	1869
	TR37592|c0_g1_i2	Neem_20756_f_1	>Neem_20756_f_1 Ain Azadirachta indica WRKY family protein	0	2e-42	272
	TR37592|c1_g1_i1	Neem_20756_f_1	>Neem_20756_f_1 Ain Azadirachta indica WRKY family protein	3.57046	3e-96	1077
	TR39183|c0_g1_i1	Bra001023	>Bra001023 Bra Brassica rapa WRKY family protein	2.97269	4e-26	313
	TR40687|c0_g1_i1	PH01000046G0930	>PH01000046G0930 Phe Phyllostachys heterocycla WRKY family protein	2.56803	6e-90	687
	TR43266|c1_g2_i9	GSMUA_Achr8P15080_001	>GSMUA_Achr8P15080_001 Mac Musa acuminata WRKY family protein	2.56803	8e-62	344
	TR2252|c0_g1_i4	XP_004510098	>XP_004510098 Car Cicer arietinum WRKY family protein	1.36737	3e-108	1029
	TR9943|c0_g1_i2	PH01003485G0070	>PH01003485G0070 Phe Phyllostachys heterocycla WRKY family protein	1.65992	5e-13	395
	TR16240|c0_g1_i1	XP_004490670	>XP_004490670 Car Cicer arietinum WRKY family protein	1.68257	3e-21	530
	TR31400|c0_g5_i2	AC202489_11.1	>AC202489_11.1 Mtr Medicago truncatula WRKY family protein	2.54102	7e-14	331
	TR33283|c1_g1_i1	Jcr4S00063.120	>Jcr4S00063.120 Jcu Jatropha curcas WRKY family protein	1.28096	1e-123	905
	TR35914|c0_g1_i2	Thecc1EG036832t1	>Thecc1EG036832t1 Tca Theobroma cacao WRKY protein (67%U)	3.35191	1e-111	702
	TR40149|c0_g1_i1	orange1.1g022760m	>orange1.1g022760m Csi Citrus sinensis WRKY DNA-binding protein 33	0	5e-15	291
	TR40991|c1_g2_i1	ppa005152m	>ppa005152m Ppe Prunus persica WRKY family transcription factor family protein	3.00899	0	1445
	TR40991|c1_g3_i3	ppa003333m	>ppa003333m Ppe Prunus persica WRKY DNA-binding protein 33	1.66903	1e-127	1116
	TR7676|c1_g1_i2	Bra001023	>Bra001023 Bra Brassica rapa WRKY family protein	0.773996	4e-12	275
	TR12304|c0_g1_i1	Neem_2071_f_3	>Neem_2071_f_3 Ain Azadirachta indica WRKY family protein	2.94673	2e-15	251
	TR24330|c1_g1_i2	GSVIVT01030046001	>GSVIVT01030046001 Vvi Vitis vinifera WRKY family transcription factor family protein	1.44361	2e-51	461
	TR33056|c2_g3_i6	PH01000046G0930	>PH01000046G0930 Phe Phyllostachys heterocycla WRKY family protein	0	5e-76	748
	TR33283|c1_g1_i4	cassava4.1_007898m	>cassava4.1_007898m Mes Manihot esculenta WRKY family transcription factor	0.321928	2e-94	1164
	TR34636|c3_g1_i1	Scf00669.g20662.t1	>Scf00669.g20662.t1 Ugi Utricularia gibba WRKY family protein	2.29278	1e-65	665
	TR39777|c1_g1_i1	Bra039147	>Bra039147 Bra Brassica rapa WRKY family protein	0	1e-11	267
	TR40237|c0_g1_i4	PH01000046G0930	>PH01000046G0930 Phe Phyllostachys heterocycla WRKY family protein	5.10685	2e-14	255
	TR41752|c4_g2_i2	Nta000199	>Nta000199 Nta Nicotiana tabacum WRKY family protein	1.29866	2e-153	1064
	TR42732|c0_g1_i3	OB11G10730.1	>OB11G10730.1 Obr Oryza brachyantha WRKY family protein	4.14323	0	1729
	TR9749|c0_g1_i1	Thecc1EG025248t1	>Thecc1EG025248t1 Tca Theobroma cacao WRKY DNA-binding protein 2	2.38681	6e-70	473
	TR35431|c2_g1_i2	Gorai.003G150700.10	>Gorai.003G150700.10 Gra Gossypium raimondii WRKY DNA-binding protein 33	2.72465	1e-59	667
	TR35693|c1_g1_i12	EMS45007	>EMS45007 Tur Triticum urartu WRKY family protein	0.62293	2e-10	341
	TR35914|c0_g1_i1	Thecc1EG036832t1	>Thecc1EG036832t1 Tca Theobroma cacao WRKY protein (67%U)	2.63459	1e-119	932
	TR38187|c3_g1_i3	Nta000199	>Nta000199 Nta Nicotiana tabacum WRKY family protein	1.83996	2e-20	296
	TR39202|c1_g1_i3	EMT03342	>EMT03342 Ata Aegilops tauschii WRKY family protein	0.201634	1e-64	2339
	TR39896|c0_g1_i5	ppa003809m	>ppa003809m Ppe Prunus persica WRKY DNA-binding protein 4	0.704872	2e-96	1009
	TR40008|c3_g1_i2	Nta000199	>Nta000199 Nta Nicotiana tabacum WRKY family protein	2.91456	3e-87	602
	TR3788|c0_g1_i1	PK00408.1	>PK00408.1 Csa Cannabis sativa WRKY family protein	0.594549	4e-24	258
	TR31326|c0_g1_i4	Neem_41110_f_1	>Neem_41110_f_1 Ain Azadirachta indica WRKY family protein	1.63227	2e-43	808
	TR39777|c2_g2_i2	Bra039147	>Bra039147 Bra Brassica rapa WRKY family protein	3.13586	3e-11	329
	TR10444|c0_g1_i1	PGSC0003DMP400043321	>PGSC0003DMP400043321 Stu Solanum tuberosum WRKY family protein	3.22033	2e-11	226
	TR29902|c2_g1_i2	Thecc1EG022065t1	>Thecc1EG022065t1 Tca Theobroma cacao WRKY family transcription factor family protein (62%P)	2.91839	3e-52	420
	TR31502|c0_g2_i1	PH01000046G0930	>PH01000046G0930 Phe Phyllostachys heterocycla WRKY family protein	3.20633	9e-51	427
	TR40423|c0_g1_i1	PH01000046G0930	>PH01000046G0930 Phe Phyllostachys heterocycla WRKY family protein	6.75862	0	1570
	TR1966|c1_g2_i1	GSMUA_Achr4P13970_001	>GSMUA_Achr4P13970_001 Mac Musa acuminata WRKY family protein	0	2e-42	409
	TR10572|c0_g2_i1	EMT26167	>EMT26167 Ata Aegilops tauschii WRKY family protein	1.72683	6e-18	366
	TR33283|c0_g2_i2	cassava4.1_007898m	>cassava4.1_007898m Mes Manihot esculenta WRKY family transcription factor	0	1e-73	560
	TR35176|c0_g1_i1	PK00408.1	>PK00408.1 Csa Cannabis sativa WRKY family protein	1.79909	3e-32	336
	TR38500|c3_g1_i4	EMT03342	>EMT03342 Ata Aegilops tauschii WRKY family protein	0	3e-51	1967
	TR39585|c2_g2_i2	AC202489_11.1	>AC202489_11.1 Mtr Medicago truncatula WRKY family protein	2.20163	2e-23	905
	TR40687|c0_g1_i5	PH01000046G0930	>PH01000046G0930 Phe Phyllostachys heterocycla WRKY family protein	1.41684	0	1749
	TR42346|c0_g1_i5	OB11G10730.1	>OB11G10730.1 Obr Oryza brachyantha WRKY family protein	2.57531	0	1337
	TR42805|c1_g1_i2	OB11G10730.1	>OB11G10730.1 Obr Oryza brachyantha WRKY family protein	3.22959	0	1870
	TR46737|c0_g1_i1	OpuncBB_FGP8130	>OpuncBB_FGP8130 Opu Oryza punctata WRKY family protein	2.30743	1e-22	360
	TR3788|c0_g1_i2	PK00408.1	>PK00408.1 Csa Cannabis sativa WRKY family protein	2.04963	3e-37	533
	TR7519|c0_g1_i1	PH01000046G0930	>PH01000046G0930 Phe Phyllostachys heterocycla WRKY family protein	4.02059	0	1710
	TR22115|c0_g1_i1	OB09G16960.1	>OB09G16960.1 Obr Oryza brachyantha WRKY family protein	1.72683	6e-13	462
	TR29364|c1_g1_i1	Bra001023	>Bra001023 Bra Brassica rapa WRKY family protein	2.49057	3e-75	721
	TR33899|c1_g1_i15	AC202489_11.1	>AC202489_11.1 Mtr Medicago truncatula WRKY family protein	1.93734	4e-38	691
	TR38671|c1_g1_i4	Neem_10594_f_1	>Neem_10594_f_1 Ain Azadirachta indica WRKY family protein	4.65134	9e-36	531
	TR38776|c1_g1_i2	ObartAA03S_FGP1974	>ObartAA03S_FGP1974 Oba Oryza barthii WRKY family protein	3.32769	4e-147	1578
	TR38958|c3_g2_i3	Gorai.010G121800.1	>Gorai.010G121800.1 Gra Gossypium raimondii WRKY DNA-binding protein 11	1.25701	2e-154	1212
	TR39145|c0_g1_i2	OB11G10730.1	>OB11G10730.1 Obr Oryza brachyantha WRKY family protein	2.11103	0	1650
	TR40829|c0_g1_i7	PH01000046G0930	>PH01000046G0930 Phe Phyllostachys heterocycla WRKY family protein	1.22033	2e-90	957
	TR43009|c1_g1_i5	Nta000199	>Nta000199 Nta Nicotiana tabacum WRKY family protein	0.443607	2e-152	1129
	TR5600|c0_g1_i1	NNU_007278-RA	>NNU_007278-RA Nnu Nelumbo nucifera WRKY family protein	2.02503	1e-14	331
	TR7506|c0_g2_i2	Potri.014G164300.5	>Potri.014G164300.5 Pth Populus trichocarpa WRKY family protein	0.887525	3e-66	618
	TR28814|c0_g1_i1	Jcr4S00052.30	>Jcr4S00052.30 Jcu Jatropha curcas WRKY family protein	1.04264	7e-64	822
	TR29902|c1_g1_i2	Pbr008278.1	>Pbr008278.1 Pbr Pyrus bretschneideri WRKY family protein	0	1e-65	554
	TR34636|c2_g1_i1	XP_004510098	>XP_004510098 Car Cicer arietinum WRKY family protein	2.29866	0	1494
	TR35914|c0_g1_i4	Thecc1EG036832t1	>Thecc1EG036832t1 Tca Theobroma cacao WRKY protein (67%U)	0.713696	6e-100	695
	TR36275|c0_g1_i4	GSMUA_Achr11P10700_001	>GSMUA_Achr11P10700_001 Mac Musa acuminata WRKY family protein	2.59694	8e-40	405
	TR36678|c0_g2_i1	Sobic.007G072500.2.p	>Sobic.007G072500.2.p Sbi Sorghum bicolor WRKY family protein	2.64386	7e-39	1278
	TR37325|c1_g1_i2	ppa005152m	>ppa005152m Ppe Prunus persica WRKY family transcription factor family protein	4.21645	0	1762
	TR40008|c3_g2_i5	Nta000199	>Nta000199 Nta Nicotiana tabacum WRKY family protein	3.26003	1e-127	820
	TR40829|c0_g1_i1	PH01000046G0930	>PH01000046G0930 Phe Phyllostachys heterocycla WRKY family protein	0	2e-149	1770
	TR42270|c1_g2_i6	PH01000046G0930	>PH01000046G0930 Phe Phyllostachys heterocycla WRKY family protein	4.11686	5e-147	1222
	TR1252|c0_g1_i1	NNU_007278-RA	>NNU_007278-RA Nnu Nelumbo nucifera WRKY family protein	2.87381	1e-12	1096
	TR7609|c0_g1_i1	BGIOSGA027488-PA	>BGIOSGA027488-PA Osi Oryza sativa Indica Group WRKY family protein	2.31615	3e-13	338
	TR16960|c0_g1_i2	LOC_Os08g09800.1	>LOC_Os08g09800.1 Osj Oryza sativa Japonica Group WRKY105, expressed	4.77136	4e-24	738
	TR18094|c0_g1_i1	OB09G16960.1	>OB09G16960.1 Obr Oryza brachyantha WRKY family protein	1.34483	3e-10	562
	TR22565|c0_g1_i1	ppa003305m	>ppa003305m Ppe Prunus persica WRKY family transcription factor family protein	0	1e-22	275
	TR34245|c0_g1_i3	Nta000199	>Nta000199 Nta Nicotiana tabacum WRKY family protein	1.85997	2e-42	464
	TR34720|c3_g3_i3	AC202489_11.1	>AC202489_11.1 Mtr Medicago truncatula WRKY family protein	0.815575	2e-19	486
	TR35450|c4_g1_i3	GSMUA_Achr2P20130_001	>GSMUA_Achr2P20130_001 Mac Musa acuminata WRKY family protein	0	4e-42	329
	TR35941|c0_g1_i3	GSMUA_Achr5P09730_001	>GSMUA_Achr5P09730_001 Mac Musa acuminata WRKY family protein	0.956057	2e-51	617
	TR38387|c1_g1_i1	cassava4.1_011033m	>cassava4.1_011033m Mes Manihot esculenta WRKY DNA-binding protein 21	2.25701	5e-145	1541
	TR38671|c0_g1_i1	Nta005257	>Nta005257 Nta Nicotiana tabacum WRKY family protein	5.6499	1e-47	445
	TR41880|c0_g1_i5	Nta000199	>Nta000199 Nta Nicotiana tabacum WRKY family protein	2.61353	8e-93	1108
	TR42679|c0_g2_i1	OB11G10730.1	>OB11G10730.1 Obr Oryza brachyantha WRKY family protein	4.06953	0	1422
	TR45073|c0_g1_i1	cassava4.1_012748m	>cassava4.1_012748m Mes Manihot esculenta WRKY DNA-binding protein 23	2.26604	1e-32	283
	TR2193|c0_g1_i1	PK00408.1	>PK00408.1 Csa Cannabis sativa WRKY family protein	2.31615	1e-36	413
	TR29554|c0_g1_i1	Ciclev10008138m	>Ciclev10008138m Ccl Citrus clementina WRKY DNA-binding protein 32	2.45681	2e-155	1133
	TR31078|c0_g1_i3	29739.m003586	>29739.m003586 Rco Ricinus communis WRKY transcription factor, putative	0.411426	2e-50	625
	TR33899|c0_g1_i1	AC202489_11.1	>AC202489_11.1 Mtr Medicago truncatula WRKY family protein	1.59932	6e-31	518
	TR34686|c0_g2_i1	XP_004510098	>XP_004510098 Car Cicer arietinum WRKY family protein	2.38405	6e-116	1295
	TR35200|c2_g2_i1	AC202489_11.1	>AC202489_11.1 Mtr Medicago truncatula WRKY family protein	0	4e-21	317
	TR35493|c2_g4_i1	EMS53359	>EMS53359 Tur Triticum urartu WRKY family protein	1.17632	2e-20	374
	TR39202|c1_g1_i4	EMS68456	>EMS68456 Tur Triticum urartu WRKY family protein	1.58015	7e-08	268
	TR39705|c2_g2_i1	OpuncBB_FGP21054	>OpuncBB_FGP21054 Opu Oryza punctata WRKY family protein	2.97453	4e-08	270
	TR42270|c1_g2_i7	PH01000046G0930	>PH01000046G0930 Phe Phyllostachys heterocycla WRKY family protein	3.38681	3e-82	796
	TR3647|c1_g1_i2	PH01000046G0930	>PH01000046G0930 Phe Phyllostachys heterocycla WRKY family protein	2.20789	9e-64	613
	TR28814|c0_g1_i2	Jcr4S00052.30	>Jcr4S00052.30 Jcu Jatropha curcas WRKY family protein	2.85599	1e-12	257
	TR39896|c0_g1_i1	ppa003809m	>ppa003809m Ppe Prunus persica WRKY DNA-binding protein 4	2.58496	0	1929
	TR43266|c1_g1_i3	GSMUA_Achr8P15080_001	>GSMUA_Achr8P15080_001 Mac Musa acuminata WRKY family protein	2.68032	2e-90	829
	TR29386|c0_g1_i1	MDP0000322257	>MDP0000322257 Mdo Malus domestica WRKY DNA-binding protein 21	1.98185	1e-29	868
	TR31483|c1_g1_i3	PH01000046G0930	>PH01000046G0930 Phe Phyllostachys heterocycla WRKY family protein	3.71699	2e-36	355
	TR32336|c0_g1_i4	Potri.007G079800.1	>Potri.007G079800.1 Pth Populus trichocarpa WRKY family protein	2.22342	2e-42	380
	TR33980|c2_g1_i1	Nta000199	>Nta000199 Nta Nicotiana tabacum WRKY family protein	2.37295	2e-154	1195
	TR33980|c2_g1_i2	Nta000199	>Nta000199 Nta Nicotiana tabacum WRKY family protein	2.0072	6e-150	1198
	TR37635|c1_g1_i1	Nta000199	>Nta000199 Nta Nicotiana tabacum WRKY family protein	3.43162	0	1399
	TR38671|c1_g2_i1	NNU_005350-RA	>NNU_005350-RA Nnu Nelumbo nucifera WRKY family protein	4.90833	2e-16	462
	TR38776|c1_g1_i1	ObartAA03S_FGP1974	>ObartAA03S_FGP1974 Oba Oryza barthii WRKY family protein	2.22959	4e-47	541
	TR42270|c1_g2_i8	PH01000046G0930	>PH01000046G0930 Phe Phyllostachys heterocycla WRKY family protein	3.49825	0	1838
	TR7652|c0_g1_i2	Nta000199	>Nta000199 Nta Nicotiana tabacum WRKY family protein	4.5472	1e-81	1112
	TR13252|c0_g1_i1	Neem_2071_f_3	>Neem_2071_f_3 Ain Azadirachta indica WRKY family protein	2.85997	1e-07	345
	TR23293|c1_g3_i2	AC202489_11.1	>AC202489_11.1 Mtr Medicago truncatula WRKY family protein	0.333424	5e-14	508
	TR29501|c0_g1_i2	GSMUA_Achr2P20130_001	>GSMUA_Achr2P20130_001 Mac Musa acuminata WRKY family protein	1.93734	3e-79	1073
	TR34245|c1_g1_i2	Nta000199	>Nta000199 Nta Nicotiana tabacum WRKY family protein	1.66448	3e-93	1006
	TR35200|c1_g2_i2	AC202489_11.1	>AC202489_11.1 Mtr Medicago truncatula WRKY family protein	1.46989	1e-25	367
	TR35431|c3_g2_i3	Neem_9633_f_1	>Neem_9633_f_1 Ain Azadirachta indica WRKY family protein	1.38957	7e-139	1364
	TR36143|c0_g1_i2	BGIOSGA027491-PA	>BGIOSGA027491-PA Osi Oryza sativa Indica Group WRKY family protein	2.22959	3e-11	259
	TR36275|c0_g1_i1	GSMUA_Achr11P10700_001	>GSMUA_Achr11P10700_001 Mac Musa acuminata WRKY family protein	0	4e-18	270
	TR37264|c0_g2_i2	OB11G10730.1	>OB11G10730.1 Obr Oryza brachyantha WRKY family protein	3.53978	0	2303
	TR38671|c1_g1_i1	NNU_005350-RA	>NNU_005350-RA Nnu Nelumbo nucifera WRKY family protein	5.02414	2e-66	1144
	TR40969|c0_g1_i2	Gorai.009G292600.1	>Gorai.009G292600.1 Gra Gossypium raimondii WRKY DNA-binding protein 70	2.82375	4e-25	577
	TR43266|c1_g2_i8	GSMUA_Achr8P15080_001	>GSMUA_Achr8P15080_001 Mac Musa acuminata WRKY family protein	1.57046	7e-57	402
	TR7741|c1_g1_i1	GSMUA_Achr2P20130_001	>GSMUA_Achr2P20130_001 Mac Musa acuminata WRKY family protein	3.17792	1e-87	720
	TR14634|c0_g1_i1	Aquca_049_00050.1	>Aquca_049_00050.1 Aco Aquilegia coerulea WRKY family protein	2.85798	4e-46	319
	TR32295|c1_g1_i1	Ghi000897	>Ghi000897 Ghi Gossypium hirsutum WRKY family protein	2.19535	4e-63	802
	TR32336|c1_g1_i3	Thecc1EG001265t1	>Thecc1EG001265t1 Tca Theobroma cacao WRKY DNA-binding protein 51	3.07895	3e-60	697
	TR36275|c1_g2_i1	GSMUA_Achr11P10700_001	>GSMUA_Achr11P10700_001 Mac Musa acuminata WRKY family protein	2.62059	2e-85	1316
	TR42679|c0_g1_i3	OB11G10730.1	>OB11G10730.1 Obr Oryza brachyantha WRKY family protein	4.31107	0	1543
	TR48404|c0_g1_i1	Bra033956	>Bra033956 Bra Brassica rapa WRKY family protein	2.08746	2e-26	240
	TR13115|c0_g1_i1	OB09G16960.1	>OB09G16960.1 Obr Oryza brachyantha WRKY family protein	2.1635	2e-08	268
	TR24935|c0_g1_i1	29739.m003586	>29739.m003586 Rco Ricinus communis WRKY transcription factor, putative	0	6e-52	622
	TR33056|c2_g3_i2	PH01000046G0930	>PH01000046G0930 Phe Phyllostachys heterocycla WRKY family protein	0.963474	3e-99	1005
	TR35928|c0_g1_i1	ObartAA03S_FGP1974	>ObartAA03S_FGP1974 Oba Oryza barthii WRKY family protein	2.93923	3e-72	1515
	TR36275|c0_g1_i2	GSMUA_Achr11P10700_001	>GSMUA_Achr11P10700_001 Mac Musa acuminata WRKY family protein	1.98914	9e-108	1761
	TR36556|c0_g1_i3	NNU_005350-RA	>NNU_005350-RA Nnu Nelumbo nucifera WRKY family protein	4.53356	4e-08	315
	TR40969|c0_g1_i5	cassava4.1_012154m	>cassava4.1_012154m Mes Manihot esculenta WRKY DNA-binding protein 70	3.488	6e-75	1254
	TR42270|c1_g1_i1	PH01000046G0930	>PH01000046G0930 Phe Phyllostachys heterocycla WRKY family protein	2.79909	2e-70	803
	TR42805|c1_g1_i1	OB11G10730.1	>OB11G10730.1 Obr Oryza brachyantha WRKY family protein	3.76977	0	2436
	TR43009|c1_g1_i3	Nta000199	>Nta000199 Nta Nicotiana tabacum WRKY family protein	0.0703893	9e-178	1438
	TR11908|c0_g1_i1	Vun011475	>Vun011475 Vun Vigna unguiculata WRKY family protein	0	5e-14	303
	TR29386|c1_g1_i1	MDP0000322257	>MDP0000322257 Mdo Malus domestica WRKY DNA-binding protein 21	1.848	1e-24	671
	TR31156|c0_g1_i1	BGIOSGA027489-PA	>BGIOSGA027489-PA Osi Oryza sativa Indica Group WRKY family protein	1.95233	6e-19	774
	TR37386|c1_g1_i1	NNU_007278-RA	>NNU_007278-RA Nnu Nelumbo nucifera WRKY family protein	2.92979	2e-10	341
	TR37635|c2_g1_i1	Nta000199	>Nta000199 Nta Nicotiana tabacum WRKY family protein	1.83996	0	1487
	TR40829|c0_g1_i10	PH01000046G0930	>PH01000046G0930 Phe Phyllostachys heterocycla WRKY family protein	0	2e-61	922
	TR42317|c2_g2_i3	OB05G31630.1	>OB05G31630.1 Obr Oryza brachyantha WRKY family protein	3.66221	0	3096
	TR42732|c0_g1_i1	OB11G10730.1	>OB11G10730.1 Obr Oryza brachyantha WRKY family protein	3.9991	0	2480
	TR28229|c0_g2_i1	cassava4.1_004331m	>cassava4.1_004331m Mes Manihot esculenta WRKY family transcription factor	2.76765	5e-38	499
	TR33645|c3_g1_i4	NNU_012815-RA	>NNU_012815-RA Nnu Nelumbo nucifera WRKY family protein	0	1e-124	1259
	TR34720|c3_g3_i7	AC202489_11.1	>AC202489_11.1 Mtr Medicago truncatula WRKY family protein	2.22033	1e-24	420
	TR34778|c2_g1_i1	Bra001023	>Bra001023 Bra Brassica rapa WRKY family protein	4.16027	1e-08	416
	TR38958|c1_g1_i3	Cla009969	>Cla009969 Cla Citrullus lanatus WRKY transcription factor 11 (AHRD V1 D7MB53_ARALL); contains Interpro domain(s) IPR003657 DNA-binding WRKY	1.67807	2e-39	332
	TR39585|c2_g2_i9	AC202489_11.1	>AC202489_11.1 Mtr Medicago truncatula WRKY family protein	0	1e-17	1042
	TR40423|c0_g1_i5	PH01000046G0930	>PH01000046G0930 Phe Phyllostachys heterocycla WRKY family protein	7.37391	1e-13	321
	TR40969|c0_g1_i1	Potri.013G090300.1	>Potri.013G090300.1 Pth Populus trichocarpa similar to Probable WRKY transcription factor 70 (WRKY DNA-binding protein 70).; [ ortholog of At2g40750,At3g56400,]	2.62994	8e-45	733
	TR43096|c1_g1_i4	GSMUA_Achr8P15080_001	>GSMUA_Achr8P15080_001 Mac Musa acuminata WRKY family protein	0.948601	0	1607
	TR831|c0_g1_i1	MEDTR5G045880.1	>MEDTR5G045880.1 Mtr Medicago truncatula WRKY family protein	0.432959	9e-57	479
	TR3265|c1_g1_i2	Jcr4S00537.10	>Jcr4S00537.10 Jcu Jatropha curcas WRKY family protein	1.51602	1e-80	789
	TR7480|c0_g1_i1	mrna13561.1-v1.0-hybrid	>mrna13561.1-v1.0-hybrid Fve Fragaria vesca WRKY family protein	0	3e-15	314
	TR18813|c0_g1_i1	OB0102G10020.1	>OB0102G10020.1 Obr Oryza brachyantha WRKY family protein	2.4489	3e-24	377
	TR30867|c2_g1_i4	Vun001688	>Vun001688 Vun Vigna unguiculata WRKY family protein	1.58976	7e-59	742
	TR44769|c0_g1_i1	LOC_Os08g09810.1	>LOC_Os08g09810.1 Osj Oryza sativa Japonica Group WRKY106, expressed	2.35896	6e-21	353
	TR454|c0_g1_i1	LOC_Os08g09900.1	>LOC_Os08g09900.1 Osj Oryza sativa Japonica Group WRKY118, expressed	2.43029	3e-12	361
	TR27643|c0_g1_i3	PH01000046G0930	>PH01000046G0930 Phe Phyllostachys heterocycla WRKY family protein	2.22959	2e-21	354
	TR33899|c0_g1_i7	AC202489_11.1	>AC202489_11.1 Mtr Medicago truncatula WRKY family protein	1.45943	1e-28	591
	TR37734|c2_g6_i4	PH01004450G0140	>PH01004450G0140 Phe Phyllostachys heterocycla WRKY family protein	7.853	1e-23	246
	TR40008|c2_g1_i2	Nta000199	>Nta000199 Nta Nicotiana tabacum WRKY family protein	2.80116	3e-134	1001
	TR40540|c2_g1_i1	29883.m002008	>29883.m002008 Rco Ricinus communis WRKY transcription factor, putative	2.21101	5e-113	1137
	TR43025|c2_g3_i6	Nta002388	>Nta002388 Nta Nicotiana tabacum WRKY family protein	3.83895	2e-106	811
	TR43266|c1_g2_i5	GSMUA_Achr8P15080_001	>GSMUA_Achr8P15080_001 Mac Musa acuminata WRKY family protein	2.78869	4e-115	797
	TR43300|c2_g1_i4	Nta000199	>Nta000199 Nta Nicotiana tabacum WRKY family protein	3.05137	2e-92	1429
	TR30054|c1_g1_i2	Neem_2071_f_3	>Neem_2071_f_3 Ain Azadirachta indica WRKY family protein	2.07724	2e-13	757
	TR32140|c0_g1_i1	PH01004450G0140	>PH01004450G0140 Phe Phyllostachys heterocycla WRKY family protein	0	1e-28	249
	TR32233|c2_g1_i4	AC202489_11.1	>AC202489_11.1 Mtr Medicago truncatula WRKY family protein	2.48285	3e-19	722
	TR33242|c1_g4_i1	AC202489_11.1	>AC202489_11.1 Mtr Medicago truncatula WRKY family protein	2.19849	3e-17	291
	TR34636|c3_g3_i3	XP_004510098	>XP_004510098 Car Cicer arietinum WRKY family protein	2.26303	5e-27	641
	TR36733|c1_g2_i1	GSVIVT01029265001	>GSVIVT01029265001 Vvi Vitis vinifera WRKY DNA-binding protein 17	2.63459	3e-53	478
	TR2186|c1_g1_i1	ppa004042m	>ppa004042m Ppe Prunus persica WRKY DNA-binding protein 32	1.90689	3e-41	746
	TR3647|c1_g1_i1	PH01000046G0930	>PH01000046G0930 Phe Phyllostachys heterocycla WRKY family protein	1.81967	5e-67	780
	TR19677|c0_g1_i1	Cla002243	>Cla002243 Cla Citrullus lanatus WRKY transcription factor 5 (AHRD V1 - A7UGD2_SOLTU); contains Interpro domain(s) IPR003657 DNA-binding WRKY	1.74416	2e-10	309
	TR22832|c1_g1_i1	MA_10428770g0010	>MA_10428770g0010 Pab Picea abies WRKY family protein	2.83996	8e-11	266
	TR30399|c0_g1_i3	Thecc1EG000680t2	>Thecc1EG000680t2 Tca Theobroma cacao WRKY DNA-binding protein 7 (65%P)	0.594549	1e-73	960
	TR31326|c1_g2_i1	Neem_41110_f_1	>Neem_41110_f_1 Ain Azadirachta indica WRKY family protein	3.03562	4e-65	1098
	TR32152|c0_g1_i1	Si028023m	>Si028023m Sit Setaria italica WRKY DNA-binding protein 34	2.93546	2e-15	1381
	TR33980|c1_g1_i3	Nta000199	>Nta000199 Nta Nicotiana tabacum WRKY family protein	1.14405	2e-108	1020
	TR34636|c0_g1_i1	XP_004510098	>XP_004510098 Car Cicer arietinum WRKY family protein	2.75702	2e-103	773
	TR35701|c1_g1_i4	GSMUA_Achr2P20130_001	>GSMUA_Achr2P20130_001 Mac Musa acuminata WRKY family protein	2.81967	1e-95	1531
	TR36275|c0_g1_i3	GSMUA_Achr11P10700_001	>GSMUA_Achr11P10700_001 Mac Musa acuminata WRKY family protein	0.263034	5e-43	974
	TR39249|c0_g3_i2	Vun011475	>Vun011475 Vun Vigna unguiculata WRKY family protein	0.356144	5e-33	422
	TR42346|c0_g1_i3	OB11G10730.1	>OB11G10730.1 Obr Oryza brachyantha WRKY family protein	2.70266	1e-67	716
	TR43569|c0_g1_i1	LOC_Os08g09840.1	>LOC_Os08g09840.1 Osj Oryza sativa Japonica Group WRKY117, expressed	2.47249	9e-15	701
	TR45605|c0_g1_i1	Neem_2071_f_3	>Neem_2071_f_3 Ain Azadirachta indica WRKY family protein	2.65992	3e-06	374
	TR30399|c0_g1_i1	Thecc1EG000680t4	>Thecc1EG000680t4 Tca Theobroma cacao WRKY DNA-binding protein 7 (65%P)	2.04963	3e-19	445
	TR31326|c1_g2_i4	Neem_41110_f_1	>Neem_41110_f_1 Ain Azadirachta indica WRKY family protein	0	9e-59	1179
	TR34245|c0_g1_i1	Nta000199	>Nta000199 Nta Nicotiana tabacum WRKY family protein	1.66903	2e-133	1572
	TR38776|c0_g1_i2	ObartAA03S_FGP1974	>ObartAA03S_FGP1974 Oba Oryza barthii WRKY family protein	2.60644	2e-27	368
	TR8975|c0_g1_i1	OpuncBB_FGP8130	>OpuncBB_FGP8130 Opu Oryza punctata WRKY family protein	2.89918	1e-09	235
	TR30399|c0_g1_i2	Thecc1EG000680t2	>Thecc1EG000680t2 Tca Theobroma cacao WRKY DNA-binding protein 7 (65%P)	0.321928	4e-74	985
	TR35906|c2_g2_i1	AC202489_11.1	>AC202489_11.1 Mtr Medicago truncatula WRKY family protein	0	2e-08	350
	TR36275|c1_g2_i2	GSMUA_Achr11P10700_001	>GSMUA_Achr11P10700_001 Mac Musa acuminata WRKY family protein	1.3505	2e-13	382
	TR40008|c2_g1_i1	Nta000199	>Nta000199 Nta Nicotiana tabacum WRKY family protein	2.07039	9e-35	349
	TR41931|c1_g4_i3	cassava4.1_013417m	>cassava4.1_013417m Mes Manihot esculenta WRKY DNA-binding protein 70	3.5472	6e-29	586
	TR43085|c1_g1_i6	Nta000199	>Nta000199 Nta Nicotiana tabacum WRKY family protein	0.422233	1e-74	1049
	TR10978|c0_g1_i1	LOC_Os08g09900.1	>LOC_Os08g09900.1 Osj Oryza sativa Japonica Group WRKY118, expressed	2.9222	2e-07	305
	TR27643|c0_g1_i1	PH01000046G0930	>PH01000046G0930 Phe Phyllostachys heterocycla WRKY family protein	3.51349	2e-15	368
	TR33207|c2_g1_i1	GSMUA_Achr2P20130_001	>GSMUA_Achr2P20130_001 Mac Musa acuminata WRKY family protein	2.80529	5e-99	1023
	TR38187|c5_g1_i3	Bra001023	>Bra001023 Bra Brassica rapa WRKY family protein	3.49825	2e-18	558
	TR40991|c1_g2_i2	GSVIVT01025562001	>GSVIVT01025562001 Vvi Vitis vinifera WRKY family transcription factor family protein	1.94486	5e-56	596
	TR45564|c0_g1_i1	PH01000622G0760	>PH01000622G0760 Phe Phyllostachys heterocycla WRKY family protein	2.92979	2e-22	239
	TR12839|c0_g1_i1	LOC_Os08g09810.1	>LOC_Os08g09810.1 Osj Oryza sativa Japonica Group WRKY106, expressed	0	8e-17	320
	TR16928|c0_g1_i1	MDP0000184308	>MDP0000184308 Mdo Malus domestica WRKY DNA-binding protein 11	2.5435	1e-28	406
	TR29902|c2_g1_i1	Pbr008278.1	>Pbr008278.1 Pbr Pyrus bretschneideri WRKY family protein	2.02148	1e-76	967
	TR35172|c0_g1_i1	Bra001023	>Bra001023 Bra Brassica rapa WRKY family protein	1.60407	1e-24	661
	TR36556|c0_g1_i2	NNU_005350-RA	>NNU_005350-RA Nnu Nelumbo nucifera WRKY family protein	4.43029	3e-07	301
	TR38780|c1_g4_i3	LOC_Os08g09800.1	>LOC_Os08g09800.1 Osj Oryza sativa Japonica Group WRKY105, expressed	1.64616	2e-06	666
	TR44260|c0_g1_i1	LOC_Os08g09810.1	>LOC_Os08g09810.1 Osj Oryza sativa Japonica Group WRKY106, expressed	2.78241	6e-18	514
	TR14924|c0_g1_i1	Neem_2071_f_3	>Neem_2071_f_3 Ain Azadirachta indica WRKY family protein	0	4e-07	426
	TR26890|c0_g2_i1	XP_004490670	>XP_004490670 Car Cicer arietinum WRKY family protein	2.62059	5e-14	571
	TR27965|c0_g3_i1	PH01004450G0140	>PH01004450G0140 Phe Phyllostachys heterocycla WRKY family protein	6.82324	1e-12	227
	TR29012|c0_g1_i2	NNU_007278-RA	>NNU_007278-RA Nnu Nelumbo nucifera WRKY family protein	0	8e-06	436
	TR32233|c2_g1_i2	AC202489_11.1	>AC202489_11.1 Mtr Medicago truncatula WRKY family protein	0.604071	4e-06	511
	TR35468|c1_g1_i1	EMT03342	>EMT03342 Ata Aegilops tauschii WRKY family protein	3	3e-59	2179
	TR38430|c0_g2_i1	evm.model.supercontig_14.134	>evm.model.supercontig_14.134 Cpa Carica papaya WRKY family protein	0.485427	9e-10	246
	TR39525|c1_g1_i2	Nta000199	>Nta000199 Nta Nicotiana tabacum WRKY family protein	2.18269	4e-22	456
	TR2710|c0_g1_i1	Nta002388	>Nta002388 Nta Nicotiana tabacum WRKY family protein	4.82273	5e-33	391
	TR4508|c0_g1_i1	LOC_Os08g09810.1	>LOC_Os08g09810.1 Osj Oryza sativa Japonica Group WRKY106, expressed	2.81762	2e-17	411
	TR12816|c0_g1_i1	AC202489_11.1	>AC202489_11.1 Mtr Medicago truncatula WRKY family protein	2.24489	1e-12	429
	TR29483|c0_g1_i3	Jcr4S00063.120	>Jcr4S00063.120 Jcu Jatropha curcas WRKY family protein	2.20163	1e-46	569
	TR35172|c1_g1_i1	Bra001023	>Bra001023 Bra Brassica rapa WRKY family protein	2.57046	1e-24	629
	TR36143|c1_g1_i3	BGIOSGA027491-PA	>BGIOSGA027491-PA Osi Oryza sativa Indica Group WRKY family protein	2.21723	2e-08	257
	TR39333|c2_g1_i2	Bra039147	>Bra039147 Bra Brassica rapa WRKY family protein	3.61941	3e-12	789
	TR40439|c0_g1_i2	MA_11351g0010	>MA_11351g0010 Pab Picea abies WRKY family protein	2.44626	5e-06	493
	TR41752|c4_g2_i1	Nta000199	>Nta000199 Nta Nicotiana tabacum WRKY family protein	2.98914	1e-173	1723
	TR43025|c2_g3_i1	Nta002388	>Nta002388 Nta Nicotiana tabacum WRKY family protein	3.03738	9e-129	1161
	TR43478|c1_g1_i3	LOC_Os08g09810.1	>LOC_Os08g09810.1 Osj Oryza sativa Japonica Group WRKY106, expressed	3.37016	8e-11	243
	TR932|c0_g1_i1	MDP0000184308	>MDP0000184308 Mdo Malus domestica WRKY DNA-binding protein 11	0	1e-18	274
	TR1999|c0_g1_i1	AC202489_11.1	>AC202489_11.1 Mtr Medicago truncatula WRKY family protein	2.43296	7e-08	308
	TR18094|c0_g2_i1	OB09G16960.1	>OB09G16960.1 Obr Oryza brachyantha WRKY family protein	1.87971	6e-08	465
	TR29902|c1_g1_i1	Pbr008278.1	>Pbr008278.1 Pbr Pyrus bretschneideri WRKY family protein	2.4957	7e-63	768
	TR30454|c0_g1_i2	AC202489_11.1	>AC202489_11.1 Mtr Medicago truncatula WRKY family protein	2.7761	1e-42	1092
	TR30867|c2_g1_i3	mrna28174.1-v1.0-hybrid	>mrna28174.1-v1.0-hybrid Fve Fragaria vesca WRKY DNA-binding protein 33	1.41143	1e-12	552
	TR35431|c1_g1_i3	Thecc1EG042240t2	>Thecc1EG042240t2 Tca Theobroma cacao WRKY DNA-binding protein 33 (66%P)	0	3e-25	565
	TR38500|c1_g1_i1	ObartAA03S_FGP8383	>ObartAA03S_FGP8383 Oba Oryza barthii WRKY family protein	1.92979	1e-16	641
	TR3712|c2_g1_i1	BGIOSGA027489-PA	>BGIOSGA027489-PA Osi Oryza sativa Indica Group WRKY family protein	3.32625	9e-23	1299
	TR4821|c0_g1_i1	LOC_Os08g09810.1	>LOC_Os08g09810.1 Osj Oryza sativa Japonica Group WRKY106, expressed	3.71918	2e-07	259
	TR7155|c0_g1_i3	AC202489_11.1	>AC202489_11.1 Mtr Medicago truncatula WRKY family protein	2.31034	1e-11	411
	TR36582|c1_g2_i3	mrna13561.1-v1.0-hybrid	>mrna13561.1-v1.0-hybrid Fve Fragaria vesca WRKY family protein	0.879706	1e-102	1647
	TR38714|c0_g1_i2	328625	>328625 Aly Arabidopsis lyrata WRKY family protein	2.96717	2e-28	556
	TR39082|c0_g1_i5	Scf00168.g11340.t1	>Scf00168.g11340.t1 Ugi Utricularia gibba WRKY family protein	1.46467	1e-35	735
	TR41212|c0_g3_i1	AC202489_11.1	>AC202489_11.1 Mtr Medicago truncatula WRKY family protein	2.70929	3e-13	622
	TR22586|c0_g1_i1	Bra001023	>Bra001023 Bra Brassica rapa WRKY family protein	2.53356	5e-20	826
	TR22832|c0_g1_i1	MA_10428770g0010	>MA_10428770g0010 Pab Picea abies WRKY family protein	2.47249	1e-17	322
	TR32336|c0_g1_i3	Thecc1EG001265t1	>Thecc1EG001265t1 Tca Theobroma cacao WRKY DNA-binding protein 51	2.15704	8e-58	900
	TR41730|c2_g2_i6	MA_11351g0010	>MA_11351g0010 Pab Picea abies WRKY family protein	2.62293	6e-32	644
	TR47038|c0_g1_i1	AC202489_11.1	>AC202489_11.1 Mtr Medicago truncatula WRKY family protein	1.72247	2e-06	373
	TR48579|c0_g1_i1	XP_004503828	>XP_004503828 Car Cicer arietinum WRKY family protein	3.95327	3e-26	266
	TR3647|c0_g1_i4	PH01000046G0930	>PH01000046G0930 Phe Phyllostachys heterocycla WRKY family protein	1.44361	7e-11	372
	TR15674|c0_g1_i1	AC202489_11.1	>AC202489_11.1 Mtr Medicago truncatula WRKY family protein	0	5e-12	553
	TR19660|c0_g1_i1	Scf00168.g11340.t1	>Scf00168.g11340.t1 Ugi Utricularia gibba WRKY family protein	5.66078	2e-07	269
	TR23929|c0_g1_i1	NNU_007278-RA	>NNU_007278-RA Nnu Nelumbo nucifera WRKY family protein	2.68482	1e-10	431
	TR27992|c0_g1_i1	OB11G10730.1	>OB11G10730.1 Obr Oryza brachyantha WRKY family protein	3.23419	1e-36	531
	TR31061|c0_g1_i1	LOC_Os08g09840.1	>LOC_Os08g09840.1 Osj Oryza sativa Japonica Group WRKY117, expressed	2.31325	5e-20	1052
	TR31078|c1_g1_i3	Eucgr.C00675.1	>Eucgr.C00675.1 Egr Eucalyptus grandis WRKY DNA-binding protein 50	2.32481	5e-44	390
	TR45036|c0_g1_i1	LOC_Os08g09810.1	>LOC_Os08g09810.1 Osj Oryza sativa Japonica Group WRKY106, expressed	2.24793	2e-12	301
	TR3262|c2_g1_i2	Bra033956	>Bra033956 Bra Brassica rapa WRKY family protein	1.62761	1e-43	523
	TR4643|c0_g1_i1	MA_11351g0010	>MA_11351g0010 Pab Picea abies WRKY family protein	2.02503	1e-28	570
	TR22858|c0_g1_i1	LOC_Os07g17230.1	>LOC_Os07g17230.1 Osj Oryza sativa Japonica Group WRKY123, expressed	1.52105	1e-07	443
	TR35200|c3_g3_i1	AC202489_11.1	>AC202489_11.1 Mtr Medicago truncatula WRKY family protein	0.226509	1e-23	670
	TR38114|c1_g1_i2	NNU_007278-RA	>NNU_007278-RA Nnu Nelumbo nucifera WRKY family protein	2.51349	3e-10	1384
	TR42270|c1_g2_i5	PH01000046G0930	>PH01000046G0930 Phe Phyllostachys heterocycla WRKY family protein	1.43296	7e-32	404
	TR42732|c0_g1_i4	OB11G10730.1	>OB11G10730.1 Obr Oryza brachyantha WRKY family protein	4.48091	9e-53	653
	TR42805|c1_g3_i1	OB11G10730.1	>OB11G10730.1 Obr Oryza brachyantha WRKY family protein	2.93168	7e-46	523
	TR43096|c1_g1_i5	GSMUA_Achr8P15080_001	>GSMUA_Achr8P15080_001 Mac Musa acuminata WRKY family protein	2.24793	2e-68	633
	TR3269|c1_g1_i1	Nta000199	>Nta000199 Nta Nicotiana tabacum WRKY family protein	2.38957	4e-61	826
	TR5064|c0_g1_i1	GSMUA_Achr11P10700_001	>GSMUA_Achr11P10700_001 Mac Musa acuminata WRKY family protein	2.54844	7e-10	324
	TR7480|c0_g1_i4	mrna13561.1-v1.0-hybrid	>mrna13561.1-v1.0-hybrid Fve Fragaria vesca WRKY family protein	1.7866	7e-81	1059
	TR29015|c1_g1_i2	MA_11351g0010	>MA_11351g0010 Pab Picea abies WRKY family protein	2.5509	2e-12	304
	TR31711|c2_g1_i2	MDP0000300712	>MDP0000300712 Mdo Malus domestica WRKY DNA-binding protein 61	0	6e-08	225
	TR32233|c2_g1_i1	AC202489_11.1	>AC202489_11.1 Mtr Medicago truncatula WRKY family protein	1.91073	3e-22	935
	TR33242|c1_g3_i1	AC202489_11.1	>AC202489_11.1 Mtr Medicago truncatula WRKY family protein	2.79286	1e-17	706
	TR33283|c0_g1_i1	Can019185	>Can019185 Can Capsicum annuum WRKY family protein	3.10936	1e-09	319
	TR33899|c1_g1_i10	AC202489_11.1	>AC202489_11.1 Mtr Medicago truncatula WRKY family protein	0.823749	2e-45	1242
	TR35667|c0_g2_i3	OB05G31630.1	>OB05G31630.1 Obr Oryza brachyantha WRKY family protein	7.57796	1e-07	464
	TR35701|c0_g1_i2	GSMUA_Achr2P20130_001	>GSMUA_Achr2P20130_001 Mac Musa acuminata WRKY family protein	3.62176	8e-12	246
	TR36891|c0_g1_i2	PK00408.1	>PK00408.1 Csa Cannabis sativa WRKY family protein	2.18587	3e-41	772
	TR38387|c1_g1_i2	cassava4.1_011033m	>cassava4.1_011033m Mes Manihot esculenta WRKY DNA-binding protein 21	1.4957	5e-113	1297
	TR40513|c1_g1_i2	OB05G31630.1	>OB05G31630.1 Obr Oryza brachyantha WRKY family protein	1.96347	5e-67	2104
	TR19685|c0_g1_i1	EMT00560	>EMT00560 Ata Aegilops tauschii WRKY family protein	2.04614	8e-07	554
	TR20867|c0_g1_i1	BGIOSGA027489-PA	>BGIOSGA027489-PA Osi Oryza sativa Indica Group WRKY family protein	2.14405	4e-22	518
	TR23308|c0_g1_i1	Sobic.007G077500.1.p	>Sobic.007G077500.1.p Sbi Sorghum bicolor WRKY family protein	1.96347	2e-12	354
	TR26379|c1_g2_i1	Neem_1476_f_4	>Neem_1476_f_4 Ain Azadirachta indica WRKY family protein	1.73552	5e-60	815
	TR28752|c1_g2_i1	OB09G16960.1	>OB09G16960.1 Obr Oryza brachyantha WRKY family protein	1.85599	3e-10	511
	TR31511|c1_g1_i2	GSMUA_Achr2P20130_001	>GSMUA_Achr2P20130_001 Mac Musa acuminata WRKY family protein	1.37851	3e-79	954
	TR35172|c2_g2_i1	Bra001023	>Bra001023 Bra Brassica rapa WRKY family protein	1.85599	7e-20	1587
	TR38284|c0_g1_i10	328625	>328625 Aly Arabidopsis lyrata WRKY family protein	2.3505	1e-54	863
	TR3098|c0_g1_i1	Nta000199	>Nta000199 Nta Nicotiana tabacum WRKY family protein	2.63691	1e-23	403
	TR3265|c0_g1_i1	Eucgr.F03955.2	>Eucgr.F03955.2 Egr Eucalyptus grandis WRKY DNA-binding protein 40	2.46205	3e-25	536
	TR35450|c4_g2_i1	GSMUA_Achr2P20130_001	>GSMUA_Achr2P20130_001 Mac Musa acuminata WRKY family protein	2.51602	1e-86	1933
	TR36733|c0_g1_i1	mrna12308.1-v1.0-hybrid	>mrna12308.1-v1.0-hybrid Fve Fragaria vesca WRKY DNA-binding protein 11	2.97636	2e-39	456
	TR37667|c1_g1_i5	LOC_Os08g09810.1	>LOC_Os08g09810.1 Osj Oryza sativa Japonica Group WRKY106, expressed	0.526069	3e-16	385
	TR38187|c5_g1_i6	Bra001023	>Bra001023 Bra Brassica rapa WRKY family protein	0	3e-26	911
	TR39525|c1_g1_i1	Nta000199	>Nta000199 Nta Nicotiana tabacum WRKY family protein	3.17313	3e-119	1811
	TR2710|c0_g1_i7	Nta002388	>Nta002388 Nta Nicotiana tabacum WRKY family protein	3.76341	1e-45	568
	TR7652|c0_g1_i1	Nta000199	>Nta000199 Nta Nicotiana tabacum WRKY family protein	4.29719	2e-94	1868
	TR15441|c0_g1_i1	NNU_007278-RA	>NNU_007278-RA Nnu Nelumbo nucifera WRKY family protein	0	4e-07	623
	TR28714|c0_g1_i1	Glyma19g40950.2	>Glyma19g40950.2 Gma Glycine max WRKY family transcription factor	2.26303	8e-09	346
	TR32846|c0_g1_i1	MA_11351g0010	>MA_11351g0010 Pab Picea abies WRKY family protein	2.854	3e-09	574
	TR37114|c1_g2_i1	Nta000199	>Nta000199 Nta Nicotiana tabacum WRKY family protein	3.24031	3e-53	1639
	TR37734|c2_g6_i2	PH01004450G0140	>PH01004450G0140 Phe Phyllostachys heterocycla WRKY family protein	6.81109	4e-34	355
	TR39705|c2_g1_i2	OpuncBB_FGP21054	>OpuncBB_FGP21054 Opu Oryza punctata WRKY family protein	4.54782	8e-08	404
	TR42098|c0_g1_i2	Aan005344	>Aan005344 Aan Artemisia annua WRKY family protein	7.55467	1e-74	756
	TR29801|c0_g1_i1	OpuncBB_FGP21054	>OpuncBB_FGP21054 Opu Oryza punctata WRKY family protein	1.81967	8e-12	384
	TR31156|c0_g1_i2	LOC_Os08g09810.1	>LOC_Os08g09810.1 Osj Oryza sativa Japonica Group WRKY106, expressed	0	3e-12	493
	TR35450|c4_g1_i1	GSMUA_Achr2P20130_001	>GSMUA_Achr2P20130_001 Mac Musa acuminata WRKY family protein	2.84398	7e-75	1509
	TR35941|c0_g1_i2	GSMUA_Achr5P09730_001	>GSMUA_Achr5P09730_001 Mac Musa acuminata WRKY family protein	2.44095	2e-56	1036
	TR37645|c2_g1_i2	MA_11351g0010	>MA_11351g0010 Pab Picea abies WRKY family protein	0.0976108	6e-21	737
	TR40887|c0_g1_i1	EMS53359	>EMS53359 Tur Triticum urartu WRKY family protein	0	1e-44	745
	TR41212|c0_g2_i1	AC202489_11.1	>AC202489_11.1 Mtr Medicago truncatula WRKY family protein	2.12102	9e-06	241
	TR41752|c4_g1_i1	Nta000199	>Nta000199 Nta Nicotiana tabacum WRKY family protein	2.01078	1e-16	283
	TR41752|c4_g2_i3	Nta000199	>Nta000199 Nta Nicotiana tabacum WRKY family protein	2.7137	1e-56	738
	TR10843|c0_g1_i1	Sobic.007G072500.2.p	>Sobic.007G072500.2.p Sbi Sorghum bicolor WRKY family protein	1.29866	1e-09	526
	TR19745|c0_g1_i2	NNU_007278-RA	>NNU_007278-RA Nnu Nelumbo nucifera WRKY family protein	1.91456	2e-06	354
	TR28463|c1_g3_i3	MA_10428770g0010	>MA_10428770g0010 Pab Picea abies WRKY family protein	0.0285692	4e-24	507
	TR28778|c2_g1_i1	BGIOSGA027491-PA	>BGIOSGA027491-PA Osi Oryza sativa Indica Group WRKY family protein	3.17313	1e-11	592
	TR34566|c1_g1_i2	Nta000199	>Nta000199 Nta Nicotiana tabacum WRKY family protein	2.55582	1e-27	865
	TR35176|c1_g1_i4	PK00408.1	>PK00408.1 Csa Cannabis sativa WRKY family protein	0	8e-33	543
	TR35200|c3_g3_i4	AC202489_11.1	>AC202489_11.1 Mtr Medicago truncatula WRKY family protein	0	8e-25	763
	TR38387|c0_g1_i1	29883.m002008	>29883.m002008 Rco Ricinus communis WRKY transcription factor, putative	1.75702	1e-35	572
	TR38776|c0_g1_i3	ObartAA03S_FGP1974	>ObartAA03S_FGP1974 Oba Oryza barthii WRKY family protein	0	6e-27	504
	TR41752|c2_g1_i1	Nta000199	>Nta000199 Nta Nicotiana tabacum WRKY family protein	2.44095	8e-27	396
	TR42906|c0_g2_i2	GSMUA_Achr5P09730_001	>GSMUA_Achr5P09730_001 Mac Musa acuminata WRKY family protein	3.30012	6e-08	550
	TR43263|c0_g2_i2	GSMUA_Achr5P09730_001	>GSMUA_Achr5P09730_001 Mac Musa acuminata WRKY family protein	4.27798	2e-08	556
	TR48637|c0_g2_i1	EMS53359	>EMS53359 Tur Triticum urartu WRKY family protein	2.55582	9e-22	296
	TR33601|c2_g2_i1	BGIOSGA027491-PA	>BGIOSGA027491-PA Osi Oryza sativa Indica Group WRKY family protein	2.83794	1e-07	862
	TR35941|c0_g1_i1	GSMUA_Achr5P09730_001	>GSMUA_Achr5P09730_001 Mac Musa acuminata WRKY family protein	2.84398	1e-56	1635
	TR36556|c0_g1_i1	NNU_005350-RA	>NNU_005350-RA Nnu Nelumbo nucifera WRKY family protein	3.95884	1e-06	452
	TR38187|c3_g1_i1	Nta000199	>Nta000199 Nta Nicotiana tabacum WRKY family protein	2.46728	2e-25	838
	TR40660|c0_g1_i1	Bra001023	>Bra001023 Bra Brassica rapa WRKY family protein	3.25096	2e-25	1288
	TR41633|c0_g1_i5	MA_11351g0010	>MA_11351g0010 Pab Picea abies WRKY family protein	3.81865	2e-18	773
	TR47794|c0_g1_i1	MA_11351g0010	>MA_11351g0010 Pab Picea abies WRKY family protein	1.83188	1e-09	239
bHLH	TR7180|c1_g1_i2	Aan014185	>Aan014185 Aan Artemisia annua bHLH family protein	2.75061	5e-60	342
	TR12340|c0_g1_i1	Neem_20823_f_1	>Neem_20823_f_1 Ain Azadirachta indica bHLH family protein	2.25096	1e-64	588
	TR14996|c1_g1_i1	Pbr011696.1	>Pbr011696.1 Pbr Pyrus bretschneideri bHLH family protein	2.67356	1e-22	270
	TR15454|c0_g1_i1	GSMUA_Achr11P16630_001	>GSMUA_Achr11P16630_001 Mac Musa acuminata bHLH family protein	6.27109	1e-15	225
	TR16471|c0_g1_i1	Gorai.008G186700.1	>Gorai.008G186700.1 Gra Gossypium raimondii basic helix-loop-helix (bHLH) DNA-binding superfamily protein	1.5008	4e-91	612
	TR22038|c0_g1_i1	evm.model.supercontig_71.72	>evm.model.supercontig_71.72 Cpa Carica papaya bHLH family protein	1.81558	2e-50	357
	TR25466|c1_g1_i1	ppa002762m	>ppa002762m Ppe Prunus persica basic helix-loop-helix (bHLH) DNA-binding superfamily protein	2.18587	2e-66	570
	TR27154|c0_g1_i2	Neem_80_f_2	>Neem_80_f_2 Ain Azadirachta indica bHLH family protein	1.36737	3e-67	486
	TR30207|c0_g1_i2	Jcr4S02285.60	>Jcr4S02285.60 Jcu Jatropha curcas bHLH family protein	2.19535	2e-44	333
	TR31680|c4_g1_i2	OB06G28840.1	>OB06G28840.1 Obr Oryza brachyantha bHLH family protein	3.01436	7e-25	576
	TR31935|c0_g2_i1	OB04G17410.1	>OB04G17410.1 Obr Oryza brachyantha bHLH family protein	1.9222	4e-101	624
	TR34031|c0_g1_i2	Ghi015662	>Ghi015662 Ghi Gossypium hirsutum bHLH family protein	2.07382	1e-37	288
	TR35417|c1_g2_i4	Potri.006G057600.1	>Potri.006G057600.1 Pth Populus trichocarpa bHLH family protein	1.54597	2e-12	348
	TR35483|c1_g1_i1	Bradi2g44117.1	>Bradi2g44117.1 Bdi Brachypodium distachyon bHLH family protein	1.97453	1e-21	249
	TR37119|c2_g2_i1	ppa018220m	>ppa018220m Ppe Prunus persica basic helix-loop-helix (bHLH) DNA-binding superfamily protein	2.08746	8e-69	711
	TR39126|c0_g1_i1	cassava4.1_015179m	>cassava4.1_015179m Mes Manihot esculenta basic helix-loop-helix (bHLH) DNA-binding superfamily protein	4.94907	3e-96	507
	TR43164|c2_g6_i1	Can016083	>Can016083 Can Capsicum annuum bHLH family protein	1.39506	3e-77	351
	TR48972|c0_g1_i1	cassava4.1_008929m	>cassava4.1_008929m Mes Manihot esculenta basic helix-loop-helix (bHLH) DNA-binding superfamily protein	2.33056	3e-89	471
	TR417|c0_g1_i1	Neem_4779_f_10	>Neem_4779_f_10 Ain Azadirachta indica bHLH family protein	3.36597	2e-36	227
	TR2133|c1_g1_i1	Ahy015983	>Ahy015983 Ahy Arachis hypogaea bHLH family protein	1.9222	2e-137	990
	TR2248|c0_g1_i1	Bradi2g44117.1	>Bradi2g44117.1 Bdi Brachypodium distachyon bHLH family protein	2.85798	6e-52	501
	TR2424|c1_g1_i1	Pbr011696.1	>Pbr011696.1 Pbr Pyrus bretschneideri bHLH family protein	3.4489	2e-105	580
	TR3124|c0_g1_i1	GRMZM2G395549_P01	>GRMZM2G395549_P01 Zma Zea mays bHLH family protein	1.59455	1e-49	403
	TR3212|c0_g1_i1	Pbr011696.1	>Pbr011696.1 Pbr Pyrus bretschneideri bHLH family protein	2.22959	0	1813
	TR5293|c0_g1_i1	Bra030622	>Bra030622 Bra Brassica rapa bHLH family protein	3.30889	8e-21	251
	TR6534|c0_g1_i1	ObartAA03S_FGP14519	>ObartAA03S_FGP14519 Oba Oryza barthii bHLH family protein	1.50589	1e-36	432
	TR7325|c0_g2_i2	Bradi2g44117.1	>Bradi2g44117.1 Bdi Brachypodium distachyon bHLH family protein	3.21101	1e-44	426
	TR7325|c1_g2_i1	Bradi2g44117.1	>Bradi2g44117.1 Bdi Brachypodium distachyon bHLH family protein	2.0036	3e-45	445
	TR7732|c0_g1_i1	Pbr011696.1	>Pbr011696.1 Pbr Pyrus bretschneideri bHLH family protein	0	1e-98	490
	TR7735|c0_g4_i1	GSVIVT01021032001	>GSVIVT01021032001 Vvi Vitis vinifera basic helix-loop-helix (bHLH) DNA-binding superfamily protein	1.83996	3e-27	272
	TR7818|c0_g1_i1	OB06G28840.1	>OB06G28840.1 Obr Oryza brachyantha bHLH family protein	0	2e-24	340
	TR8554|c0_g2_i1	PDK_30s1089221g008	>PDK_30s1089221g008 Pda Phoenix dactylifera bHLH family protein	2.59694	7e-105	508
	TR9144|c0_g1_i1	evm_27.model.AmTr_v1.0_scaffold00006.196	>evm_27.model.AmTr_v1.0_scaffold00006.196 Atr Amborella trichopoda bHLH family protein	2.65992	5e-29	374
	TR9587|c0_g1_i1	Ciclev10031622m	>Ciclev10031622m Ccl Citrus clementina basic helix-loop-helix (bHLH) DNA-binding superfamily protein	0	2e-29	370
	TR9660|c0_g1_i1	Ghi013005	>Ghi013005 Ghi Gossypium hirsutum bHLH family protein	0	3e-48	340
	TR10174|c0_g1_i1	ObartAA03S_FGP13632	>ObartAA03S_FGP13632 Oba Oryza barthii bHLH family protein	2.80735	7e-47	358
	TR11521|c0_g1_i1	EMT03129	>EMT03129 Ata Aegilops tauschii bHLH family protein	2.35332	1e-50	313
	TR12804|c0_g1_i1	PDK_30s1089221g008	>PDK_30s1089221g008 Pda Phoenix dactylifera bHLH family protein	2.88557	1e-63	377
	TR13063|c0_g1_i1	Pbr011696.1	>Pbr011696.1 Pbr Pyrus bretschneideri bHLH family protein	2.69377	1e-39	299
	TR13569|c0_g1_i1	Neem_80_f_2	>Neem_80_f_2 Ain Azadirachta indica bHLH family protein	2.35332	9e-88	642
	TR14865|c0_g1_i1	evm_27.model.AmTr_v1.0_scaffold00006.196	>evm_27.model.AmTr_v1.0_scaffold00006.196 Atr Amborella trichopoda bHLH family protein	1.69153	2e-20	368
	TR15609|c0_g1_i1	GSVIVT01026927001	>GSVIVT01026927001 Vvi Vitis vinifera basic helix-loop-helix (bHLH) DNA-binding superfamily protein	1.98185	4e-69	346
	TR16655|c0_g1_i1	ObartAA03S_FGP13632	>ObartAA03S_FGP13632 Oba Oryza barthii bHLH family protein	2.69822	2e-13	350
	TR18207|c0_g2_i1	Pbr011696.1	>Pbr011696.1 Pbr Pyrus bretschneideri bHLH family protein	2.51096	1e-08	444
	TR19823|c0_g1_i1	XP_004495293	>XP_004495293 Car Cicer arietinum bHLH family protein	2.46467	1e-37	287
	TR19843|c0_g1_i1	evm_27.model.AmTr_v1.0_scaffold00006.196	>evm_27.model.AmTr_v1.0_scaffold00006.196 Atr Amborella trichopoda bHLH family protein	0	4e-25	437
	TR20530|c0_g1_i1	EMT03129	>EMT03129 Ata Aegilops tauschii bHLH family protein	2.38681	3e-116	581
	TR20848|c0_g1_i1	312791	>312791 Aly Arabidopsis lyrata bHLH family protein	2.20163	8e-43	518
	TR21988|c0_g1_i1	Pbr038274.1	>Pbr038274.1 Pbr Pyrus bretschneideri bHLH family protein	2.39506	6e-69	526
	TR22157|c0_g1_i1	cassava4.1_007585m	>cassava4.1_007585m Mes Manihot esculenta basic helix-loop-helix (bHLH) DNA-binding superfamily protein	2.69599	6e-48	394
	TR22228|c0_g1_i1	GSMUA_Achr11P16630_001	>GSMUA_Achr11P16630_001 Mac Musa acuminata bHLH family protein	3.38819	5e-38	246
	TR22284|c0_g1_i1	Bra030622	>Bra030622 Bra Brassica rapa bHLH family protein	2.58256	2e-28	317
	TR22756|c1_g1_i2	Neem_4779_f_10	>Neem_4779_f_10 Ain Azadirachta indica bHLH family protein	2.21723	6e-67	475
	TR23047|c0_g1_i1	GSMUA_Achr11P16630_001	>GSMUA_Achr11P16630_001 Mac Musa acuminata bHLH family protein	2.80529	1e-28	231
	TR23309|c0_g1_i1	Lus10007139	>Lus10007139 Lus Linum usitatissimum basic helix-loop-helix (bHLH) DNA-binding superfamily protein	2.5509	4e-65	433
	TR23913|c1_g1_i1	Pbr038274.1	>Pbr038274.1 Pbr Pyrus bretschneideri bHLH family protein	3.31179	8e-60	398
	TR23978|c0_g1_i1	EMT03129	>EMT03129 Ata Aegilops tauschii bHLH family protein	2.61353	2e-46	261
	TR24473|c0_g1_i1	MDP0000178636	>MDP0000178636 Mdo Malus domestica basic helix-loop-helix (bHLH) DNA-binding superfamily protein	1.78241	6e-57	422
	TR24729|c1_g1_i1	evm_27.model.AmTr_v1.0_scaffold00006.196	>evm_27.model.AmTr_v1.0_scaffold00006.196 Atr Amborella trichopoda bHLH family protein	2.51602	7e-37	615
	TR25466|c0_g1_i1	GSVIVT01019750001	>GSVIVT01019750001 Vvi Vitis vinifera basic helix-loop-helix (bHLH) DNA-binding superfamily protein	2.86196	4e-49	284
	TR26326|c2_g1_i2	Jcr4S00699.20	>Jcr4S00699.20 Jcu Jatropha curcas bHLH family protein	2.34199	4e-115	638
	TR27272|c1_g1_i2	Pbr030032.1	>Pbr030032.1 Pbr Pyrus bretschneideri bHLH family protein	0.713696	8e-87	482
	TR27299|c0_g1_i1	Bradi4g28800.3	>Bradi4g28800.3 Bdi Brachypodium distachyon bHLH family protein	2.7137	1e-75	708
	TR28263|c3_g1_i1	312791	>312791 Aly Arabidopsis lyrata bHLH family protein	2.12102	2e-23	393
	TR28580|c0_g1_i2	OB09G20380.1	>OB09G20380.1 Obr Oryza brachyantha bHLH family protein	1.79077	3e-53	523
	TR29619|c0_g2_i1	OpuncBB_FGP18061	>OpuncBB_FGP18061 Opu Oryza punctata bHLH family protein	2.5656	6e-59	492
	TR30207|c1_g1_i1	Jcr4S02285.60	>Jcr4S02285.60 Jcu Jatropha curcas bHLH family protein	2.16672	2e-30	321
	TR30207|c2_g1_i2	ppa003619m	>ppa003619m Ppe Prunus persica basic helix-loop-helix (bHLH) DNA-binding superfamily protein	2.52857	2e-175	1022
	TR30207|c2_g2_i1	ppa003619m	>ppa003619m Ppe Prunus persica basic helix-loop-helix (bHLH) DNA-binding superfamily protein	1.41143	5e-85	490
	TR31293|c2_g1_i4	Bra026967	>Bra026967 Bra Brassica rapa bHLH family protein	0	4e-18	340
	TR32219|c1_g1_i1	Jcr4S00223.20	>Jcr4S00223.20 Jcu Jatropha curcas bHLH family protein	0	4e-12	274
	TR32280|c0_g1_i1	evm_27.model.AmTr_v1.0_scaffold00006.196	>evm_27.model.AmTr_v1.0_scaffold00006.196 Atr Amborella trichopoda bHLH family protein	2.1635	5e-37	542
	TR32418|c0_g1_i1	Bra030622	>Bra030622 Bra Brassica rapa bHLH family protein	2.19535	4e-57	677
	TR32445|c1_g2_i1	PK05451.1	>PK05451.1 Csa Cannabis sativa bHLH family protein	2.73552	3e-94	773
	TR32594|c0_g1_i1	Bradi2g44117.1	>Bradi2g44117.1 Bdi Brachypodium distachyon bHLH family protein	3.39917	3e-104	850
	TR32608|c0_g1_i1	Bradi2g44117.1	>Bradi2g44117.1 Bdi Brachypodium distachyon bHLH family protein	3.16511	5e-56	455
	TR32608|c1_g1_i4	Bradi2g44117.1	>Bradi2g44117.1 Bdi Brachypodium distachyon bHLH family protein	1.65535	6e-36	457
	TR33716|c0_g1_i1	EMT03129	>EMT03129 Ata Aegilops tauschii bHLH family protein	2.59455	0	1504
	TR33780|c0_g1_i1	PDK_30s1030181g010	>PDK_30s1030181g010 Pda Phoenix dactylifera bHLH family protein	2.79701	2e-31	261
	TR35327|c4_g2_i1	Thecc1EG004403t1	>Thecc1EG004403t1 Tca Theobroma cacao BHLH-like DNA binding protein (69%U)	1.98914	5e-53	469
	TR35327|c4_g3_i1	Potri.005G208600.2	>Potri.005G208600.2 Pth Populus trichocarpa bHLH family protein	2.57773	2e-68	343
	TR35381|c1_g2_i1	OB04G17410.1	>OB04G17410.1 Obr Oryza brachyantha bHLH family protein	2.05658	1e-48	310
	TR35381|c1_g3_i3	OB04G17410.1	>OB04G17410.1 Obr Oryza brachyantha bHLH family protein	0	3e-67	420
	TR35381|c1_g3_i4	OB04G17410.1	>OB04G17410.1 Obr Oryza brachyantha bHLH family protein	2.51602	5e-64	392
	TR35381|c1_g3_i5	OB04G17410.1	>OB04G17410.1 Obr Oryza brachyantha bHLH family protein	1.42223	1e-43	292
	TR35483|c1_g2_i1	Bradi2g44117.1	>Bradi2g44117.1 Bdi Brachypodium distachyon bHLH family protein	4.18587	9e-39	351
	TR35483|c1_g3_i2	Bradi2g44117.1	>Bradi2g44117.1 Bdi Brachypodium distachyon bHLH family protein	0	2e-49	417
	TR36386|c0_g1_i6	GSMUA_Achr11P16630_001	>GSMUA_Achr11P16630_001 Mac Musa acuminata bHLH family protein	2.43029	1e-65	485
	TR36589|c3_g1_i1	Bra026967	>Bra026967 Bra Brassica rapa bHLH family protein	3.45286	6e-26	293
	TR36589|c3_g1_i9	Bra026967	>Bra026967 Bra Brassica rapa bHLH family protein	1.69153	1e-47	486
	TR37028|c1_g1_i1	OB06G28840.1	>OB06G28840.1 Obr Oryza brachyantha bHLH family protein	0	2e-36	404
	TR38026|c2_g1_i7	Aquca_005_00425.3	>Aquca_005_00425.3 Aco Aquilegia coerulea bHLH family protein	3.69599	2e-50	317
	TR38026|c2_g1_i8	Glyma06g41620.1	>Glyma06g41620.1 Gma Glycine max basic helix-loop-helix (bHLH) DNA-binding superfamily protein	4.33985	2e-44	315
	TR38856|c0_g2_i1	Neem_39671_f_1	>Neem_39671_f_1 Ain Azadirachta indica bHLH family protein	0	6e-69	513
	TR39126|c1_g2_i1	cassava4.1_015179m	>cassava4.1_015179m Mes Manihot esculenta basic helix-loop-helix (bHLH) DNA-binding superfamily protein	4.0072	1e-52	276
	TR39126|c1_g4_i1	GSVIVT01014589001	>GSVIVT01014589001 Vvi Vitis vinifera basic helix-loop-helix (bHLH) DNA-binding superfamily protein	4.64962	5e-84	436
	TR39367|c0_g1_i1	Bra026967	>Bra026967 Bra Brassica rapa bHLH family protein	0	2e-34	262
	TR39367|c3_g2_i1	Bra026967	>Bra026967 Bra Brassica rapa bHLH family protein	0.918386	2e-21	316
	TR40538|c0_g1_i2	Jcr4S07213.30	>Jcr4S07213.30 Jcu Jatropha curcas bHLH family protein	3.58376	8e-44	293
	TR40659|c1_g5_i1	OpuncBB_FGP12873	>OpuncBB_FGP12873 Opu Oryza punctata bHLH family protein	4.40259	4e-39	311
	TR40831|c0_g4_i1	Bra030622	>Bra030622 Bra Brassica rapa bHLH family protein	2.40599	7e-28	285
	TR41296|c0_g1_i1	EMT03129	>EMT03129 Ata Aegilops tauschii bHLH family protein	2.80529	8e-176	934
	TR41296|c1_g1_i1	EMT03129	>EMT03129 Ata Aegilops tauschii bHLH family protein	1.7866	1e-77	428
	TR41556|c1_g2_i1	Bradi2g44117.1	>Bradi2g44117.1 Bdi Brachypodium distachyon bHLH family protein	3.79909	9e-43	410
	TR41656|c0_g1_i1	Neem_4779_f_10	>Neem_4779_f_10 Ain Azadirachta indica bHLH family protein	2.71589	4e-167	884
	TR41656|c1_g1_i2	Neem_4779_f_10	>Neem_4779_f_10 Ain Azadirachta indica bHLH family protein	3.14241	3e-41	261
	TR41656|c1_g3_i1	Neem_4779_f_10	>Neem_4779_f_10 Ain Azadirachta indica bHLH family protein	3.47638	8e-132	822
	TR41871|c0_g1_i2	GRMZM2G163233_P01	>GRMZM2G163233_P01 Zma Zea mays bHLH family protein	4.0072	1e-43	284
	TR42080|c0_g1_i5	PGSC0003DMP400000652	>PGSC0003DMP400000652 Stu Solanum tuberosum bHLH family protein	0	5e-13	236
	TR42358|c2_g1_i2	Gorai.006G216700.1	>Gorai.006G216700.1 Gra Gossypium raimondii Basic helix-loop-helix (bHLH) DNA-binding family protein	2.08406	1e-38	239
	TR42633|c2_g1_i1	GSMUA_Achr11P16630_001	>GSMUA_Achr11P16630_001 Mac Musa acuminata bHLH family protein	2.72465	7e-42	337
	TR42633|c2_g1_i8	GSMUA_Achr11P16630_001	>GSMUA_Achr11P16630_001 Mac Musa acuminata bHLH family protein	2.55336	3e-54	434
	TR42843|c1_g2_i10	Bradi2g44117.1	>Bradi2g44117.1 Bdi Brachypodium distachyon bHLH family protein	2.854	7e-49	418
	TR42843|c1_g2_i11	Bradi2g44117.1	>Bradi2g44117.1 Bdi Brachypodium distachyon bHLH family protein	4.20242	4e-36	321
	TR43382|c2_g1_i6	GSMUA_Achr11P16630_001	>GSMUA_Achr11P16630_001 Mac Musa acuminata bHLH family protein	2.80323	1e-46	325
	TR44322|c0_g1_i1	Bra030622	>Bra030622 Bra Brassica rapa bHLH family protein	0.298658	2e-22	257
	TR44345|c0_g1_i1	Pbr011696.1	>Pbr011696.1 Pbr Pyrus bretschneideri bHLH family protein	2.29278	1e-58	467
	TR46173|c0_g1_i1	C.cajan_34834	>C.cajan_34834 Cca Cajanus cajan bHLH family protein	1.70487	4e-59	435
	TR46476|c0_g1_i1	Bra035888	>Bra035888 Bra Brassica rapa bHLH family protein	2.67356	6e-30	270
	TR47304|c0_g1_i1	Pbr038274.1	>Pbr038274.1 Pbr Pyrus bretschneideri bHLH family protein	2.76977	2e-28	292
	TR47395|c0_g1_i1	EMT03129	>EMT03129 Ata Aegilops tauschii bHLH family protein	2.97453	1e-42	236
	TR2133|c0_g1_i1	Ahy015983	>Ahy015983 Ahy Arachis hypogaea bHLH family protein	2.36457	1e-116	681
	TR2966|c2_g1_i3	GRMZM2G137380_P01	>GRMZM2G137380_P01 Zma Zea mays bHLH family protein	3.46205	6e-22	232
	TR3815|c0_g1_i3	Bra030622	>Bra030622 Bra Brassica rapa bHLH family protein	1.51096	3e-48	542
	TR4831|c0_g1_i1	evm.model.supercontig_3.225	>evm.model.supercontig_3.225 Cpa Carica papaya bHLH family protein	3.32769	1e-39	229
	TR6896|c0_g1_i1	Bra030622	>Bra030622 Bra Brassica rapa bHLH family protein	4.36387	2e-20	244
	TR7325|c0_g2_i1	Bradi2g44117.1	>Bradi2g44117.1 Bdi Brachypodium distachyon bHLH family protein	3.06867	1e-59	575
	TR7864|c0_g1_i1	GSVIVT01018094001	>GSVIVT01018094001 Vvi Vitis vinifera basic helix-loop-helix (bHLH) DNA-binding superfamily protein	2.46467	1e-32	340
	TR8157|c0_g1_i1	Nta013272	>Nta013272 Nta Nicotiana tabacum bHLH family protein	2.64155	2e-28	240
	TR9294|c0_g2_i1	PGSC0003DMP400025669	>PGSC0003DMP400025669 Stu Solanum tuberosum bHLH family protein	1.64155	8e-21	387
	TR11955|c0_g1_i1	Bra030622	>Bra030622 Bra Brassica rapa bHLH family protein	2.72247	1e-45	326
	TR14802|c1_g1_i1	OB04G32400.1	>OB04G32400.1 Obr Oryza brachyantha bHLH family protein	3.16993	1e-21	349
	TR17754|c0_g1_i1	Bra030622	>Bra030622 Bra Brassica rapa bHLH family protein	2.43829	8e-66	537
	TR21988|c1_g1_i1	Pbr038274.1	>Pbr038274.1 Pbr Pyrus bretschneideri bHLH family protein	3.21412	3e-35	235
	TR22919|c1_g1_i1	Pbr038274.1	>Pbr038274.1 Pbr Pyrus bretschneideri bHLH family protein	2.5435	9e-28	273
	TR24834|c0_g1_i1	Bra030622	>Bra030622 Bra Brassica rapa bHLH family protein	2.46728	2e-37	409
	TR28043|c1_g1_i1	Genemark1.5361_g	>Genemark1.5361_g Cvu Coccomyxa sp. C-169 bHLH family protein	2.52105	5e-21	298
	TR31293|c2_g3_i1	Bra026967	>Bra026967 Bra Brassica rapa bHLH family protein	3.14568	1e-12	262
	TR33886|c0_g1_i1	Bra035888	>Bra035888 Bra Brassica rapa bHLH family protein	2.60407	0	1914
	TR34131|c1_g2_i8	Bra026967	>Bra026967 Bra Brassica rapa bHLH family protein	2.26003	3e-20	306
	TR35483|c0_g1_i1	Bradi2g44117.1	>Bradi2g44117.1 Bdi Brachypodium distachyon bHLH family protein	3.58256	7e-55	454
	TR35483|c0_g1_i2	Bradi2g44117.1	>Bradi2g44117.1 Bdi Brachypodium distachyon bHLH family protein	2.87774	2e-24	253
	TR35483|c0_g2_i1	Bradi2g44117.1	>Bradi2g44117.1 Bdi Brachypodium distachyon bHLH family protein	3.46336	2e-23	260
	TR36568|c0_g2_i5	OB06G28840.1	>OB06G28840.1 Obr Oryza brachyantha bHLH family protein	0.400538	1e-10	246
	TR37612|c0_g5_i1	Jcr4S00223.20	>Jcr4S00223.20 Jcu Jatropha curcas bHLH family protein	5.68313	4e-23	251
	TR41556|c2_g1_i5	Bradi2g44117.1	>Bradi2g44117.1 Bdi Brachypodium distachyon bHLH family protein	3.61589	5e-72	719
	TR41559|c0_g3_i2	312791	>312791 Aly Arabidopsis lyrata bHLH family protein	2.46728	1e-138	910
	TR41898|c1_g2_i1	EMT16496	>EMT16496 Ata Aegilops tauschii bHLH family protein	2.53854	5e-20	252
	TR42633|c2_g1_i5	GSMUA_Achr11P16630_001	>GSMUA_Achr11P16630_001 Mac Musa acuminata bHLH family protein	2.75489	8e-28	249
	TR42686|c0_g1_i4	Pbr029607.1	>Pbr029607.1 Pbr Pyrus bretschneideri bHLH family protein	2.38405	1e-59	713
	TR42829|c1_g2_i1	Bra030622	>Bra030622 Bra Brassica rapa bHLH family protein	4.21023	1e-27	263
	TR42843|c1_g3_i1	Bradi2g44117.1	>Bradi2g44117.1 Bdi Brachypodium distachyon bHLH family protein	4.58436	7e-26	279
	TR43382|c2_g2_i4	GSMUA_Achr11P16630_001	>GSMUA_Achr11P16630_001 Mac Musa acuminata bHLH family protein	1.64616	2e-60	448
	TR43484|c1_g2_i2	GSMUA_Achr11P16630_001	>GSMUA_Achr11P16630_001 Mac Musa acuminata bHLH family protein	4.14731	3e-33	323
	TR45496|c0_g1_i1	OB06G28840.1	>OB06G28840.1 Obr Oryza brachyantha bHLH family protein	2.88947	8e-18	295
	TR48874|c0_g1_i1	evm.model.supercontig_71.72	>evm.model.supercontig_71.72 Cpa Carica papaya bHLH family protein	1.20163	8e-24	247
	TR1166|c0_g3_i1	Pbr037384.1	>Pbr037384.1 Pbr Pyrus bretschneideri bHLH family protein	2.01078	1e-17	234
	TR7325|c0_g1_i1	Bradi2g44117.1	>Bradi2g44117.1 Bdi Brachypodium distachyon bHLH family protein	2.5008	2e-25	340
	TR7325|c1_g1_i1	Bradi2g44117.1	>Bradi2g44117.1 Bdi Brachypodium distachyon bHLH family protein	3.62176	6e-86	900
	TR7351|c2_g2_i3	mrna20622.1-v1.0-hybrid	>mrna20622.1-v1.0-hybrid Fve Fragaria vesca basic helix-loop-helix (bHLH) DNA-binding superfamily protein	0	1e-16	292
	TR7715|c0_g1_i1	OB06G28840.1	>OB06G28840.1 Obr Oryza brachyantha bHLH family protein	6.45615	1e-13	371
	TR7715|c0_g7_i1	OB06G28840.1	>OB06G28840.1 Obr Oryza brachyantha bHLH family protein	0	5e-13	263
	TR16433|c0_g1_i2	Jcr4S00223.20	>Jcr4S00223.20 Jcu Jatropha curcas bHLH family protein	2.97453	2e-21	397
	TR22328|c1_g2_i1	Bradi4g28800.3	>Bradi4g28800.3 Bdi Brachypodium distachyon bHLH family protein	0	5e-36	320
	TR23108|c0_g1_i1	Bradi2g44117.1	>Bradi2g44117.1 Bdi Brachypodium distachyon bHLH family protein	0	2e-26	265
	TR23509|c0_g1_i1	Bra035888	>Bra035888 Bra Brassica rapa bHLH family protein	1.69153	4e-109	828
	TR24789|c1_g1_i1	Pbr038274.1	>Pbr038274.1 Pbr Pyrus bretschneideri bHLH family protein	2.77821	2e-35	376
	TR28043|c3_g1_i1	Genemark1.5361_g	>Genemark1.5361_g Cvu Coccomyxa sp. C-169 bHLH family protein	1.59455	5e-28	472
	TR28580|c1_g1_i2	OB09G20380.1	>OB09G20380.1 Obr Oryza brachyantha bHLH family protein	1.82375	2e-38	373
	TR31318|c3_g1_i3	Bra030622	>Bra030622 Bra Brassica rapa bHLH family protein	1.40054	5e-39	510
	TR32608|c1_g1_i3	Bradi2g44117.1	>Bradi2g44117.1 Bdi Brachypodium distachyon bHLH family protein	2.05658	2e-103	1094
	TR33304|c1_g2_i1	Bra026967	>Bra026967 Bra Brassica rapa bHLH family protein	3.67243	3e-48	354
	TR35327|c4_g2_i2	NNU_001560-RA	>NNU_001560-RA Nnu Nelumbo nucifera bHLH family protein	1.96347	1e-92	717
	TR35483|c1_g5_i1	Bradi2g44117.1	>Bradi2g44117.1 Bdi Brachypodium distachyon bHLH family protein	2.5509	3e-22	305
	TR37119|c1_g1_i2	Jcr4S05342.40	>Jcr4S05342.40 Jcu Jatropha curcas bHLH family protein	0	4e-61	413
	TR38606|c0_g2_i2	Jcr4S11776.10	>Jcr4S11776.10 Jcu Jatropha curcas bHLH family protein	1.75702	1e-57	672
	TR39126|c1_g3_i1	PK23013.1	>PK23013.1 Csa Cannabis sativa bHLH family protein	1.29866	1e-48	308
	TR39163|c0_g2_i2	Bra030622	>Bra030622 Bra Brassica rapa bHLH family protein	1.69599	5e-06	238
	TR39555|c0_g2_i1	OB06G28840.1	>OB06G28840.1 Obr Oryza brachyantha bHLH family protein	0.250962	5e-17	401
	TR41465|c0_g2_i1	312791	>312791 Aly Arabidopsis lyrata bHLH family protein	2.33342	1e-53	331
	TR43354|c0_g3_i4	Bra030622	>Bra030622 Bra Brassica rapa bHLH family protein	0	3e-33	323
	TR43826|c0_g1_i1	PGSC0003DMP400000652	>PGSC0003DMP400000652 Stu Solanum tuberosum bHLH family protein	2.57289	7e-44	278
	TR1621|c0_g1_i1	Pbr038274.1	>Pbr038274.1 Pbr Pyrus bretschneideri bHLH family protein	2.39232	1e-44	388
	TR1800|c0_g1_i1	Bradi2g44117.1	>Bradi2g44117.1 Bdi Brachypodium distachyon bHLH family protein	2.63459	1e-25	398
	TR3156|c0_g1_i1	Neem_14716_f_1	>Neem_14716_f_1 Ain Azadirachta indica bHLH family protein	2.65764	7e-82	509
	TR3386|c1_g1_i3	ObartAA03S_FGP13632	>ObartAA03S_FGP13632 Oba Oryza barthii bHLH family protein	2.35896	7e-14	372
	TR7325|c1_g1_i2	Bradi2g44117.1	>Bradi2g44117.1 Bdi Brachypodium distachyon bHLH family protein	2.53356	2e-39	564
	TR12206|c0_g1_i1	evm_27.model.AmTr_v1.0_scaffold00006.196	>evm_27.model.AmTr_v1.0_scaffold00006.196 Atr Amborella trichopoda bHLH family protein	0.163499	4e-11	297
	TR29504|c0_g1_i2	cassava4.1_015716m	>cassava4.1_015716m Mes Manihot esculenta basic helix-loop-helix (bHLH) DNA-binding superfamily protein	2.28688	1e-48	461
	TR29960|c0_g1_i2	Jcr4S00223.20	>Jcr4S00223.20 Jcu Jatropha curcas bHLH family protein	1.1635	1e-46	429
	TR35232|c3_g2_i1	Bra030622	>Bra030622 Bra Brassica rapa bHLH family protein	2.76129	2e-22	252
	TR35540|c1_g1_i2	Neem_11684_f_1	>Neem_11684_f_1 Ain Azadirachta indica bHLH family protein	4.37434	8e-85	770
	TR35973|c1_g1_i5	312791	>312791 Aly Arabidopsis lyrata bHLH family protein	2.55827	2e-46	311
	TR38856|c0_g1_i1	Ghi009952	>Ghi009952 Ghi Gossypium hirsutum bHLH family protein	1.97453	2e-07	270
	TR40490|c0_g1_i3	OB06G28840.1	>OB06G28840.1 Obr Oryza brachyantha bHLH family protein	7.51696	3e-24	259
	TR42843|c1_g2_i9	Bradi2g44117.1	>Bradi2g44117.1 Bdi Brachypodium distachyon bHLH family protein	0	1e-173	1481
	TR43222|c0_g2_i4	MELO3C009231P4	>MELO3C009231P4 Cme Cucumis melo bHLH family protein	3.80735	2e-65	681
	TR1245|c0_g1_i1	GRMZM2G395549_P01	>GRMZM2G395549_P01 Zma Zea mays bHLH family protein	2.28688	2e-71	367
	TR3181|c0_g1_i4	OB06G28840.1	>OB06G28840.1 Obr Oryza brachyantha bHLH family protein	0	1e-26	373
	TR5313|c0_g1_i1	Glyma18g32560.2	>Glyma18g32560.2 Gma Glycine max basic helix-loop-helix (bHLH) DNA-binding superfamily protein	2.1177	3e-48	428
	TR7732|c0_g2_i1	Pbr011696.1	>Pbr011696.1 Pbr Pyrus bretschneideri bHLH family protein	3.51979	0	4148
	TR7795|c1_g1_i2	Neem_11905_f_1	>Neem_11905_f_1 Ain Azadirachta indica bHLH family protein	4.40599	0	2220
	TR13384|c0_g1_i1	GRMZM2G395549_P01	>GRMZM2G395549_P01 Zma Zea mays bHLH family protein	3.72683	6e-51	296
	TR15585|c0_g1_i1	Bradi2g44117.1	>Bradi2g44117.1 Bdi Brachypodium distachyon bHLH family protein	2.53605	8e-45	612
	TR21083|c0_g1_i2	Pbr038274.1	>Pbr038274.1 Pbr Pyrus bretschneideri bHLH family protein	2.53854	5e-58	507
	TR27479|c0_g1_i1	ppa003543m	>ppa003543m Ppe Prunus persica basic helix-loop-helix (bHLH) DNA-binding superfamily protein	2.59932	2e-39	611
	TR29082|c0_g2_i1	Pbr038274.1	>Pbr038274.1 Pbr Pyrus bretschneideri bHLH family protein	3.05485	6e-27	488
	TR29146|c1_g2_i1	312791	>312791 Aly Arabidopsis lyrata bHLH family protein	2.73552	2e-24	371
	TR30207|c0_g1_i1	Jcr4S02285.60	>Jcr4S02285.60 Jcu Jatropha curcas bHLH family protein	0	3e-24	258
	TR35327|c4_g1_i1	Thecc1EG004403t1	>Thecc1EG004403t1 Tca Theobroma cacao BHLH-like DNA binding protein (69%U)	2.47249	0	2012
	TR36386|c0_g1_i2	GSMUA_Achr11P16630_001	>GSMUA_Achr11P16630_001 Mac Musa acuminata bHLH family protein	0	9e-112	678
	TR36659|c1_g1_i5	Bradi2g44117.1	>Bradi2g44117.1 Bdi Brachypodium distachyon bHLH family protein	1.0635	5e-12	1161
	TR42472|c0_g1_i2	Ghi009952	>Ghi009952 Ghi Gossypium hirsutum bHLH family protein	0	2e-52	293
	TR42843|c1_g4_i1	Bradi2g44117.1	>Bradi2g44117.1 Bdi Brachypodium distachyon bHLH family protein	2.07724	5e-28	275
	TR43335|c0_g1_i4	Neem_11905_f_1	>Neem_11905_f_1 Ain Azadirachta indica bHLH family protein	4.26454	4e-41	368
	TR521|c0_g1_i1	Genemark1.5361_g	>Genemark1.5361_g Cvu Coccomyxa sp. C-169 bHLH family protein	2.15704	3e-12	391
	TR2845|c0_g1_i2	Tae048204	>Tae048204 Tae Triticum aestivum bHLH family protein	2.03914	2e-34	298
	TR22328|c1_g1_i1	Bradi4g28800.3	>Bradi4g28800.3 Bdi Brachypodium distachyon bHLH family protein	2.23573	2e-65	510
	TR23113|c2_g1_i1	OB06G28840.1	>OB06G28840.1 Obr Oryza brachyantha bHLH family protein	2.3505	3e-15	423
	TR27154|c0_g2_i1	Ciclev10019339m	>Ciclev10019339m Ccl Citrus clementina basic helix-loop-helix (bHLH) DNA-binding superfamily protein	1.5656	2e-50	436
	TR29504|c1_g1_i1	mrna17273.1-v1.0-hybrid	>mrna17273.1-v1.0-hybrid Fve Fragaria vesca basic helix-loop-helix (bHLH) DNA-binding superfamily protein	2.87774	2e-38	296
	TR29960|c0_g1_i3	Jcr4S00223.20	>Jcr4S00223.20 Jcu Jatropha curcas bHLH family protein	0	1e-62	798
	TR30590|c0_g1_i5	Neem_16119_f_2	>Neem_16119_f_2 Ain Azadirachta indica bHLH family protein	0	1e-13	278
	TR33107|c0_g1_i2	Thecc1EG004403t1	>Thecc1EG004403t1 Tca Theobroma cacao BHLH-like DNA binding protein (69%U)	1.09085	0	1357
	TR33555|c1_g1_i1	OB09G20380.1	>OB09G20380.1 Obr Oryza brachyantha bHLH family protein	1.91839	2e-30	393
	TR36386|c0_g1_i5	GSMUA_Achr11P16630_001	>GSMUA_Achr11P16630_001 Mac Musa acuminata bHLH family protein	0.863938	4e-107	699
	TR36903|c0_g1_i1	Bradi2g44117.1	>Bradi2g44117.1 Bdi Brachypodium distachyon bHLH family protein	0.815575	5e-16	1439
	TR45137|c0_g1_i1	Pbr011696.1	>Pbr011696.1 Pbr Pyrus bretschneideri bHLH family protein	2.34483	7e-72	442
	TR6926|c0_g1_i1	Genemark1.5361_g	>Genemark1.5361_g Cvu Coccomyxa sp. C-169 bHLH family protein	1.80735	4e-19	270
	TR7351|c1_g1_i6	Gorai.009G071900.2	>Gorai.009G071900.2 Gra Gossypium raimondii basic helix-loop-helix (bHLH) DNA-binding superfamily protein	1.33342	9e-39	763
	TR8198|c0_g1_i1	Bradi4g28800.3	>Bradi4g28800.3 Bdi Brachypodium distachyon bHLH family protein	2.06695	2e-32	408
	TR9294|c0_g1_i1	PGSC0003DMP400025669	>PGSC0003DMP400025669 Stu Solanum tuberosum bHLH family protein	0	9e-14	246
	TR21083|c0_g1_i1	Pbr038274.1	>Pbr038274.1 Pbr Pyrus bretschneideri bHLH family protein	2.46728	3e-41	363
	TR27629|c0_g1_i1	GSVIVT01011123001	>GSVIVT01011123001 Vvi Vitis vinifera basic helix-loop-helix (bHLH) DNA-binding superfamily protein	3.0072	4e-54	321
	TR36235|c2_g1_i1	PK15168.1	>PK15168.1 Csa Cannabis sativa bHLH family protein	2.18587	8e-20	591
	TR38026|c2_g1_i2	Glyma06g41620.1	>Glyma06g41620.1 Gma Glycine max basic helix-loop-helix (bHLH) DNA-binding superfamily protein	3.39369	6e-78	491
	TR38376|c0_g2_i1	Bra030622	>Bra030622 Bra Brassica rapa bHLH family protein	2.53854	9e-11	332
	TR41556|c2_g1_i6	Bradi2g44117.1	>Bradi2g44117.1 Bdi Brachypodium distachyon bHLH family protein	3.59813	4e-116	1138
	TR42019|c0_g2_i1	PGSC0003DMP400000652	>PGSC0003DMP400000652 Stu Solanum tuberosum bHLH family protein	2.17632	2e-34	271
	TR45427|c0_g1_i1	Neem_859_f_1	>Neem_859_f_1 Ain Azadirachta indica bHLH family protein	1.7866	1e-14	311
	TR7186|c0_g1_i2	ppa002645m	>ppa002645m Ppe Prunus persica basic helix-loop-helix (bHLH) DNA-binding superfamily protein	2.39232	0	1786
	TR8709|c0_g1_i1	GRMZM2G057260_P01	>GRMZM2G057260_P01 Zma Zea mays bHLH family protein	3.28244	8e-10	247
	TR12572|c0_g1_i1	Pbr038274.1	>Pbr038274.1 Pbr Pyrus bretschneideri bHLH family protein	0.85599	2e-24	271
	TR24639|c0_g1_i2	Bradi2g44117.1	>Bradi2g44117.1 Bdi Brachypodium distachyon bHLH family protein	3.58256	4e-88	1560
	TR30970|c0_g1_i3	ObartAA03S_FGP20458	>ObartAA03S_FGP20458 Oba Oryza barthii bHLH family protein	3.97453	3e-33	359
	TR32616|c1_g1_i1	PDK_30s1001281g002	>PDK_30s1001281g002 Pda Phoenix dactylifera bHLH family protein	3.20945	4e-23	347
	TR34537|c2_g1_i1	GSVIVT01026056001	>GSVIVT01026056001 Vvi Vitis vinifera basic helix-loop-helix (bHLH) DNA-binding superfamily protein	3.43162	1e-53	300
	TR36386|c0_g1_i7	GSMUA_Achr11P16630_001	>GSMUA_Achr11P16630_001 Mac Musa acuminata bHLH family protein	1.5656	1e-74	493
	TR37935|c0_g1_i1	EMT03129	>EMT03129 Ata Aegilops tauschii bHLH family protein	6.71959	0	2332
	TR40546|c0_g1_i3	Pbr027099.1	>Pbr027099.1 Pbr Pyrus bretschneideri bHLH family protein	1.7137	3e-87	1213
	TR41340|c1_g4_i2	Neem_4779_f_10	>Neem_4779_f_10 Ain Azadirachta indica bHLH family protein	1.7137	2e-59	403
	TR42791|c0_g3_i1	OB06G28840.1	>OB06G28840.1 Obr Oryza brachyantha bHLH family protein	3.34341	1e-12	236
	TR2432|c0_g1_i1	OB06G28840.1	>OB06G28840.1 Obr Oryza brachyantha bHLH family protein	0.201634	9e-35	351
	TR7351|c2_g2_i1	Gorai.009G071900.2	>Gorai.009G071900.2 Gra Gossypium raimondii basic helix-loop-helix (bHLH) DNA-binding superfamily protein	1.70044	2e-33	532
	TR8355|c0_g1_i1	312791	>312791 Aly Arabidopsis lyrata bHLH family protein	2.41143	2e-11	264
	TR13173|c0_g1_i1	Can006232	>Can006232 Can Capsicum annuum bHLH family protein	3.13914	7e-39	338
	TR16712|c0_g1_i1	Potri.002G231700.2	>Potri.002G231700.2 Pth Populus trichocarpa bHLH family protein	1.53107	1e-43	371
	TR30768|c0_g2_i1	ObartAA03S_FGP13632	>ObartAA03S_FGP13632 Oba Oryza barthii bHLH family protein	2.14078	7e-77	608
	TR32034|c0_g1_i5	cassava4.1_015883m	>cassava4.1_015883m Mes Manihot esculenta basic helix-loop-helix (bHLH) DNA-binding superfamily protein	0	9e-80	456
	TR35483|c1_g3_i3	Bradi2g44117.1	>Bradi2g44117.1 Bdi Brachypodium distachyon bHLH family protein	0	1e-38	404
	TR41651|c1_g3_i1	472840	>472840 Aly Arabidopsis lyrata bHLH family protein	3.02857	4e-12	323
	TR41956|c1_g1_i1	Neem_11905_f_1	>Neem_11905_f_1 Ain Azadirachta indica bHLH family protein	4.337	0	2818
	TR46917|c0_g1_i1	OB04G32400.1	>OB04G32400.1 Obr Oryza brachyantha bHLH family protein	2.27202	1e-12	306
	TR2424|c1_g2_i1	Pbr011696.1	>Pbr011696.1 Pbr Pyrus bretschneideri bHLH family protein	2.29278	7e-121	730
	TR3854|c0_g1_i1	NNU_014363-RA	>NNU_014363-RA Nnu Nelumbo nucifera bHLH family protein	3.8885	9e-67	544
	TR20768|c0_g1_i1	OB04G32400.1	>OB04G32400.1 Obr Oryza brachyantha bHLH family protein	2.52857	2e-20	431
	TR29504|c2_g1_i1	GSVIVT01029311001	>GSVIVT01029311001 Vvi Vitis vinifera basic helix-loop-helix (bHLH) DNA-binding superfamily protein	1.7137	1e-89	662
	TR30229|c0_g1_i1	evm.model.supercontig_19.156	>evm.model.supercontig_19.156 Cpa Carica papaya bHLH family protein	1.75275	5e-23	279
	TR30953|c0_g1_i1	orange1.1g026390m	>orange1.1g026390m Csi Citrus sinensis basic helix-loop-helix (bHLH) DNA-binding superfamily protein	2.59932	1e-99	708
	TR32321|c0_g1_i1	mrna25984.1-v1.0-hybrid	>mrna25984.1-v1.0-hybrid Fve Fragaria vesca bHLH family protein	2.7761	3e-95	542
	TR32354|c1_g1_i2	312791	>312791 Aly Arabidopsis lyrata bHLH family protein	2.07039	3e-37	559
	TR32608|c1_g1_i2	Bradi2g44117.1	>Bradi2g44117.1 Bdi Brachypodium distachyon bHLH family protein	2.54844	2e-16	305
	TR34206|c0_g1_i5	mrna06093.1-v1.0-hybrid	>mrna06093.1-v1.0-hybrid Fve Fragaria vesca basic helix-loop-helix (bHLH) DNA-binding superfamily protein	0	1e-11	296
	TR34262|c0_g1_i4	Potri.005G208600.3	>Potri.005G208600.3 Pth Populus trichocarpa bHLH family protein	1.12433	3e-55	413
	TR35483|c1_g3_i6	Bradi2g44117.1	>Bradi2g44117.1 Bdi Brachypodium distachyon bHLH family protein	3.15543	2e-169	1696
	TR36491|c1_g1_i3	ppa010730m	>ppa010730m Ppe Prunus persica basic helix-loop-helix (bHLH) DNA-binding superfamily protein	2.74631	1e-98	648
	TR39325|c0_g1_i3	Ciclev10008684m	>Ciclev10008684m Ccl Citrus clementina basic helix-loop-helix (bHLH) DNA-binding superfamily protein	2.96717	4e-68	461
	TR39325|c1_g1_i4	cassava4.1_010267m	>cassava4.1_010267m Mes Manihot esculenta basic helix-loop-helix (bHLH) DNA-binding superfamily protein	3.01436	3e-81	988
	TR39367|c2_g1_i2	Bra026967	>Bra026967 Bra Brassica rapa bHLH family protein	2.77189	3e-31	391
	TR41956|c1_g1_i3	Neem_11905_f_1	>Neem_11905_f_1 Ain Azadirachta indica bHLH family protein	3.26754	6e-61	956
	TR42836|c0_g1_i2	evm.model.supercontig_19.98	>evm.model.supercontig_19.98 Cpa Carica papaya bHLH family protein	2.01792	2e-60	439
	TR42843|c1_g2_i4	Bradi2g44117.1	>Bradi2g44117.1 Bdi Brachypodium distachyon bHLH family protein	4.21023	1e-63	564
	TR46481|c0_g2_i1	evm_27.model.AmTr_v1.0_scaffold00006.196	>evm_27.model.AmTr_v1.0_scaffold00006.196 Atr Amborella trichopoda bHLH family protein	2.42492	1e-20	390
	TR17959|c0_g1_i1	Bra030622	>Bra030622 Bra Brassica rapa bHLH family protein	1.92979	2e-08	274
	TR32219|c2_g1_i1	Jcr4S00223.20	>Jcr4S00223.20 Jcu Jatropha curcas bHLH family protein	1.64155	2e-49	632
	TR33107|c0_g1_i1	Thecc1EG004403t1	>Thecc1EG004403t1 Tca Theobroma cacao BHLH-like DNA binding protein (69%U)	0	5e-138	813
	TR33107|c0_g1_i3	C.cajan_01740	>C.cajan_01740 Cca Cajanus cajan bHLH family protein	2.65764	1e-106	544
	TR33304|c2_g4_i1	Bra026967	>Bra026967 Bra Brassica rapa bHLH family protein	2.85	5e-69	765
	TR33886|c1_g1_i1	Bra035888	>Bra035888 Bra Brassica rapa bHLH family protein	2.21412	2e-170	1178
	TR34193|c0_g1_i2	Jcr4S04660.30	>Jcr4S04660.30 Jcu Jatropha curcas bHLH family protein	1.37295	2e-53	493
	TR35483|c1_g3_i1	Bradi2g44117.1	>Bradi2g44117.1 Bdi Brachypodium distachyon bHLH family protein	2.65764	4e-120	1200
	TR36589|c3_g2_i1	Bra026967	>Bra026967 Bra Brassica rapa bHLH family protein	3.30743	4e-25	230
	TR37717|c1_g1_i1	GSVIVT01033350001	>GSVIVT01033350001 Vvi Vitis vinifera basic helix-loop-helix (bHLH) DNA-binding superfamily protein	1.91839	1e-80	593
	TR37924|c0_g1_i2	cassava4.1_006027m	>cassava4.1_006027m Mes Manihot esculenta basic helix-loop-helix (bHLH) DNA-binding superfamily protein	2.31904	9e-39	333
	TR38016|c1_g1_i5	Ghi012454	>Ghi012454 Ghi Gossypium hirsutum bHLH family protein	2.12433	5e-118	914
	TR41068|c0_g1_i1	Neem_11905_f_1	>Neem_11905_f_1 Ain Azadirachta indica bHLH family protein	0	1e-07	280
	TR41340|c1_g2_i1	Neem_4779_f_10	>Neem_4779_f_10 Ain Azadirachta indica bHLH family protein	2.16993	1e-46	366
	TR2742|c1_g1_i1	Gorai.011G144600.1	>Gorai.011G144600.1 Gra Gossypium raimondii basic helix-loop-helix (bHLH) DNA-binding superfamily protein	2.58736	2e-102	612
	TR2742|c1_g2_i1	Gorai.011G144600.1	>Gorai.011G144600.1 Gra Gossypium raimondii basic helix-loop-helix (bHLH) DNA-binding superfamily protein	2.97453	6e-75	431
	TR7351|c1_g1_i5	Gorai.009G071900.2	>Gorai.009G071900.2 Gra Gossypium raimondii basic helix-loop-helix (bHLH) DNA-binding superfamily protein	0	2e-19	355
	TR26288|c2_g1_i2	ppa008347m	>ppa008347m Ppe Prunus persica basic helix-loop-helix (bHLH) DNA-binding superfamily protein	2.08746	5e-53	467
	TR30207|c2_g1_i1	Jcr4S02285.60	>Jcr4S02285.60 Jcu Jatropha curcas bHLH family protein	2.24489	1e-29	300
	TR37924|c0_g1_i3	Ciclev10019816m	>Ciclev10019816m Ccl Citrus clementina basic helix-loop-helix (bHLH) DNA-binding superfamily protein	2.85	0	1603
	TR38138|c0_g1_i3	Bradi2g44117.1	>Bradi2g44117.1 Bdi Brachypodium distachyon bHLH family protein	2.62293	4e-65	1122
	TR39144|c0_g2_i1	Bra030622	>Bra030622 Bra Brassica rapa bHLH family protein	2.63923	3e-20	293
	TR39144|c0_g1_i4	Bra030622	>Bra030622 Bra Brassica rapa bHLH family protein	2.31325	4e-21	336
	TR40419|c2_g1_i2	Pbr009756.1	>Pbr009756.1 Pbr Pyrus bretschneideri bHLH family protein	1.62293	1e-10	309
	TR2432|c0_g1_i2	OB06G28840.1	>OB06G28840.1 Obr Oryza brachyantha bHLH family protein	4.58075	3e-49	776
	TR23309|c0_g1_i2	Lus10007139	>Lus10007139 Lus Linum usitatissimum basic helix-loop-helix (bHLH) DNA-binding superfamily protein	2.18903	7e-46	328
	TR24639|c0_g1_i3	Bradi2g44117.1	>Bradi2g44117.1 Bdi Brachypodium distachyon bHLH family protein	0	5e-33	1414
	TR32034|c0_g1_i2	cassava4.1_015883m	>cassava4.1_015883m Mes Manihot esculenta basic helix-loop-helix (bHLH) DNA-binding superfamily protein	3.67694	2e-30	290
	TR34269|c1_g1_i1	312791	>312791 Aly Arabidopsis lyrata bHLH family protein	1.36177	2e-17	612
	TR34269|c1_g1_i2	312791	>312791 Aly Arabidopsis lyrata bHLH family protein	0.903038	2e-10	320
	TR35327|c4_g1_i5	ppa002884m	>ppa002884m Ppe Prunus persica basic helix-loop-helix (bHLH) DNA-binding superfamily protein	0.124328	4e-104	945
	TR36972|c3_g2_i2	Bra030622	>Bra030622 Bra Brassica rapa bHLH family protein	1.88362	1e-36	657
	TR37612|c0_g7_i2	Jcr4S00223.20	>Jcr4S00223.20 Jcu Jatropha curcas bHLH family protein	7.39258	6e-29	533
	TR39085|c1_g1_i8	Bradi2g44117.1	>Bradi2g44117.1 Bdi Brachypodium distachyon bHLH family protein	1.08406	3e-15	1022
	TR39590|c0_g3_i2	PDK_30s1001281g002	>PDK_30s1001281g002 Pda Phoenix dactylifera bHLH family protein	4.27277	6e-12	348
	TR41556|c2_g1_i3	Bradi2g44117.1	>Bradi2g44117.1 Bdi Brachypodium distachyon bHLH family protein	3.34767	1e-52	616
	TR42231|c0_g1_i2	EMT03129	>EMT03129 Ata Aegilops tauschii bHLH family protein	3.774	0	2418
	TR43333|c1_g3_i1	GRMZM2G395549_P01	>GRMZM2G395549_P01 Zma Zea mays bHLH family protein	2.91648	3e-37	344
	TR1812|c1_g1_i1	312791	>312791 Aly Arabidopsis lyrata bHLH family protein	2.57531	6e-44	663
	TR3685|c0_g1_i1	OB06G28840.1	>OB06G28840.1 Obr Oryza brachyantha bHLH family protein	3.32337	3e-13	598
	TR16800|c0_g1_i1	Pbr038274.1	>Pbr038274.1 Pbr Pyrus bretschneideri bHLH family protein	1.68257	5e-20	312
	TR18719|c0_g1_i1	312791	>312791 Aly Arabidopsis lyrata bHLH family protein	2.7866	8e-43	907
	TR31389|c0_g3_i3	PK04509.1	>PK04509.1 Csa Cannabis sativa bHLH family protein	5.45253	6e-30	285
	TR35973|c0_g1_i2	312791	>312791 Aly Arabidopsis lyrata bHLH family protein	3.04264	2e-87	785
	TR39325|c1_g1_i3	cassava4.1_010267m	>cassava4.1_010267m Mes Manihot esculenta basic helix-loop-helix (bHLH) DNA-binding superfamily protein	1.32193	1e-15	488
	TR39367|c3_g3_i2	Bra026967	>Bra026967 Bra Brassica rapa bHLH family protein	3.9782	9e-18	284
	TR41586|c1_g1_i5	Bradi2g44117.1	>Bradi2g44117.1 Bdi Brachypodium distachyon bHLH family protein	1.07039	2e-27	330
	TR31924|c0_g2_i1	ppa008347m	>ppa008347m Ppe Prunus persica basic helix-loop-helix (bHLH) DNA-binding superfamily protein	0.62293	9e-24	307
	TR32219|c2_g1_i2	Jcr4S00223.20	>Jcr4S00223.20 Jcu Jatropha curcas bHLH family protein	1.58015	6e-87	1115
	TR34131|c1_g2_i3	Bra026967	>Bra026967 Bra Brassica rapa bHLH family protein	1.3505	2e-43	872
	TR38409|c1_g2_i1	Genemark1.5361_g	>Genemark1.5361_g Cvu Coccomyxa sp. C-169 bHLH family protein	2.34199	1e-38	915
	TR39154|c0_g1_i5	Bradi2g44117.1	>Bradi2g44117.1 Bdi Brachypodium distachyon bHLH family protein	1.84398	6e-89	1393
	TR40419|c2_g1_i1	Pbr009756.1	>Pbr009756.1 Pbr Pyrus bretschneideri bHLH family protein	2.66221	5e-119	2202
	TR7351|c1_g1_i1	Gorai.009G071900.2	>Gorai.009G071900.2 Gra Gossypium raimondii basic helix-loop-helix (bHLH) DNA-binding superfamily protein	1.53605	3e-50	987
	TR30377|c0_g1_i1	OB04G17410.1	>OB04G17410.1 Obr Oryza brachyantha bHLH family protein	2.5509	0	1345
	TR35483|c1_g3_i9	Bradi2g44117.1	>Bradi2g44117.1 Bdi Brachypodium distachyon bHLH family protein	2.5008	5e-60	592
	TR35980|c1_g1_i2	OpuncBB_FGP12873	>OpuncBB_FGP12873 Opu Oryza punctata bHLH family protein	3.61235	4e-68	891
	TR37119|c1_g1_i3	Bra032947	>Bra032947 Bra Brassica rapa bHLH family protein	1.81147	6e-29	260
	TR40538|c0_g2_i1	MDP0000219146	>MDP0000219146 Mdo Malus domestica basic helix-loop-helix (bHLH) DNA-binding superfamily protein	2.72247	6e-66	804
	TR40809|c0_g1_i3	Bradi2g44117.1	>Bradi2g44117.1 Bdi Brachypodium distachyon bHLH family protein	2.65306	1e-06	334
	TR41465|c0_g1_i1	312791	>312791 Aly Arabidopsis lyrata bHLH family protein	2.66903	1e-50	512
	TR42212|c2_g5_i1	EMS61390	>EMS61390 Tur Triticum urartu bHLH family protein	1.58015	7e-27	245
	TR43089|c1_g1_i2	EMT03129	>EMT03129 Ata Aegilops tauschii bHLH family protein	4.31252	0	3193
	TR7795|c1_g2_i2	Neem_11905_f_1	>Neem_11905_f_1 Ain Azadirachta indica bHLH family protein	0	2e-19	606
	TR21822|c0_g2_i1	Neem_29939_f_1	>Neem_29939_f_1 Ain Azadirachta indica bHLH family protein	3.07553	4e-19	243
	TR26052|c0_g1_i1	mrna06093.1-v1.0-hybrid	>mrna06093.1-v1.0-hybrid Fve Fragaria vesca basic helix-loop-helix (bHLH) DNA-binding superfamily protein	2.34199	5e-73	547
	TR32512|c2_g1_i2	OpuncBB_FGP14399	>OpuncBB_FGP14399 Opu Oryza punctata bHLH family protein	1.66448	3e-10	493
	TR35417|c1_g2_i1	Potri.006G057600.1	>Potri.006G057600.1 Pth Populus trichocarpa bHLH family protein	1.60881	4e-120	1163
	TR35972|c1_g2_i1	Bra030622	>Bra030622 Bra Brassica rapa bHLH family protein	2.25096	4e-81	1596
	TR36421|c0_g1_i4	Glyma07g05500.1	>Glyma07g05500.1 Gma Glycine max basic helix-loop-helix (bHLH) DNA-binding superfamily protein	0	8e-83	1035
	TR39144|c0_g1_i1	Bra030622	>Bra030622 Bra Brassica rapa bHLH family protein	2.96717	1e-107	1124
	TR39154|c0_g1_i2	Bradi2g44117.1	>Bradi2g44117.1 Bdi Brachypodium distachyon bHLH family protein	1.34483	3e-86	1321
	TR39163|c0_g2_i1	Bra030622	>Bra030622 Bra Brassica rapa bHLH family protein	0.238787	2e-15	320
	TR40546|c0_g1_i2	Pbr027099.1	>Pbr027099.1 Pbr Pyrus bretschneideri bHLH family protein	2.31325	0	1976
	TR41153|c0_g1_i2	312791	>312791 Aly Arabidopsis lyrata bHLH family protein	1.1635	1e-15	1275
	TR42838|c0_g2_i6	OB06G28840.1	>OB06G28840.1 Obr Oryza brachyantha bHLH family protein	4.0917	2e-09	242
	TR7830|c0_g1_i1	cassava4.1_015883m	>cassava4.1_015883m Mes Manihot esculenta basic helix-loop-helix (bHLH) DNA-binding superfamily protein	2.88362	1e-18	238
	TR17594|c0_g1_i1	GRMZM2G395549_P01	>GRMZM2G395549_P01 Zma Zea mays bHLH family protein	1.28688	5e-58	741
	TR24639|c0_g1_i1	Bradi2g44117.1	>Bradi2g44117.1 Bdi Brachypodium distachyon bHLH family protein	0	1e-27	834
	TR27844|c2_g1_i1	Pbr038274.1	>Pbr038274.1 Pbr Pyrus bretschneideri bHLH family protein	2.54597	2e-08	347
	TR32627|c0_g1_i5	Vun009060	>Vun009060 Vun Vigna unguiculata bHLH family protein	1.05658	1e-17	713
	TR35483|c1_g3_i11	Bradi2g44117.1	>Bradi2g44117.1 Bdi Brachypodium distachyon bHLH family protein	1.3505	1e-77	782
	TR35973|c0_g1_i1	312791	>312791 Aly Arabidopsis lyrata bHLH family protein	2.5435	1e-163	1392
	TR38026|c2_g1_i4	cassava4.1_015179m	>cassava4.1_015179m Mes Manihot esculenta basic helix-loop-helix (bHLH) DNA-binding superfamily protein	2.6893	2e-124	868
	TR41296|c1_g2_i1	EMT03129	>EMT03129 Ata Aegilops tauschii bHLH family protein	5.15704	0	3275
	TR42347|c0_g1_i4	OB06G28840.1	>OB06G28840.1 Obr Oryza brachyantha bHLH family protein	3.24641	8e-10	452
	TR2815|c0_g1_i1	EMT03129	>EMT03129 Ata Aegilops tauschii bHLH family protein	2.8339	8e-123	812
	TR23113|c0_g2_i1	OB06G28840.1	>OB06G28840.1 Obr Oryza brachyantha bHLH family protein	1.57046	4e-08	269
	TR32883|c0_g1_i2	Ciclev10005930m	>Ciclev10005930m Ccl Citrus clementina basic helix-loop-helix (bHLH) DNA-binding superfamily protein	0.594549	5e-93	594
	TR34756|c1_g3_i1	Neem_1962_f_7	>Neem_1962_f_7 Ain Azadirachta indica bHLH family protein	2.07039	1e-83	1086
	TR35381|c1_g3_i1	OB04G17410.1	>OB04G17410.1 Obr Oryza brachyantha bHLH family protein	2.58256	0	1375
	TR36386|c0_g1_i1	GSMUA_Achr11P16630_001	>GSMUA_Achr11P16630_001 Mac Musa acuminata bHLH family protein	0	6e-129	939
	TR36659|c1_g1_i1	Bradi2g44117.1	>Bradi2g44117.1 Bdi Brachypodium distachyon bHLH family protein	2.38405	2e-12	1498
	TR37924|c0_g1_i4	Neem_35085_f_1	>Neem_35085_f_1 Ain Azadirachta indica bHLH family protein	3.04789	2e-76	555
	TR38624|c1_g3_i1	Bradi2g44117.1	>Bradi2g44117.1 Bdi Brachypodium distachyon bHLH family protein	4.0917	5e-44	957
	TR38696|c1_g1_i5	GSMUA_Achr11P16630_001	>GSMUA_Achr11P16630_001 Mac Musa acuminata bHLH family protein	3.72465	1e-14	546
	TR39330|c1_g1_i1	Bra026967	>Bra026967 Bra Brassica rapa bHLH family protein	7.42853	7e-14	833
	TR39590|c0_g1_i1	PDK_30s1001281g002	>PDK_30s1001281g002 Pda Phoenix dactylifera bHLH family protein	3.92125	3e-09	242
	TR40135|c1_g1_i3	Potri.014G103700.2	>Potri.014G103700.2 Pth Populus trichocarpa basic helix-loop-helix (bHLH) family protein; similar to the myc family of helix-loop-helix transcription factors; similar to PMID: 12679534; [ co-ortholog (1of2) of At4g00870, ]	3.29131	1e-177	1678
	TR40538|c0_g1_i1	Jcr4S07213.30	>Jcr4S07213.30 Jcu Jatropha curcas bHLH family protein	3.12763	7e-131	1245
	TR42838|c0_g2_i1	OB06G28840.1	>OB06G28840.1 Obr Oryza brachyantha bHLH family protein	3.6565	9e-11	344
	TR3193|c0_g1_i1	mrna25984.1-v1.0-hybrid	>mrna25984.1-v1.0-hybrid Fve Fragaria vesca bHLH family protein	1.66903	1e-122	1086
	TR10167|c1_g1_i1	ObartAA03S_FGP13632	>ObartAA03S_FGP13632 Oba Oryza barthii bHLH family protein	3.11936	1e-14	241
	TR10431|c0_g1_i1	Vun002081	>Vun002081 Vun Vigna unguiculata bHLH family protein	2.32193	2e-67	491
	TR16086|c0_g1_i1	ObartAA03S_FGP14519	>ObartAA03S_FGP14519 Oba Oryza barthii bHLH family protein	2.71149	2e-21	512
	TR20015|c0_g1_i1	GRMZM5G899865_P01	>GRMZM5G899865_P01 Zma Zea mays bHLH family protein	3.15381	3e-10	250
	TR22734|c0_g1_i1	Bradi2g44117.1	>Bradi2g44117.1 Bdi Brachypodium distachyon bHLH family protein	1.02857	2e-20	236
	TR30590|c0_g1_i1	Neem_16119_f_2	>Neem_16119_f_2 Ain Azadirachta indica bHLH family protein	6.50255	8e-14	358
	TR32219|c3_g1_i1	Jcr4S00223.20	>Jcr4S00223.20 Jcu Jatropha curcas bHLH family protein	2.96901	4e-79	848
	TR33475|c1_g1_i1	Pbr038274.1	>Pbr038274.1 Pbr Pyrus bretschneideri bHLH family protein	2.27501	2e-17	386
	TR34133|c0_g2_i4	Bra030622	>Bra030622 Bra Brassica rapa bHLH family protein	0	1e-135	1765
	TR34262|c0_g1_i1	ppa002884m	>ppa002884m Ppe Prunus persica basic helix-loop-helix (bHLH) DNA-binding superfamily protein	1.91456	4e-96	882
	TR37028|c1_g1_i4	OB06G28840.1	>OB06G28840.1 Obr Oryza brachyantha bHLH family protein	0	2e-19	567
	TR38983|c1_g4_i1	Bra026967	>Bra026967 Bra Brassica rapa bHLH family protein	4.53356	2e-06	549
	TR39085|c1_g1_i3	Bradi2g44117.1	>Bradi2g44117.1 Bdi Brachypodium distachyon bHLH family protein	1.66448	7e-09	531
	TR39144|c0_g1_i2	Bra030622	>Bra030622 Bra Brassica rapa bHLH family protein	1.99277	3e-156	1761
	TR40244|c0_g1_i3	Pbr038274.1	>Pbr038274.1 Pbr Pyrus bretschneideri bHLH family protein	0	3e-36	848
	TR40263|c1_g1_i4	Bradi4g28800.3	>Bradi4g28800.3 Bdi Brachypodium distachyon bHLH family protein	0	3e-35	427
	TR41340|c1_g1_i2	Neem_4779_f_10	>Neem_4779_f_10 Ain Azadirachta indica bHLH family protein	2.52857	4e-96	698
	TR41556|c2_g1_i1	Bradi2g44117.1	>Bradi2g44117.1 Bdi Brachypodium distachyon bHLH family protein	3.60526	0	1923
	TR42836|c0_g1_i1	evm.model.supercontig_19.98	>evm.model.supercontig_19.98 Cpa Carica papaya bHLH family protein	4.58916	5e-72	577
	TR46672|c0_g1_i1	ObartAA03S_FGP14519	>ObartAA03S_FGP14519 Oba Oryza barthii bHLH family protein	2.40327	3e-21	311
	TR2343|c0_g3_i1	Jcr4S05921.20	>Jcr4S05921.20 Jcu Jatropha curcas bHLH family protein	0.443607	9e-39	352
	TR3752|c0_g1_i1	Neem_11905_f_1	>Neem_11905_f_1 Ain Azadirachta indica bHLH family protein	2.74846	8e-23	804
	TR7428|c1_g2_i5	Potri.002G143300.1	>Potri.002G143300.1 Pth Populus trichocarpa bHLH family protein	1.07039	4e-33	884
	TR30229|c0_g2_i2	Pbr009541.1	>Pbr009541.1 Pbr Pyrus bretschneideri bHLH family protein	1.68706	7e-56	554
	TR32034|c0_g1_i6	cassava4.1_015883m	>cassava4.1_015883m Mes Manihot esculenta basic helix-loop-helix (bHLH) DNA-binding superfamily protein	3.47508	6e-118	832
	TR33304|c2_g4_i3	Bra026967	>Bra026967 Bra Brassica rapa bHLH family protein	0.887525	4e-31	342
	TR34206|c1_g1_i2	mrna06093.1-v1.0-hybrid	>mrna06093.1-v1.0-hybrid Fve Fragaria vesca basic helix-loop-helix (bHLH) DNA-binding superfamily protein	2.58976	2e-12	352
	TR34537|c5_g2_i2	cassava4.1_014169m	>cassava4.1_014169m Mes Manihot esculenta basic helix-loop-helix (bHLH) DNA-binding superfamily protein	0.731183	1e-54	340
	TR35327|c4_g1_i3	GSVIVT01011123001	>GSVIVT01011123001 Vvi Vitis vinifera basic helix-loop-helix (bHLH) DNA-binding superfamily protein	0	5e-38	370
	TR35547|c4_g2_i5	Bra030622	>Bra030622 Bra Brassica rapa bHLH family protein	1.73985	1e-17	939
	TR37717|c1_g2_i1	ppa007919m	>ppa007919m Ppe Prunus persica basic helix-loop-helix (bHLH) DNA-binding superfamily protein	2.03914	4e-116	1188
	TR38026|c1_g1_i3	Eucgr.F03420.3	>Eucgr.F03420.3 Egr Eucalyptus grandis basic helix-loop-helix (bHLH) DNA-binding superfamily protein	4.77663	7e-42	350
	TR39023|c0_g4_i1	Bra026967	>Bra026967 Bra Brassica rapa bHLH family protein	3.9241	1e-17	262
	TR39469|c1_g1_i2	Neem_11905_f_1	>Neem_11905_f_1 Ain Azadirachta indica bHLH family protein	2.93168	1e-35	559
	TR41586|c1_g1_i3	Bradi2g44117.1	>Bradi2g44117.1 Bdi Brachypodium distachyon bHLH family protein	1.82375	1e-106	1815
	TR42010|c0_g1_i1	Bradi2g44117.1	>Bradi2g44117.1 Bdi Brachypodium distachyon bHLH family protein	5.34908	4e-17	1477
	TR42686|c1_g1_i10	Neem_4507_f_4	>Neem_4507_f_4 Ain Azadirachta indica bHLH family protein	1.11103	2e-93	1196
	TR12840|c0_g1_i1	Bradi2g44117.1	>Bradi2g44117.1 Bdi Brachypodium distachyon bHLH family protein	5.06264	1e-06	280
	TR25738|c0_g1_i1	Scf00027.g3467.t1	>Scf00027.g3467.t1 Ugi Utricularia gibba bHLH family protein	3.86196	2e-07	419
	TR29619|c0_g1_i2	OB04G17410.1	>OB04G17410.1 Obr Oryza brachyantha bHLH family protein	1.69599	1e-128	907
	TR29825|c0_g1_i1	312791	>312791 Aly Arabidopsis lyrata bHLH family protein	0	4e-10	609
	TR30768|c0_g1_i2	ObartAA03S_FGP13632	>ObartAA03S_FGP13632 Oba Oryza barthii bHLH family protein	1.55582	3e-64	525
	TR32512|c2_g1_i1	OpuncBB_FGP14399	>OpuncBB_FGP14399 Opu Oryza punctata bHLH family protein	1.29866	3e-40	1694
	TR34206|c1_g1_i3	mrna06093.1-v1.0-hybrid	>mrna06093.1-v1.0-hybrid Fve Fragaria vesca basic helix-loop-helix (bHLH) DNA-binding superfamily protein	0	1e-17	467
	TR35453|c1_g2_i1	orange1.1g035883m	>orange1.1g035883m Csi Citrus sinensis basic helix-loop-helix (bHLH) DNA-binding superfamily protein	2.52857	8e-45	560
	TR36589|c3_g1_i10	Bra026967	>Bra026967 Bra Brassica rapa bHLH family protein	1.46989	6e-79	864
	TR39123|c1_g2_i2	Bradi2g44117.1	>Bradi2g44117.1 Bdi Brachypodium distachyon bHLH family protein	3.56925	2e-30	535
	TR42633|c2_g3_i3	GSMUA_Achr11P16630_001	>GSMUA_Achr11P16630_001 Mac Musa acuminata bHLH family protein	2.20789	2e-28	234
	TR42843|c1_g2_i2	Bradi2g44117.1	>Bradi2g44117.1 Bdi Brachypodium distachyon bHLH family protein	4.77136	9e-50	559
	TR44813|c0_g1_i1	Neem_3605_f_1	>Neem_3605_f_1 Ain Azadirachta indica bHLH family protein	2.79909	3e-55	341
	TR1240|c0_g1_i1	Pbr038274.1	>Pbr038274.1 Pbr Pyrus bretschneideri bHLH family protein	2.29866	3e-26	322
	TR3124|c1_g1_i1	GRMZM2G395549_P01	>GRMZM2G395549_P01 Zma Zea mays bHLH family protein	2.31034	9e-131	1043
	TR3451|c0_g1_i2	GRMZM5G899865_P01	>GRMZM5G899865_P01 Zma Zea mays bHLH family protein	2.77821	2e-07	277
	TR7428|c1_g2_i4	Potri.002G143300.1	>Potri.002G143300.1 Pth Populus trichocarpa bHLH family protein	1.42761	2e-54	1673
	TR22070|c0_g1_i2	Vun009060	>Vun009060 Vun Vigna unguiculata bHLH family protein	3.39917	2e-06	478
	TR26948|c0_g1_i1	Jcr4S00223.20	>Jcr4S00223.20 Jcu Jatropha curcas bHLH family protein	9.06474	2e-22	682
	TR32071|c0_g1_i1	Neem_11905_f_1	>Neem_11905_f_1 Ain Azadirachta indica bHLH family protein	2.15381	3e-20	793
	TR33304|c2_g5_i2	Bra026967	>Bra026967 Bra Brassica rapa bHLH family protein	1.59455	2e-56	537
	TR33505|c0_g1_i5	Vun009060	>Vun009060 Vun Vigna unguiculata bHLH family protein	1.02148	2e-19	649
	TR34133|c0_g1_i1	Bra030622	>Bra030622 Bra Brassica rapa bHLH family protein	0.847997	1e-38	585
	TR38856|c0_g2_i2	Neem_39671_f_1	>Neem_39671_f_1 Ain Azadirachta indica bHLH family protein	3.10769	8e-65	416
	TR40244|c0_g1_i4	Pbr038274.1	>Pbr038274.1 Pbr Pyrus bretschneideri bHLH family protein	3.31615	8e-19	617
	TR42080|c0_g1_i4	PGSC0003DMP400000652	>PGSC0003DMP400000652 Stu Solanum tuberosum bHLH family protein	2.3505	5e-14	302
	TR42172|c0_g3_i4	GRMZM2G163233_P01	>GRMZM2G163233_P01 Zma Zea mays bHLH family protein	3.3978	1e-153	1135
	TR43382|c2_g2_i2	GSMUA_Achr11P16630_001	>GSMUA_Achr11P16630_001 Mac Musa acuminata bHLH family protein	2.76341	7e-64	620
	TR2424|c2_g1_i2	Pbr011696.1	>Pbr011696.1 Pbr Pyrus bretschneideri bHLH family protein	2.53356	6e-148	1146
	TR17447|c0_g1_i1	OpuncBB_FGP18061	>OpuncBB_FGP18061 Opu Oryza punctata bHLH family protein	3.47768	7e-09	266
	TR29993|c0_g1_i3	439190	>439190 Smo Selaginella moellendorffii basic helix-loop-helix (bHLH) DNA-binding superfamily protein	2.24184	3e-31	516
	TR30953|c0_g1_i2	mrna09544.1-v1.0-hybrid	>mrna09544.1-v1.0-hybrid Fve Fragaria vesca basic helix-loop-helix (bHLH) DNA-binding superfamily protein	1.9486	3e-121	1016
	TR34133|c0_g2_i3	Bra030622	>Bra030622 Bra Brassica rapa bHLH family protein	2.82985	8e-26	484
	TR35327|c4_g1_i2	ppa002884m	>ppa002884m Ppe Prunus persica basic helix-loop-helix (bHLH) DNA-binding superfamily protein	2.25399	2e-50	552
	TR35540|c1_g1_i1	Neem_11684_f_1	>Neem_11684_f_1 Ain Azadirachta indica bHLH family protein	2.31325	4e-80	964
	TR38138|c0_g1_i5	Bradi2g44117.1	>Bradi2g44117.1 Bdi Brachypodium distachyon bHLH family protein	1.43829	2e-44	845
	TR38263|c1_g1_i1	Bradi2g44117.1	>Bradi2g44117.1 Bdi Brachypodium distachyon bHLH family protein	3.31179	9e-92	2057
	TR39023|c0_g3_i2	Bra026967	>Bra026967 Bra Brassica rapa bHLH family protein	4.30451	4e-73	895
	TR39123|c2_g2_i2	Bradi2g44117.1	>Bradi2g44117.1 Bdi Brachypodium distachyon bHLH family protein	4.46467	1e-120	1914
	TR39325|c1_g1_i2	cassava4.1_010267m	>cassava4.1_010267m Mes Manihot esculenta basic helix-loop-helix (bHLH) DNA-binding superfamily protein	2.0635	2e-116	1551
	TR39469|c1_g1_i1	Neem_11905_f_1	>Neem_11905_f_1 Ain Azadirachta indica bHLH family protein	3.10601	4e-103	1683
	TR39996|c1_g1_i1	Bra038236	>Bra038236 Bra Brassica rapa bHLH family protein	3.30012	0	1298
	TR40419|c1_g1_i3	Pbr009756.1	>Pbr009756.1 Pbr Pyrus bretschneideri bHLH family protein	3.4957	1e-36	580
	TR41340|c1_g1_i3	Neem_4779_f_10	>Neem_4779_f_10 Ain Azadirachta indica bHLH family protein	2.80116	6e-31	275
	TR42019|c0_g1_i3	PGSC0003DMP400000652	>PGSC0003DMP400000652 Stu Solanum tuberosum bHLH family protein	2.63691	4e-80	1423
	TR42358|c2_g1_i1	evm.model.supercontig_71.72	>evm.model.supercontig_71.72 Cpa Carica papaya bHLH family protein	3.72574	4e-147	1492
	TR42440|c0_g2_i1	GRMZM2G137380_P01	>GRMZM2G137380_P01 Zma Zea mays bHLH family protein	2.99277	1e-06	339
	TR5651|c0_g1_i1	Neem_859_f_1	>Neem_859_f_1 Ain Azadirachta indica bHLH family protein	2.87971	1e-09	233
	TR7186|c0_g1_i3	MDP0000884108	>MDP0000884108 Mdo Malus domestica basic helix-loop-helix (bHLH) DNA-binding superfamily protein	2.19849	2e-37	365
	TR22403|c0_g1_i1	mgv1a017116m	>mgv1a017116m Mgu Mimulus guttatus basic helix-loop-helix (bHLH) DNA-binding superfamily protein	3.03386	5e-38	283
	TR30970|c0_g1_i2	ObartAA03S_FGP20458	>ObartAA03S_FGP20458 Oba Oryza barthii bHLH family protein	0	7e-42	462
	TR32219|c2_g2_i3	Jcr4S00223.20	>Jcr4S00223.20 Jcu Jatropha curcas bHLH family protein	2.05658	5e-24	414
	TR35483|c1_g3_i8	Bradi2g44117.1	>Bradi2g44117.1 Bdi Brachypodium distachyon bHLH family protein	0	1e-47	553
	TR37717|c0_g1_i1	ppa007919m	>ppa007919m Ppe Prunus persica basic helix-loop-helix (bHLH) DNA-binding superfamily protein	2.29866	2e-110	1082
	TR39085|c1_g1_i7	Bradi2g44117.1	>Bradi2g44117.1 Bdi Brachypodium distachyon bHLH family protein	0	3e-09	676
	TR39325|c0_g1_i5	cassava4.1_010267m	>cassava4.1_010267m Mes Manihot esculenta basic helix-loop-helix (bHLH) DNA-binding superfamily protein	2.41684	2e-117	1548
	TR41871|c0_g1_i1	GRMZM2G163233_P01	>GRMZM2G163233_P01 Zma Zea mays bHLH family protein	3.51223	1e-31	296
	TR3383|c0_g1_i1	Neem_1536_f_3	>Neem_1536_f_3 Ain Azadirachta indica bHLH family protein	2.12763	7e-10	293
	TR27230|c0_g1_i2	Scf00027.g3467.t1	>Scf00027.g3467.t1 Ugi Utricularia gibba bHLH family protein	4.51096	4e-10	1069
	TR31293|c2_g1_i1	Bra026967	>Bra026967 Bra Brassica rapa bHLH family protein	2.98732	2e-80	918
	TR32062|c2_g1_i2	Genemark1.5361_g	>Genemark1.5361_g Cvu Coccomyxa sp. C-169 bHLH family protein	1.48543	4e-41	1115
	TR33304|c2_g5_i6	Bra026967	>Bra026967 Bra Brassica rapa bHLH family protein	2.09424	2e-19	254
	TR33505|c0_g1_i6	Vun009060	>Vun009060 Vun Vigna unguiculata bHLH family protein	2.67129	4e-21	915
	TR37430|c1_g1_i1	evm.model.supercontig_52.97	>evm.model.supercontig_52.97 Cpa Carica papaya bHLH family protein	0.111031	1e-139	1130
	TR39996|c1_g1_i3	Bra038236	>Bra038236 Bra Brassica rapa bHLH family protein	3.59455	2e-137	1010
	TR41153|c0_g1_i1	312791	>312791 Aly Arabidopsis lyrata bHLH family protein	1.56071	8e-07	728
	TR44262|c0_g1_i1	312791	>312791 Aly Arabidopsis lyrata bHLH family protein	2.18269	2e-06	397
	TR1164|c0_g1_i1	mrna06093.1-v1.0-hybrid	>mrna06093.1-v1.0-hybrid Fve Fragaria vesca basic helix-loop-helix (bHLH) DNA-binding superfamily protein	2.3505	9e-22	477
	TR3002|c1_g1_i4	Gorai.011G144600.1	>Gorai.011G144600.1 Gra Gossypium raimondii basic helix-loop-helix (bHLH) DNA-binding superfamily protein	1.80323	8e-89	642
	TR3472|c0_g1_i1	OB06G28840.1	>OB06G28840.1 Obr Oryza brachyantha bHLH family protein	0	1e-08	428
	TR16392|c0_g1_i1	Bra000970	>Bra000970 Bra Brassica rapa bHLH family protein	1.99277	2e-12	479
	TR17208|c0_g1_i1	Jcr4S00223.20	>Jcr4S00223.20 Jcu Jatropha curcas bHLH family protein	1.85599	3e-32	742
	TR32219|c2_g2_i1	Jcr4S00223.20	>Jcr4S00223.20 Jcu Jatropha curcas bHLH family protein	2.64616	1e-85	1137
	TR34262|c0_g1_i3	ppa002884m	>ppa002884m Ppe Prunus persica basic helix-loop-helix (bHLH) DNA-binding superfamily protein	0	7e-58	527
	TR38117|c1_g1_i1	Potri.018G109500.1	>Potri.018G109500.1 Pth Populus trichocarpa bHLH family protein	1.79494	6e-102	1701
	TR40263|c0_g1_i2	Bradi4g28800.3	>Bradi4g28800.3 Bdi Brachypodium distachyon bHLH family protein	2.98914	2e-40	891
	TR40263|c1_g1_i1	Neem_11905_f_1	>Neem_11905_f_1 Ain Azadirachta indica bHLH family protein	2.55582	7e-20	334
	TR40413|c0_g1_i2	Bradi2g44117.1	>Bradi2g44117.1 Bdi Brachypodium distachyon bHLH family protein	3.82579	5e-45	2020
	TR41123|c0_g3_i3	OpuncBB_FGP12873	>OpuncBB_FGP12873 Opu Oryza punctata bHLH family protein	3.84398	3e-116	1138
	TR41465|c0_g1_i3	312791	>312791 Aly Arabidopsis lyrata bHLH family protein	1.14405	5e-141	1595
	TR41586|c0_g1_i1	Bradi2g44117.1	>Bradi2g44117.1 Bdi Brachypodium distachyon bHLH family protein	1.9222	1e-14	476
	TR42231|c0_g2_i1	EMT03129	>EMT03129 Ata Aegilops tauschii bHLH family protein	2.75061	2e-70	532
	TR42701|c1_g3_i3	Bra026967	>Bra026967 Bra Brassica rapa bHLH family protein	4.09677	7e-20	906
	TR47791|c0_g1_i1	OB06G28840.1	>OB06G28840.1 Obr Oryza brachyantha bHLH family protein	1.32769	1e-32	1015
	TR2849|c1_g1_i4	Ciclev10031622m	>Ciclev10031622m Ccl Citrus clementina basic helix-loop-helix (bHLH) DNA-binding superfamily protein	0.831877	1e-53	988
	TR3181|c1_g1_i1	OB06G28840.1	>OB06G28840.1 Obr Oryza brachyantha bHLH family protein	2.03562	4e-27	532
	TR26037|c0_g1_i1	312791	>312791 Aly Arabidopsis lyrata bHLH family protein	2.55827	1e-24	664
	TR27898|c1_g1_i2	PGSC0003DMP400000652	>PGSC0003DMP400000652 Stu Solanum tuberosum bHLH family protein	1.25096	5e-37	522
	TR30090|c1_g1_i1	312791	>312791 Aly Arabidopsis lyrata bHLH family protein	3.33056	8e-72	1170
	TR30573|c0_g1_i2	312791	>312791 Aly Arabidopsis lyrata bHLH family protein	2.42492	5e-11	488
	TR38856|c0_g1_i2	Gorai.005G022400.3	>Gorai.005G022400.3 Gra Gossypium raimondii basic helix-loop-helix (bHLH) DNA-binding superfamily protein	0.757023	2e-25	687
	TR41123|c0_g2_i2	OpuncBB_FGP12873	>OpuncBB_FGP12873 Opu Oryza punctata bHLH family protein	4.75007	3e-61	520
	TR2247|c0_g2_i1	Glyma02g02250.1	>Glyma02g02250.1 Gma Glycine max basic helix-loop-helix (bHLH) DNA-binding superfamily protein	2.45943	2e-44	357
	TR18221|c1_g1_i1	Potri.002G248500.1	>Potri.002G248500.1 Pth Populus trichocarpa basic helix-loop-helix (bHLH) family protein; [ ortholog of At5g48560,At3g23690,At3g07340,]	2.72465	3e-14	251
	TR20861|c0_g1_i1	GRMZM5G899865_P01	>GRMZM5G899865_P01 Zma Zea mays bHLH family protein	1.79494	2e-14	469
	TR24976|c0_g1_i1	Genemark1.5361_g	>Genemark1.5361_g Cvu Coccomyxa sp. C-169 bHLH family protein	1.8953	3e-26	565
	TR25153|c0_g1_i1	ObartAA03S_FGP13632	>ObartAA03S_FGP13632 Oba Oryza barthii bHLH family protein	3.13586	6e-10	521
	TR32115|c0_g1_i3	Vun009060	>Vun009060 Vun Vigna unguiculata bHLH family protein	4.03562	1e-91	697
	TR37717|c1_g2_i4	Potri.006G057200.1	>Potri.006G057200.1 Pth Populus trichocarpa basic helix-loop-helix (bHLH) family protein; similar to supported by full-length cDNA gi:20127059; basic helix-loop-helix (bHLH) family protein; [ co-ortholog (1of2) of At2g42300, At3g57800, ]	0	8e-22	262
	TR40659|c1_g4_i1	OpuncBB_FGP12873	>OpuncBB_FGP12873 Opu Oryza punctata bHLH family protein	4.1819	3e-172	1547
	TR41991|c0_g1_i1	Lus10030970	>Lus10030970 Lus Linum usitatissimum Basic helix-loop-helix (bHLH) DNA-binding family protein	2.38681	1e-13	331
	TR43382|c2_g2_i1	GSMUA_Achr11P16630_001	>GSMUA_Achr11P16630_001 Mac Musa acuminata bHLH family protein	2.88753	2e-76	795
	TR7799|c0_g1_i3	OB06G28840.1	>OB06G28840.1 Obr Oryza brachyantha bHLH family protein	3.75596	3e-12	244
	TR19960|c0_g1_i1	GRMZM2G175955_P01	>GRMZM2G175955_P01 Zma Zea mays bHLH family protein	2.69153	2e-12	374
	TR24006|c0_g1_i1	NNU_023246-RA	>NNU_023246-RA Nnu Nelumbo nucifera bHLH family protein	2.72247	1e-72	717
	TR30571|c0_g1_i1	Neem_4507_f_4	>Neem_4507_f_4 Ain Azadirachta indica bHLH family protein	2.80323	7e-31	665
	TR31972|c1_g1_i1	Pbr011696.1	>Pbr011696.1 Pbr Pyrus bretschneideri bHLH family protein	2.95047	6e-114	1792
	TR39367|c2_g1_i1	Bra026967	>Bra026967 Bra Brassica rapa bHLH family protein	5.26903	2e-42	504
	TR40166|c1_g2_i1	Bradi2g44117.1	>Bradi2g44117.1 Bdi Brachypodium distachyon bHLH family protein	4.6893	5e-32	1869
	TR43164|c2_g6_i2	Can016083	>Can016083 Can Capsicum annuum bHLH family protein	1.81967	1e-47	350
	TR3386|c1_g1_i2	ObartAA03S_FGP13632	>ObartAA03S_FGP13632 Oba Oryza barthii bHLH family protein	1.95233	5e-59	1187
	TR7472|c1_g1_i4	Scf00027.g3467.t1	>Scf00027.g3467.t1 Ugi Utricularia gibba bHLH family protein	3.71039	3e-10	1141
	TR8932|c0_g1_i1	Pbr037384.1	>Pbr037384.1 Pbr Pyrus bretschneideri bHLH family protein	2.48285	8e-17	303
	TR9771|c0_g1_i1	ObartAA03S_FGP20458	>ObartAA03S_FGP20458 Oba Oryza barthii bHLH family protein	2.43563	2e-35	426
	TR23002|c0_g1_i1	312791	>312791 Aly Arabidopsis lyrata bHLH family protein	1.02857	2e-10	659
	TR34105|c1_g1_i5	Bra030622	>Bra030622 Bra Brassica rapa bHLH family protein	2.60881	3e-129	2934
	TR37094|c0_g1_i1	Pbr038274.1	>Pbr038274.1 Pbr Pyrus bretschneideri bHLH family protein	3.19535	4e-30	789
	TR37596|c0_g1_i1	PDK_30s1001281g002	>PDK_30s1001281g002 Pda Phoenix dactylifera bHLH family protein	3.72356	1e-17	337
	TR37717|c1_g2_i3	ppa007919m	>ppa007919m Ppe Prunus persica basic helix-loop-helix (bHLH) DNA-binding superfamily protein	1.88753	1e-132	1506
	TR38026|c2_g2_i1	GSVIVT01014589001	>GSVIVT01014589001 Vvi Vitis vinifera basic helix-loop-helix (bHLH) DNA-binding superfamily protein	3.51349	2e-49	461
	TR38983|c1_g4_i2	Bra026967	>Bra026967 Bra Brassica rapa bHLH family protein	7.01792	4e-13	884
	TR39912|c0_g1_i2	Bra026967	>Bra026967 Bra Brassica rapa bHLH family protein	1.40599	9e-10	729
	TR40240|c0_g2_i1	EMS61390	>EMS61390 Tur Triticum urartu bHLH family protein	1.07039	3e-30	326
	TR43335|c0_g1_i2	Neem_11905_f_1	>Neem_11905_f_1 Ain Azadirachta indica bHLH family protein	2.70266	8e-41	585
	TR2218|c0_g1_i1	OB04G32400.1	>OB04G32400.1 Obr Oryza brachyantha bHLH family protein	2.07039	3e-16	615
	TR7472|c1_g2_i1	Scf00027.g3467.t1	>Scf00027.g3467.t1 Ugi Utricularia gibba bHLH family protein	5.23534	2e-09	1130
	TR7795|c1_g1_i5	Neem_11905_f_1	>Neem_11905_f_1 Ain Azadirachta indica bHLH family protein	3.84097	1e-53	695
	TR15204|c0_g2_i1	Solyc12g042010.1.1	>Solyc12g042010.1.1 Sly Solanum lycopersicum ILI1 binding bHLH 1	2.26003	9e-21	380
	TR16598|c0_g1_i1	PH01001385G0290	>PH01001385G0290 Phe Phyllostachys heterocycla bHLH family protein	3.04264	3e-32	247
	TR33466|c0_g1_i3	Jcr4S00223.20	>Jcr4S00223.20 Jcu Jatropha curcas bHLH family protein	4.62819	2e-41	833
	TR39163|c0_g2_i3	Bra030622	>Bra030622 Bra Brassica rapa bHLH family protein	2.85599	0	2994
	TR40240|c0_g2_i5	EMS61390	>EMS61390 Tur Triticum urartu bHLH family protein	3.15056	2e-28	320
	TR42060|c1_g1_i7	Neem_16119_f_2	>Neem_16119_f_2 Ain Azadirachta indica bHLH family protein	0	9e-07	325
	TR1953|c0_g1_i1	Pbr011696.1	>Pbr011696.1 Pbr Pyrus bretschneideri bHLH family protein	2.69599	2e-06	310
	TR3386|c0_g1_i1	ObartAA03S_FGP13632	>ObartAA03S_FGP13632 Oba Oryza barthii bHLH family protein	2.16027	3e-34	718
	TR17881|c0_g1_i1	PGSC0003DMP400000652	>PGSC0003DMP400000652 Stu Solanum tuberosum bHLH family protein	1.42761	5e-22	338
	TR26104|c0_g1_i2	GRMZM5G899865_P01	>GRMZM5G899865_P01 Zma Zea mays bHLH family protein	2.09424	2e-18	291
	TR28556|c0_g1_i2	Bra022863	>Bra022863 Bra Brassica rapa bHLH family protein	0	1e-41	485
	TR33460|c0_g3_i1	Jcr4S00223.20	>Jcr4S00223.20 Jcu Jatropha curcas bHLH family protein	4.1643	4e-19	358
	TR37935|c0_g1_i2	EMT03129	>EMT03129 Ata Aegilops tauschii bHLH family protein	4.83744	5e-57	472
	TR38949|c1_g1_i2	312791	>312791 Aly Arabidopsis lyrata bHLH family protein	4.25475	4e-54	1149
	TR40240|c0_g2_i6	EMS61390	>EMS61390 Tur Triticum urartu bHLH family protein	0	9e-30	505
	TR41416|c1_g5_i5	PDK_30s779621g008	>PDK_30s779621g008 Pda Phoenix dactylifera bHLH family protein	2.52356	2e-17	290
	TR43222|c0_g2_i5	MELO3C009231P1	>MELO3C009231P1 Cme Cucumis melo bHLH family protein	2.78241	2e-144	3176
	TR2275|c0_g1_i1	GSVIVT01005301001	>GSVIVT01005301001 Vvi Vitis vinifera basic helix-loop-helix (bHLH) DNA-binding superfamily protein	1.54597	4e-92	948
	TR2966|c0_g1_i2	GRMZM2G137380_P01	>GRMZM2G137380_P01 Zma Zea mays bHLH family protein	1.58976	7e-34	441
	TR15330|c0_g1_i1	GRMZM2G057260_P01	>GRMZM2G057260_P01 Zma Zea mays bHLH family protein	4.54535	2e-25	235
	TR22285|c0_g1_i1	Bna008755	>Bna008755 Bna Brassica napus bHLH family protein	2.68482	1e-16	315
	TR25960|c0_g1_i2	GSMUA_Achr10P22190_001	>GSMUA_Achr10P22190_001 Mac Musa acuminata bHLH family protein	3.31759	6e-28	305
	TR29825|c1_g1_i5	312791	>312791 Aly Arabidopsis lyrata bHLH family protein	1.42761	2e-16	1506
	TR29852|c0_g1_i1	mrna06093.1-v1.0-hybrid	>mrna06093.1-v1.0-hybrid Fve Fragaria vesca basic helix-loop-helix (bHLH) DNA-binding superfamily protein	1.97085	3e-81	758
	TR32627|c0_g1_i1	Vun009060	>Vun009060 Vun Vigna unguiculata bHLH family protein	1.57531	4e-19	1024
	TR35417|c1_g2_i2	Potri.006G057600.3	>Potri.006G057600.3 Pth Populus trichocarpa bHLH family protein	1.89918	3e-59	447
	TR39126|c1_g3_i2	PK23013.1	>PK23013.1 Csa Cannabis sativa bHLH family protein	4.66221	3e-49	455
	TR41068|c1_g1_i5	Bradi4g28800.3	>Bradi4g28800.3 Bdi Brachypodium distachyon bHLH family protein	1.5656	7e-45	494
	TR43089|c1_g1_i1	EMT03129	>EMT03129 Ata Aegilops tauschii bHLH family protein	5.48768	6e-116	918
	TR43382|c2_g1_i2	GSMUA_Achr11P16630_001	>GSMUA_Achr11P16630_001 Mac Musa acuminata bHLH family protein	2.14078	6e-158	1725
	TR43455|c0_g2_i1	GRMZM2G395549_P01	>GRMZM2G395549_P01 Zma Zea mays bHLH family protein	2.40054	4e-32	366
	TR11386|c0_g1_i1	ObartAA03S_FGP13632	>ObartAA03S_FGP13632 Oba Oryza barthii bHLH family protein	2.55336	4e-10	346
	TR32512|c2_g1_i3	OpuncBB_FGP14399	>OpuncBB_FGP14399 Opu Oryza punctata bHLH family protein	1.89142	1e-36	1233
	TR32567|c1_g4_i1	Potri.002G100100.1	>Potri.002G100100.1 Pth Populus trichocarpa bHLH family protein	1.29866	2e-14	304
	TR32938|c0_g2_i1	Cucsa.197630.2	>Cucsa.197630.2 Csg Cucumis sativus basic helix-loop-helix (bHLH) DNA-binding superfamily protein	2.83592	3e-60	929
	TR33905|c1_g1_i1	ObartAA03S_FGP20458	>ObartAA03S_FGP20458 Oba Oryza barthii bHLH family protein	1.81558	3e-57	770
	TR33974|c0_g2_i2	PK04509.1	>PK04509.1 Csa Cannabis sativa bHLH family protein	3.35755	7e-29	338
	TR36491|c1_g1_i1	GSVIVT01007339001	>GSVIVT01007339001 Vvi Vitis vinifera basic helix-loop-helix (bHLH) DNA-binding superfamily protein	4.0635	1e-50	437
	TR36758|c1_g1_i3	OpuncBB_FGP18061	>OpuncBB_FGP18061 Opu Oryza punctata bHLH family protein	4.0505	1e-06	239
	TR37612|c0_g7_i1	Jcr4S00223.20	>Jcr4S00223.20 Jcu Jatropha curcas bHLH family protein	7.09961	2e-28	707
	TR38095|c1_g2_i4	GSMUA_Achr10P17130_001	>GSMUA_Achr10P17130_001 Mac Musa acuminata bHLH family protein	4.59216	4e-48	639
	TR39724|c0_g1_i1	GSMUA_Achr11P16630_001	>GSMUA_Achr11P16630_001 Mac Musa acuminata bHLH family protein	2.93168	7e-38	769
	TR40244|c0_g1_i7	Pbr038274.1	>Pbr038274.1 Pbr Pyrus bretschneideri bHLH family protein	2.69599	3e-09	464
	TR40263|c1_g1_i2	Bradi4g28800.3	>Bradi4g28800.3 Bdi Brachypodium distachyon bHLH family protein	2.94486	2e-110	2542
	TR40263|c1_g1_i3	Bradi4g28800.3	>Bradi4g28800.3 Bdi Brachypodium distachyon bHLH family protein	2.87381	2e-48	1191
	TR42080|c0_g1_i6	PGSC0003DMP400000652	>PGSC0003DMP400000652 Stu Solanum tuberosum bHLH family protein	0	5e-55	1070
	TR10167|c0_g1_i1	ObartAA03S_FGP13632	>ObartAA03S_FGP13632 Oba Oryza barthii bHLH family protein	2.69153	2e-13	268
	TR11484|c0_g1_i1	OB04G32400.1	>OB04G32400.1 Obr Oryza brachyantha bHLH family protein	2.05658	1e-07	603
	TR22750|c0_g1_i1	GRMZM2G395549_P01	>GRMZM2G395549_P01 Zma Zea mays bHLH family protein	2.50335	2e-60	978
	TR23223|c1_g1_i1	Bra038236	>Bra038236 Bra Brassica rapa bHLH family protein	1.38957	2e-33	840
	TR31293|c1_g1_i3	Bra026967	>Bra026967 Bra Brassica rapa bHLH family protein	1.09761	4e-37	512
	TR34105|c0_g1_i1	Bra030622	>Bra030622 Bra Brassica rapa bHLH family protein	1.31615	7e-55	752
	TR34537|c6_g1_i6	cassava4.1_014169m	>cassava4.1_014169m Mes Manihot esculenta basic helix-loop-helix (bHLH) DNA-binding superfamily protein	3.14568	2e-71	799
	TR36421|c0_g1_i2	Neem_1962_f_7	>Neem_1962_f_7 Ain Azadirachta indica bHLH family protein	1.74846	4e-92	1325
	TR36421|c0_g1_i5	Neem_1962_f_7	>Neem_1962_f_7 Ain Azadirachta indica bHLH family protein	0	8e-89	1359
	TR37612|c0_g2_i1	Jcr4S00223.20	>Jcr4S00223.20 Jcu Jatropha curcas bHLH family protein	5.21296	4e-22	394
	TR41651|c1_g2_i3	472840	>472840 Aly Arabidopsis lyrata bHLH family protein	2.99095	3e-64	1511
	TR41871|c0_g1_i3	GRMZM2G163233_P01	>GRMZM2G163233_P01 Zma Zea mays bHLH family protein	4.21723	8e-156	1721
	TR42472|c0_g2_i2	GSVIVT01021032001	>GSVIVT01021032001 Vvi Vitis vinifera basic helix-loop-helix (bHLH) DNA-binding superfamily protein	1.98185	2e-107	1418
	TR42472|c0_g2_i3	GSVIVT01021032001	>GSVIVT01021032001 Vvi Vitis vinifera basic helix-loop-helix (bHLH) DNA-binding superfamily protein	3.96162	1e-44	594
	TR42472|c0_g2_i6	Ghi009952	>Ghi009952 Ghi Gossypium hirsutum bHLH family protein	3.04789	3e-110	1674
	TR42686|c1_g1_i3	Pbr029607.1	>Pbr029607.1 Pbr Pyrus bretschneideri bHLH family protein	0.526069	4e-20	229
	TR20951|c0_g1_i1	PK04509.1	>PK04509.1 Csa Cannabis sativa bHLH family protein	0	1e-23	225
	TR29628|c0_g2_i1	Pbr014375.1	>Pbr014375.1 Pbr Pyrus bretschneideri bHLH family protein	1.81147	1e-20	737
	TR30415|c0_g1_i1	ObartAA03S_FGP13632	>ObartAA03S_FGP13632 Oba Oryza barthii bHLH family protein	2.83188	3e-148	1495
	TR31935|c0_g1_i2	OB04G17410.1	>OB04G17410.1 Obr Oryza brachyantha bHLH family protein	2.62761	1e-70	667
	TR32398|c1_g1_i2	PDK_30s779621g008	>PDK_30s779621g008 Pda Phoenix dactylifera bHLH family protein	2.11437	9e-19	343
	TR32627|c0_g1_i3	Vun009060	>Vun009060 Vun Vigna unguiculata bHLH family protein	3.0018	3e-17	790
	TR32933|c0_g1_i1	Vun009060	>Vun009060 Vun Vigna unguiculata bHLH family protein	4.01614	3e-103	916
	TR34756|c1_g3_i3	Gorai.007G113300.6	>Gorai.007G113300.6 Gra Gossypium raimondii basic helix-loop-helix (bHLH) DNA-binding superfamily protein	2.54102	5e-15	390
	TR35940|c0_g1_i2	Neem_11905_f_1	>Neem_11905_f_1 Ain Azadirachta indica bHLH family protein	2.22651	6e-32	1033
	TR35980|c0_g1_i1	OpuncBB_FGP12873	>OpuncBB_FGP12873 Opu Oryza punctata bHLH family protein	2.05311	7e-92	1606
	TR36903|c0_g1_i3	Bradi2g44117.1	>Bradi2g44117.1 Bdi Brachypodium distachyon bHLH family protein	1.82375	3e-16	2154
	TR38026|c2_g1_i1	GSVIVT01014589001	>GSVIVT01014589001 Vvi Vitis vinifera basic helix-loop-helix (bHLH) DNA-binding superfamily protein	3.83491	4e-44	517
	TR38026|c2_g2_i3	GSVIVT01014589001	>GSVIVT01014589001 Vvi Vitis vinifera basic helix-loop-helix (bHLH) DNA-binding superfamily protein	3.7137	3e-49	508
	TR40611|c1_g2_i3	Bra026967	>Bra026967 Bra Brassica rapa bHLH family protein	7.19948	8e-17	1249
	TR40705|c0_g1_i2	GSMUA_Achr11P16630_001	>GSMUA_Achr11P16630_001 Mac Musa acuminata bHLH family protein	3.15704	2e-59	2229
	TR40809|c0_g1_i1	Bradi2g44117.1	>Bradi2g44117.1 Bdi Brachypodium distachyon bHLH family protein	2.57531	3e-16	2029
	TR42633|c2_g1_i7	GSMUA_Achr11P16630_001	>GSMUA_Achr11P16630_001 Mac Musa acuminata bHLH family protein	2.29866	9e-115	1256
	TR2995|c0_g1_i2	Jcr4S00113.50	>Jcr4S00113.50 Jcu Jatropha curcas bHLH family protein	2.37851	3e-72	689
	TR3228|c0_g1_i2	GSMUA_Achr10P17130_001	>GSMUA_Achr10P17130_001 Mac Musa acuminata bHLH family protein	2.48027	8e-46	659
	TR6927|c0_g1_i1	ObartAA03S_FGP14519	>ObartAA03S_FGP14519 Oba Oryza barthii bHLH family protein	2.0036	1e-14	302
	TR18258|c0_g1_i1	Pbr011696.1	>Pbr011696.1 Pbr Pyrus bretschneideri bHLH family protein	1.926	1e-09	535
	TR22734|c0_g1_i2	Bradi2g44117.1	>Bradi2g44117.1 Bdi Brachypodium distachyon bHLH family protein	3.75382	5e-20	304
	TR26942|c0_g1_i1	312791	>312791 Aly Arabidopsis lyrata bHLH family protein	1.85599	1e-20	580
	TR28616|c0_g1_i1	Jcr4S00223.20	>Jcr4S00223.20 Jcu Jatropha curcas bHLH family protein	4.22728	2e-38	975
	TR29631|c0_g1_i3	Nta001153	>Nta001153 Nta Nicotiana tabacum bHLH family protein	2.17313	8e-24	243
	TR31293|c2_g2_i7	Bra026967	>Bra026967 Bra Brassica rapa bHLH family protein	3.24336	4e-36	411
	TR36095|c0_g1_i5	Scf00027.g3467.t1	>Scf00027.g3467.t1 Ugi Utricularia gibba bHLH family protein	2.73552	8e-12	1234
	TR38095|c2_g1_i5	GSMUA_Achr10P17130_001	>GSMUA_Achr10P17130_001 Mac Musa acuminata bHLH family protein	2.52356	2e-47	669
	TR41068|c0_g2_i1	Bradi4g28800.3	>Bradi4g28800.3 Bdi Brachypodium distachyon bHLH family protein	1.48027	1e-75	920
	TR41871|c0_g2_i1	GRMZM2G163233_P01	>GRMZM2G163233_P01 Zma Zea mays bHLH family protein	2.25096	1e-39	388
	TR43281|c0_g2_i4	Neem_11905_f_1	>Neem_11905_f_1 Ain Azadirachta indica bHLH family protein	1.848	1e-139	2852
	TR43292|c0_g1_i4	MELO3C009231P1	>MELO3C009231P1 Cme Cucumis melo bHLH family protein	2.87381	8e-43	435
	TR1203|c0_g1_i1	Bra030622	>Bra030622 Bra Brassica rapa bHLH family protein	1.53605	6e-08	432
	TR2908|c0_g1_i1	evm.model.supercontig_19.98	>evm.model.supercontig_19.98 Cpa Carica papaya bHLH family protein	4.10098	1e-71	754
	TR14036|c0_g1_i1	Jcr4S00223.20	>Jcr4S00223.20 Jcu Jatropha curcas bHLH family protein	2.18587	1e-27	361
	TR30213|c0_g1_i1	cassava4.1_007585m	>cassava4.1_007585m Mes Manihot esculenta basic helix-loop-helix (bHLH) DNA-binding superfamily protein	2.63459	3e-32	314
	TR30645|c0_g1_i1	GSMUA_Achr10P22190_001	>GSMUA_Achr10P22190_001 Mac Musa acuminata bHLH family protein	2.55582	1e-67	774
	TR32421|c0_g1_i1	Neem_1536_f_3	>Neem_1536_f_3 Ain Azadirachta indica bHLH family protein	1.36177	3e-09	736
	TR33304|c2_g5_i3	Bra026967	>Bra026967 Bra Brassica rapa bHLH family protein	1.75702	5e-88	1228
	TR33466|c0_g2_i1	Jcr4S00223.20	>Jcr4S00223.20 Jcu Jatropha curcas bHLH family protein	5.85	2e-09	230
	TR34133|c0_g2_i1	Bra030622	>Bra030622 Bra Brassica rapa bHLH family protein	0.650765	2e-35	664
	TR34537|c6_g1_i4	cassava4.1_014169m	>cassava4.1_014169m Mes Manihot esculenta basic helix-loop-helix (bHLH) DNA-binding superfamily protein	2.49825	4e-50	430
	TR35065|c1_g1_i2	EMS58887	>EMS58887 Tur Triticum urartu bHLH family protein	2.87774	1e-22	638
	TR36589|c3_g1_i4	Bra026967	>Bra026967 Bra Brassica rapa bHLH family protein	0	3e-88	1202
	TR39367|c3_g2_i5	Bra026967	>Bra026967 Bra Brassica rapa bHLH family protein	4.32048	2e-15	308
	TR42633|c0_g2_i1	GSMUA_Achr11P16630_001	>GSMUA_Achr11P16630_001 Mac Musa acuminata bHLH family protein	0.495695	1e-13	364
	TR7185|c3_g1_i1	Jcr4S00223.20	>Jcr4S00223.20 Jcu Jatropha curcas bHLH family protein	9.49855	2e-22	877
	TR23324|c0_g1_i1	312791	>312791 Aly Arabidopsis lyrata bHLH family protein	1.74416	2e-24	648
	TR26654|c0_g1_i2	312791	>312791 Aly Arabidopsis lyrata bHLH family protein	1.47508	1e-08	236
	TR28896|c0_g1_i3	439190	>439190 Smo Selaginella moellendorffii basic helix-loop-helix (bHLH) DNA-binding superfamily protein	1.37851	1e-30	665
	TR29972|c0_g1_i2	GSMUA_Achr10P22190_001	>GSMUA_Achr10P22190_001 Mac Musa acuminata bHLH family protein	2.6893	5e-36	493
	TR32012|c1_g3_i2	Bra040278	>Bra040278 Bra Brassica rapa bHLH family protein	1.68257	2e-28	349
	TR32321|c1_g1_i2	mrna25984.1-v1.0-hybrid	>mrna25984.1-v1.0-hybrid Fve Fragaria vesca bHLH family protein	3.85499	2e-95	859
	TR33135|c0_g1_i1	Pbr011696.1	>Pbr011696.1 Pbr Pyrus bretschneideri bHLH family protein	2.68032	4e-110	1370
	TR38026|c1_g1_i2	Aquca_005_00425.2	>Aquca_005_00425.2 Aco Aquilegia coerulea bHLH family protein	2.1177	1e-33	400
	TR41556|c0_g1_i1	Bradi2g44117.1	>Bradi2g44117.1 Bdi Brachypodium distachyon bHLH family protein	3.81762	6e-19	298
	TR43089|c0_g1_i2	EMT03129	>EMT03129 Ata Aegilops tauschii bHLH family protein	2.62059	5e-111	1031
	TR24219|c0_g1_i1	ObartAA03S_FGP14519	>ObartAA03S_FGP14519 Oba Oryza barthii bHLH family protein	1.70929	3e-13	315
	TR26812|c0_g2_i1	Bra026967	>Bra026967 Bra Brassica rapa bHLH family protein	3.20477	1e-19	322
	TR30392|c0_g1_i1	Scf00129.g9871.t1	>Scf00129.g9871.t1 Ugi Utricularia gibba bHLH family protein	1.89918	1e-17	1296
	TR30597|c0_g2_i1	Neem_16119_f_2	>Neem_16119_f_2 Ain Azadirachta indica bHLH family protein	3.21723	4e-11	541
	TR31196|c0_g1_i1	Solyc12g042010.1.1	>Solyc12g042010.1.1 Sly Solanum lycopersicum ILI1 binding bHLH 1	2.59694	8e-10	375
	TR31293|c2_g2_i3	Bra026967	>Bra026967 Bra Brassica rapa bHLH family protein	3.24336	6e-17	275
	TR32062|c2_g1_i3	Genemark1.5361_g	>Genemark1.5361_g Cvu Coccomyxa sp. C-169 bHLH family protein	1.12433	9e-41	1397
	TR33304|c2_g5_i4	Bra026967	>Bra026967 Bra Brassica rapa bHLH family protein	0.650765	3e-55	702
	TR35359|c0_g1_i1	BGIOSGA010988-PA	>BGIOSGA010988-PA Osi Oryza sativa Indica Group bHLH family protein	5.1639	8e-39	1019
	TR37430|c1_g1_i2	evm.model.supercontig_52.97	>evm.model.supercontig_52.97 Cpa Carica papaya bHLH family protein	0.238787	5e-139	1426
	TR38095|c2_g1_i1	GSMUA_Achr10P17130_001	>GSMUA_Achr10P17130_001 Mac Musa acuminata bHLH family protein	0.333424	1e-25	440
	TR38409|c1_g1_i1	Genemark1.5361_g	>Genemark1.5361_g Cvu Coccomyxa sp. C-169 bHLH family protein	2.89724	2e-33	1245
	TR40809|c0_g1_i6	Bradi2g44117.1	>Bradi2g44117.1 Bdi Brachypodium distachyon bHLH family protein	2.45943	2e-12	1043
	TR41556|c0_g2_i2	Bradi2g44117.1	>Bradi2g44117.1 Bdi Brachypodium distachyon bHLH family protein	1.1635	8e-19	299
	TR41586|c1_g1_i4	Bradi2g44117.1	>Bradi2g44117.1 Bdi Brachypodium distachyon bHLH family protein	2.61117	1e-39	667
	TR42738|c0_g1_i3	Bra005795	>Bra005795 Bra Brassica rapa bHLH family protein	2.75275	9e-49	668
	TR7185|c2_g1_i2	Jcr4S00223.20	>Jcr4S00223.20 Jcu Jatropha curcas bHLH family protein	7.99124	9e-18	483
	TR15891|c0_g1_i1	PGSC0003DMP400056643	>PGSC0003DMP400056643 Stu Solanum tuberosum bHLH family protein	2.75275	8e-17	380
	TR20861|c0_g1_i2	GRMZM5G899865_P01	>GRMZM5G899865_P01 Zma Zea mays bHLH family protein	0	7e-18	360
	TR22348|c0_g1_i1	mrna25984.1-v1.0-hybrid	>mrna25984.1-v1.0-hybrid Fve Fragaria vesca bHLH family protein	2.10434	3e-22	488
	TR22438|c0_g1_i1	PH01001385G0290	>PH01001385G0290 Phe Phyllostachys heterocycla bHLH family protein	2.44361	6e-43	636
	TR22693|c1_g2_i1	Pbr011696.1	>Pbr011696.1 Pbr Pyrus bretschneideri bHLH family protein	1.73118	4e-26	431
	TR31341|c0_g1_i1	GRMZM5G899865_P01	>GRMZM5G899865_P01 Zma Zea mays bHLH family protein	5.11437	2e-17	516
	TR31860|c5_g1_i1	Genemark1.5361_g	>Genemark1.5361_g Cvu Coccomyxa sp. C-169 bHLH family protein	3.09761	7e-27	1323
	TR34537|c6_g1_i3	GSVIVT01026056001	>GSVIVT01026056001 Vvi Vitis vinifera basic helix-loop-helix (bHLH) DNA-binding superfamily protein	2.854	2e-48	434
	TR34561|c0_g2_i4	Tae038907	>Tae038907 Tae Triticum aestivum bHLH family protein	2.32481	2e-69	639
	TR36034|c0_g5_i2	Potri.002G100100.1	>Potri.002G100100.1 Pth Populus trichocarpa bHLH family protein	7.49601	1e-12	269
	TR38016|c1_g1_i4	evm.model.supercontig_52.97	>evm.model.supercontig_52.97 Cpa Carica papaya bHLH family protein	2.22342	2e-134	1552
	TR40952|c0_g1_i3	Bradi2g44117.1	>Bradi2g44117.1 Bdi Brachypodium distachyon bHLH family protein	3.65076	6e-07	432
	TR42172|c0_g3_i3	GRMZM2G163233_P01	>GRMZM2G163233_P01 Zma Zea mays bHLH family protein	3.41954	2e-65	642
	TR42440|c0_g1_i5	Bradi2g44117.1	>Bradi2g44117.1 Bdi Brachypodium distachyon bHLH family protein	3.06695	2e-14	1272
	TR7136|c1_g3_i1	PK04509.1	>PK04509.1 Csa Cannabis sativa bHLH family protein	3.35473	2e-26	345
	TR7708|c0_g1_i2	312791	>312791 Aly Arabidopsis lyrata bHLH family protein	0.918386	8e-06	475
	TR23894|c0_g1_i1	Jcr4S00223.20	>Jcr4S00223.20 Jcu Jatropha curcas bHLH family protein	1.57531	1e-18	522
	TR25220|c0_g1_i2	Bna008755	>Bna008755 Bna Brassica napus bHLH family protein	1.58496	5e-06	555
	TR26660|c0_g1_i3	GSMUA_Achr11P16630_001	>GSMUA_Achr11P16630_001 Mac Musa acuminata bHLH family protein	0	3e-12	522
	TR29825|c0_g1_i2	312791	>312791 Aly Arabidopsis lyrata bHLH family protein	2.50589	2e-09	838
	TR31530|c2_g2_i1	312791	>312791 Aly Arabidopsis lyrata bHLH family protein	2.25399	7e-48	1523
	TR34421|c0_g1_i1	Bra026967	>Bra026967 Bra Brassica rapa bHLH family protein	3.7301	5e-17	1387
	TR34759|c1_g1_i3	OpuncBB_FGP31102	>OpuncBB_FGP31102 Opu Oryza punctata bHLH family protein	0.604071	7e-12	471
	TR35453|c0_g1_i2	orange1.1g035883m	>orange1.1g035883m Csi Citrus sinensis basic helix-loop-helix (bHLH) DNA-binding superfamily protein	2.72028	8e-45	778
	TR37717|c0_g1_i2	cassava4.1_009861m	>cassava4.1_009861m Mes Manihot esculenta basic helix-loop-helix (bHLH) DNA-binding superfamily protein	1.97453	4e-48	541
	TR39126|c1_g1_i1	Glyma06g41620.1	>Glyma06g41620.1 Gma Glycine max basic helix-loop-helix (bHLH) DNA-binding superfamily protein	0	5e-18	341
	TR39367|c3_g2_i4	Bra026967	>Bra026967 Bra Brassica rapa bHLH family protein	3.60763	2e-66	1285
	TR42019|c0_g1_i5	PGSC0003DMP400000652	>PGSC0003DMP400000652 Stu Solanum tuberosum bHLH family protein	2.36737	3e-34	1006
	TR7185|c1_g1_i3	Jcr4S00223.20	>Jcr4S00223.20 Jcu Jatropha curcas bHLH family protein	4.97636	1e-17	496
	TR15164|c0_g1_i1	GSMUA_Achr11P16630_001	>GSMUA_Achr11P16630_001 Mac Musa acuminata bHLH family protein	2.8339	4e-14	266
	TR15788|c0_g1_i1	g8123.t2	>g8123.t2 Cre Chlamydomonas reinhardtii bHLH family protein	2.31615	2e-07	307
	TR29241|c1_g1_i1	Pbr014375.1	>Pbr014375.1 Pbr Pyrus bretschneideri bHLH family protein	0.887525	3e-25	458
	TR32874|c0_g1_i2	Scf00027.g3467.t1	>Scf00027.g3467.t1 Ugi Utricularia gibba bHLH family protein	4.16752	2e-11	1448
	TR33304|c1_g4_i1	Bra026967	>Bra026967 Bra Brassica rapa bHLH family protein	2.5008	3e-76	1303
	TR35547|c4_g2_i2	Bra030622	>Bra030622 Bra Brassica rapa bHLH family protein	2.48027	1e-22	1688
	TR36491|c0_g2_i2	ppa010730m	>ppa010730m Ppe Prunus persica basic helix-loop-helix (bHLH) DNA-binding superfamily protein	3.96532	1e-112	1248
	TR38016|c0_g1_i1	Lus10014726	>Lus10014726 Lus Linum usitatissimum basic helix-loop-helix (bHLH) DNA-binding superfamily protein	1.7866	6e-38	353
	TR39085|c2_g1_i4	Bradi2g44117.1	>Bradi2g44117.1 Bdi Brachypodium distachyon bHLH family protein	2.16993	2e-16	1556
	TR41554|c0_g2_i5	GRMZM5G899865_P01	>GRMZM5G899865_P01 Zma Zea mays bHLH family protein	3.88069	2e-08	379
	TR42633|c1_g1_i1	GSMUA_Achr11P16630_001	>GSMUA_Achr11P16630_001 Mac Musa acuminata bHLH family protein	2.24793	9e-25	476
	TR2966|c2_g1_i2	GRMZM2G137380_P01	>GRMZM2G137380_P01 Zma Zea mays bHLH family protein	0	6e-28	480
	TR7684|c0_g1_i1	Bradi2g44117.1	>Bradi2g44117.1 Bdi Brachypodium distachyon bHLH family protein	4.67412	1e-36	2252
	TR21821|c0_g2_i1	Pbr030032.1	>Pbr030032.1 Pbr Pyrus bretschneideri bHLH family protein	2.42492	2e-17	272
	TR23671|c0_g1_i1	Neem_1536_f_3	>Neem_1536_f_3 Ain Azadirachta indica bHLH family protein	0	1e-07	382
	TR30392|c1_g1_i2	Scf00129.g9871.t1	>Scf00129.g9871.t1 Ugi Utricularia gibba bHLH family protein	0	2e-14	592
	TR31389|c0_g3_i2	PK04509.1	>PK04509.1 Csa Cannabis sativa bHLH family protein	5.53761	4e-29	392
	TR32924|c0_g1_i2	Bra026967	>Bra026967 Bra Brassica rapa bHLH family protein	1.50589	2e-41	1276
	TR34206|c1_g1_i5	mrna06093.1-v1.0-hybrid	>mrna06093.1-v1.0-hybrid Fve Fragaria vesca basic helix-loop-helix (bHLH) DNA-binding superfamily protein	0	1e-17	693
	TR40606|c0_g1_i1	Bra026967	>Bra026967 Bra Brassica rapa bHLH family protein	6.27761	6e-13	656
	TR40705|c0_g1_i3	GSMUA_Achr11P16630_001	>GSMUA_Achr11P16630_001 Mac Musa acuminata bHLH family protein	1.63691	7e-23	814
	TR41340|c1_g1_i1	Neem_4779_f_10	>Neem_4779_f_10 Ain Azadirachta indica bHLH family protein	2.59694	3e-106	1143
	TR41556|c0_g2_i3	Bradi2g44117.1	>Bradi2g44117.1 Bdi Brachypodium distachyon bHLH family protein	2.63227	9e-19	319
	TR42080|c0_g1_i1	PGSC0003DMP400000652	>PGSC0003DMP400000652 Stu Solanum tuberosum bHLH family protein	2.7761	6e-79	1788
	TR43089|c1_g1_i3	EMT03129	>EMT03129 Ata Aegilops tauschii bHLH family protein	4.51854	1e-65	671
	TR7351|c2_g2_i5	C.cajan_13469	>C.cajan_13469 Cca Cajanus cajan bHLH family protein	1.79077	1e-21	276
	TR12520|c0_g1_i1	Neem_1536_f_3	>Neem_1536_f_3 Ain Azadirachta indica bHLH family protein	2.64386	4e-09	381
	TR22724|c1_g1_i1	312791	>312791 Aly Arabidopsis lyrata bHLH family protein	2.16027	2e-09	693
	TR30533|c0_g1_i1	312791	>312791 Aly Arabidopsis lyrata bHLH family protein	2.95977	3e-08	475
	TR32012|c1_g3_i3	477966	>477966 Aly Arabidopsis lyrata bHLH family protein	2.37851	4e-29	823
	TR33364|c2_g4_i2	Jcr4S00223.20	>Jcr4S00223.20 Jcu Jatropha curcas bHLH family protein	0	2e-36	1108
	TR33974|c1_g2_i1	PK04509.1	>PK04509.1 Csa Cannabis sativa bHLH family protein	2.48027	3e-25	358
	TR36034|c0_g3_i1	Potri.002G100100.1	>Potri.002G100100.1 Pth Populus trichocarpa bHLH family protein	3.15056	9e-13	290
	TR38696|c1_g1_i3	GSMUA_Achr11P16630_001	>GSMUA_Achr11P16630_001 Mac Musa acuminata bHLH family protein	1.98914	3e-27	1030
	TR38696|c1_g2_i2	GSMUA_Achr11P16630_001	>GSMUA_Achr11P16630_001 Mac Musa acuminata bHLH family protein	0.526069	6e-11	510
	TR40622|c0_g1_i6	Scf00027.g3467.t1	>Scf00027.g3467.t1 Ugi Utricularia gibba bHLH family protein	3.8748	4e-07	884
	TR43333|c1_g2_i1	GRMZM2G395549_P01	>GRMZM2G395549_P01 Zma Zea mays bHLH family protein	4.71149	0	3065
	TR43335|c0_g2_i1	Bradi4g28800.3	>Bradi4g28800.3 Bdi Brachypodium distachyon bHLH family protein	2.76553	3e-07	278
	TR43485|c0_g1_i1	GSMUA_Achr11P16630_001	>GSMUA_Achr11P16630_001 Mac Musa acuminata bHLH family protein	4.5008	4e-92	3774
	TR26828|c0_g1_i3	312791	>312791 Aly Arabidopsis lyrata bHLH family protein	2.46467	3e-08	522
	TR29783|c0_g1_i2	477966	>477966 Aly Arabidopsis lyrata bHLH family protein	2.09424	5e-32	844
	TR33460|c0_g1_i2	Jcr4S00223.20	>Jcr4S00223.20 Jcu Jatropha curcas bHLH family protein	0.895303	4e-44	1128
	TR36235|c2_g1_i3	Lsa008285	>Lsa008285 Lsa Lactuca sativa bHLH family protein	1.81967	5e-07	279
	TR36455|c0_g2_i4	Potri.002G100100.1	>Potri.002G100100.1 Pth Populus trichocarpa bHLH family protein	1.3505	1e-11	280
	TR38409|c1_g2_i2	Genemark1.5361_g	>Genemark1.5361_g Cvu Coccomyxa sp. C-169 bHLH family protein	2.26003	2e-36	1390
	TR40413|c0_g1_i3	Bradi2g44117.1	>Bradi2g44117.1 Bdi Brachypodium distachyon bHLH family protein	2.31615	1e-09	691
	TR40537|c0_g1_i7	MELO3C019736P1	>MELO3C019736P1 Cme Cucumis melo bHLH family protein	3.03034	1e-51	1073
	TR19154|c0_g1_i1	GRMZM2G137380_P01	>GRMZM2G137380_P01 Zma Zea mays bHLH family protein	1.01436	1e-06	389
	TR27211|c0_g1_i2	Bra022863	>Bra022863 Bra Brassica rapa bHLH family protein	1.68706	6e-42	623
	TR27629|c0_g2_i1	GSVIVT01011123001	>GSVIVT01011123001 Vvi Vitis vinifera basic helix-loop-helix (bHLH) DNA-binding superfamily protein	1.47508	3e-52	545
	TR28616|c0_g2_i1	Jcr4S00223.20	>Jcr4S00223.20 Jcu Jatropha curcas bHLH family protein	0.0143553	8e-14	307
	TR29842|c1_g1_i2	Neem_24780_f_1	>Neem_24780_f_1 Ain Azadirachta indica bHLH family protein	2.15704	1e-07	261
	TR32354|c2_g1_i1	312791	>312791 Aly Arabidopsis lyrata bHLH family protein	2.35614	5e-45	943
	TR32883|c0_g2_i4	Vun009135	>Vun009135 Vun Vigna unguiculata bHLH family protein	2.94298	6e-08	509
	TR34561|c0_g1_i1	Tae038907	>Tae038907 Tae Triticum aestivum bHLH family protein	2.84398	1e-40	534
	TR35381|c1_g1_i1	OB04G17410.1	>OB04G17410.1 Obr Oryza brachyantha bHLH family protein	2.34767	2e-30	423
	TR36658|c2_g1_i2	GRMZM5G899865_P01	>GRMZM5G899865_P01 Zma Zea mays bHLH family protein	3.08916	2e-21	398
	TR38017|c0_g1_i2	Neem_16119_f_2	>Neem_16119_f_2 Ain Azadirachta indica bHLH family protein	5.1639	3e-13	663
	TR38504|c0_g2_i1	EMT03129	>EMT03129 Ata Aegilops tauschii bHLH family protein	1.37295	1e-13	1920
	TR38606|c0_g2_i1	Jcr4S11776.10	>Jcr4S11776.10 Jcu Jatropha curcas bHLH family protein	2.77189	8e-48	1154
	TR41656|c1_g2_i1	Neem_4779_f_10	>Neem_4779_f_10 Ain Azadirachta indica bHLH family protein	3.24793	1e-18	249
	TR42843|c1_g2_i5	Bradi2g44117.1	>Bradi2g44117.1 Bdi Brachypodium distachyon bHLH family protein	6.22709	3e-10	256
	TR43200|c2_g1_i1	Aan014185	>Aan014185 Aan Artemisia annua bHLH family protein	3.16832	2e-16	272
	TR46438|c0_g1_i1	GRMZM2G138454_P02	>GRMZM2G138454_P02 Zma Zea mays bHLH family protein	3.08576	4e-07	246
	TR3824|c0_g1_i2	BGIOSGA015290-PA	>BGIOSGA015290-PA Osi Oryza sativa Indica Group bHLH family protein	1.74416	5e-06	272
	TR7185|c1_g1_i1	Jcr4S00223.20	>Jcr4S00223.20 Jcu Jatropha curcas bHLH family protein	0	3e-17	489
	TR19772|c0_g1_i1	PK04509.1	>PK04509.1 Csa Cannabis sativa bHLH family protein	3.22033	7e-25	289
	TR20743|c0_g1_i2	Bradi2g44117.1	>Bradi2g44117.1 Bdi Brachypodium distachyon bHLH family protein	1.31615	3e-17	426
	TR27023|c0_g1_i1	Neem_80_f_2	>Neem_80_f_2 Ain Azadirachta indica bHLH family protein	2.47249	5e-74	816
	TR27854|c0_g1_i1	PDK_30s1030181g010	>PDK_30s1030181g010 Pda Phoenix dactylifera bHLH family protein	3.49057	9e-10	616
	TR31341|c0_g1_i3	GRMZM5G899865_P01	>GRMZM5G899865_P01 Zma Zea mays bHLH family protein	3.98732	5e-14	455
	TR36658|c3_g2_i2	GRMZM5G899865_P01	>GRMZM5G899865_P01 Zma Zea mays bHLH family protein	3.95233	4e-12	303
	TR38441|c1_g1_i1	Neem_859_f_1	>Neem_859_f_1 Ain Azadirachta indica bHLH family protein	2.89918	7e-07	254
	TR39033|c4_g5_i2	MDP0000439540	>MDP0000439540 Mdo Malus domestica basic helix-loop-helix (bHLH) DNA-binding superfamily protein	3.9514	2e-17	302
	TR26282|c0_g1_i1	GSMUA_Achr11P16630_001	>GSMUA_Achr11P16630_001 Mac Musa acuminata bHLH family protein	4.03298	3e-11	596
	TR33296|c0_g1_i5	Neem_16119_f_2	>Neem_16119_f_2 Ain Azadirachta indica bHLH family protein	0	6e-10	334
	TR33466|c0_g1_i4	Jcr4S00223.20	>Jcr4S00223.20 Jcu Jatropha curcas bHLH family protein	3.86493	2e-13	360
	TR33752|c0_g1_i3	Bra000970	>Bra000970 Bra Brassica rapa bHLH family protein	2.66903	4e-07	476
	TR35540|c1_g1_i3	Vun005416	>Vun005416 Vun Vigna unguiculata bHLH family protein	0	1e-12	314
	TR40240|c0_g1_i2	EMS61390	>EMS61390 Tur Triticum urartu bHLH family protein	3.57289	1e-28	448
	TR41615|c0_g1_i1	439190	>439190 Smo Selaginella moellendorffii basic helix-loop-helix (bHLH) DNA-binding superfamily protein	2.19219	5e-30	851
	TR45190|c0_g1_i1	Jcr4S00223.20	>Jcr4S00223.20 Jcu Jatropha curcas bHLH family protein	2.79286	6e-11	346
C3H	TR8724|c0_g1_i1	PH01000133G1180	>PH01000133G1180 Phe Phyllostachys heterocycla C3H family protein	3.96162	7e-49	243
	TR28121|c0_g1_i1	Neem_9897_f_1	>Neem_9897_f_1 Ain Azadirachta indica C3H family protein	4.49506	7e-86	432
	TR30071|c0_g1_i1	IGS.gm_5_00352	>IGS.gm_5_00352 Cnc Chlorella sp. NC64A C3H family protein	0	8e-35	560
	TR33929|c1_g3_i1	GSMUA_Achr7P06400_001	>GSMUA_Achr7P06400_001 Mac Musa acuminata C3H family protein	2.37016	6e-52	537
	TR38655|c1_g1_i1	PDK_30s873781g005	>PDK_30s873781g005 Pda Phoenix dactylifera C3H family protein	1.29278	2e-35	576
	TR759|c1_g1_i1	evm.model.supercontig_6.213	>evm.model.supercontig_6.213 Cpa Carica papaya C3H family protein	2.32769	2e-88	567
	TR1711|c0_g1_i1	PH01000133G1180	>PH01000133G1180 Phe Phyllostachys heterocycla C3H family protein	3.24184	8e-56	267
	TR2519|c0_g1_i1	PDK_30s873781g005	>PDK_30s873781g005 Pda Phoenix dactylifera C3H family protein	3.43162	1e-111	611
	TR2813|c0_g3_i1	EuGene.0900010205	>EuGene.0900010205 Mrc Micromonas sp. RCC299 C3H family protein	1.8953	3e-18	257
	TR3758|c0_g1_i1	329122	>329122 Aly Arabidopsis lyrata C3H family protein	2.93168	1e-33	252
	TR4968|c0_g1_i1	PH01000133G1180	>PH01000133G1180 Phe Phyllostachys heterocycla C3H family protein	2.50843	1e-85	402
	TR5622|c0_g1_i1	ObartAA03S_FGP13798	>ObartAA03S_FGP13798 Oba Oryza barthii C3H family protein	2.854	1e-46	271
	TR8112|c0_g1_i1	329122	>329122 Aly Arabidopsis lyrata C3H family protein	2.22959	3e-37	285
	TR10713|c0_g1_i1	evm.model.supercontig_9.186	>evm.model.supercontig_9.186 Cpa Carica papaya C3H family protein	2.06695	1e-41	360
	TR12167|c0_g1_i1	BGIOSGA023011-PA	>BGIOSGA023011-PA Osi Oryza sativa Indica Group C3H family protein	3.33485	2e-41	355
	TR12243|c0_g1_i1	ObartAA03S_FGP15120	>ObartAA03S_FGP15120 Oba Oryza barthii C3H family protein	1.62293	2e-83	728
	TR12317|c0_g1_i1	Potri.004G161700.2	>Potri.004G161700.2 Pth Populus trichocarpa C3H family protein	2.59694	7e-36	388
	TR12732|c0_g1_i1	BGIOSGA023566-PA	>BGIOSGA023566-PA Osi Oryza sativa Indica Group C3H family protein	3.38543	5e-07	298
	TR14178|c0_g1_i1	Neem_9897_f_1	>Neem_9897_f_1 Ain Azadirachta indica C3H family protein	2.73552	6e-97	514
	TR15105|c0_g1_i1	ObartAA03S_FGP13798	>ObartAA03S_FGP13798 Oba Oryza barthii C3H family protein	1.4489	3e-79	420
	TR17811|c0_g1_i2	Pbr009535.1	>Pbr009535.1 Pbr Pyrus bretschneideri C3H family protein	2.42761	8e-30	283
	TR18329|c0_g1_i1	estExt_Genewise_ext.C_Chr_20463	>estExt_Genewise_ext.C_Chr_20463 Olu Ostreococcus lucimarinus CCE9901 C3H family protein	2.17632	7e-71	665
	TR19005|c0_g1_i1	Lsa010821	>Lsa010821 Lsa Lactuca sativa C3H family protein	2.33914	5e-62	259
	TR19103|c0_g1_i1	ObartAA03S_FGP15120	>ObartAA03S_FGP15120 Oba Oryza barthii C3H family protein	3.25701	2e-74	603
	TR19554|c0_g1_i1	PH01000133G1180	>PH01000133G1180 Phe Phyllostachys heterocycla C3H family protein	2.62293	4e-44	290
	TR19554|c1_g1_i1	Neem_9897_f_1	>Neem_9897_f_1 Ain Azadirachta indica C3H family protein	1.98914	4e-69	403
	TR19766|c0_g1_i1	GSMUA_Achr7P06400_001	>GSMUA_Achr7P06400_001 Mac Musa acuminata C3H family protein	1.48027	2e-46	425
	TR22651|c0_g1_i1	Potri.001G252600.1	>Potri.001G252600.1 Pth Populus trichocarpa C3H family protein	2.17951	3e-85	588
	TR24233|c0_g1_i1	480130	>480130 Aly Arabidopsis lyrata C3H family protein	1.83996	2e-83	610
	TR25253|c0_g1_i2	Potri.004G161700.2	>Potri.004G161700.2 Pth Populus trichocarpa C3H family protein	2.56803	3e-167	1267
	TR25301|c0_g1_i1	PK04103.1	>PK04103.1 Csa Cannabis sativa C3H family protein	1.5509	3e-88	398
	TR25547|c0_g2_i1	Pbr029461.1	>Pbr029461.1 Pbr Pyrus bretschneideri C3H family protein	3.2765	2e-56	332
	TR25570|c0_g1_i2	GRMZM2G017923_P01	>GRMZM2G017923_P01 Zma Zea mays C3H family protein	2.37295	3e-34	515
	TR25801|c0_g1_i1	PH01000483G0230	>PH01000483G0230 Phe Phyllostachys heterocycla C3H family protein	2.65076	3e-53	532
	TR26217|c0_g1_i2	Potri.009G046800.1	>Potri.009G046800.1 Pth Populus trichocarpa C3H family protein	2.56071	2e-51	404
	TR28315|c0_g1_i1	PDK_30s873781g005	>PDK_30s873781g005 Pda Phoenix dactylifera C3H family protein	3.49825	5e-57	345
	TR29035|c0_g1_i1	PH01000133G1180	>PH01000133G1180 Phe Phyllostachys heterocycla C3H family protein	3.91456	9e-85	383
	TR29526|c0_g1_i2	MDP0000182690	>MDP0000182690 Mdo Malus domestica Zinc finger (CCCH-type/C3HC4-type RING finger) family protein	2.65306	7e-90	485
	TR29878|c0_g2_i1	mrna24941.1-v1.0-hybrid	>mrna24941.1-v1.0-hybrid Fve Fragaria vesca zinc finger (C3HC4-type RING finger) family protein	5.73064	4e-18	325
	TR30216|c1_g1_i2	Scf00120.g9463.t1	>Scf00120.g9463.t1 Ugi Utricularia gibba C3H family protein	0	4e-10	434
	TR30382|c0_g1_i1	mrna24941.1-v1.0-hybrid	>mrna24941.1-v1.0-hybrid Fve Fragaria vesca zinc finger (C3HC4-type RING finger) family protein	6.25077	4e-19	305
	TR31456|c0_g1_i1	ObartAA03S_FGP15120	>ObartAA03S_FGP15120 Oba Oryza barthii C3H family protein	2.46467	3e-44	374
	TR32999|c1_g2_i1	BGIOSGA023566-PA	>BGIOSGA023566-PA Osi Oryza sativa Indica Group C3H family protein	2.6017	4e-11	284
	TR33179|c0_g1_i2	ObartAA03S_FGP13798	>ObartAA03S_FGP13798 Oba Oryza barthii C3H family protein	2.62994	9e-98	548
	TR35627|c0_g1_i2	evm.model.supercontig_4.223	>evm.model.supercontig_4.223 Cpa Carica papaya C3H family protein	2.07039	4e-56	280
	TR35959|c1_g1_i3	Neem_9897_f_1	>Neem_9897_f_1 Ain Azadirachta indica C3H family protein	2.7761	3e-111	553
	TR35959|c2_g2_i1	Neem_9897_f_1	>Neem_9897_f_1 Ain Azadirachta indica C3H family protein	2.32193	2e-119	644
	TR36799|c0_g1_i1	PH01000133G1180	>PH01000133G1180 Phe Phyllostachys heterocycla C3H family protein	0	1e-64	331
	TR36965|c1_g1_i2	Aquca_017_00172.6	>Aquca_017_00172.6 Aco Aquilegia coerulea C3H family protein	1.47508	7e-80	665
	TR36983|c1_g1_i1	PH01000133G1180	>PH01000133G1180 Phe Phyllostachys heterocycla C3H family protein	0.0426443	9e-84	401
	TR36983|c1_g1_i2	PH01000133G1180	>PH01000133G1180 Phe Phyllostachys heterocycla C3H family protein	3.79077	1e-132	638
	TR37433|c2_g1_i2	Jcr4S03307.50	>Jcr4S03307.50 Jcu Jatropha curcas C3H family protein	2.88557	2e-33	374
	TR37713|c1_g2_i1	chr3.CM0396.120.r2.m	>chr3.CM0396.120.r2.m Lja Lotus japonicus C3H family protein	2.30451	1e-57	341
	TR38655|c1_g2_i1	PDK_30s873781g005	>PDK_30s873781g005 Pda Phoenix dactylifera C3H family protein	0	1e-11	365
	TR39224|c0_g1_i1	Jcr4S17499.10	>Jcr4S17499.10 Jcu Jatropha curcas C3H family protein	3.90304	7e-35	254
	TR39387|c0_g2_i1	mrna24941.1-v1.0-hybrid	>mrna24941.1-v1.0-hybrid Fve Fragaria vesca zinc finger (C3HC4-type RING finger) family protein	0	2e-25	325
	TR39393|c0_g1_i6	PDK_30s873781g005	>PDK_30s873781g005 Pda Phoenix dactylifera C3H family protein	2.54102	2e-52	383
	TR39522|c0_g3_i2	Vocar20009670m	>Vocar20009670m Vca Volvox carteri C3H family protein	1.94111	8e-58	454
	TR39903|c1_g1_i1	Jcr4S01993.10	>Jcr4S01993.10 Jcu Jatropha curcas C3H family protein	2.27501	2e-65	304
	TR39903|c1_g2_i6	evm.model.supercontig_1427.1	>evm.model.supercontig_1427.1 Cpa Carica papaya C3H family protein	2.76765	5e-42	431
	TR40838|c1_g5_i2	mrna24941.1-v1.0-hybrid	>mrna24941.1-v1.0-hybrid Fve Fragaria vesca zinc finger (C3HC4-type RING finger) family protein	3.84097	7e-28	418
	TR41391|c3_g1_i7	Potri.001G252600.1	>Potri.001G252600.1 Pth Populus trichocarpa C3H family protein	2.42492	0	1436
	TR41595|c0_g1_i1	Pbr028600.1	>Pbr028600.1 Pbr Pyrus bretschneideri C3H family protein	3.47638	4e-49	284
	TR41595|c0_g2_i1	Pbr028600.1	>Pbr028600.1 Pbr Pyrus bretschneideri C3H family protein	1.58496	9e-35	224
	TR42455|c0_g1_i1	Pbr031181.1	>Pbr031181.1 Pbr Pyrus bretschneideri C3H family protein	3.19219	4e-41	302
	TR44287|c0_g1_i1	Pbr005182.1	>Pbr005182.1 Pbr Pyrus bretschneideri C3H family protein	1.53605	9e-46	458
	TR44917|c0_g1_i1	Pbr005182.1	>Pbr005182.1 Pbr Pyrus bretschneideri C3H family protein	2.06695	7e-40	422
	TR1795|c0_g1_i2	PDK_30s873781g005	>PDK_30s873781g005 Pda Phoenix dactylifera C3H family protein	3.01792	1e-06	463
	TR2991|c0_g1_i1	Jcr4S17057.20	>Jcr4S17057.20 Jcu Jatropha curcas C3H family protein	2.52607	4e-73	590
	TR7734|c0_g1_i1	ObartAA03S_FGP24490	>ObartAA03S_FGP24490 Oba Oryza barthii C3H family protein	3.67694	2e-17	282
	TR16896|c0_g2_i1	Jcr4S01431.70	>Jcr4S01431.70 Jcu Jatropha curcas C3H family protein	2.54844	2e-09	280
	TR18232|c0_g1_i1	GSMUA_Achr7P06400_001	>GSMUA_Achr7P06400_001 Mac Musa acuminata C3H family protein	1.41143	2e-43	325
	TR21840|c0_g1_i1	BGIOSGA023566-PA	>BGIOSGA023566-PA Osi Oryza sativa Indica Group C3H family protein	2.07039	1e-57	731
	TR24169|c0_g1_i2	PDK_30s873781g005	>PDK_30s873781g005 Pda Phoenix dactylifera C3H family protein	3.09424	2e-34	601
	TR25910|c0_g3_i1	Ghi000809	>Ghi000809 Ghi Gossypium hirsutum C3H family protein	3.10434	5e-31	229
	TR26490|c0_g1_i1	Potri.004G161700.3	>Potri.004G161700.3 Pth Populus trichocarpa C3H family protein	2.60881	4e-15	501
	TR31409|c1_g1_i2	GSMUA_Achr4P15370_001	>GSMUA_Achr4P15370_001 Mac Musa acuminata C3H family protein	0	6e-21	265
	TR33179|c1_g1_i1	ObartAA03S_FGP13798	>ObartAA03S_FGP13798 Oba Oryza barthii C3H family protein	2.51602	0	1388
	TR33929|c1_g1_i2	GSMUA_Achr7P06400_001	>GSMUA_Achr7P06400_001 Mac Musa acuminata C3H family protein	2.19849	2e-67	571
	TR34633|c0_g1_i1	BGIOSGA023566-PA	>BGIOSGA023566-PA Osi Oryza sativa Indica Group C3H family protein	2.0635	3e-18	550
	TR34633|c1_g1_i1	BGIOSGA023566-PA	>BGIOSGA023566-PA Osi Oryza sativa Indica Group C3H family protein	2.17951	5e-17	485
	TR35932|c0_g1_i1	Pbr029461.1	>Pbr029461.1 Pbr Pyrus bretschneideri C3H family protein	2.47508	6e-33	445
	TR36034|c0_g1_i1	Bra032634	>Bra032634 Bra Brassica rapa C3H family protein	8.81919	2e-17	227
	TR38630|c0_g1_i1	Bna001580	>Bna001580 Bna Brassica napus C3H family protein	1.01436	2e-07	603
	TR40261|c1_g3_i2	PH01000133G1180	>PH01000133G1180 Phe Phyllostachys heterocycla C3H family protein	0	4e-51	265
	TR40838|c1_g5_i3	mrna24941.1-v1.0-hybrid	>mrna24941.1-v1.0-hybrid Fve Fragaria vesca zinc finger (C3HC4-type RING finger) family protein	5.01436	1e-11	244
	TR426|c0_g1_i1	Cre13.g606750.t1.3	>Cre13.g606750.t1.3 Cre Chlamydomonas reinhardtii C3H family protein	1.7866	2e-10	313
	TR1544|c0_g1_i1	ObartAA03S_FGP13798	>ObartAA03S_FGP13798 Oba Oryza barthii C3H family protein	2.73118	2e-24	259
	TR6156|c0_g1_i1	EuGene.0900010205	>EuGene.0900010205 Mrc Micromonas sp. RCC299 C3H family protein	1.24489	2e-09	266
	TR14802|c0_g1_i1	BGIOSGA023566-PA	>BGIOSGA023566-PA Osi Oryza sativa Indica Group C3H family protein	2.25096	2e-15	496
	TR24708|c0_g1_i1	IGS.gm_5_00352	>IGS.gm_5_00352 Cnc Chlorella sp. NC64A C3H family protein	2.62059	6e-10	426
	TR38655|c5_g1_i1	PDK_30s873781g005	>PDK_30s873781g005 Pda Phoenix dactylifera C3H family protein	2.57531	5e-45	683
	TR39947|c0_g1_i3	329122	>329122 Aly Arabidopsis lyrata C3H family protein	3.42223	4e-40	503
	TR946|c0_g1_i1	Pbr033225.1	>Pbr033225.1 Pbr Pyrus bretschneideri C3H family protein	2.02148	3e-06	275
	TR1010|c0_g2_i1	416803	>416803 Smo Selaginella moellendorffii C3H family protein	1.57531	3e-28	555
	TR2851|c1_g1_i1	ObartAA03S_FGP15120	>ObartAA03S_FGP15120 Oba Oryza barthii C3H family protein	2.82985	6e-56	637
	TR8107|c0_g1_i1	LjSGA_036982.1	>LjSGA_036982.1 Lja Lotus japonicus C3H family protein	2.49825	5e-35	292
	TR13520|c0_g1_i1	NNU_020598-RA	>NNU_020598-RA Nnu Nelumbo nucifera C3H family protein	3.36597	2e-29	235
	TR27860|c1_g1_i1	Neem_9897_f_1	>Neem_9897_f_1 Ain Azadirachta indica C3H family protein	3.0197	2e-108	772
	TR32629|c0_g2_i3	PDK_30s873781g005	>PDK_30s873781g005 Pda Phoenix dactylifera C3H family protein	0.925999	9e-58	921
	TR33179|c1_g1_i2	ObartAA03S_FGP13798	>ObartAA03S_FGP13798 Oba Oryza barthii C3H family protein	2.20477	6e-91	748
	TR33755|c0_g1_i3	mrna24941.1-v1.0-hybrid	>mrna24941.1-v1.0-hybrid Fve Fragaria vesca zinc finger (C3HC4-type RING finger) family protein	4.02768	1e-25	493
	TR33929|c0_g2_i1	GSMUA_Achr7P06400_001	>GSMUA_Achr7P06400_001 Mac Musa acuminata C3H family protein	2.37016	1e-43	471
	TR35959|c2_g2_i3	Neem_9897_f_1	>Neem_9897_f_1 Ain Azadirachta indica C3H family protein	0	3e-87	612
	TR38078|c0_g1_i3	MELO3C015436P1	>MELO3C015436P1 Cme Cucumis melo C3H family protein	1.926	3e-74	386
	TR39099|c2_g1_i1	Neem_3656_f_1	>Neem_3656_f_1 Ain Azadirachta indica C3H family protein	2.30743	1e-80	656
	TR42296|c0_g2_i1	Vun001984	>Vun001984 Vun Vigna unguiculata C3H family protein	2.01436	3e-43	703
	TR45667|c0_g1_i1	evm_27.model.AmTr_v1.0_scaffold00027.150	>evm_27.model.AmTr_v1.0_scaffold00027.150 Atr Amborella trichopoda C3H family protein	2.26604	1e-21	518
	TR414|c0_g1_i1	estExt_Genewise_ext.C_Chr_20463	>estExt_Genewise_ext.C_Chr_20463 Olu Ostreococcus lucimarinus CCE9901 C3H family protein	2.42492	2e-25	298
	TR3693|c0_g2_i1	Neem_11333_f_1	>Neem_11333_f_1 Ain Azadirachta indica C3H family protein	2.65764	3e-24	476
	TR7216|c1_g2_i1	PDK_30s873781g005	>PDK_30s873781g005 Pda Phoenix dactylifera C3H family protein	2.55582	7e-13	431
	TR7216|c1_g2_i2	PDK_30s873781g005	>PDK_30s873781g005 Pda Phoenix dactylifera C3H family protein	2.14078	2e-19	542
	TR7216|c1_g2_i3	PDK_30s873781g005	>PDK_30s873781g005 Pda Phoenix dactylifera C3H family protein	1.26303	3e-09	315
	TR29796|c0_g1_i1	BGIOSGA023566-PA	>BGIOSGA023566-PA Osi Oryza sativa Indica Group C3H family protein	2.17951	3e-40	1259
	TR33575|c1_g3_i4	EuGene.0900010205	>EuGene.0900010205 Mrc Micromonas sp. RCC299 C3H family protein	1.40599	4e-60	963
	TR34307|c0_g1_i1	BGIOSGA023566-PA	>BGIOSGA023566-PA Osi Oryza sativa Indica Group C3H family protein	1.48027	2e-21	731
	TR35918|c2_g2_i3	Ghi001935	>Ghi001935 Ghi Gossypium hirsutum C3H family protein	1.29866	2e-118	761
	TR36032|c0_g3_i1	Bra032634	>Bra032634 Bra Brassica rapa C3H family protein	3.82171	1e-26	286
	TR36965|c1_g1_i1	Aquca_017_00172.6	>Aquca_017_00172.6 Aco Aquilegia coerulea C3H family protein	2.55827	0	1841
	TR39213|c0_g1_i1	PDK_30s873781g005	>PDK_30s873781g005 Pda Phoenix dactylifera C3H family protein	1.32769	3e-93	532
	TR39611|c0_g2_i3	EuGene.0900010205	>EuGene.0900010205 Mrc Micromonas sp. RCC299 C3H family protein	0.0703893	1e-107	1845
	TR40916|c0_g2_i2	Scf00120.g9463.t1	>Scf00120.g9463.t1 Ugi Utricularia gibba C3H family protein	2.24184	3e-12	369
	TR3346|c0_g1_i1	BGIOSGA023566-PA	>BGIOSGA023566-PA Osi Oryza sativa Indica Group C3H family protein	2.03914	1e-08	396
	TR5392|c0_g2_i1	Neem_4792_f_1	>Neem_4792_f_1 Ain Azadirachta indica C3H family protein	1.42223	5e-63	334
	TR6812|c0_g1_i1	Aan021252	>Aan021252 Aan Artemisia annua C3H family protein	2.65992	2e-19	409
	TR8080|c0_g1_i1	XP_004512106	>XP_004512106 Car Cicer arietinum C3H family protein	2.05658	6e-06	420
	TR25253|c0_g1_i1	Potri.004G161700.3	>Potri.004G161700.3 Pth Populus trichocarpa C3H family protein	0	6e-79	856
	TR26964|c0_g1_i2	Can015737	>Can015737 Can Capsicum annuum C3H family protein	1.14405	2e-15	375
	TR31742|c0_g1_i1	BGIOSGA023566-PA	>BGIOSGA023566-PA Osi Oryza sativa Indica Group C3H family protein	2.49825	2e-08	336
	TR35451|c0_g1_i4	PH01000133G1180	>PH01000133G1180 Phe Phyllostachys heterocycla C3H family protein	1.76553	3e-113	750
	TR42475|c4_g2_i12	EMS52457	>EMS52457 Tur Triticum urartu C3H family protein	0	3e-14	536
	TR43408|c2_g2_i1	fgenesh3_pg.C_scaffold_5000145	>fgenesh3_pg.C_scaffold_5000145 Cnc Chlorella sp. NC64A C3H family protein	0	5e-13	357
	TR10239|c0_g1_i1	fgenesh2_pg.C_Chr_05000117	>fgenesh2_pg.C_Chr_05000117 Mrc Micromonas sp. RCC299 C3H family protein	2.02503	2e-13	622
	TR14303|c0_g1_i1	Neem_9897_f_1	>Neem_9897_f_1 Ain Azadirachta indica C3H family protein	2.68482	5e-19	300
	TR22601|c0_g1_i1	Neem_11333_f_1	>Neem_11333_f_1 Ain Azadirachta indica C3H family protein	1.852	4e-18	398
	TR24544|c1_g1_i1	C.cajan_08004	>C.cajan_08004 Cca Cajanus cajan C3H family protein	2.41143	1e-67	469
	TR32629|c0_g2_i1	PDK_30s873781g005	>PDK_30s873781g005 Pda Phoenix dactylifera C3H family protein	0	4e-07	238
	TR34840|c0_g1_i1	BGIOSGA023566-PA	>BGIOSGA023566-PA Osi Oryza sativa Indica Group C3H family protein	1.95233	1e-29	873
	TR43477|c1_g2_i2	mrna24941.1-v1.0-hybrid	>mrna24941.1-v1.0-hybrid Fve Fragaria vesca zinc finger (C3HC4-type RING finger) family protein	4.59813	2e-53	669
	TR8039|c0_g1_i1	BGIOSGA023566-PA	>BGIOSGA023566-PA Osi Oryza sativa Indica Group C3H family protein	2.88557	2e-11	255
	TR25001|c0_g1_i1	OpuncBB_FGP24816	>OpuncBB_FGP24816 Opu Oryza punctata C3H family protein	2.27798	9e-14	364
	TR39947|c0_g2_i1	329122	>329122 Aly Arabidopsis lyrata C3H family protein	4.31325	8e-24	271
	TR39947|c0_g1_i5	329122	>329122 Aly Arabidopsis lyrata C3H family protein	4.27798	4e-29	342
	TR40133|c0_g1_i4	PDK_30s873781g005	>PDK_30s873781g005 Pda Phoenix dactylifera C3H family protein	3.25096	6e-48	437
	TR42296|c0_g1_i5	ObartAA03S_FGP15282	>ObartAA03S_FGP15282 Oba Oryza barthii C3H family protein	2.04614	2e-48	376
	TR43390|c1_g3_i1	ObartAA03S_FGP15120	>ObartAA03S_FGP15120 Oba Oryza barthii C3H family protein	3.10601	1e-52	538
	TR2517|c1_g2_i1	BGIOSGA023566-PA	>BGIOSGA023566-PA Osi Oryza sativa Indica Group C3H family protein	2.19535	3e-49	1550
	TR19795|c1_g1_i1	Neem_33200_f_1	>Neem_33200_f_1 Ain Azadirachta indica C3H family protein	2.25701	2e-29	459
	TR24331|c0_g1_i1	PGSC0003DMP400038397	>PGSC0003DMP400038397 Stu Solanum tuberosum C3H family protein	2.88947	2e-45	520
[truncated: 13,667 more rows]

## Sheet: table
TF Family	No. of contigs	No. of putative TF genes
bHLH	796	202
MYB	631	180
WRKY	564	158
C2H2	434	156
C3H	475	125
NAC	490	120
MYB-related	639	118
GRAS	291	108
FAR1	585	101
bZIP	414	98
ERF	429	73
AP2	177	60
GATA	218	59
G2-like	315	58
B3	415	55
Trihelix	95	40
TCP	84	36
Dof	57	30
ARF	112	29
HD-ZIP	91	29
BES1	68	25
HB-other	78	25
HSF	186	24
LBD	99	21
TALE	66	20
SBP	72	19
Nin-like	42	19
M-type	46	15
MIKC	133	14
CO-like	44	13
CAMTA	19	13
NF-YB	63	13
E2F/DP	86	13
RWP-RK	20	12
ARR-B	16	11
S1FA-LIKE	150	11
DBB	11	9
ZF-HD	25	9
EIL	23	9
NF-YC	34	9
CPP	33	9
MAD1	19	9
GeBP	136	8
LOB	10	8
LSD	11	7
Whirly	11	7
GRF	25	7
NF-YA	36	5
YABBY	8	5
PHD	31	5
BBR-BPC	15	4
NF-X1	5	4
HB-PHD	10	4
HRT-LIKE	20	4
WOX	12	3
SRS	66	3
VOZ	34	2
STAT	18	2
SET	16	2
CCAAT	25	2
RAV	6	1
HMG	6	1
SNF2	19	1
JOMONJI	2	1
ARID	3	1
FHA	4	1
ALFIN-LIKE	8	1
ABI3/VP1	1	1
OTHERS	6483	1193

## Sheet: Terpene_TF
query id	subject id		FPKM (Log2)	E-value		query id	FPKM (Log2)
TR3265|c1_g1_i1_GaWRKY1	AAR98818.1	transcription factor WRKY1 [Gossypium arboreum]	1.98914	2e-84		TR3265|c1_g1_i1_GaWRKY1	1.98914
TR37592|c0_g1_i1_GAWRKY1	AAR98818.1	transcription factor WRKY1 [Gossypium arboreum]	2.07039	5e-21		TR37592|c0_g1_i1_GAWRKY1	2.07039
TR3265|c2_g1_i1_GAWRKY1	AAR98818.1	transcription factor WRKY1 [Gossypium arboreum]	2.51602	8e-115		TR3265|c2_g1_i1_GAWRKY1	2.51602
TR37592|c0_g1_i3_GAWRKY1	AAR98818.1	transcription factor WRKY1 [Gossypium arboreum]	0	1e-59		TR37592|c0_g1_i3_GAWRKY1	0
TR37592|c1_g1_i1_GAWRKY1	AAR98818.1	transcription factor WRKY1 [Gossypium arboreum]	3.57046	3e-96		TR37592|c1_g1_i1_GAWRKY1	3.57046
TR37592|c0_g1_i2_GAWRKY1	AAR98818.1	transcription factor WRKY1 [Gossypium arboreum]	0	2e-42		TR37592|c0_g1_i2_GAWRKY1	0
TR3265|c1_g1_i2_GAWRKY1	AAR98818.1	transcription factor WRKY1 [Gossypium arboreum]	1.51602	1e-80		TR3265|c1_g1_i2_GAWRKY1	1.51602
TR28814|c1_g2_i1_GAWRKY1	AAR98818.1	transcription factor WRKY1 [Gossypium arboreum]	1.7137	9e-65		TR28814|c1_g2_i1_GAWRKY1	1.7137
TR28814|c0_g1_i1_GaWRKY1	AAR98818.1	transcription factor WRKY1 [Gossypium arboreum]	1.04264	7e-64		TR28814|c0_g1_i1_GaWRKY1	1.04264
TR34733|c1_g1_i2_MsYABBY5	AMA07776.1	YABBY family protein 5 [Mentha spicata]	2.86987	1e-50		TR34733|c1_g1_i2_MsYABBY5	2.86987
TR34733|c2_g2_i2_YABBY5	AMA07776.1	YABBY family protein 5 [Mentha spicata]	3.09592	2e-94		TR34733|c2_g2_i2_YABBY5	3.09592
TR34733|c1_g1_i6_YABBY5	AMA07776.1	YABBY family protein 5 [Mentha spicata]	2.7845	5e-55		TR34733|c1_g1_i6_YABBY5	2.7845
TR34733|c1_g1_i1_YABBY5	AMA07776.1	YABBY family protein 5 [Mentha spicata]	0	7e-97		TR34733|c1_g1_i1_YABBY5	0
TR34733|c1_g1_i5_YABBY5	AMA07776.1	YABBY family protein 5 [Mentha spicata]	1.38405	6e-58		TR34733|c1_g1_i5_YABBY5	1.38405
TR34733|c2_g1_i1_YABBY5	AMA07776.1	YABBY family protein 5 [Mentha spicata]	3.13586	2e-100		TR34733|c2_g1_i1_YABBY5	3.13586
TR34296|c0_g1_i2_YABBY5	AMA07776.1	YABBY family protein 5 [Mentha spicata]	1.62293	8e-31		TR34296|c0_g1_i2_YABBY5	1.62293
TR32295|c0_g1_i1_AaWRKY1	AGR40496.1	WRKY1 transcription factor [Artemisia annua]	0.948601	7e-75		TR32295|c0_g1_i1_AaWRKY1	0.948601
TR18011|c0_g1_i1_AaWRKY1	AGR40496.1	WRKY1 transcription factor [Artemisia annua]	1.65992	6e-19		TR18011|c0_g1_i1_AaWRKY1	1.65992
TR41931|c1_g4_i5_AaWRKY1	AGR40496.1	WRKY1 transcription factor [Artemisia annua]	3.25096	2e-57		TR41931|c1_g4_i5_AaWRKY1	3.25096
TR38671|c0_g4_i3_AaWRKY1	AGR40496.1	WRKY1 transcription factor [Artemisia annua]	4.95606	4e-61		TR38671|c0_g4_i3_AaWRKY1	4.95606
TR35431|c3_g1_i4_AaWRKY1	AGR40496.1	WRKY1 transcription factor [Artemisia annua]	2.03562	9e-123		TR35431|c3_g1_i4_AaWRKY1	2.03562
TR35431|c3_g1_i1_AaWRKY1	AGR40496.1	WRKY1 transcription factor [Artemisia annua]	0	1e-44		TR35431|c3_g1_i1_AaWRKY1	0
TR41931|c1_g1_i1_AaWRKY1	AGR40496.1	WRKY1 transcription factor [Artemisia annua]	5.59036	5e-35		TR41931|c1_g1_i1_AaWRKY1	5.59036
TR38671|c1_g1_i2_AaWRKY1	AGR40496.1	WRKY1 transcription factor [Artemisia annua]	4.51286	4e-38		TR38671|c1_g1_i2_AaWRKY1	4.51286
TR35431|c3_g2_i3_AaWRKY1	AGR40496.1	WRKY1 transcription factor [Artemisia annua]	1.38957	7e-139		TR35431|c3_g2_i3_AaWRKY1	1.38957
TR32295|c0_g2_i1_AaWRKY1	ACJ12926.1	WRKY transcription factor 1 [Artemisia annua]	0	6e-48		TR32295|c0_g2_i1_AaWRKY1	0
TR41931|c1_g4_i3_AaWRKY1	ACJ12926.1	WRKY transcription factor 1 [Artemisia annua]	3.5472	6e-29		TR41931|c1_g4_i3_AaWRKY1	3.5472
TR20230|c0_g1_i1_HbWRKY1	ADF45433.1	WRKY1 [Hevea brasiliensis]	2.63923	3e-08		TR20230|c0_g1_i1_HbWRKY1	2.63923
TR20230|c1_g1_i1_HbWRKY1	ADF45433.1	WRKY1 [Hevea brasiliensis]	2.72028	2e-51		TR20230|c1_g1_i1_HbWRKY1	2.72028
TR23052|c0_g1_i1_HbWRKY1	ADF45433.1	WRKY1 [Hevea brasiliensis]	3.36877	7e-38		TR23052|c0_g1_i1_HbWRKY1	3.36877
TR45073|c0_g1_i1_HbWRKY1	ADF45433.1	WRKY1 [Hevea brasiliensis]	2.26604	1e-32		TR45073|c0_g1_i1_HbWRKY1	2.26604
TR20230|c2_g1_i1_HbWRKY1	ADF45433.1	WRKY1 [Hevea brasiliensis]	2.99639	3e-51		TR20230|c2_g1_i1_HbWRKY1	2.99639
TR26379|c1_g1_i1_HbWRKY1	ADF45433.1	WRKY1 [Hevea brasiliensis]	1.82375	1e-69		TR26379|c1_g1_i1_HbWRKY1	1.82375
TR13316|c0_g1_i1_HbWRKY1	ADF45433.1	WRKY1 [Hevea brasiliensis]	3.21257	1e-46		TR13316|c0_g1_i1_HbWRKY1	3.21257
TR26379|c1_g2_i1_HbWRKY1	ADF45433.1	WRKY1 [Hevea brasiliensis]	1.73552	5e-60		TR26379|c1_g2_i1_HbWRKY1	1.73552
TR31078|c1_g1_i3_HbWRKY1	ADF45433.1	WRKY1 [Hevea brasiliensis]	2.32481	5e-44		TR31078|c1_g1_i3_HbWRKY1	2.32481
TR32336|c0_g1_i4_HbWRKY1	ADF45433.1	WRKY1 [Hevea brasiliensis]	2.22342	2e-42		TR32336|c0_g1_i4_HbWRKY1	2.22342
TR32930|c0_g2_i1_HbWRKY1	AEE81757.1	WRKY protein [Hevea brasiliensis]	2.33056	9e-106		TR32930|c0_g2_i1_HbWRKY1	2.33056
TR40991|c1_g3_i2_HbWRKY1	AEE81757.1	WRKY protein [Hevea brasiliensis]	3.09085	7e-82		TR40991|c1_g3_i2_HbWRKY1	3.09085
TR24910|c0_g1_i1_HbWRKY1	AEE81757.1	WRKY protein [Hevea brasiliensis]	2.51096	1e-48		TR24910|c0_g1_i1_HbWRKY1	2.51096
TR32930|c0_g3_i1_HbWRKY1	AEE81757.1	WRKY protein [Hevea brasiliensis]	2.46205	4e-88		TR32930|c0_g3_i1_HbWRKY1	2.46205
TR3462|c2_g2_i2_HbWRKY1	AEE81757.1	WRKY protein [Hevea brasiliensis]	1.83592	1e-66		TR3462|c2_g2_i2_HbWRKY1	1.83592
TR24330|c0_g1_i1_HbWRKY1	AEE81757.1	WRKY protein [Hevea brasiliensis]	3.15056	2e-22		TR24330|c0_g1_i1_HbWRKY1	3.15056
TR11366|c0_g1_i1_HbWRKY1	AEE81757.1	WRKY protein [Hevea brasiliensis]	2.75916	1e-57		TR11366|c0_g1_i1_HbWRKY1	2.75916
TR23788|c0_g1_i1_HbWRKY1	AEE81757.1	WRKY protein [Hevea brasiliensis]	2.0635	5e-37		TR23788|c0_g1_i1_HbWRKY1	2.0635
TR7506|c0_g3_i1_HbWRKY1	AEE81757.1	WRKY protein [Hevea brasiliensis]	3.06005	3e-73		TR7506|c0_g3_i1_HbWRKY1	3.06005
TR40991|c0_g1_i1_HbWRKY1	AEE81757.1	WRKY protein [Hevea brasiliensis]	3	5e-46		TR40991|c0_g1_i1_HbWRKY1	3
TR9121|c0_g1_i1_HbWRKY1	AEE81757.1	WRKY protein [Hevea brasiliensis]	2.88557	6e-35		TR9121|c0_g1_i1_HbWRKY1	2.88557
TR24330|c1_g1_i2_HbWRKY1	AEE81757.1	WRKY protein [Hevea brasiliensis]	1.44361	2e-51		TR24330|c1_g1_i2_HbWRKY1	1.44361
TR38958|c3_g1_i1_HbWRKY1	AEE81757.1	WRKY protein [Hevea brasiliensis]	3.59096	1e-55		TR38958|c3_g1_i1_HbWRKY1	3.59096
TR30850|c1_g1_i2_HbWRKY1	AEE81757.1	WRKY protein [Hevea brasiliensis]	2.01436	2e-144		TR30850|c1_g1_i2_HbWRKY1	2.01436
TR40991|c1_g3_i1_HbWRKY1	AEE81757.1	WRKY protein [Hevea brasiliensis]	2.49825	5e-115		TR40991|c1_g3_i1_HbWRKY1	2.49825
TR33283|c0_g2_i2_HbWRKY1	AEE81757.1	WRKY protein [Hevea brasiliensis]	0	1e-73		TR33283|c0_g2_i2_HbWRKY1	0
TR37325|c1_g1_i3_HbWRKY1	AEE81757.1	WRKY protein [Hevea brasiliensis]	3.10434	4e-27		TR37325|c1_g1_i3_HbWRKY1	3.10434
TR7506|c0_g2_i2_HbWRKY1	AEE81757.1	WRKY protein [Hevea brasiliensis]	0.887525	3e-66		TR7506|c0_g2_i2_HbWRKY1	0.887525
TR14634|c0_g1_i1_HbWRKY1	AEE81757.1	WRKY protein [Hevea brasiliensis]	2.85798	4e-46		TR14634|c0_g1_i1_HbWRKY1	2.85798
TR24960|c0_g1_i1_HbWRKY1	AEE81757.1	WRKY protein [Hevea brasiliensis]	2.68706	2e-50		TR24960|c0_g1_i1_HbWRKY1	2.68706
TR13186|c0_g1_i1_HbWRKY1	AEE81757.1	WRKY protein [Hevea brasiliensis]	2.47249	2e-67		TR13186|c0_g1_i1_HbWRKY1	2.47249
TR29902|c2_g1_i2_HbWRKY1	AEE81757.1	WRKY protein [Hevea brasiliensis]	2.91839	3e-52		TR29902|c2_g1_i2_HbWRKY1	2.91839
TR32930|c0_g1_i1_HbWRKY1	AEE81757.1	WRKY protein [Hevea brasiliensis]	2.24489	2e-59		TR32930|c0_g1_i1_HbWRKY1	2.24489
TR22953|c0_g1_i1_HbWRKY1	AEE81757.1	WRKY protein [Hevea brasiliensis]	2.53107	8e-50		TR22953|c0_g1_i1_HbWRKY1	2.53107
TR29554|c0_g1_i2_HbWRKY1	AEE81757.1	WRKY protein [Hevea brasiliensis]	1.01436	1e-93		TR29554|c0_g1_i2_HbWRKY1	1.01436
TR30414|c0_g2_i1_HbWRKY1	AEE81757.1	WRKY protein [Hevea brasiliensis]	2.3978	3e-53		TR30414|c0_g2_i1_HbWRKY1	2.3978
TR1966|c1_g1_i1_HbWRKY1	AEE81757.1	WRKY protein [Hevea brasiliensis]	0	4e-41		TR1966|c1_g1_i1_HbWRKY1	0
TR30850|c2_g1_i1_HbWRKY1	AEE81757.1	WRKY protein [Hevea brasiliensis]	2.34483	0		TR30850|c2_g1_i1_HbWRKY1	2.34483
TR40991|c1_g3_i3_HbWRKY1	AEE81757.1	WRKY protein [Hevea brasiliensis]	1.66903	1e-127		TR40991|c1_g3_i3_HbWRKY1	1.66903
TR9749|c0_g1_i1_HbWRKY1	AEE81757.1	WRKY protein [Hevea brasiliensis]	2.38681	6e-70		TR9749|c0_g1_i1_HbWRKY1	2.38681
TR29554|c0_g1_i1_HbWRKY1	AEE81757.1	WRKY protein [Hevea brasiliensis]	2.45681	2e-155		TR29554|c0_g1_i1_HbWRKY1	2.45681
TR831|c0_g1_i1_HbWRKY1	AEE81757.1	WRKY protein [Hevea brasiliensis]	0.432959	2e-18		TR831|c0_g1_i1_HbWRKY1	0.432959
TR8850|c0_g1_i1_HbWRKY1	AEE81757.1	WRKY protein [Hevea brasiliensis]	2.85798	8e-72		TR8850|c0_g1_i1_HbWRKY1	2.85798
TR29902|c1_g1_i2_HbWRKY1	AEE81757.1	WRKY protein [Hevea brasiliensis]	0	1e-65		TR29902|c1_g1_i2_HbWRKY1	0
TR37325|c1_g1_i1_HbWRKY1	AEE81757.1	WRKY protein [Hevea brasiliensis]	2.23879	4e-39		TR37325|c1_g1_i1_HbWRKY1	2.23879
TR38430|c1_g1_i2_HbWRKY1	AEE81757.1	WRKY protein [Hevea brasiliensis]	3.28688	6e-50		TR38430|c1_g1_i2_HbWRKY1	3.28688
TR36733|c0_g1_i1_HbWRKY1	AEE81757.1	WRKY protein [Hevea brasiliensis]	2.97636	2e-39		TR36733|c0_g1_i1_HbWRKY1	2.97636
TR37325|c1_g1_i2_HbWRKY1	AEE81757.1	WRKY protein [Hevea brasiliensis]	4.21645	0		TR37325|c1_g1_i2_HbWRKY1	4.21645
TR32982|c1_g3_i1_EREBP1	AEK82608.1	ethylene-responsive element binding protein 1 [Hevea brasiliensis]	2.36737	8e-27		TR32982|c1_g3_i1_EREBP1	2.36737
TR10714|c0_g1_i1_EREBP1	AEK82608.1	ethylene-responsive element binding protein 1 [Hevea brasiliensis]	3.00899	9e-31		TR10714|c0_g1_i1_EREBP1	3.00899
TR32982|c1_g2_i4_EREBP1	AEK82608.1	ethylene-responsive element binding protein 1 [Hevea brasiliensis]	1.93734	8e-30		TR32982|c1_g2_i4_EREBP1	1.93734
TR37425|c2_g1_i3_EREBP1	AEK82608.1	ethylene-responsive element binding protein 1 [Hevea brasiliensis]	2.90111	2e-38		TR37425|c2_g1_i3_EREBP1	2.90111
TR32032|c1_g2_i1_AabZIP1	NP_199756.1	basic leucine-zipper 1 [Arabidopsis thaliana]	3.61117	1e-56		TR32032|c1_g2_i1_AabZIP1	3.61117
TR26355|c0_g1_i1_AabZIP1	NP_199756.1	basic leucine-zipper 1 [Arabidopsis thaliana]	2.31615	2e-40		TR26355|c0_g1_i1_AabZIP1	2.31615
TR38725|c0_g2_i1_AabZIP1	NP_199756.1	basic leucine-zipper 1 [Arabidopsis thaliana]	3.19219	6e-38		TR38725|c0_g2_i1_AabZIP1	3.19219
TR1606|c0_g1_i1_AabZIP1	NP_199756.1	basic leucine-zipper 1 [Arabidopsis thaliana]	3.09424	3e-37		TR1606|c0_g1_i1_AabZIP1	3.09424
TR38726|c1_g5_i2_AabZIP1	NP_199756.1	basic leucine-zipper 1 [Arabidopsis thaliana]	2.97453	1e-19		TR38726|c1_g5_i2_AabZIP1	2.97453
TR32032|c2_g2_i3_AabZIP1	NP_199756.1	basic leucine-zipper 1 [Arabidopsis thaliana]	3.42761	3e-46		TR32032|c2_g2_i3_AabZIP1	3.42761
TR7106|c0_g3_i2_AaERF	AEQ93554.1	AP2/ERF transcription factor [Artemisia annua]	0	3e-34		TR7106|c0_g3_i2_AaERF	0
TR28107|c0_g1_i1_AaERF	AEQ93555.1	AP2/ERF transcription factor [Artemisia annua]	1.28688	1e-36		TR28107|c0_g1_i1_AaERF	1.28688
TR29066|c0_g1_i1_AaERF	AEQ93554.1	AP2/ERF transcription factor [Artemisia annua]	1.46989	6e-56		TR29066|c0_g1_i1_AaERF	1.46989
TR2633|c0_g2_i2_AaERF	AEQ93554.1	AP2/ERF transcription factor [Artemisia annua]	1.26903	4e-55		TR2633|c0_g2_i2_AaERF	1.26903
TR25758|c1_g2_i2_AaERF	AEQ93555.1	AP2/ERF transcription factor [Artemisia annua]	0	3e-45		TR25758|c1_g2_i2_AaERF	0
TR32363|c2_g1_i3_AaERF	AEQ93554.1	AP2/ERF transcription factor [Artemisia annua]	3.58135	2e-60		TR32363|c2_g1_i3_AaERF	3.58135
TR38036|c0_g1_i10_AaERF	AEQ93555.1	AP2/ERF transcription factor [Artemisia annua]	0	2e-49		TR38036|c0_g1_i10_AaERF	0
TR25641|c0_g1_i1_AaERF	AEQ93555.1	AP2/ERF transcription factor [Artemisia annua]	3.82375	8e-25		TR25641|c0_g1_i1_AaERF	3.82375
TR32363|c1_g1_i5_AaERF	AEQ93554.1	AP2/ERF transcription factor [Artemisia annua]	4.37086	3e-60		TR32363|c1_g1_i5_AaERF	4.37086
TR2633|c0_g2_i1_AaERF	AEQ93554.1	AP2/ERF transcription factor [Artemisia annua]	2.80116	2e-42		TR2633|c0_g2_i1_AaERF	2.80116
TR32363|c1_g1_i3_AaERF	AEQ93554.1	AP2/ERF transcription factor [Artemisia annua]	2.56071	2e-59		TR32363|c1_g1_i3_AaERF	2.56071
TR12627|c0_g1_i1_AaERF	AEQ93555.1	AP2/ERF transcription factor [Artemisia annua]	3.58256	5e-13		TR12627|c0_g1_i1_AaERF	3.58256
TR20837|c0_g1_i2_AaERF	AEQ93554.1	AP2/ERF transcription factor [Artemisia annua]	0	7e-37		TR20837|c0_g1_i2_AaERF	0

## Sheet: Sheet
Contigs with ≥ 5 Log2 FPKM
Contig id	Subject id	Description	FPKM (Log2)
TR37851|c2_g6_i1	mrna16933.1-v1.0-hybrid	>mrna16933.1-v1.0-hybrid Fve Fragaria vesca Ribulose bisphosphate carboxylase (small chain) family protein	13.6441
TR38971|c3_g1_i1	mrna16933.1-v1.0-hybrid	>mrna16933.1-v1.0-hybrid Fve Fragaria vesca Ribulose bisphosphate carboxylase (small chain) family protein	13.5506
TR37851|c2_g11_i1	mrna16933.1-v1.0-hybrid	>mrna16933.1-v1.0-hybrid Fve Fragaria vesca Ribulose bisphosphate carboxylase (small chain) family protein	12.6525
TR38971|c6_g4_i3	mrna16933.1-v1.0-hybrid	>mrna16933.1-v1.0-hybrid Fve Fragaria vesca Ribulose bisphosphate carboxylase (small chain) family protein	12.5618
TR32388|c1_g2_i1	mrna16933.1-v1.0-hybrid	>mrna16933.1-v1.0-hybrid Fve Fragaria vesca Ribulose bisphosphate carboxylase (small chain) family protein	12.3107
TR22612|c0_g4_i1	mrna16933.1-v1.0-hybrid	>mrna16933.1-v1.0-hybrid Fve Fragaria vesca Ribulose bisphosphate carboxylase (small chain) family protein	12.0833
TR40755|c0_g2_i1	MDP0000275412	>MDP0000275412 Mdo Malus domestica glyceraldehyde-3-phosphate dehydrogenase C2	10.9576
TR22612|c0_g6_i1	mrna16933.1-v1.0-hybrid	>mrna16933.1-v1.0-hybrid Fve Fragaria vesca Ribulose bisphosphate carboxylase (small chain) family protein	10.9313
TR43325|c1_g15_i1	mrna02686.1-v1.0-hybrid	>mrna02686.1-v1.0-hybrid Fve Fragaria vesca glycine decarboxylase P-protein 1	10.4846
TR38971|c6_g6_i1	mrna16933.1-v1.0-hybrid	>mrna16933.1-v1.0-hybrid Fve Fragaria vesca Ribulose bisphosphate carboxylase (small chain) family protein	10.4517
TR37006|c0_g2_i1	NNU_000849-RA	>NNU_000849-RA Nnu Nelumbo nucifera M-type family protein	10.4357
TR40755|c0_g3_i1	MDP0000275412	>MDP0000275412 Mdo Malus domestica glyceraldehyde-3-phosphate dehydrogenase C2	10.3249
TR2092|c0_g1_i1	MDP0000263713	>MDP0000263713 Mdo Malus domestica ubiquitin 6	10.2371
TR39019|c1_g3_i1	GRMZM2G320305_P01	>GRMZM2G320305_P01 Zma Zea mays MYB_related family protein	10.2363
TR32073|c0_g1_i2	GSMUA_Achr8P25970_001	>GSMUA_Achr8P25970_001 Mac Musa acuminata MYB family protein	10.1756
TR39019|c1_g3_i2	GRMZM2G320305_P01	>GRMZM2G320305_P01 Zma Zea mays MYB_related family protein	10.0941
TR39262|c0_g6_i1	Thecc1EG029192t1	>Thecc1EG029192t1 Tca Theobroma cacao Aldolase-type TIM barrel family protein (75%P)	10.0679
TR42447|c0_g2_i5	Can002796	>Can002796 Can Capsicum annuum MYB_related family protein	10.0305
TR32708|c0_g1_i1	GSMUA_Achr8P25970_001	>GSMUA_Achr8P25970_001 Mac Musa acuminata MYB family protein	9.97815
TR40755|c0_g6_i1	MDP0000275412	>MDP0000275412 Mdo Malus domestica glyceraldehyde-3-phosphate dehydrogenase C2	9.87372
TR38025|c0_g1_i3	MDP0000121180	>MDP0000121180 Mdo Malus domestica myb-like HTH transcriptional regulator family protein	9.85273
TR7670|c0_g1_i2	MDP0000275412	>MDP0000275412 Mdo Malus domestica glyceraldehyde-3-phosphate dehydrogenase C2	9.76724
TR40609|c0_g1_i2	MDP0000275412	>MDP0000275412 Mdo Malus domestica glyceraldehyde-3-phosphate dehydrogenase C2	9.72989
TR36712|c0_g1_i5	NNU_000849-RA	>NNU_000849-RA Nnu Nelumbo nucifera M-type family protein	9.72103
TR32496|c0_g4_i1	MDP0000319772	>MDP0000319772 Mdo Malus domestica myb-like transcription factor family protein	9.67693
TR42238|c0_g3_i1	Can002796	>Can002796 Can Capsicum annuum MYB_related family protein	9.66542
TR43318|c1_g4_i2	mrna02686.1-v1.0-hybrid	>mrna02686.1-v1.0-hybrid Fve Fragaria vesca glycine decarboxylase P-protein 1	9.57321
TR7185|c3_g1_i1	Jcr4S00223.20	>Jcr4S00223.20 Jcu Jatropha curcas bHLH family protein	9.49855
TR35090|c0_g2_i1	PH01001490G0340	>PH01001490G0340 Phe Phyllostachys heterocycla MYB_related family protein	9.49851
TR35839|c3_g1_i6	MDP0000121180	>MDP0000121180 Mdo Malus domestica myb-like HTH transcriptional regulator family protein	9.47011
TR40609|c0_g2_i1	MDP0000275412	>MDP0000275412 Mdo Malus domestica glyceraldehyde-3-phosphate dehydrogenase C2	9.3642
TR40609|c0_g2_i3	MDP0000275412	>MDP0000275412 Mdo Malus domestica glyceraldehyde-3-phosphate dehydrogenase C2	9.34899
TR39451|c0_g1_i3	Thecc1EG029192t1	>Thecc1EG029192t1 Tca Theobroma cacao Aldolase-type TIM barrel family protein (75%P)	9.30535
TR34391|c3_g9_i1	MDP0000263713	>MDP0000263713 Mdo Malus domestica ubiquitin 6	9.29474
TR31970|c0_g1_i5	MDP0000121180	>MDP0000121180 Mdo Malus domestica myb-like HTH transcriptional regulator family protein	9.28718
TR22351|c1_g1_i1	MDP0000263713	>MDP0000263713 Mdo Malus domestica ubiquitin 6	9.2685
TR36712|c0_g2_i2	NNU_000849-RA	>NNU_000849-RA Nnu Nelumbo nucifera M-type family protein	9.23714
TR38774|c1_g3_i5	Scf00097.g8337.t1	>Scf00097.g8337.t1 Ugi Utricularia gibba bZIP family protein	9.22884
TR43325|c1_g12_i1	mrna02686.1-v1.0-hybrid	>mrna02686.1-v1.0-hybrid Fve Fragaria vesca glycine decarboxylase P-protein 1	9.21677
TR38715|c2_g5_i2	MDP0000263713	>MDP0000263713 Mdo Malus domestica ubiquitin 6	9.20592
TR7192|c0_g2_i1	PGSC0003DMP400044805	>PGSC0003DMP400044805 Stu Solanum tuberosum B3 family protein	9.11619
TR38774|c1_g3_i2	Scf00097.g8337.t1	>Scf00097.g8337.t1 Ugi Utricularia gibba bZIP family protein	9.0873
TR26948|c0_g1_i1	Jcr4S00223.20	>Jcr4S00223.20 Jcu Jatropha curcas bHLH family protein	9.06474
TR34391|c3_g2_i1	MDP0000263713	>MDP0000263713 Mdo Malus domestica ubiquitin 6	8.96061
TR36034|c0_g1_i1	Bra032634	>Bra032634 Bra Brassica rapa C3H family protein	8.81919
TR37006|c0_g5_i3	NNU_000849-RA	>NNU_000849-RA Nnu Nelumbo nucifera M-type family protein	8.79627
TR33034|c0_g2_i2	mrna28104.1-v1.0-hybrid	>mrna28104.1-v1.0-hybrid Fve Fragaria vesca myb-like HTH transcriptional regulator family protein	8.75218
TR35667|c0_g3_i1	MDP0000265073	>MDP0000265073 Mdo Malus domestica NAD(P)-binding Rossmann-fold superfamily protein	8.74076
TR7670|c0_g2_i2	MDP0000275412	>MDP0000275412 Mdo Malus domestica glyceraldehyde-3-phosphate dehydrogenase C2	8.73268
TR42447|c0_g2_i1	Can002796	>Can002796 Can Capsicum annuum MYB_related family protein	8.7213
TR36712|c0_g1_i2	NNU_000849-RA	>NNU_000849-RA Nnu Nelumbo nucifera M-type family protein	8.69801
TR39451|c0_g5_i2	Thecc1EG029192t1	>Thecc1EG029192t1 Tca Theobroma cacao Aldolase-type TIM barrel family protein (75%P)	8.66679
TR39451|c0_g2_i1	Thecc1EG029192t1	>Thecc1EG029192t1 Tca Theobroma cacao Aldolase-type TIM barrel family protein (75%P)	8.66217
TR38774|c0_g9_i1	Scf00097.g8337.t1	>Scf00097.g8337.t1 Ugi Utricularia gibba bZIP family protein	8.65499
TR37851|c2_g6_i2	mrna16933.1-v1.0-hybrid	>mrna16933.1-v1.0-hybrid Fve Fragaria vesca Ribulose bisphosphate carboxylase (small chain) family protein	8.64292
TR42238|c0_g3_i4	Can002796	>Can002796 Can Capsicum annuum MYB_related family protein	8.63525
TR35025|c0_g1_i1	Bra001729	>Bra001729 Bra Brassica rapa B3 family protein	8.6319
TR39262|c0_g7_i2	Thecc1EG029192t1	>Thecc1EG029192t1 Tca Theobroma cacao Aldolase-type TIM barrel family protein (75%P)	8.63009
TR39262|c0_g7_i3	Thecc1EG029192t1	>Thecc1EG029192t1 Tca Theobroma cacao Aldolase-type TIM barrel family protein (75%P)	8.62172
TR7670|c0_g2_i4	MDP0000275412	>MDP0000275412 Mdo Malus domestica glyceraldehyde-3-phosphate dehydrogenase C2	8.62066
TR29211|c0_g1_i4	MDP0000263713	>MDP0000263713 Mdo Malus domestica ubiquitin 6	8.58327
TR36338|c0_g2_i4	MDP0000275412	>MDP0000275412 Mdo Malus domestica glyceraldehyde-3-phosphate dehydrogenase C2	8.55984
TR43318|c1_g10_i4	mrna02686.1-v1.0-hybrid	>mrna02686.1-v1.0-hybrid Fve Fragaria vesca glycine decarboxylase P-protein 1	8.52849
TR43325|c1_g2_i1	mrna02686.1-v1.0-hybrid	>mrna02686.1-v1.0-hybrid Fve Fragaria vesca glycine decarboxylase P-protein 1	8.52293
TR41979|c0_g1_i1	MDP0000428265	>MDP0000428265 Mdo Malus domestica Ribosomal protein S5/Elongation factor G/III/V family protein	8.5155
TR43325|c1_g6_i1	mrna02686.1-v1.0-hybrid	>mrna02686.1-v1.0-hybrid Fve Fragaria vesca glycine decarboxylase P-protein 1	8.51148
TR38090|c1_g3_i1	mrna15187.1-v1.0-hybrid	>mrna15187.1-v1.0-hybrid Fve Fragaria vesca Sec14p-like phosphatidylinositol transfer family protein	8.48876
TR43325|c1_g5_i1	mrna02686.1-v1.0-hybrid	>mrna02686.1-v1.0-hybrid Fve Fragaria vesca glycine decarboxylase P-protein 1	8.48014
TR35090|c0_g2_i2	PH01001490G0340	>PH01001490G0340 Phe Phyllostachys heterocycla MYB_related family protein	8.4776
TR40188|c1_g3_i1	MDP0000296109	>MDP0000296109 Mdo Malus domestica delta subunit of Mt ATP synthase	8.47691
TR34306|c0_g1_i1	MDP0000275412	>MDP0000275412 Mdo Malus domestica glyceraldehyde-3-phosphate dehydrogenase C2	8.4652
TR38774|c1_g3_i6	Scf00097.g8337.t1	>Scf00097.g8337.t1 Ugi Utricularia gibba bZIP family protein	8.46283
TR31313|c0_g2_i1	C.cajan_40518	>C.cajan_40518 Cca Cajanus cajan Trihelix family protein	8.45955
TR32708|c0_g1_i5	GSMUA_Achr8P25970_001	>GSMUA_Achr8P25970_001 Mac Musa acuminata MYB family protein	8.45845
TR36022|c0_g5_i2	mrna26696.1-v1.0-hybrid	>mrna26696.1-v1.0-hybrid Fve Fragaria vesca actin depolymerizing factor 1	8.44977
TR43325|c1_g5_i3	mrna02686.1-v1.0-hybrid	>mrna02686.1-v1.0-hybrid Fve Fragaria vesca glycine decarboxylase P-protein 1	8.44365
TR42254|c0_g8_i1	Lus10023691	>Lus10023691 Lus Linum usitatissimum AP2/B3-like transcriptional factor family protein	8.42026
TR39262|c0_g6_i2	Thecc1EG029192t1	>Thecc1EG029192t1 Tca Theobroma cacao Aldolase-type TIM barrel family protein (75%P)	8.38603
TR39262|c0_g6_i3	Thecc1EG029192t1	>Thecc1EG029192t1 Tca Theobroma cacao Aldolase-type TIM barrel family protein (75%P)	8.35443
TR39610|c0_g8_i2	Can007561	>Can007561 Can Capsicum annuum MYB_related family protein	8.34997
TR43325|c1_g4_i2	mrna02686.1-v1.0-hybrid	>mrna02686.1-v1.0-hybrid Fve Fragaria vesca glycine decarboxylase P-protein 1	8.34305
TR2092|c1_g1_i1	MDP0000263713	>MDP0000263713 Mdo Malus domestica ubiquitin 6	8.33557
TR35005|c0_g1_i2	MDP0000288192	>MDP0000288192 Mdo Malus domestica homeobox-1	8.32692
TR22612|c0_g3_i1	mrna16933.1-v1.0-hybrid	>mrna16933.1-v1.0-hybrid Fve Fragaria vesca Ribulose bisphosphate carboxylase (small chain) family protein	8.26716
TR39451|c0_g5_i3	Thecc1EG029192t1	>Thecc1EG029192t1 Tca Theobroma cacao Aldolase-type TIM barrel family protein (75%P)	8.25446
TR41968|c0_g8_i2	Lus10023691	>Lus10023691 Lus Linum usitatissimum AP2/B3-like transcriptional factor family protein	8.24873
TR38715|c2_g1_i1	MDP0000263713	>MDP0000263713 Mdo Malus domestica ubiquitin 6	8.24703
TR34391|c3_g8_i1	MDP0000263713	>MDP0000263713 Mdo Malus domestica ubiquitin 6	8.24394
TR39262|c0_g4_i1	Thecc1EG029192t1	>Thecc1EG029192t1 Tca Theobroma cacao Aldolase-type TIM barrel family protein (75%P)	8.24313
TR32198|c1_g1_i1	OpuncBB_FGP3439	>OpuncBB_FGP3439 Opu Oryza punctata NF-YB family protein	8.22843
TR39451|c0_g1_i4	Thecc1EG029192t1	>Thecc1EG029192t1 Tca Theobroma cacao Aldolase-type TIM barrel family protein (75%P)	8.21825
TR37006|c0_g5_i6	NNU_000849-RA	>NNU_000849-RA Nnu Nelumbo nucifera M-type family protein	8.19741
TR34560|c1_g1_i1	Scf00097.g8337.t1	>Scf00097.g8337.t1 Ugi Utricularia gibba bZIP family protein	8.18884
TR34391|c3_g3_i1	MDP0000263713	>MDP0000263713 Mdo Malus domestica ubiquitin 6	8.18408
TR39751|c0_g1_i1	Bra001729	>Bra001729 Bra Brassica rapa B3 family protein	8.15608
TR39262|c0_g5_i1	Thecc1EG029192t1	>Thecc1EG029192t1 Tca Theobroma cacao Aldolase-type TIM barrel family protein (75%P)	8.1177
TR35839|c3_g1_i1	Lus10021035	>Lus10021035 Lus Linum usitatissimum RNA-binding (RRM/RBD/RNP motifs) family protein	8.10077
TR38348|c0_g1_i1	OpuncBB_FGP3493	>OpuncBB_FGP3493 Opu Oryza punctata MYB family protein	8.09265
TR32784|c0_g9_i1	MDP0000263713	>MDP0000263713 Mdo Malus domestica ubiquitin 6	8.09265
TR37851|c0_g1_i1	mrna16933.1-v1.0-hybrid	>mrna16933.1-v1.0-hybrid Fve Fragaria vesca Ribulose bisphosphate carboxylase (small chain) family protein	8.08619
TR32206|c0_g3_i1	MDP0000263713	>MDP0000263713 Mdo Malus domestica ubiquitin 6	8.08204
TR39271|c0_g4_i3	Can007561	>Can007561 Can Capsicum annuum MYB_related family protein	7.99345
TR34306|c1_g3_i1	MDP0000275412	>MDP0000275412 Mdo Malus domestica glyceraldehyde-3-phosphate dehydrogenase C2	7.99226
TR7185|c2_g1_i2	Jcr4S00223.20	>Jcr4S00223.20 Jcu Jatropha curcas bHLH family protein	7.99124
TR7562|c1_g1_i1	PH01001113G0580	>PH01001113G0580 Phe Phyllostachys heterocycla MIKC family protein	7.98851
TR33362|c2_g2_i1	GRMZM2G320305_P01	>GRMZM2G320305_P01 Zma Zea mays MYB_related family protein	7.98311
TR43325|c1_g1_i1	mrna02686.1-v1.0-hybrid	>mrna02686.1-v1.0-hybrid Fve Fragaria vesca glycine decarboxylase P-protein 1	7.96238
TR38715|c2_g3_i1	MDP0000263713	>MDP0000263713 Mdo Malus domestica ubiquitin 6	7.9514
TR37141|c0_g2_i2	Scf00097.g8337.t1	>Scf00097.g8337.t1 Ugi Utricularia gibba bZIP family protein	7.9387
TR28567|c2_g1_i3	MDP0000263713	>MDP0000263713 Mdo Malus domestica ubiquitin 6	7.9331
TR41721|c1_g2_i2	MDP0000275412	>MDP0000275412 Mdo Malus domestica glyceraldehyde-3-phosphate dehydrogenase C2	7.92315
TR34574|c1_g2_i1	mrna29786.1-v1.0-hybrid	>mrna29786.1-v1.0-hybrid Fve Fragaria vesca RAB GTPase homolog A1F	7.91916
TR35595|c0_g1_i1	PH01001490G0340	>PH01001490G0340 Phe Phyllostachys heterocycla MYB_related family protein	7.91223
TR39656|c0_g1_i1	Bra001729	>Bra001729 Bra Brassica rapa B3 family protein	7.90521
TR41206|c0_g1_i3	GSVIVT01008395001	>GSVIVT01008395001 Vvi Vitis vinifera myb domain protein 4r1	7.87817
TR36022|c0_g5_i1	mrna26696.1-v1.0-hybrid	>mrna26696.1-v1.0-hybrid Fve Fragaria vesca actin depolymerizing factor 1	7.8756
TR43012|c1_g3_i2	MDP0000255768	>MDP0000255768 Mdo Malus domestica FTSH protease 10	7.86876
TR41933|c1_g3_i3	MDP0000255768	>MDP0000255768 Mdo Malus domestica FTSH protease 10	7.86604
TR31916|c0_g2_i3	PDK_30s940631g002	>PDK_30s940631g002 Pda Phoenix dactylifera E2F/DP family protein	7.86258
TR37734|c2_g6_i4	PH01004450G0140	>PH01004450G0140 Phe Phyllostachys heterocycla WRKY family protein	7.853
TR37138|c0_g4_i1	PH01001490G0340	>PH01001490G0340 Phe Phyllostachys heterocycla MYB_related family protein	7.82037
TR35595|c0_g1_i2	PH01001490G0340	>PH01001490G0340 Phe Phyllostachys heterocycla MYB_related family protein	7.80993
TR40757|c0_g3_i4	MDP0000275412	>MDP0000275412 Mdo Malus domestica glyceraldehyde-3-phosphate dehydrogenase C2	7.80671
TR39262|c0_g1_i1	Thecc1EG029192t1	>Thecc1EG029192t1 Tca Theobroma cacao Aldolase-type TIM barrel family protein (75%P)	7.80407
TR29831|c0_g1_i1	mrna28104.1-v1.0-hybrid	>mrna28104.1-v1.0-hybrid Fve Fragaria vesca myb-like HTH transcriptional regulator family protein	7.79344
TR42049|c0_g4_i1	MDP0000428265	>MDP0000428265 Mdo Malus domestica Ribosomal protein S5/Elongation factor G/III/V family protein	7.7909
TR43269|c0_g12_i3	MDP0000428265	>MDP0000428265 Mdo Malus domestica Ribosomal protein S5/Elongation factor G/III/V family protein	7.72955
TR38551|c0_g6_i1	PGSC0003DMP400041646	>PGSC0003DMP400041646 Stu Solanum tuberosum MYB_related family protein	7.72622
TR36032|c0_g8_i2	Bra032634	>Bra032634 Bra Brassica rapa C3H family protein	7.71925
TR35727|c0_g1_i2	MDP0000121180	>MDP0000121180 Mdo Malus domestica myb-like HTH transcriptional regulator family protein	7.70556
TR39713|c0_g1_i4	EMS59548	>EMS59548 Tur Triticum urartu C2H2 family protein	7.69105
TR37492|c0_g1_i1	MDP0000231216	>MDP0000231216 Mdo Malus domestica KNOX/ELK homeobox transcription factor	7.67264
TR29211|c0_g1_i5	MDP0000263713	>MDP0000263713 Mdo Malus domestica ubiquitin 6	7.66548
TR38715|c2_g4_i1	MDP0000263713	>MDP0000263713 Mdo Malus domestica ubiquitin 6	7.65735
TR38572|c1_g1_i1	MDP0000247737	>MDP0000247737 Mdo Malus domestica FAR1 family protein	7.63212
TR38075|c0_g1_i2	MDP0000275412	>MDP0000275412 Mdo Malus domestica glyceraldehyde-3-phosphate dehydrogenase C2	7.63059
TR43012|c0_g1_i1	EMT26392	>EMT26392 Ata Aegilops tauschii FAR1 family protein	7.62169
TR34306|c1_g3_i2	MDP0000275412	>MDP0000275412 Mdo Malus domestica glyceraldehyde-3-phosphate dehydrogenase C2	7.60466
TR42905|c1_g3_i4	Sobic.002G136200.1.p	>Sobic.002G136200.1.p Sbi Sorghum bicolor BES1 family protein	7.59597
TR32206|c0_g5_i3	MDP0000263713	>MDP0000263713 Mdo Malus domestica ubiquitin 6	7.58496
TR35667|c0_g2_i3	OB05G31630.1	>OB05G31630.1 Obr Oryza brachyantha WRKY family protein	7.57796
TR43012|c1_g1_i2	MDP0000255768	>MDP0000255768 Mdo Malus domestica FTSH protease 10	7.5775
TR37220|c0_g6_i2	PH01001113G0580	>PH01001113G0580 Phe Phyllostachys heterocycla MIKC family protein	7.57569
TR39610|c0_g11_i1	Can007561	>Can007561 Can Capsicum annuum MYB_related family protein	7.56262
TR42098|c0_g1_i2	Aan005344	>Aan005344 Aan Artemisia annua WRKY family protein	7.55467
TR39610|c0_g6_i1	Can007561	>Can007561 Can Capsicum annuum MYB_related family protein	7.54388
TR36034|c0_g2_i2	Bra032634	>Bra032634 Bra Brassica rapa C3H family protein	7.53099
TR31563|c1_g3_i3	Gorai.003G023300.2	>Gorai.003G023300.2 Gra Gossypium raimondii centrin2	7.51924
TR40490|c0_g1_i3	OB06G28840.1	>OB06G28840.1 Obr Oryza brachyantha bHLH family protein	7.51696
TR34866|c0_g2_i1	mrna12617.1-v1.0-hybrid	>mrna12617.1-v1.0-hybrid Fve Fragaria vesca rubredoxin family protein	7.50438
TR36034|c0_g5_i2	Potri.002G100100.1	>Potri.002G100100.1 Pth Populus trichocarpa bHLH family protein	7.49601
TR41721|c1_g1_i1	MDP0000275412	>MDP0000275412 Mdo Malus domestica glyceraldehyde-3-phosphate dehydrogenase C2	7.49601
TR29844|c1_g1_i5	mrna28104.1-v1.0-hybrid	>mrna28104.1-v1.0-hybrid Fve Fragaria vesca myb-like HTH transcriptional regulator family protein	7.49506
TR42315|c0_g1_i1	ObartAA03S_FGP16125	>ObartAA03S_FGP16125 Oba Oryza barthii B3 family protein	7.48123
TR43063|c0_g3_i1	MDP0000606021	>MDP0000606021 Mdo Malus domestica aldehyde dehydrogenase 11A3	7.48035
TR41444|c2_g3_i1	GSMUA_Achr11P25600_001	>GSMUA_Achr11P25600_001 Mac Musa acuminata ERF family protein	7.4672
TR2820|c1_g1_i2	GSVIVT01008395001	>GSVIVT01008395001 Vvi Vitis vinifera myb domain protein 4r1	7.46695
TR39361|c1_g3_i1	MA_71525g0010	>MA_71525g0010 Pab Picea abies MYB family protein	7.44667
TR39451|c0_g5_i9	Thecc1EG029192t1	>Thecc1EG029192t1 Tca Theobroma cacao Aldolase-type TIM barrel family protein (75%P)	7.4363
TR39606|c0_g1_i1	Potri.012G137500.1	>Potri.012G137500.1 Pth Populus trichocarpa FAR1 family protein	7.43212
TR39330|c1_g1_i1	Bra026967	>Bra026967 Bra Brassica rapa bHLH family protein	7.42853
TR41721|c1_g2_i4	MDP0000275412	>MDP0000275412 Mdo Malus domestica glyceraldehyde-3-phosphate dehydrogenase C2	7.42198
TR38715|c2_g8_i1	MDP0000263713	>MDP0000263713 Mdo Malus domestica ubiquitin 6	7.42114
TR33588|c0_g1_i2	Gorai.003G023300.1	>Gorai.003G023300.1 Gra Gossypium raimondii centrin2	7.41735
TR33711|c1_g1_i1	PGSC0003DMP400044805	>PGSC0003DMP400044805 Stu Solanum tuberosum B3 family protein	7.40642
TR33588|c1_g5_i1	MDP0000271624	>MDP0000271624 Mdo Malus domestica TARGET OF MONOPTEROS 6	7.40079
TR37612|c0_g7_i2	Jcr4S00223.20	>Jcr4S00223.20 Jcu Jatropha curcas bHLH family protein	7.39258
TR34391|c3_g1_i1	MDP0000263713	>MDP0000263713 Mdo Malus domestica ubiquitin 6	7.38733
TR33588|c1_g2_i1	Gorai.003G023300.1	>Gorai.003G023300.1 Gra Gossypium raimondii centrin2	7.38621
TR38731|c0_g1_i2	GSMUA_Achr6P31580_001	>GSMUA_Achr6P31580_001 Mac Musa acuminata NAC family protein	7.37955
TR40423|c0_g1_i5	PH01000046G0930	>PH01000046G0930 Phe Phyllostachys heterocycla WRKY family protein	7.37391
TR37141|c0_g2_i4	Scf00097.g8337.t1	>Scf00097.g8337.t1 Ugi Utricularia gibba bZIP family protein	7.36045
TR36390|c0_g1_i1	PGSC0003DMP400020762	>PGSC0003DMP400020762 Stu Solanum tuberosum bZIP family protein	7.33002
TR40394|c0_g2_i2	Bra033767	>Bra033767 Bra Brassica rapa E2F/DP family protein	7.32535
TR3917|c0_g1_i1	MDP0000275412	>MDP0000275412 Mdo Malus domestica glyceraldehyde-3-phosphate dehydrogenase C2	7.32247
TR32372|c0_g3_i1	MDP0000275412	>MDP0000275412 Mdo Malus domestica glyceraldehyde-3-phosphate dehydrogenase C2	7.31913
TR36374|c1_g3_i1	mrna29786.1-v1.0-hybrid	>mrna29786.1-v1.0-hybrid Fve Fragaria vesca RAB GTPase homolog A1F	7.31768
TR36555|c0_g1_i2	MDP0000121180	>MDP0000121180 Mdo Malus domestica myb-like HTH transcriptional regulator family protein	7.27361
TR39889|c0_g1_i3	MDP0000284588	>MDP0000284588 Mdo Malus domestica glutamate decarboxylase 4	7.26021
TR43269|c0_g12_i2	MDP0000428265	>MDP0000428265 Mdo Malus domestica Ribosomal protein S5/Elongation factor G/III/V family protein	7.24802
TR41968|c0_g1_i7	EMT22546	>EMT22546 Ata Aegilops tauschii ERF family protein	7.23974
TR43280|c1_g6_i4	MDP0000428265	>MDP0000428265 Mdo Malus domestica Ribosomal protein S5/Elongation factor G/III/V family protein	7.22997
TR40757|c0_g2_i5	MDP0000275412	>MDP0000275412 Mdo Malus domestica glyceraldehyde-3-phosphate dehydrogenase C2	7.22603
TR33849|c0_g1_i2	MDP0000275412	>MDP0000275412 Mdo Malus domestica glyceraldehyde-3-phosphate dehydrogenase C2	7.21839
TR29880|c0_g2_i2	MDP0000275412	>MDP0000275412 Mdo Malus domestica glyceraldehyde-3-phosphate dehydrogenase C2	7.21568
TR38090|c1_g7_i2	mrna15187.1-v1.0-hybrid	>mrna15187.1-v1.0-hybrid Fve Fragaria vesca Sec14p-like phosphatidylinositol transfer family protein	7.21325
TR40611|c1_g2_i3	Bra026967	>Bra026967 Bra Brassica rapa bHLH family protein	7.19948
TR37307|c0_g1_i1	MDP0000218395	>MDP0000218395 Mdo Malus domestica Ribosomal protein L6 family protein	7.1981
TR38765|c1_g3_i6	Lus10038846	>Lus10038846 Lus Linum usitatissimum Homeodomain-like superfamily protein	7.19101
TR41570|c2_g1_i2	EMT26392	>EMT26392 Ata Aegilops tauschii FAR1 family protein	7.18933
TR41484|c2_g7_i1	GSVIVT01018226001	>GSVIVT01018226001 Vvi Vitis vinifera DNAJ homologue 2	7.18041
TR43269|c0_g2_i1	MDP0000428265	>MDP0000428265 Mdo Malus domestica Ribosomal protein S5/Elongation factor G/III/V family protein	7.17473
TR23656|c0_g1_i1	MDP0000311522	>MDP0000311522 Mdo Malus domestica homeobox 7	7.15482
TR6839|c0_g4_i1	MDP0000263713	>MDP0000263713 Mdo Malus domestica ubiquitin 6	7.13309
TR3974|c0_g1_i2	MDP0000275412	>MDP0000275412 Mdo Malus domestica glyceraldehyde-3-phosphate dehydrogenase C2	7.12908
TR42593|c1_g5_i1	ObartAA03S_FGP10848	>ObartAA03S_FGP10848 Oba Oryza barthii G2-like family protein	7.12619
TR43318|c1_g5_i1	mrna02686.1-v1.0-hybrid	>mrna02686.1-v1.0-hybrid Fve Fragaria vesca glycine decarboxylase P-protein 1	7.12122
TR43150|c1_g4_i1	GSMUA_Achr11P25600_001	>GSMUA_Achr11P25600_001 Mac Musa acuminata ERF family protein	7.11291
TR32073|c0_g1_i5	GSMUA_Achr8P25970_001	>GSMUA_Achr8P25970_001 Mac Musa acuminata MYB family protein	7.108
TR37612|c0_g7_i1	Jcr4S00223.20	>Jcr4S00223.20 Jcu Jatropha curcas bHLH family protein	7.09961
TR35647|c0_g1_i2	OpuncBB_FGP3493	>OpuncBB_FGP3493 Opu Oryza punctata MYB family protein	7.09339
TR37956|c0_g2_i1	PDK_30s976561g001	>PDK_30s976561g001 Pda Phoenix dactylifera bZIP family protein	7.09318
TR39610|c0_g2_i1	Can007561	>Can007561 Can Capsicum annuum MYB_related family protein	7.07927
TR38319|c0_g3_i1	Scf00018.g2634.t1	>Scf00018.g2634.t1 Ugi Utricularia gibba WOX family protein	7.0782
TR30755|c0_g1_i4	MDP0000259403	>MDP0000259403 Mdo Malus domestica nucleoside diphosphate kinase 2	7.07628
TR40858|c0_g5_i1	MDP0000449389	>MDP0000449389 Mdo Malus domestica Peroxidase superfamily protein	7.06889
TR36022|c0_g2_i2	mrna26696.1-v1.0-hybrid	>mrna26696.1-v1.0-hybrid Fve Fragaria vesca actin depolymerizing factor 1	7.05615
TR36657|c2_g2_i1	Bra033767	>Bra033767 Bra Brassica rapa E2F/DP family protein	7.04854
TR42456|c0_g6_i1	MA_52704g0010	>MA_52704g0010 Pab Picea abies E2F/DP family protein	7.02713
TR40757|c0_g2_i2	MDP0000275412	>MDP0000275412 Mdo Malus domestica glyceraldehyde-3-phosphate dehydrogenase C2	7.01981
TR38983|c1_g4_i2	Bra026967	>Bra026967 Bra Brassica rapa bHLH family protein	7.01792
TR32708|c0_g1_i2	GSMUA_Achr8P25970_001	>GSMUA_Achr8P25970_001 Mac Musa acuminata MYB family protein	7.00675
TR37141|c0_g2_i1	Scf00097.g8337.t1	>Scf00097.g8337.t1 Ugi Utricularia gibba bZIP family protein	6.99966
TR36452|c1_g1_i1	PGSC0003DMP400020762	>PGSC0003DMP400020762 Stu Solanum tuberosum bZIP family protein	6.99831
TR3594|c0_g1_i1	Scf00089.g7885.t1	>Scf00089.g7885.t1 Ugi Utricularia gibba B3 family protein	6.99774
TR8171|c0_g1_i1	mrna28104.1-v1.0-hybrid	>mrna28104.1-v1.0-hybrid Fve Fragaria vesca myb-like HTH transcriptional regulator family protein	6.99198
TR41570|c2_g1_i1	EMT26392	>EMT26392 Ata Aegilops tauschii FAR1 family protein	6.97991
TR34428|c1_g3_i2	LOC_Os11g05340.1	>LOC_Os11g05340.1 Osj Oryza sativa Japonica Group transposon protein, putative, unclassified, expressed	6.97865
TR892|c0_g1_i1	OpuncBB_FGP24418	>OpuncBB_FGP24418 Opu Oryza punctata bZIP family protein	6.97062
TR34306|c0_g1_i2	MDP0000275412	>MDP0000275412 Mdo Malus domestica glyceraldehyde-3-phosphate dehydrogenase C2	6.96382
TR33679|c1_g2_i2	LOC_Os11g05340.1	>LOC_Os11g05340.1 Osj Oryza sativa Japonica Group transposon protein, putative, unclassified, expressed	6.95687
TR36338|c0_g1_i1	MDP0000275412	>MDP0000275412 Mdo Malus domestica glyceraldehyde-3-phosphate dehydrogenase C2	6.95664
TR35415|c0_g1_i1	Lus10007348	>Lus10007348 Lus Linum usitatissimum xyloglucan endotransglucosylase/hydrolase 16	6.95478
TR37530|c0_g2_i4	mrna26696.1-v1.0-hybrid	>mrna26696.1-v1.0-hybrid Fve Fragaria vesca actin depolymerizing factor 1	6.94533
TR32388|c1_g6_i1	mrna16933.1-v1.0-hybrid	>mrna16933.1-v1.0-hybrid Fve Fragaria vesca Ribulose bisphosphate carboxylase (small chain) family protein	6.94357
TR40238|c0_g1_i3	MDP0000284588	>MDP0000284588 Mdo Malus domestica glutamate decarboxylase 4	6.94357
TR43361|c2_g1_i3	Tp3g07810	>Tp3g07810 Tpa Thellungiella parvula MYB_related family protein	6.93852
TR36788|c0_g3_i1	Gorai.003G023300.2	>Gorai.003G023300.2 Gra Gossypium raimondii centrin2	6.93546
TR38212|c0_g5_i1	MDP0000231216	>MDP0000231216 Mdo Malus domestica KNOX/ELK homeobox transcription factor	6.92065
TR33588|c1_g4_i1	Gorai.003G023300.2	>Gorai.003G023300.2 Gra Gossypium raimondii centrin2	6.91049
TR40237|c0_g1_i2	PH01000046G0930	>PH01000046G0930 Phe Phyllostachys heterocycla WRKY family protein	6.90665
TR39029|c0_g1_i1	Bra001729	>Bra001729 Bra Brassica rapa B3 family protein	6.89033
TR41444|c2_g7_i1	GSMUA_Achr11P25600_001	>GSMUA_Achr11P25600_001 Mac Musa acuminata ERF family protein	6.8896
TR30101|c0_g1_i2	Lus10001876	>Lus10001876 Lus Linum usitatissimum Late embryogenesis abundant protein	6.88484
TR39751|c0_g1_i3	Bra001729	>Bra001729 Bra Brassica rapa B3 family protein	6.88215
TR34426|c0_g1_i2	MDP0000282531	>MDP0000282531 Mdo Malus domestica O-Glycosyl hydrolases family 17 protein	6.87504
TR35447|c0_g1_i1	Scf00048.g5331.t1	>Scf00048.g5331.t1 Ugi Utricularia gibba ZF-HD family protein	6.87197
TR43325|c1_g5_i2	mrna02686.1-v1.0-hybrid	>mrna02686.1-v1.0-hybrid Fve Fragaria vesca glycine decarboxylase P-protein 1	6.87049
TR37482|c0_g3_i1	MDP0000218395	>MDP0000218395 Mdo Malus domestica Ribosomal protein L6 family protein	6.86765
TR36784|c0_g1_i1	Lus10040166	>Lus10040166 Lus Linum usitatissimum H(+)-ATPase 7	6.86542
TR34567|c0_g4_i1	OpuncBB_FGP3493	>OpuncBB_FGP3493 Opu Oryza punctata MYB family protein	6.85499
TR36860|c3_g1_i3	OpuncBB_FGP3439	>OpuncBB_FGP3439 Opu Oryza punctata NF-YB family protein	6.85062
TR32784|c0_g5_i1	MDP0000263713	>MDP0000263713 Mdo Malus domestica ubiquitin 6	6.8382
TR36887|c0_g2_i1	PH01001490G0340	>PH01001490G0340 Phe Phyllostachys heterocycla MYB_related family protein	6.83302
TR43280|c1_g5_i1	MDP0000428265	>MDP0000428265 Mdo Malus domestica Ribosomal protein S5/Elongation factor G/III/V family protein	6.82757
TR36887|c0_g2_i4	PH01001490G0340	>PH01001490G0340 Phe Phyllostachys heterocycla MYB_related family protein	6.82337
TR27965|c0_g3_i1	PH01004450G0140	>PH01004450G0140 Phe Phyllostachys heterocycla WRKY family protein	6.82324
TR42903|c1_g4_i5	GRMZM2G446515_P03	>GRMZM2G446515_P03 Zma Zea mays BES1 family protein	6.82273
TR3296|c1_g4_i1	ObartAA03S_FGP2423	>ObartAA03S_FGP2423 Oba Oryza barthii NAC family protein	6.81237
TR37734|c2_g6_i2	PH01004450G0140	>PH01004450G0140 Phe Phyllostachys heterocycla WRKY family protein	6.81109
TR38212|c0_g2_i2	MDP0000231216	>MDP0000231216 Mdo Malus domestica KNOX/ELK homeobox transcription factor	6.79155
TR43269|c0_g7_i3	MDP0000428265	>MDP0000428265 Mdo Malus domestica Ribosomal protein S5/Elongation factor G/III/V family protein	6.79142
TR37607|c0_g1_i2	mrna15187.1-v1.0-hybrid	>mrna15187.1-v1.0-hybrid Fve Fragaria vesca Sec14p-like phosphatidylinositol transfer family protein	6.78503
TR2315|c0_g1_i1	MDP0000247912	>MDP0000247912 Mdo Malus domestica aspartate kinase 3	6.76354
TR41102|c1_g8_i1	GSVIVT01008395001	>GSVIVT01008395001 Vvi Vitis vinifera myb domain protein 4r1	6.76328
TR40423|c0_g1_i1	PH01000046G0930	>PH01000046G0930 Phe Phyllostachys heterocycla WRKY family protein	6.75862
TR35005|c0_g1_i3	MDP0000288192	>MDP0000288192 Mdo Malus domestica homeobox-1	6.75756
TR37737|c0_g5_i1	Bra033767	>Bra033767 Bra Brassica rapa E2F/DP family protein	6.75702
TR38715|c2_g6_i1	MDP0000263713	>MDP0000263713 Mdo Malus domestica ubiquitin 6	6.75355
TR40757|c0_g3_i3	MDP0000275412	>MDP0000275412 Mdo Malus domestica glyceraldehyde-3-phosphate dehydrogenase C2	6.74524
TR43269|c0_g7_i1	MDP0000428265	>MDP0000428265 Mdo Malus domestica Ribosomal protein S5/Elongation factor G/III/V family protein	6.74268
TR31563|c1_g3_i1	Gorai.003G023300.2	>Gorai.003G023300.2 Gra Gossypium raimondii centrin2	6.73078
TR38551|c0_g6_i2	PGSC0003DMP400041646	>PGSC0003DMP400041646 Stu Solanum tuberosum MYB_related family protein	6.72778
TR30156|c0_g1_i1	MDP0000475808	>MDP0000475808 Mdo Malus domestica Duplicated homeodomain-like superfamily protein	6.72124
TR37935|c0_g1_i1	EMT03129	>EMT03129 Ata Aegilops tauschii bHLH family protein	6.71959
TR31992|c2_g1_i1	PH01001113G0580	>PH01001113G0580 Phe Phyllostachys heterocycla MIKC family protein	6.70819
TR39561|c0_g4_i1	ObartAA03S_FGP2423	>ObartAA03S_FGP2423 Oba Oryza barthii NAC family protein	6.70349
TR33711|c1_g1_i2	PGSC0003DMP400044805	>PGSC0003DMP400044805 Stu Solanum tuberosum B3 family protein	6.70307
TR41741|c1_g1_i1	BGIOSGA034759-PA	>BGIOSGA034759-PA Osi Oryza sativa Indica Group bZIP family protein	6.70113
TR37315|c1_g4_i1	mrna26696.1-v1.0-hybrid	>mrna26696.1-v1.0-hybrid Fve Fragaria vesca actin depolymerizing factor 1	6.69613
TR33486|c2_g3_i1	ObartAA03S_FGP2423	>ObartAA03S_FGP2423 Oba Oryza barthii NAC family protein	6.6946
TR35018|c0_g1_i2	mrna12617.1-v1.0-hybrid	>mrna12617.1-v1.0-hybrid Fve Fragaria vesca rubredoxin family protein	6.68131
TR33551|c0_g1_i3	NNU_000849-RA	>NNU_000849-RA Nnu Nelumbo nucifera M-type family protein	6.67807
TR39372|c1_g3_i1	Vun006436	>Vun006436 Vun Vigna unguiculata MYB_related family protein	6.67553
TR43456|c0_g2_i1	421270	>421270 Smo Selaginella moellendorffii glutamate synthase 2	6.67243
TR35272|c1_g1_i1	mrna26696.1-v1.0-hybrid	>mrna26696.1-v1.0-hybrid Fve Fragaria vesca actin depolymerizing factor 1	6.66704
TR7223|c0_g1_i1	chr2.LjT04L10.120.r2.m	>chr2.LjT04L10.120.r2.m Lja Lotus japonicus NAC family protein	6.65921
TR30292|c0_g1_i1	EMS52980	>EMS52980 Tur Triticum urartu ERF family protein	6.65678
TR7497|c0_g7_i3	mrna17107.1-v1.0-hybrid	>mrna17107.1-v1.0-hybrid Fve Fragaria vesca MATE efflux family protein	6.65406
TR39029|c0_g1_i3	Bra001729	>Bra001729 Bra Brassica rapa B3 family protein	6.65134
TR42047|c0_g7_i3	MA_52704g0010	>MA_52704g0010 Pab Picea abies E2F/DP family protein	6.64875
TR35867|c0_g2_i3	MDP0000259898	>MDP0000259898 Mdo Malus domestica Ribosomal protein S7e family protein	6.61868
TR42047|c0_g7_i2	MA_52704g0010	>MA_52704g0010 Pab Picea abies E2F/DP family protein	6.60822
TR39141|c1_g1_i5	Bra001729	>Bra001729 Bra Brassica rapa B3 family protein	6.60792
TR41933|c1_g1_i1	MDP0000255768	>MDP0000255768 Mdo Malus domestica FTSH protease 10	6.59694
TR37315|c1_g5_i1	mrna26696.1-v1.0-hybrid	>mrna26696.1-v1.0-hybrid Fve Fragaria vesca actin depolymerizing factor 1	6.58451
TR37529|c0_g1_i8	Scf00063.g6386.t1	>Scf00063.g6386.t1 Ugi Utricularia gibba GeBP family protein	6.57153
TR42605|c0_g2_i3	ObartAA03S_FGP16279	>ObartAA03S_FGP16279 Oba Oryza barthii G2-like family protein	6.57122
TR38840|c0_g4_i1	ObartAA03S_FGP3468	>ObartAA03S_FGP3468 Oba Oryza barthii MYB family protein	6.56879
TR33730|c2_g1_i3	ObartAA03S_FGP2423	>ObartAA03S_FGP2423 Oba Oryza barthii NAC family protein	6.55934
TR36390|c0_g2_i1	PGSC0003DMP400020762	>PGSC0003DMP400020762 Stu Solanum tuberosum bZIP family protein	6.55781
TR39271|c0_g4_i7	Can007561	>Can007561 Can Capsicum annuum MYB_related family protein	6.55428
TR41869|c1_g1_i1	Ghi015674	>Ghi015674 Ghi Gossypium hirsutum Dof family protein	6.54102
TR43280|c1_g6_i3	MDP0000428265	>MDP0000428265 Mdo Malus domestica Ribosomal protein S5/Elongation factor G/III/V family protein	6.53045
TR36062|c0_g2_i4	Pbr018420.1	>Pbr018420.1 Pbr Pyrus bretschneideri TCP family protein	6.52982
TR41689|c0_g1_i1	mrna17794.1-v1.0-hybrid	>mrna17794.1-v1.0-hybrid Fve Fragaria vesca 3-phosphoinositide-dependent protein kinase-1, putative	6.51428
TR43269|c0_g13_i1	MDP0000428265	>MDP0000428265 Mdo Malus domestica Ribosomal protein S5/Elongation factor G/III/V family protein	6.51428
TR41484|c2_g1_i1	GSVIVT01018226001	>GSVIVT01018226001 Vvi Vitis vinifera DNAJ homologue 2	6.50732
TR30590|c0_g1_i1	Neem_16119_f_2	>Neem_16119_f_2 Ain Azadirachta indica bHLH family protein	6.50255
TR7715|c0_g2_i1	Thecc1EG000515t1	>Thecc1EG000515t1 Tca Theobroma cacao Cytochrome P450 (71%P)	6.50239
TR36452|c1_g2_i3	PGSC0003DMP400020762	>PGSC0003DMP400020762 Stu Solanum tuberosum bZIP family protein	6.50128
TR35536|c1_g4_i3	Solyc08g075090.2.1	>Solyc08g075090.2.1 Sly Solanum lycopersicum Ribosomal protein L30/L7 family protein	6.50096
TR40490|c0_g1_i2	Thecc1EG000515t1	>Thecc1EG000515t1 Tca Theobroma cacao Cytochrome P450 (71%P)	6.48639
TR42905|c1_g1_i1	MDP0000232760	>MDP0000232760 Mdo Malus domestica beta-amylase 7	6.47994
TR39497|c1_g1_i2	Can011627	>Can011627 Can Capsicum annuum B3 family protein	6.47768
TR34426|c0_g1_i4	MDP0000282531	>MDP0000282531 Mdo Malus domestica O-Glycosyl hydrolases family 17 protein	6.47249
TR32407|c1_g1_i1	MDP0000464809	>MDP0000464809 Mdo Malus domestica alpha/beta-Hydrolases superfamily protein	6.46532
TR18641|c0_g1_i1	MDP0000263713	>MDP0000263713 Mdo Malus domestica ubiquitin 6	6.45861
TR35397|c0_g3_i4	Scf00048.g5331.t1	>Scf00048.g5331.t1 Ugi Utricularia gibba ZF-HD family protein	6.45697
TR7715|c0_g1_i1	OB06G28840.1	>OB06G28840.1 Obr Oryza brachyantha bHLH family protein	6.45615
TR37141|c0_g3_i4	Scf00097.g8337.t1	>Scf00097.g8337.t1 Ugi Utricularia gibba bZIP family protein	6.44807
TR22260|c0_g1_i1	Lsa003438	>Lsa003438 Lsa Lactuca sativa BES1 family protein	6.44278
TR32335|c0_g2_i3	MDP0000319772	>MDP0000319772 Mdo Malus domestica myb-like transcription factor family protein	6.44178
TR39262|c0_g7_i4	Thecc1EG029192t1	>Thecc1EG029192t1 Tca Theobroma cacao Aldolase-type TIM barrel family protein (75%P)	6.43679
TR32784|c0_g5_i2	MDP0000263713	>MDP0000263713 Mdo Malus domestica ubiquitin 6	6.43146
TR34428|c1_g3_i3	LOC_Os11g05340.1	>LOC_Os11g05340.1 Osj Oryza sativa Japonica Group transposon protein, putative, unclassified, expressed	6.43129
TR36795|c0_g1_i4	Gorai.003G023300.2	>Gorai.003G023300.2 Gra Gossypium raimondii centrin2	6.42978
TR42909|c0_g2_i1	Tp1g05870	>Tp1g05870 Tpa Thellungiella parvula MYB_related family protein	6.42911
TR42663|c0_g2_i2	Bra037130	>Bra037130 Bra Brassica rapa Nin-like family protein	6.42257
TR38710|c0_g4_i4	Scf00018.g2634.t1	>Scf00018.g2634.t1 Ugi Utricularia gibba WOX family protein	6.42055
TR32618|c1_g1_i2	PGSC0003DMP400041646	>PGSC0003DMP400041646 Stu Solanum tuberosum MYB_related family protein	6.40752
TR43012|c1_g3_i1	MDP0000255768	>MDP0000255768 Mdo Malus domestica FTSH protease 10	6.40582
TR32599|c0_g1_i1	MDP0000290148	>MDP0000290148 Mdo Malus domestica Rubredoxin-like superfamily protein	6.40514
TR43267|c1_g2_i4	Lus10040166	>Lus10040166 Lus Linum usitatissimum H(+)-ATPase 7	6.40105
TR39610|c0_g10_i1	Can007561	>Can007561 Can Capsicum annuum MYB_related family protein	6.38991
TR35536|c1_g4_i2	Solyc08g075090.2.1	>Solyc08g075090.2.1 Sly Solanum lycopersicum Ribosomal protein L30/L7 family protein	6.38612
TR39062|c1_g3_i2	Lus10020794	>Lus10020794 Lus Linum usitatissimum Ribosomal protein S6e	6.38353
TR43318|c1_g4_i1	mrna02686.1-v1.0-hybrid	>mrna02686.1-v1.0-hybrid Fve Fragaria vesca glycine decarboxylase P-protein 1	6.37608
TR37315|c1_g3_i1	mrna26696.1-v1.0-hybrid	>mrna26696.1-v1.0-hybrid Fve Fragaria vesca actin depolymerizing factor 1	6.37573
TR42378|c0_g1_i2	EMS50882	>EMS50882 Tur Triticum urartu G2-like family protein	6.36317
TR31200|c0_g1_i2	chr2.LjT04L10.120.r2.m	>chr2.LjT04L10.120.r2.m Lja Lotus japonicus NAC family protein	6.35896
TR41102|c1_g6_i2	GSVIVT01008395001	>GSVIVT01008395001 Vvi Vitis vinifera myb domain protein 4r1	6.35315
TR34391|c3_g4_i2	MDP0000263713	>MDP0000263713 Mdo Malus domestica ubiquitin 6	6.34501
TR33360|c0_g1_i1	EMT28005	>EMT28005 Ata Aegilops tauschii MYB_related family protein	6.34163
TR42093|c0_g1_i2	Thecc1EG000515t1	>Thecc1EG000515t1 Tca Theobroma cacao Cytochrome P450 (71%P)	6.33432
TR31563|c0_g2_i1	Gorai.003G023300.2	>Gorai.003G023300.2 Gra Gossypium raimondii centrin2	6.33163
TR2320|c0_g1_i1	Lus10023829	>Lus10023829 Lus Linum usitatissimum RAB GTPase homolog A4D	6.33056
TR29844|c1_g1_i3	mrna28104.1-v1.0-hybrid	>mrna28104.1-v1.0-hybrid Fve Fragaria vesca myb-like HTH transcriptional regulator family protein	6.32841
TR39673|c0_g1_i3	ObartAA03S_FGP12547	>ObartAA03S_FGP12547 Oba Oryza barthii AP2 family protein	6.32247
TR30921|c0_g1_i2	Pbr006809.1	>Pbr006809.1 Pbr Pyrus bretschneideri M-type family protein	6.3203
TR32380|c0_g7_i1	MDP0000263713	>MDP0000263713 Mdo Malus domestica ubiquitin 6	6.31669
TR34528|c0_g1_i3	Pbr002083.1	>Pbr002083.1 Pbr Pyrus bretschneideri ERF family protein	6.31615
TR38075|c1_g2_i8	MDP0000275412	>MDP0000275412 Mdo Malus domestica glyceraldehyde-3-phosphate dehydrogenase C2	6.30615
TR21709|c1_g1_i1	900671	>900671 Aly Arabidopsis lyrata ERF family protein	6.30232
TR36887|c0_g2_i3	PH01001490G0340	>PH01001490G0340 Phe Phyllostachys heterocycla MYB_related family protein	6.29994
TR41484|c2_g5_i3	GSVIVT01018226001	>GSVIVT01018226001 Vvi Vitis vinifera DNAJ homologue 2	6.29866
TR27804|c1_g2_i2	EMT28005	>EMT28005 Ata Aegilops tauschii MYB_related family protein	6.29646
TR7739|c2_g1_i1	Lus10040166	>Lus10040166 Lus Linum usitatissimum H(+)-ATPase 7	6.2926
TR39062|c1_g2_i1	Lus10020794	>Lus10020794 Lus Linum usitatissimum Ribosomal protein S6e	6.29094
TR41338|c0_g3_i1	MA_98243g0010	>MA_98243g0010 Pab Picea abies Trihelix family protein	6.28614
TR41206|c0_g5_i2	GSVIVT01008395001	>GSVIVT01008395001 Vvi Vitis vinifera myb domain protein 4r1	6.28559
TR39497|c1_g1_i3	Can011627	>Can011627 Can Capsicum annuum B3 family protein	6.27798
TR40606|c0_g1_i1	Bra026967	>Bra026967 Bra Brassica rapa bHLH family protein	6.27761
TR38212|c0_g2_i1	MDP0000231216	>MDP0000231216 Mdo Malus domestica KNOX/ELK homeobox transcription factor	6.27594
TR24516|c0_g1_i1	Thecc1EG042823t1	>Thecc1EG042823t1 Tca Theobroma cacao Actin depolymerizing factor 4 (86%P)	6.27202
TR15454|c0_g1_i1	GSMUA_Achr11P16630_001	>GSMUA_Achr11P16630_001 Mac Musa acuminata bHLH family protein	6.27109
TR38090|c1_g6_i1	mrna15187.1-v1.0-hybrid	>mrna15187.1-v1.0-hybrid Fve Fragaria vesca Sec14p-like phosphatidylinositol transfer family protein	6.2666
TR39610|c0_g9_i1	Can007561	>Can007561 Can Capsicum annuum MYB_related family protein	6.26341
TR34328|c0_g2_i2	EMT26392	>EMT26392 Ata Aegilops tauschii FAR1 family protein	6.25512
TR7644|c0_g2_i1	ppa007106m	>ppa007106m Ppe Prunus persica related to AP2 12	6.25304
TR30382|c0_g1_i1	mrna24941.1-v1.0-hybrid	>mrna24941.1-v1.0-hybrid Fve Fragaria vesca zinc finger (C3HC4-type RING finger) family protein	6.25077
TR34881|c0_g1_i4	Pbr002083.1	>Pbr002083.1 Pbr Pyrus bretschneideri ERF family protein	6.24641
TR40238|c0_g1_i4	MDP0000284588	>MDP0000284588 Mdo Malus domestica glutamate decarboxylase 4	6.24508
TR43150|c1_g5_i1	GSMUA_Achr11P25600_001	>GSMUA_Achr11P25600_001 Mac Musa acuminata ERF family protein	6.24394
TR31086|c0_g3_i6	PDK_30s940631g002	>PDK_30s940631g002 Pda Phoenix dactylifera E2F/DP family protein	6.23477
TR36513|c1_g1_i1	Bra001729	>Bra001729 Bra Brassica rapa B3 family protein	6.23247
TR38567|c0_g1_i1	MDP0000296109	>MDP0000296109 Mdo Malus domestica delta subunit of Mt ATP synthase	6.23132
TR42843|c1_g2_i5	Bradi2g44117.1	>Bradi2g44117.1 Bdi Brachypodium distachyon bHLH family protein	6.22709
TR37220|c0_g3_i1	PH01001113G0580	>PH01001113G0580 Phe Phyllostachys heterocycla MIKC family protein	6.2267
TR38362|c1_g6_i5	Pbr026954.1	>Pbr026954.1 Pbr Pyrus bretschneideri CO-like family protein	6.2077
TR42903|c1_g2_i5	Aquca_013_00313.2	>Aquca_013_00313.2 Aco Aquilegia coerulea BES1 family protein	6.20516
TR7343|c0_g1_i2	GRMZM2G008647_P02	>GRMZM2G008647_P02 Zma Zea mays MYB_related family protein	6.20418
TR18497|c0_g1_i1	PH01000046G0930	>PH01000046G0930 Phe Phyllostachys heterocycla WRKY family protein	6.20281
TR32198|c1_g1_i4	OpuncBB_FGP3439	>OpuncBB_FGP3439 Opu Oryza punctata NF-YB family protein	6.20085
TR39062|c1_g1_i4	Lus10020794	>Lus10020794 Lus Linum usitatissimum Ribosomal protein S6e	6.19908
TR39142|c1_g2_i3	MDP0000265073	>MDP0000265073 Mdo Malus domestica NAD(P)-binding Rossmann-fold superfamily protein	6.19338
TR37315|c1_g6_i1	mrna26696.1-v1.0-hybrid	>mrna26696.1-v1.0-hybrid Fve Fragaria vesca actin depolymerizing factor 1	6.19042
TR39873|c1_g1_i6	Lus10020794	>Lus10020794 Lus Linum usitatissimum Ribosomal protein S6e	6.18666
TR38075|c1_g2_i4	MDP0000275412	>MDP0000275412 Mdo Malus domestica glyceraldehyde-3-phosphate dehydrogenase C2	6.18488
TR38567|c0_g1_i2	MDP0000296109	>MDP0000296109 Mdo Malus domestica delta subunit of Mt ATP synthase	6.18448
TR38503|c0_g1_i7	Pbr039133.1	>Pbr039133.1 Pbr Pyrus bretschneideri AP2 family protein	6.18388
TR42310|c0_g4_i1	Cla018797	>Cla018797 Cla Citrullus lanatus CONSTANS-like protein (AHRD V1 - E9NQ33_GOSHI); contains Interpro domain(s) IPR010402 CCT domain	6.17612
TR29844|c1_g1_i1	mrna28104.1-v1.0-hybrid	>mrna28104.1-v1.0-hybrid Fve Fragaria vesca myb-like HTH transcriptional regulator family protein	6.17073
TR33663|c0_g3_i1	EMT28005	>EMT28005 Ata Aegilops tauschii MYB_related family protein	6.15967
TR41968|c0_g1_i2	EMT22546	>EMT22546 Ata Aegilops tauschii ERF family protein	6.15482
TR26050|c0_g1_i1	mrna29786.1-v1.0-hybrid	>mrna29786.1-v1.0-hybrid Fve Fragaria vesca RAB GTPase homolog A1F	6.14139
TR39964|c0_g2_i1	MDP0000449389	>MDP0000449389 Mdo Malus domestica Peroxidase superfamily protein	6.13853
TR42903|c1_g1_i1	Aquca_013_00313.2	>Aquca_013_00313.2 Aco Aquilegia coerulea BES1 family protein	6.13812
TR43267|c1_g2_i3	Lus10040166	>Lus10040166 Lus Linum usitatissimum H(+)-ATPase 7	6.13607
TR32689|c0_g3_i1	Scf00089.g7885.t1	>Scf00089.g7885.t1 Ugi Utricularia gibba B3 family protein	6.13319
TR39248|c0_g1_i2	Lus10040166	>Lus10040166 Lus Linum usitatissimum H(+)-ATPase 7	6.11749
TR38275|c0_g1_i4	MDP0000259403	>MDP0000259403 Mdo Malus domestica nucleoside diphosphate kinase 2	6.11458
TR40490|c0_g1_i5	Thecc1EG000515t1	>Thecc1EG000515t1 Tca Theobroma cacao Cytochrome P450 (71%P)	6.11187
TR32374|c0_g1_i1	EMT27370	>EMT27370 Ata Aegilops tauschii GATA family protein	6.10852
TR40107|c0_g1_i1	Solyc08g075090.2.1	>Solyc08g075090.2.1 Sly Solanum lycopersicum Ribosomal protein L30/L7 family protein	6.10727
TR38085|c0_g1_i2	MDP0000315002	>MDP0000315002 Mdo Malus domestica TARGET OF MONOPTEROS 6	6.10182
TR34874|c0_g2_i1	Bra004045	>Bra004045 Bra Brassica rapa C3H family protein	6.10077
TR38715|c2_g10_i2	MDP0000263713	>MDP0000263713 Mdo Malus domestica ubiquitin 6	6.09887
TR41338|c0_g1_i2	MA_98243g0010	>MA_98243g0010 Pab Picea abies Trihelix family protein	6.09866
TR41484|c2_g2_i2	GSVIVT01018226001	>GSVIVT01018226001 Vvi Vitis vinifera DNAJ homologue 2	6.09255
TR43063|c0_g1_i5	MDP0000606021	>MDP0000606021 Mdo Malus domestica aldehyde dehydrogenase 11A3	6.0781
TR35272|c1_g4_i2	mrna26696.1-v1.0-hybrid	>mrna26696.1-v1.0-hybrid Fve Fragaria vesca actin depolymerizing factor 1	6.07639
TR42204|c0_g3_i5	Thecc1EG000515t1	>Thecc1EG000515t1 Tca Theobroma cacao Cytochrome P450 (71%P)	6.06695
TR34567|c0_g2_i1	OpuncBB_FGP3493	>OpuncBB_FGP3493 Opu Oryza punctata MYB family protein	6.06674
TR40107|c0_g1_i2	Solyc08g075090.2.1	>Solyc08g075090.2.1 Sly Solanum lycopersicum Ribosomal protein L30/L7 family protein	6.05918
TR40757|c0_g4_i1	MDP0000275412	>MDP0000275412 Mdo Malus domestica glyceraldehyde-3-phosphate dehydrogenase C2	6.05832
TR36443|c2_g10_i1	EMT28005	>EMT28005 Ata Aegilops tauschii MYB_related family protein	6.0568
TR35070|c1_g1_i5	EMS52980	>EMS52980 Tur Triticum urartu ERF family protein	6.04701
TR39062|c1_g1_i1	Lus10020794	>Lus10020794 Lus Linum usitatissimum Ribosomal protein S6e	6.04701
TR35038|c0_g5_i2	MDP0000287321	>MDP0000287321 Mdo Malus domestica GRAS family transcription factor	6.03958
TR43150|c1_g5_i4	GSMUA_Achr11P25600_001	>GSMUA_Achr11P25600_001 Mac Musa acuminata ERF family protein	6.03914
TR41623|c0_g2_i1	MDP0000247737	>MDP0000247737 Mdo Malus domestica FAR1 family protein	6.0387
TR7330|c0_g1_i3	MDP0000319910	>MDP0000319910 Mdo Malus domestica heat shock transcription factor A6B	6.0376
TR37957|c0_g2_i4	MDP0000296109	>MDP0000296109 Mdo Malus domestica delta subunit of Mt ATP synthase	6.03628
TR38549|c1_g2_i1	EMS59548	>EMS59548 Tur Triticum urartu C2H2 family protein	6.03496
TR7284|c1_g1_i2	EMT28005	>EMT28005 Ata Aegilops tauschii MYB_related family protein	6.02989
TR43415|c0_g5_i1	mrna31001.1-v1.0-hybrid	>mrna31001.1-v1.0-hybrid Fve Fragaria vesca FAD/NAD(P)-binding oxidoreductase	6.02281
TR37315|c1_g6_i5	mrna26696.1-v1.0-hybrid	>mrna26696.1-v1.0-hybrid Fve Fragaria vesca actin depolymerizing factor 1	6.02259
TR30521|c0_g1_i1	MDP0000263713	>MDP0000263713 Mdo Malus domestica ubiquitin 6	6.01614
TR31198|c0_g1_i1	MDP0000263713	>MDP0000263713 Mdo Malus domestica ubiquitin 6	6.0119
TR40482|c0_g2_i1	Bra001729	>Bra001729 Bra Brassica rapa B3 family protein	6.01033
TR39977|c0_g3_i1	Potri.012G137500.1	>Potri.012G137500.1 Pth Populus trichocarpa FAR1 family protein	6.00854
TR39873|c1_g1_i5	Lus10020794	>Lus10020794 Lus Linum usitatissimum Ribosomal protein S6e	6.00652
TR41968|c0_g8_i1	Lus10023691	>Lus10023691 Lus Linum usitatissimum AP2/B3-like transcriptional factor family protein	5.99932
TR36550|c0_g2_i2	Scf00764.g21546.t1	>Scf00764.g21546.t1 Ugi Utricularia gibba S1Fa-like family protein	5.99932
TR38075|c1_g1_i1	MDP0000275412	>MDP0000275412 Mdo Malus domestica glyceraldehyde-3-phosphate dehydrogenase C2	5.99842
TR43269|c0_g7_i2	MDP0000428265	>MDP0000428265 Mdo Malus domestica Ribosomal protein S5/Elongation factor G/III/V family protein	5.99639
TR40230|c0_g8_i1	Eucgr.H04783.1	>Eucgr.H04783.1 Egr Eucalyptus grandis signal responsive 1	5.99435
TR32275|c1_g3_i2	EMT28005	>EMT28005 Ata Aegilops tauschii MYB_related family protein	5.9905
TR7330|c0_g1_i4	MDP0000319910	>MDP0000319910 Mdo Malus domestica heat shock transcription factor A6B	5.988
TR34305|c2_g1_i6	MDP0000263713	>MDP0000263713 Mdo Malus domestica ubiquitin 6	5.9855
TR39601|c1_g1_i3	MDP0000320524	>MDP0000320524 Mdo Malus domestica TGACG motif-binding factor 6	5.98208
TR39873|c1_g1_i3	Lus10020794	>Lus10020794 Lus Linum usitatissimum Ribosomal protein S6e	5.97934
TR18608|c0_g1_i1	MDP0000259403	>MDP0000259403 Mdo Malus domestica nucleoside diphosphate kinase 2	5.97751
TR41484|c2_g3_i2	GSVIVT01018226001	>GSVIVT01018226001 Vvi Vitis vinifera DNAJ homologue 2	5.97636
TR40482|c0_g2_i2	Bra001729	>Bra001729 Bra Brassica rapa B3 family protein	5.97476
TR42884|c2_g2_i1	Lus10040166	>Lus10040166 Lus Linum usitatissimum H(+)-ATPase 7	5.97453
TR29880|c0_g2_i3	MDP0000275412	>MDP0000275412 Mdo Malus domestica glyceraldehyde-3-phosphate dehydrogenase C2	5.97361
TR35867|c0_g1_i2	MDP0000259898	>MDP0000259898 Mdo Malus domestica Ribosomal protein S7e family protein	5.97016
TR39927|c0_g3_i3	Ahy022934	>Ahy022934 Ahy Arachis hypogaea GATA family protein	5.96463
TR32900|c0_g1_i1	OpuncBB_FGP24418	>OpuncBB_FGP24418 Opu Oryza punctata bZIP family protein	5.96255
TR37488|c0_g1_i2	Bra033767	>Bra033767 Bra Brassica rapa E2F/DP family protein	5.95977
TR30307|c0_g1_i1	MDP0000606021	>MDP0000606021 Mdo Malus domestica aldehyde dehydrogenase 11A3	5.95606
TR42204|c0_g3_i4	Thecc1EG000515t1	>Thecc1EG000515t1 Tca Theobroma cacao Cytochrome P450 (71%P)	5.94696
TR42158|c0_g3_i4	889097	>889097 Aly Arabidopsis lyrata STAT family protein	5.94509
TR33711|c0_g1_i2	PGSC0003DMP400044805	>PGSC0003DMP400044805 Stu Solanum tuberosum B3 family protein	5.94369
TR43415|c0_g5_i4	mrna31001.1-v1.0-hybrid	>mrna31001.1-v1.0-hybrid Fve Fragaria vesca FAD/NAD(P)-binding oxidoreductase	5.9404
TR35272|c1_g2_i1	mrna26696.1-v1.0-hybrid	>mrna26696.1-v1.0-hybrid Fve Fragaria vesca actin depolymerizing factor 1	5.93923
TR42905|c1_g3_i8	Aquca_013_00313.1	>Aquca_013_00313.1 Aco Aquilegia coerulea BES1 family protein	5.93428
TR36062|c1_g3_i1	Pbr018420.1	>Pbr018420.1 Pbr Pyrus bretschneideri TCP family protein	5.93216
TR31500|c0_g2_i2	PGSC0003DMP400041646	>PGSC0003DMP400041646 Stu Solanum tuberosum MYB_related family protein	5.93026
TR41019|c0_g1_i2	PH01003957G0030	>PH01003957G0030 Phe Phyllostachys heterocycla E2F/DP family protein	5.92505
TR41484|c2_g2_i1	GSVIVT01018226001	>GSVIVT01018226001 Vvi Vitis vinifera DNAJ homologue 2	5.92386
TR39601|c1_g1_i1	MDP0000320524	>MDP0000320524 Mdo Malus domestica TGACG motif-binding factor 6	5.91958
TR2820|c1_g1_i1	GSVIVT01008395001	>GSVIVT01008395001 Vvi Vitis vinifera myb domain protein 4r1	5.91839
TR35867|c0_g2_i1	MDP0000259898	>MDP0000259898 Mdo Malus domestica Ribosomal protein S7e family protein	5.91791
TR33827|c0_g6_i3	mrna09127.1-v1.0-hybrid	>mrna09127.1-v1.0-hybrid Fve Fragaria vesca poly(A) binding protein 8	5.91576
TR36788|c1_g2_i1	MDP0000271624	>MDP0000271624 Mdo Malus domestica TARGET OF MONOPTEROS 6	5.91385
TR33588|c1_g1_i2	Gorai.003G023300.2	>Gorai.003G023300.2 Gra Gossypium raimondii centrin2	5.91169
TR7792|c0_g1_i7	BGIOSGA030830-PA	>BGIOSGA030830-PA Osi Oryza sativa Indica Group MYB family protein	5.90448
TR36753|c0_g1_i2	Thecc1EG034501t1	>Thecc1EG034501t1 Tca Theobroma cacao K-box region and MADS-box transcription factor family protein (78%P)	5.90352
TR43477|c1_g2_i1	mrna24941.1-v1.0-hybrid	>mrna24941.1-v1.0-hybrid Fve Fragaria vesca zinc finger (C3HC4-type RING finger) family protein	5.89093
TR38219|c1_g1_i1	MDP0000265073	>MDP0000265073 Mdo Malus domestica NAD(P)-binding Rossmann-fold superfamily protein	5.88777
TR36394|c0_g1_i1	C.cajan_15557	>C.cajan_15557 Cca Cajanus cajan ARR-B family protein	5.8824
TR35038|c0_g1_i2	MDP0000289554	>MDP0000289554 Mdo Malus domestica GRAS family transcription factor	5.88191
TR40910|c0_g1_i1	MDP0000288192	>MDP0000288192 Mdo Malus domestica homeobox-1	5.87897
TR8089|c0_g1_i1	Neem_11339_f_1	>Neem_11339_f_1 Ain Azadirachta indica MYB_related family protein	5.87873
TR35647|c0_g1_i3	OpuncBB_FGP3493	>OpuncBB_FGP3493 Opu Oryza punctata MYB family protein	5.87799
TR41206|c0_g3_i2	GSVIVT01008395001	>GSVIVT01008395001 Vvi Vitis vinifera myb domain protein 4r1	5.87627
TR36859|c1_g2_i4	MA_1107014g0010	>MA_1107014g0010 Pab Picea abies G2-like family protein	5.87529
TR39561|c0_g4_i3	ObartAA03S_FGP2423	>ObartAA03S_FGP2423 Oba Oryza barthii NAC family protein	5.87406
TR37597|c0_g1_i1	MDP0000449389	>MDP0000449389 Mdo Malus domestica Peroxidase superfamily protein	5.87357
TR35820|c0_g1_i2	Bra001729	>Bra001729 Bra Brassica rapa B3 family protein	5.87332
TR40543|c0_g1_i3	Lus10031505	>Lus10031505 Lus Linum usitatissimum lipoxygenase 1	5.87332
TR42882|c1_g7_i4	MDP0000606021	>MDP0000606021 Mdo Malus domestica aldehyde dehydrogenase 11A3	5.87234
TR38646|c0_g1_i1	MDP0000315764	>MDP0000315764 Mdo Malus domestica Protein of unknown function (DUF179)	5.87209
TR34567|c0_g5_i2	OpuncBB_FGP3493	>OpuncBB_FGP3493 Opu Oryza punctata MYB family protein	5.87061
TR38362|c1_g6_i2	Pbr026954.1	>Pbr026954.1 Pbr Pyrus bretschneideri CO-like family protein	5.87012
TR35038|c0_g1_i1	MDP0000289554	>MDP0000289554 Mdo Malus domestica GRAS family transcription factor	5.86864
TR3575|c0_g1_i1	EMT26392	>EMT26392 Ata Aegilops tauschii FAR1 family protein	5.86047
TR31947|c0_g1_i3	Bra004045	>Bra004045 Bra Brassica rapa C3H family protein	5.85798
TR36339|c0_g3_i2	Solyc08g075090.2.1	>Solyc08g075090.2.1 Sly Solanum lycopersicum Ribosomal protein L30/L7 family protein	5.85125
TR40195|c0_g1_i1	Lus10019354	>Lus10019354 Lus Linum usitatissimum cytochrome P450, family 72, subfamily A, polypeptide 10	5.85025
TR33466|c0_g2_i1	Jcr4S00223.20	>Jcr4S00223.20 Jcu Jatropha curcas bHLH family protein	5.85
TR38179|c2_g1_i2	MDP0000565292	>MDP0000565292 Mdo Malus domestica B-box type zinc finger protein with CCT domain	5.849
TR43257|c0_g1_i1	Pbr002023.1	>Pbr002023.1 Pbr Pyrus bretschneideri AP2 family protein	5.848
TR40858|c0_g3_i8	MDP0000449389	>MDP0000449389 Mdo Malus domestica Peroxidase superfamily protein	5.84499
TR39897|c1_g1_i3	mrna03614.1-v1.0-hybrid	>mrna03614.1-v1.0-hybrid Fve Fragaria vesca Glycosyl hydrolase family protein	5.8392
TR36072|c1_g2_i3	MDP0000321222	>MDP0000321222 Mdo Malus domestica transcription factor IIIA	5.83491
TR40394|c0_g3_i3	Bra033767	>Bra033767 Bra Brassica rapa E2F/DP family protein	5.83441
TR37120|c0_g1_i2	NNU_000849-RA	>NNU_000849-RA Nnu Nelumbo nucifera M-type family protein	5.83415
TR35804|c0_g1_i1	mrna28104.1-v1.0-hybrid	>mrna28104.1-v1.0-hybrid Fve Fragaria vesca myb-like HTH transcriptional regulator family protein	5.82934
TR37470|c0_g1_i3	mrna28785.1-v1.0-hybrid	>mrna28785.1-v1.0-hybrid Fve Fragaria vesca NAD(P)-linked oxidoreductase superfamily protein	5.82222
TR39307|c0_g1_i1	MDP0000121180	>MDP0000121180 Mdo Malus domestica myb-like HTH transcriptional regulator family protein	5.8212
TR36443|c2_g6_i2	EMT28005	>EMT28005 Ata Aegilops tauschii MYB_related family protein	5.82043
TR42151|c0_g5_i2	900671	>900671 Aly Arabidopsis lyrata ERF family protein	5.81532
TR43269|c0_g3_i1	MDP0000428265	>MDP0000428265 Mdo Malus domestica Ribosomal protein S5/Elongation factor G/III/V family protein	5.81481
TR39977|c0_g2_i3	Potri.012G137500.1	>Potri.012G137500.1 Pth Populus trichocarpa FAR1 family protein	5.81147
TR39062|c0_g1_i3	Lus10020794	>Lus10020794 Lus Linum usitatissimum Ribosomal protein S6e	5.80271
TR41684|c1_g2_i1	889097	>889097 Aly Arabidopsis lyrata STAT family protein	5.79181
TR31086|c0_g3_i1	PDK_30s940631g002	>PDK_30s940631g002 Pda Phoenix dactylifera E2F/DP family protein	5.79077
TR37790|c1_g2_i1	MDP0000218395	>MDP0000218395 Mdo Malus domestica Ribosomal protein L6 family protein	5.79051
TR37237|c0_g1_i1	Can011627	>Can011627 Can Capsicum annuum B3 family protein	5.78607
TR7236|c0_g1_i2	403456	>403456 Smo Selaginella moellendorffii Peroxidase family protein	5.78215
TR30599|c2_g1_i3	EMT28005	>EMT28005 Ata Aegilops tauschii MYB_related family protein	5.78057
TR41102|c0_g2_i1	GSVIVT01008395001	>GSVIVT01008395001 Vvi Vitis vinifera myb domain protein 4r1	5.77426
TR38946|c0_g1_i2	MDP0000256621	>MDP0000256621 Mdo Malus domestica auxin response factor 17	5.77189
TR41102|c1_g6_i1	GSVIVT01008395001	>GSVIVT01008395001 Vvi Vitis vinifera myb domain protein 4r1	5.76421
TR38221|c0_g3_i7	PDK_30s976561g001	>PDK_30s976561g001 Pda Phoenix dactylifera bZIP family protein	5.76129
TR40107|c0_g8_i1	Solyc08g075090.2.1	>Solyc08g075090.2.1 Sly Solanum lycopersicum Ribosomal protein L30/L7 family protein	5.76102
TR39640|c0_g2_i5	evm.model.supercontig_94.53	>evm.model.supercontig_94.53 Cpa Carica papaya C2H2 family protein	5.75809
TR38786|c0_g3_i1	GSMUA_Achr10P22520_001	>GSMUA_Achr10P22520_001 Mac Musa acuminata TALE family protein	5.75355
TR36680|c0_g1_i3	Bra033767	>Bra033767 Bra Brassica rapa E2F/DP family protein	5.7447
TR43232|c0_g3_i1	Vun008959	>Vun008959 Vun Vigna unguiculata HD-ZIP family protein	5.74416
TR41219|c1_g1_i4	GSVIVT01018226001	>GSVIVT01018226001 Vvi Vitis vinifera DNAJ homologue 2	5.74362
TR38710|c0_g1_i1	Scf00018.g2634.t1	>Scf00018.g2634.t1 Ugi Utricularia gibba WOX family protein	5.74281
TR43279|c1_g6_i1	GRMZM2G396451_P01	>GRMZM2G396451_P01 Zma Zea mays GATA family protein	5.74201
TR38816|c0_g8_i1	889097	>889097 Aly Arabidopsis lyrata STAT family protein	5.74039
TR33827|c0_g9_i1	mrna09127.1-v1.0-hybrid	>mrna09127.1-v1.0-hybrid Fve Fragaria vesca poly(A) binding protein 8	5.73823
TR32206|c0_g3_i3	MDP0000263713	>MDP0000263713 Mdo Malus domestica ubiquitin 6	5.73715
TR39656|c0_g2_i2	Bra001729	>Bra001729 Bra Brassica rapa B3 family protein	5.73118
TR29878|c0_g2_i1	mrna24941.1-v1.0-hybrid	>mrna24941.1-v1.0-hybrid Fve Fragaria vesca zinc finger (C3HC4-type RING finger) family protein	5.73064
TR39873|c0_g1_i2	Lus10020794	>Lus10020794 Lus Linum usitatissimum Ribosomal protein S6e	5.72165
TR25897|c0_g1_i1	MDP0000255768	>MDP0000255768 Mdo Malus domestica FTSH protease 10	5.71973
TR40858|c0_g6_i1	MDP0000449389	>MDP0000449389 Mdo Malus domestica Peroxidase superfamily protein	5.71809
TR42967|c0_g1_i3	mrna31023.1-v1.0-hybrid	>mrna31023.1-v1.0-hybrid Fve Fragaria vesca Major facilitator superfamily protein	5.71781
TR42553|c0_g2_i1	BGIOSGA030830-PA	>BGIOSGA030830-PA Osi Oryza sativa Indica Group MYB family protein	5.71012
TR41749|c1_g2_i3	MDP0000575835	>MDP0000575835 Mdo Malus domestica Calcium-binding endonuclease/exonuclease/phosphatase family	5.70984
TR34866|c0_g2_i2	mrna12617.1-v1.0-hybrid	>mrna12617.1-v1.0-hybrid Fve Fragaria vesca rubredoxin family protein	5.70929
TR40865|c1_g2_i1	Ciclev10013781m	>Ciclev10013781m Ccl Citrus clementina Domain of unknown function (DUF3598)	5.70819
TR37819|c1_g1_i1	EMT07919	>EMT07919 Ata Aegilops tauschii C2H2 family protein	5.70791
TR33999|c2_g3_i1	MDP0000180376	>MDP0000180376 Mdo Malus domestica RAB GTPase homolog A4D	5.70487
TR3779|c0_g1_i1	PH01001490G0340	>PH01001490G0340 Phe Phyllostachys heterocycla MYB_related family protein	5.70016
TR33068|c0_g2_i2	mrna10333.1-v1.0-hybrid	>mrna10333.1-v1.0-hybrid Fve Fragaria vesca acclimation of photosynthesis to environment	5.69961
TR37832|c1_g1_i1	MDP0000218395	>MDP0000218395 Mdo Malus domestica Ribosomal protein L6 family protein	5.69766
TR42465|c0_g2_i4	Bra037130	>Bra037130 Bra Brassica rapa Nin-like family protein	5.69544
TR7497|c0_g11_i4	mrna17107.1-v1.0-hybrid	>mrna17107.1-v1.0-hybrid Fve Fragaria vesca MATE efflux family protein	5.69516
TR40780|c0_g1_i1	OpuncBB_FGP24461	>OpuncBB_FGP24461 Opu Oryza punctata G2-like family protein	5.69237
TR37220|c0_g6_i1	PH01001113G0580	>PH01001113G0580 Phe Phyllostachys heterocycla MIKC family protein	5.69042
TR39606|c0_g2_i3	Potri.012G137500.1	>Potri.012G137500.1 Pth Populus trichocarpa FAR1 family protein	5.68762
TR34287|c0_g1_i1	Bra033767	>Bra033767 Bra Brassica rapa E2F/DP family protein	5.68594
TR36653|c2_g1_i2	C.cajan_40518	>C.cajan_40518 Cca Cajanus cajan Trihelix family protein	5.68482
TR37612|c0_g5_i1	Jcr4S00223.20	>Jcr4S00223.20 Jcu Jatropha curcas bHLH family protein	5.68313
TR37348|c0_g1_i1	Ciclev10021980m	>Ciclev10021980m Ccl Citrus clementina salt tolerance homologue	5.68004
TR42903|c1_g2_i4	Aquca_013_00313.2	>Aquca_013_00313.2 Aco Aquilegia coerulea BES1 family protein	5.6761
TR21233|c0_g1_i1	PH01000046G0930	>PH01000046G0930 Phe Phyllostachys heterocycla WRKY family protein	5.67384
TR33075|c0_g1_i1	GRMZM2G351232_P01	>GRMZM2G351232_P01 Zma Zea mays E2F/DP family protein	5.67299
TR19660|c0_g1_i1	Scf00168.g11340.t1	>Scf00168.g11340.t1 Ugi Utricularia gibba WRKY family protein	5.66078
TR20579|c0_g2_i1	Gorai.003G023300.2	>Gorai.003G023300.2 Gra Gossypium raimondii centrin2	5.65277
TR38671|c0_g1_i1	Nta005257	>Nta005257 Nta Nicotiana tabacum WRKY family protein	5.6499
TR38179|c2_g1_i3	MDP0000565292	>MDP0000565292 Mdo Malus domestica B-box type zinc finger protein with CCT domain	5.64847
TR41933|c1_g3_i1	MDP0000255768	>MDP0000255768 Mdo Malus domestica FTSH protease 10	5.63836
TR39297|c1_g2_i4	mrna13716.1-v1.0-hybrid	>mrna13716.1-v1.0-hybrid Fve Fragaria vesca basic region/leucine zipper transcription factor 16	5.63169
TR2889|c0_g1_i1	OpuncBB_FGP3439	>OpuncBB_FGP3439 Opu Oryza punctata NF-YB family protein	5.6241
TR40995|c0_g1_i1	MDP0000606021	>MDP0000606021 Mdo Malus domestica aldehyde dehydrogenase 11A3	5.6241
TR3575|c0_g1_i2	EMT26392	>EMT26392 Ata Aegilops tauschii FAR1 family protein	5.62322
TR43205|c0_g5_i1	Thecc1EG001039t2	>Thecc1EG001039t2 Tca Theobroma cacao Pyrimidine 4 (76%T)	5.62293
TR38772|c5_g1_i2	PK15019.1	>PK15019.1 Csa Cannabis sativa NF-YB family protein	5.62264
TR33014|c0_g2_i3	Jcr4S01813.40	>Jcr4S01813.40 Jcu Jatropha curcas C3H family protein	5.62205
TR28567|c2_g1_i2	MDP0000263713	>MDP0000263713 Mdo Malus domestica ubiquitin 6	5.62059
TR41236|c0_g2_i1	Han006117	>Han006117 Han Helianthus annuus NAC family protein	5.61353
TR43416|c2_g1_i1	EMT26392	>EMT26392 Ata Aegilops tauschii FAR1 family protein	5.61176
TR35098|c0_g2_i3	MDP0000319910	>MDP0000319910 Mdo Malus domestica heat shock transcription factor A6B	5.6091
TR43452|c2_g3_i4	ObartAA03S_FGP23868	>ObartAA03S_FGP23868 Oba Oryza barthii E2F/DP family protein	5.60377
TR42451|c0_g3_i3	Vun009287	>Vun009287 Vun Vigna unguiculata DBB family protein	5.60348
TR38090|c1_g7_i1	mrna15187.1-v1.0-hybrid	>mrna15187.1-v1.0-hybrid Fve Fragaria vesca Sec14p-like phosphatidylinositol transfer family protein	5.60348
TR36452|c0_g1_i4	PGSC0003DMP400020762	>PGSC0003DMP400020762 Stu Solanum tuberosum bZIP family protein	5.6008
TR39241|c0_g1_i1	MDP0000256621	>MDP0000256621 Mdo Malus domestica auxin response factor 17	5.59842
TR42445|c1_g5_i3	BGIOSGA007064-PA	>BGIOSGA007064-PA Osi Oryza sativa Indica Group G2-like family protein	5.59574
TR39142|c0_g1_i1	EMS54836	>EMS54836 Tur Triticum urartu ERF family protein	5.59066
TR41931|c1_g1_i1	PK21378.1	>PK21378.1 Csa Cannabis sativa WRKY family protein	5.59036
TR43257|c0_g3_i1	Scf00531.g19089.t1	>Scf00531.g19089.t1 Ugi Utricularia gibba bZIP family protein	5.58826
TR37481|c0_g1_i1	MDP0000191614	>MDP0000191614 Mdo Malus domestica NAD(P)-binding Rossmann-fold superfamily protein	5.57803
TR35038|c1_g4_i3	MDP0000289554	>MDP0000289554 Mdo Malus domestica GRAS family transcription factor	5.57773
TR32653|c0_g1_i2	Bra022957	>Bra022957 Bra Brassica rapa C3H family protein	5.57471
TR38624|c0_g1_i2	Lus10019354	>Lus10019354 Lus Linum usitatissimum cytochrome P450, family 72, subfamily A, polypeptide 10	5.5735
TR35647|c0_g2_i1	OpuncBB_FGP3493	>OpuncBB_FGP3493 Opu Oryza punctata MYB family protein	5.57198
TR42439|c0_g4_i1	Lus10043264	>Lus10043264 Lus Linum usitatissimum Protein kinase superfamily protein	5.57107
TR42642|c1_g2_i1	MDP0000288192	>MDP0000288192 Mdo Malus domestica homeobox-1	5.56864
TR32275|c1_g1_i1	EMT28005	>EMT28005 Ata Aegilops tauschii MYB_related family protein	5.5659
TR41542|c0_g1_i2	GRMZM2G317287_P01	>GRMZM2G317287_P01 Zma Zea mays GRAS family protein	5.55888
TR42605|c0_g2_i6	EMT28465	>EMT28465 Ata Aegilops tauschii G2-like family protein	5.55551
TR41206|c0_g2_i1	GSVIVT01008395001	>GSVIVT01008395001 Vvi Vitis vinifera myb domain protein 4r1	5.55213
TR31389|c0_g3_i2	PK04509.1	>PK04509.1 Csa Cannabis sativa bHLH family protein	5.53761
TR7256|c0_g1_i1	GSMUA_Achr10P15240_001	>GSMUA_Achr10P15240_001 Mac Musa acuminata Nin-like family protein	5.53699
TR42310|c0_g1_i1	Glyma17g07420.1	>Glyma17g07420.1 Gma Glycine max CONSTANS-like 5	5.5345
TR2889|c1_g1_i2	OpuncBB_FGP3439	>OpuncBB_FGP3439 Opu Oryza punctata NF-YB family protein	5.53387
TR39977|c1_g2_i1	Potri.012G137500.1	>Potri.012G137500.1 Pth Populus trichocarpa FAR1 family protein	5.53356
TR36737|c0_g3_i1	MDP0000247249	>MDP0000247249 Mdo Malus domestica Translation initiation factor IF6	5.53294
TR32496|c0_g3_i2	MDP0000319772	>MDP0000319772 Mdo Malus domestica myb-like transcription factor family protein	5.52669
TR37412|c0_g1_i5	Thecc1EG000515t1	>Thecc1EG000515t1 Tca Theobroma cacao Cytochrome P450 (71%P)	5.52388
TR30599|c1_g2_i1	EMT28005	>EMT28005 Ata Aegilops tauschii MYB_related family protein	5.52325
TR39218|c0_g1_i1	Bra001000	>Bra001000 Bra Brassica rapa NAC family protein	5.52168
TR42579|c1_g1_i3	MDP0000277077	>MDP0000277077 Mdo Malus domestica S-adenosyl-L-methionine-dependent methyltransferases superfamily protein	5.52168
TR40474|c0_g3_i3	PK04004.1	>PK04004.1 Csa Cannabis sativa CAMTA family protein	5.52105
TR32887|c1_g1_i2	Scf00167.g11311.t1	>Scf00167.g11311.t1 Ugi Utricularia gibba GRF family protein	5.51759
TR40238|c0_g1_i1	MDP0000284588	>MDP0000284588 Mdo Malus domestica glutamate decarboxylase 4	5.51444
TR34167|c0_g8_i1	BGIOSGA000613-PA	>BGIOSGA000613-PA Osi Oryza sativa Indica Group bZIP family protein	5.51349
TR36490|c0_g1_i1	EMS52980	>EMS52980 Tur Triticum urartu ERF family protein	5.51033
TR41103|c0_g3_i1	OB09G21580.1	>OB09G21580.1 Obr Oryza brachyantha NAC family protein	5.50875
TR39297|c1_g2_i2	mrna13716.1-v1.0-hybrid	>mrna13716.1-v1.0-hybrid Fve Fragaria vesca basic region/leucine zipper transcription factor 16	5.50779
TR33177|c1_g1_i1	Neem_1766_f_3	>Neem_1766_f_3 Ain Azadirachta indica C2H2 family protein	5.49985
TR37482|c0_g2_i1	MDP0000218395	>MDP0000218395 Mdo Malus domestica Ribosomal protein L6 family protein	5.49889
TR39421|c0_g1_i3	Lus10040166	>Lus10040166 Lus Linum usitatissimum H(+)-ATPase 7	5.49729
TR33290|c0_g1_i5	MDP0000180376	>MDP0000180376 Mdo Malus domestica RAB GTPase homolog A4D	5.49057
TR43477|c1_g1_i1	mrna24941.1-v1.0-hybrid	>mrna24941.1-v1.0-hybrid Fve Fragaria vesca zinc finger (C3HC4-type RING finger) family protein	5.49025
TR43089|c1_g1_i1	EMT03129	>EMT03129 Ata Aegilops tauschii bHLH family protein	5.48768
TR39670|c0_g1_i3	MDP0000254650	>MDP0000254650 Mdo Malus domestica NAD(P)-linked oxidoreductase superfamily protein	5.4851
TR33588|c1_g1_i5	Gorai.003G023300.1	>Gorai.003G023300.1 Gra Gossypium raimondii centrin2	5.48123
TR38632|c0_g1_i3	mrna13716.1-v1.0-hybrid	>mrna13716.1-v1.0-hybrid Fve Fragaria vesca basic region/leucine zipper transcription factor 16	5.47994
TR35536|c1_g4_i1	Solyc08g075090.2.1	>Solyc08g075090.2.1 Sly Solanum lycopersicum Ribosomal protein L30/L7 family protein	5.47962
TR41057|c0_g1_i4	Bra001729	>Bra001729 Bra Brassica rapa B3 family protein	5.47508
TR40107|c0_g6_i3	Solyc08g075090.2.1	>Solyc08g075090.2.1 Sly Solanum lycopersicum Ribosomal protein L30/L7 family protein	5.47508
TR40237|c0_g1_i1	PH01000046G0930	>PH01000046G0930 Phe Phyllostachys heterocycla WRKY family protein	5.47216
TR30442|c0_g1_i1	Lus10001876	>Lus10001876 Lus Linum usitatissimum Late embryogenesis abundant protein	5.46956
TR37002|c0_g5_i1	EMT28005	>EMT28005 Ata Aegilops tauschii MYB_related family protein	5.46858
TR6858|c1_g1_i1	MDP0000320524	>MDP0000320524 Mdo Malus domestica TGACG motif-binding factor 6	5.46205
TR33407|c0_g1_i2	MEDTR2G096630.1	>MEDTR2G096630.1 Mtr Medicago truncatula NF-YC family protein	5.45681
TR38143|c0_g1_i3	orange1.1g021344m	>orange1.1g021344m Csi Citrus sinensis S-adenosyl-L-methionine-dependent methyltransferases superfamily protein	5.45549
TR16441|c0_g1_i1	MDP0000259403	>MDP0000259403 Mdo Malus domestica nucleoside diphosphate kinase 2	5.45483
TR40068|c1_g1_i4	440731	>440731 Smo Selaginella moellendorffii ketose-bisphosphate aldolase class-II family protein	5.4545
TR31389|c0_g3_i3	PK04509.1	>PK04509.1 Csa Cannabis sativa bHLH family protein	5.45253
TR30521|c0_g1_i3	MDP0000263713	>MDP0000263713 Mdo Malus domestica ubiquitin 6	5.45187
TR42905|c1_g3_i1	PH01002350G0210	>PH01002350G0210 Phe Phyllostachys heterocycla BES1 family protein	5.45088
TR39887|c0_g4_i1	MDP0000256621	>MDP0000256621 Mdo Malus domestica auxin response factor 17	5.44989
TR38730|c0_g1_i1	GSMUA_Achr6P31580_001	>GSMUA_Achr6P31580_001 Mac Musa acuminata NAC family protein	5.4489
TR2985|c0_g2_i1	OpuncBB_FGP3439	>OpuncBB_FGP3439 Opu Oryza punctata NF-YB family protein	5.44659
TR23301|c1_g2_i1	GRMZM2G404769_P02	>GRMZM2G404769_P02 Zma Zea mays E2F/DP family protein	5.44626
TR38715|c2_g2_i2	MDP0000263713	>MDP0000263713 Mdo Malus domestica ubiquitin 6	5.44626
TR3296|c1_g2_i1	ObartAA03S_FGP2423	>ObartAA03S_FGP2423 Oba Oryza barthii NAC family protein	5.44128
TR33582|c0_g4_i3	Bra033767	>Bra033767 Bra Brassica rapa E2F/DP family protein	5.43763
TR37120|c0_g1_i5	NNU_000849-RA	>NNU_000849-RA Nnu Nelumbo nucifera M-type family protein	5.43596
TR24533|c0_g1_i1	EMT28005	>EMT28005 Ata Aegilops tauschii MYB_related family protein	5.43563
TR39561|c0_g2_i2	ObartAA03S_FGP2423	>ObartAA03S_FGP2423 Oba Oryza barthii NAC family protein	5.43329
TR37002|c0_g4_i2	EMT28005	>EMT28005 Ata Aegilops tauschii MYB_related family protein	5.42895
TR31563|c1_g3_i4	Gorai.003G023300.2	>Gorai.003G023300.2 Gra Gossypium raimondii centrin2	5.42727
TR40068|c1_g1_i1	440731	>440731 Smo Selaginella moellendorffii ketose-bisphosphate aldolase class-II family protein	5.4266
TR40494|c0_g1_i1	PH01000133G1180	>PH01000133G1180 Phe Phyllostachys heterocycla C3H family protein	5.42257
TR30307|c0_g2_i1	MDP0000606021	>MDP0000606021 Mdo Malus domestica aldehyde dehydrogenase 11A3	5.42223
TR43150|c1_g3_i1	GSMUA_Achr11P25600_001	>GSMUA_Achr11P25600_001 Mac Musa acuminata ERF family protein	5.41886
TR31086|c0_g4_i1	PDK_30s940631g002	>PDK_30s940631g002 Pda Phoenix dactylifera E2F/DP family protein	5.41616
TR38885|c0_g2_i1	mrna03614.1-v1.0-hybrid	>mrna03614.1-v1.0-hybrid Fve Fragaria vesca Glycosyl hydrolase family protein	5.40429
TR37668|c0_g1_i1	mrna03384.1-v1.0-hybrid	>mrna03384.1-v1.0-hybrid Fve Fragaria vesca endoribonuclease L-PSP family protein	5.39985
TR38371|c0_g1_i1	MDP0000247249	>MDP0000247249 Mdo Malus domestica Translation initiation factor IF6	5.39643
TR28981|c0_g1_i1	MDP0000746803	>MDP0000746803 Mdo Malus domestica EF hand calcium-binding protein family	5.38853
TR43289|c0_g1_i7	Glyma09g34850.1	>Glyma09g34850.1 Gma Glycine max heteroglycan glucosidase 1	5.38509
TR38465|c1_g1_i1	mrna13716.1-v1.0-hybrid	>mrna13716.1-v1.0-hybrid Fve Fragaria vesca basic region/leucine zipper transcription factor 16	5.38474
TR30442|c0_g1_i5	Lus10001876	>Lus10001876 Lus Linum usitatissimum Late embryogenesis abundant protein	5.37851
TR23981|c0_g1_i1	Scf00168.g11340.t1	>Scf00168.g11340.t1 Ugi Utricularia gibba WRKY family protein	5.37678
TR34228|c1_g4_i1	Potri.006G039800.1	>Potri.006G039800.1 Pth Populus trichocarpa FAR1 family protein	5.37643
TR39864|c1_g1_i7	Thecc1EG000515t1	>Thecc1EG000515t1 Tca Theobroma cacao Cytochrome P450 (71%P)	5.3733
TR2104|c0_g1_i1	BGIOSGA007064-PA	>BGIOSGA007064-PA Osi Oryza sativa Indica Group G2-like family protein	5.37295
TR35816|c0_g1_i5	Lus10009218	>Lus10009218 Lus Linum usitatissimum Zinc finger (C2H2 type) family protein / transcription factor jumonji (jmj) family protein	5.37121
TR38955|c2_g1_i1	MDP0000598064	>MDP0000598064 Mdo Malus domestica Homeobox-leucine zipper protein family	5.37121
TR42235|c0_g1_i2	MDP0000606021	>MDP0000606021 Mdo Malus domestica aldehyde dehydrogenase 11A3	5.37051
TR31992|c3_g1_i1	PH01001113G0580	>PH01001113G0580 Phe Phyllostachys heterocycla MIKC family protein	5.36947
TR23540|c0_g1_i1	EMT26392	>EMT26392 Ata Aegilops tauschii FAR1 family protein	5.36842
TR36556|c1_g2_i1	cassava4.1_003940m	>cassava4.1_003940m Mes Manihot esculenta DNAJ heat shock N-terminal domain-containing protein	5.36807
TR33588|c1_g7_i1	Gorai.003G023300.2	>Gorai.003G023300.2 Gra Gossypium raimondii centrin2	5.36212
TR40638|c0_g3_i5	OB09G21580.1	>OB09G21580.1 Obr Oryza brachyantha NAC family protein	5.3565
TR39873|c1_g1_i9	Lus10020794	>Lus10020794 Lus Linum usitatissimum Ribosomal protein S6e	5.3565
TR42445|c1_g3_i1	ObartAA03S_FGP10848	>ObartAA03S_FGP10848 Oba Oryza barthii G2-like family protein	5.35368
TR42010|c0_g1_i1	Bradi2g44117.1	>Bradi2g44117.1 Bdi Brachypodium distachyon bHLH family protein	5.34908
TR33352|c0_g1_i4	ObartAA03S_FGP24804	>ObartAA03S_FGP24804 Oba Oryza barthii FAR1 family protein	5.34731
TR36171|c1_g1_i1	BGIOSGA036957-PA	>BGIOSGA036957-PA Osi Oryza sativa Indica Group bZIP family protein	5.3466
TR39141|c1_g1_i1	Bra001729	>Bra001729 Bra Brassica rapa B3 family protein	5.33521
TR42884|c3_g1_i1	Lus10040166	>Lus10040166 Lus Linum usitatissimum H(+)-ATPase 7	5.33235
TR34656|c0_g1_i3	MDP0000121180	>MDP0000121180 Mdo Malus domestica myb-like HTH transcriptional regulator family protein	5.33128
TR36026|c0_g2_i1	Cla018821	>Cla018821 Cla Citrullus lanatus Response regulator 9 (AHRD V1 - Q94LW1_MAIZE); contains Interpro domain(s) IPR001789 Signal transduction response regulator, receiver region	5.32912
TR41316|c1_g4_i1	440731	>440731 Smo Selaginella moellendorffii ketose-bisphosphate aldolase class-II family protein	5.32876
TR29444|c0_g2_i1	NNU_003323-RA	>NNU_003323-RA Nnu Nelumbo nucifera HSF family protein	5.32661
TR42896|c1_g1_i2	mrna27137.1-v1.0-hybrid	>mrna27137.1-v1.0-hybrid Fve Fragaria vesca SH2 domain protein B	5.32625
TR33294|c1_g1_i3	mrna24941.1-v1.0-hybrid	>mrna24941.1-v1.0-hybrid Fve Fragaria vesca zinc finger (C3HC4-type RING finger) family protein	5.32517
TR38179|c2_g3_i4	Pbr026954.1	>Pbr026954.1 Pbr Pyrus bretschneideri CO-like family protein	5.32373
TR35653|c0_g2_i1	MDP0000259898	>MDP0000259898 Mdo Malus domestica Ribosomal protein S7e family protein	5.32193
TR41102|c1_g3_i2	GSVIVT01008395001	>GSVIVT01008395001 Vvi Vitis vinifera myb domain protein 4r1	5.32012
TR40604|c1_g1_i7	Ciclev10021980m	>Ciclev10021980m Ccl Citrus clementina salt tolerance homologue	5.31868
TR34518|c0_g1_i1	cassava4.1_018195m	>cassava4.1_018195m Mes Manihot esculenta nuclear factor Y, subunit B13	5.31832
TR36474|c0_g1_i4	EMS52980	>EMS52980 Tur Triticum urartu ERF family protein	5.31325
TR35310|c0_g3_i2	MDP0000279204	>MDP0000279204 Mdo Malus domestica TRF-like 6	5.31107
TR38371|c0_g1_i2	MDP0000247249	>MDP0000247249 Mdo Malus domestica Translation initiation factor IF6	5.3107
TR40827|c0_g1_i1	MDP0000277077	>MDP0000277077 Mdo Malus domestica S-adenosyl-L-methionine-dependent methyltransferases superfamily protein	5.3107
TR36113|c0_g1_i3	mrna26696.1-v1.0-hybrid	>mrna26696.1-v1.0-hybrid Fve Fragaria vesca actin depolymerizing factor 1	5.30305
TR41700|c3_g1_i5	ObartAA03S_FGP14057	>ObartAA03S_FGP14057 Oba Oryza barthii G2-like family protein	5.30268
TR39271|c0_g4_i5	Can007561	>Can007561 Can Capsicum annuum MYB_related family protein	5.30195
TR42581|c0_g4_i1	mrna31023.1-v1.0-hybrid	>mrna31023.1-v1.0-hybrid Fve Fragaria vesca Major facilitator superfamily protein	5.29976
TR20224|c0_g1_i1	MDP0000295064	>MDP0000295064 Mdo Malus domestica outer envelope protein of 80 kDa	5.29719
TR35325|c0_g3_i3	MDP0000304669	>MDP0000304669 Mdo Malus domestica Aspartate kinase family protein	5.29682
TR35325|c0_g3_i2	EMT28465	>EMT28465 Ata Aegilops tauschii G2-like family protein	5.29536
TR3296|c1_g1_i2	ObartAA03S_FGP2423	>ObartAA03S_FGP2423 Oba Oryza barthii NAC family protein	5.29205
TR7562|c1_g6_i3	PH01001113G0580	>PH01001113G0580 Phe Phyllostachys heterocycla MIKC family protein	5.29205
TR41960|c1_g2_i3	mrna32370.1-v1.0-hybrid	>mrna32370.1-v1.0-hybrid Fve Fragaria vesca hydroxymethylglutaryl-CoA synthase / HMG-CoA synthase / 3-hydroxy-3-methylglutaryl coenzyme A synthase	5.29094
TR36452|c1_g2_i1	PGSC0003DMP400020762	>PGSC0003DMP400020762 Stu Solanum tuberosum bZIP family protein	5.28466
TR36339|c0_g4_i1	Solyc08g075090.2.1	>Solyc08g075090.2.1 Sly Solanum lycopersicum Ribosomal protein L30/L7 family protein	5.28466
TR36736|c0_g1_i2	GSMUA_Achr6P31580_001	>GSMUA_Achr6P31580_001 Mac Musa acuminata NAC family protein	5.28429
TR7293|c0_g2_i1	GSMUA_Achr7P08840_001	>GSMUA_Achr7P08840_001 Mac Musa acuminata HD-ZIP family protein	5.28318
TR2820|c0_g1_i1	GSVIVT01008395001	>GSVIVT01008395001 Vvi Vitis vinifera myb domain protein 4r1	5.28096
TR41542|c0_g1_i3	GRMZM2G317287_P01	>GRMZM2G317287_P01 Zma Zea mays GRAS family protein	5.28021
TR38179|c2_g3_i1	GRMZM2G148022_P02	>GRMZM2G148022_P02 Zma Zea mays TCP family protein	5.27947
TR1514|c0_g1_i1	OpuncBB_FGP24418	>OpuncBB_FGP24418 Opu Oryza punctata bZIP family protein	5.2791
TR14058|c0_g1_i1	PH01001490G0340	>PH01001490G0340 Phe Phyllostachys heterocycla MYB_related family protein	5.27836
TR41350|c1_g1_i5	mrna32370.1-v1.0-hybrid	>mrna32370.1-v1.0-hybrid Fve Fragaria vesca hydroxymethylglutaryl-CoA synthase / HMG-CoA synthase / 3-hydroxy-3-methylglutaryl coenzyme A synthase	5.2765
TR39367|c2_g1_i1	Bra026967	>Bra026967 Bra Brassica rapa bHLH family protein	5.26903
TR38362|c1_g6_i4	Pbr026954.1	>Pbr026954.1 Pbr Pyrus bretschneideri CO-like family protein	5.26454
TR31295|c0_g1_i1	GSMUA_Achr8P21670_001	>GSMUA_Achr8P21670_001 Mac Musa acuminata bZIP family protein	5.26266
TR12249|c0_g1_i1	NNU_003323-RA	>NNU_003323-RA Nnu Nelumbo nucifera HSF family protein	5.26078
TR43257|c0_g2_i2	AT1G64100.2	>AT1G64100.2 Ath Arabidopsis thaliana pentatricopeptide (PPR) repeat-containing protein	5.26003
TR40494|c0_g1_i2	MDP0000201486	>MDP0000201486 Mdo Malus domestica shaggy-related kinase 11	5.25626
TR39729|c0_g1_i1	BGIOSGA022099-PA	>BGIOSGA022099-PA Osi Oryza sativa Indica Group MYB_related family protein	5.25512
TR34228|c1_g6_i3	Potri.006G039800.1	>Potri.006G039800.1 Pth Populus trichocarpa FAR1 family protein	5.25361
TR37348|c1_g1_i1	Ciclev10021980m	>Ciclev10021980m Ccl Citrus clementina salt tolerance homologue	5.25285
TR41473|c0_g1_i8	442874	>442874 Smo Selaginella moellendorffii HRT-like family protein	5.24869
TR38203|c0_g1_i2	MDP0000606021	>MDP0000606021 Mdo Malus domestica aldehyde dehydrogenase 11A3	5.24641
TR32979|c0_g4_i1	EuGene.1000010508	>EuGene.1000010508 Mrc Micromonas sp. RCC299 C3H family protein	5.24375
TR37000|c1_g1_i2	GRMZM2G008647_P02	>GRMZM2G008647_P02 Zma Zea mays MYB_related family protein	5.24375
TR41102|c1_g7_i1	GSVIVT01008395001	>GSVIVT01008395001 Vvi Vitis vinifera myb domain protein 4r1	5.2426
TR35536|c1_g3_i3	Solyc08g075090.2.1	>Solyc08g075090.2.1 Sly Solanum lycopersicum Ribosomal protein L30/L7 family protein	5.2426
TR41673|c1_g1_i4	IGS.gm_21_00076	>IGS.gm_21_00076 Cnc Chlorella sp. NC64A B3 family protein	5.24222
TR36657|c2_g2_i3	Bra033767	>Bra033767 Bra Brassica rapa E2F/DP family protein	5.24184
TR30954|c1_g1_i1	MDP0000247912	>MDP0000247912 Mdo Malus domestica aspartate kinase 3	5.23573
TR7472|c1_g2_i1	Scf00027.g3467.t1	>Scf00027.g3467.t1 Ugi Utricularia gibba bHLH family protein	5.23534
TR42465|c0_g2_i2	Bra037130	>Bra037130 Bra Brassica rapa Nin-like family protein	5.23458
TR40471|c1_g1_i2	Solyc08g075090.2.1	>Solyc08g075090.2.1 Sly Solanum lycopersicum Ribosomal protein L30/L7 family protein	5.23458
TR37481|c0_g1_i2	MDP0000191614	>MDP0000191614 Mdo Malus domestica NAD(P)-binding Rossmann-fold superfamily protein	5.23074
TR40604|c1_g1_i1	Ciclev10021980m	>Ciclev10021980m Ccl Citrus clementina salt tolerance homologue	5.23074
TR40925|c0_g3_i1	Can011627	>Can011627 Can Capsicum annuum B3 family protein	5.22843
TR39268|c1_g1_i2	Bra013842	>Bra013842 Bra Brassica rapa GeBP family protein	5.22497
TR7211|c0_g1_i4	EMT28005	>EMT28005 Ata Aegilops tauschii MYB_related family protein	5.21878
TR43284|c1_g1_i1	Lsa000376	>Lsa000376 Lsa Lactuca sativa Dof family protein	5.21723
TR41673|c1_g1_i1	IGS.gm_21_00076	>IGS.gm_21_00076 Cnc Chlorella sp. NC64A B3 family protein	5.21684
TR37612|c0_g2_i1	Jcr4S00223.20	>Jcr4S00223.20 Jcu Jatropha curcas bHLH family protein	5.21296
TR37649|c1_g1_i1	MDP0000268133	>MDP0000268133 Mdo Malus domestica GroES-like zinc-binding alcohol dehydrogenase family protein	5.20867
TR37813|c0_g1_i4	MELO3C016581P1	>MELO3C016581P1 Cme Cucumis melo C2H2 family protein	5.2075
TR43416|c3_g1_i1	EMT26392	>EMT26392 Ata Aegilops tauschii FAR1 family protein	5.2075
TR3892|c0_g1_i1	EMT28005	>EMT28005 Ata Aegilops tauschii MYB_related family protein	5.20672
TR7497|c0_g9_i5	mrna17107.1-v1.0-hybrid	>mrna17107.1-v1.0-hybrid Fve Fragaria vesca MATE efflux family protein	5.20242
TR41316|c1_g3_i3	440731	>440731 Smo Selaginella moellendorffii ketose-bisphosphate aldolase class-II family protein	5.20085
TR42442|c0_g1_i1	MDP0000277077	>MDP0000277077 Mdo Malus domestica S-adenosyl-L-methionine-dependent methyltransferases superfamily protein	5.20046
TR41459|c0_g2_i1	MDP0000247737	>MDP0000247737 Mdo Malus domestica FAR1 family protein	5.19928
TR37957|c0_g2_i2	MDP0000296109	>MDP0000296109 Mdo Malus domestica delta subunit of Mt ATP synthase	5.19889
TR40838|c1_g5_i5	mrna24941.1-v1.0-hybrid	>mrna24941.1-v1.0-hybrid Fve Fragaria vesca zinc finger (C3HC4-type RING finger) family protein	5.19692
TR43388|c3_g2_i1	Tp3g07810	>Tp3g07810 Tpa Thellungiella parvula MYB_related family protein	5.19338
TR39062|c1_g3_i1	Lus10020794	>Lus10020794 Lus Linum usitatissimum Ribosomal protein S6e	5.18903
TR37271|c0_g4_i4	Si034188m	>Si034188m Sit Setaria italica Domain of unknown function (DUF3598)	5.18785
TR32799|c0_g1_i3	mrna18416.1-v1.0-hybrid	>mrna18416.1-v1.0-hybrid Fve Fragaria vesca myb domain protein 3r-3	5.18706
TR38309|c0_g4_i2	PK10592.1	>PK10592.1 Csa Cannabis sativa ZF-HD family protein	5.18666
TR2249|c0_g1_i1	PH01001490G0340	>PH01001490G0340 Phe Phyllostachys heterocycla MYB_related family protein	5.18468
TR33498|c0_g1_i2	Thecc1EG000515t1	>Thecc1EG000515t1 Tca Theobroma cacao Cytochrome P450 (71%P)	5.18388
TR38765|c1_g3_i4	Lus10024669	>Lus10024669 Lus Linum usitatissimum myb domain protein 103	5.17991
TR38687|c0_g1_i2	Bra036142	>Bra036142 Bra Brassica rapa bZIP family protein	5.17951
TR35070|c0_g1_i3	EMS52980	>EMS52980 Tur Triticum urartu ERF family protein	5.17752
TR7739|c2_g1_i2	Lus10040166	>Lus10040166 Lus Linum usitatissimum H(+)-ATPase 7	5.17592
TR43478|c1_g2_i1	mrna00790.1-v1.0-hybrid	>mrna00790.1-v1.0-hybrid Fve Fragaria vesca Duplicated homeodomain-like superfamily protein	5.17393
TR42676|c1_g1_i4	BGIOSGA035841-PA	>BGIOSGA035841-PA Osi Oryza sativa Indica Group MYB_related family protein	5.16832
TR42091|c1_g1_i4	GSVIVT01018226001	>GSVIVT01018226001 Vvi Vitis vinifera DNAJ homologue 2	5.1643
TR35359|c0_g1_i1	BGIOSGA010988-PA	>BGIOSGA010988-PA Osi Oryza sativa Indica Group bHLH family protein	5.1639
TR38017|c0_g1_i2	Neem_16119_f_2	>Neem_16119_f_2 Ain Azadirachta indica bHLH family protein	5.1639
TR32275|c0_g1_i1	EMT28005	>EMT28005 Ata Aegilops tauschii MYB_related family protein	5.1635
TR36872|c0_g1_i5	Bra001729	>Bra001729 Bra Brassica rapa B3 family protein	5.16189
TR32692|c0_g1_i1	Lus10040166	>Lus10040166 Lus Linum usitatissimum H(+)-ATPase 7	5.15947
TR41296|c1_g2_i1	EMT03129	>EMT03129 Ata Aegilops tauschii bHLH family protein	5.15704
TR35653|c0_g1_i1	MDP0000259898	>MDP0000259898 Mdo Malus domestica Ribosomal protein S7e family protein	5.15583
TR35373|c1_g2_i3	mrna24978.1-v1.0-hybrid	>mrna24978.1-v1.0-hybrid Fve Fragaria vesca Nucleic acid-binding, OB-fold-like protein	5.15421
TR7768|c1_g2_i1	MDP0000255768	>MDP0000255768 Mdo Malus domestica FTSH protease 10	5.15259
TR30716|c0_g2_i4	C.cajan_40518	>C.cajan_40518 Cca Cajanus cajan Trihelix family protein	5.15137
TR42457|c0_g4_i1	ObartAA03S_FGP14057	>ObartAA03S_FGP14057 Oba Oryza barthii G2-like family protein	5.14934
TR32435|c2_g1_i2	Scf00018.g2634.t1	>Scf00018.g2634.t1 Ugi Utricularia gibba WOX family protein	5.14649
TR40456|c0_g1_i1	Lus10031505	>Lus10031505 Lus Linum usitatissimum lipoxygenase 1	5.14486
TR37597|c0_g1_i5	MDP0000449389	>MDP0000449389 Mdo Malus domestica Peroxidase superfamily protein	5.14282
TR42700|c0_g2_i5	Thecc1EG009901t1	>Thecc1EG009901t1 Tca Theobroma cacao B-box type zinc finger protein with CCT domain	5.14119
TR40342|c0_g2_i1	Lus10043264	>Lus10043264 Lus Linum usitatissimum Protein kinase superfamily protein	5.14078
TR42941|c0_g4_i4	Jcr4S06752.20	>Jcr4S06752.20 Jcu Jatropha curcas FAR1 family protein	5.13504
TR43466|c1_g4_i1	OpuncBB_FGP24418	>OpuncBB_FGP24418 Opu Oryza punctata bZIP family protein	5.13422
TR16080|c0_g1_i1	915820	>915820 Aly Arabidopsis lyrata G2-like family protein	5.12267
TR39775|c0_g2_i3	PK10592.1	>PK10592.1 Csa Cannabis sativa ZF-HD family protein	5.12019
TR34743|c0_g2_i2	Lus10012250	>Lus10012250 Lus Linum usitatissimum high mobility group B3	5.11894
TR31291|c0_g1_i1	Lus10040166	>Lus10040166 Lus Linum usitatissimum H(+)-ATPase 7	5.11894
TR35038|c0_g2_i1	Ahy018720	>Ahy018720 Ahy Arachis hypogaea B3 family protein	5.11853
TR31992|c3_g2_i3	PH01001113G0580	>PH01001113G0580 Phe Phyllostachys heterocycla MIKC family protein	5.1152
TR31341|c0_g1_i1	GRMZM5G899865_P01	>GRMZM5G899865_P01 Zma Zea mays bHLH family protein	5.11437
TR40851|c0_g3_i1	442874	>442874 Smo Selaginella moellendorffii HRT-like family protein	5.11187
TR26974|c0_g1_i2	MDP0000282531	>MDP0000282531 Mdo Malus domestica O-Glycosyl hydrolases family 17 protein	5.11187
TR37271|c0_g2_i5	GSVIVT01011472001	>GSVIVT01011472001 Vvi Vitis vinifera Domain of unknown function (DUF3598)	5.10852
TR40237|c0_g1_i4	PH01000046G0930	>PH01000046G0930 Phe Phyllostachys heterocycla WRKY family protein	5.10685
TR37597|c0_g1_i4	MDP0000449389	>MDP0000449389 Mdo Malus domestica Peroxidase superfamily protein	5.10266
TR43269|c0_g1_i1	MDP0000428265	>MDP0000428265 Mdo Malus domestica Ribosomal protein S5/Elongation factor G/III/V family protein	5.09887
TR32303|c1_g1_i1	MDP0000250031	>MDP0000250031 Mdo Malus domestica myb domain protein 121	5.09761
TR40485|c1_g1_i3	EMS59548	>EMS59548 Tur Triticum urartu C2H2 family protein	5.09255
TR33679|c1_g1_i3	LOC_Os11g05340.1	>LOC_Os11g05340.1 Osj Oryza sativa Japonica Group transposon protein, putative, unclassified, expressed	5.09255
TR41869|c0_g1_i1	Ghi015674	>Ghi015674 Ghi Gossypium hirsutum Dof family protein	5.0917
TR40381|c2_g1_i4	Bra013842	>Bra013842 Bra Brassica rapa GeBP family protein	5.0917
TR18407|c0_g1_i1	PDK_30s940631g002	>PDK_30s940631g002 Pda Phoenix dactylifera E2F/DP family protein	5.09043
TR42465|c0_g2_i3	Bra037130	>Bra037130 Bra Brassica rapa Nin-like family protein	5.08661
TR39141|c1_g1_i2	Bra001729	>Bra001729 Bra Brassica rapa B3 family protein	5.08661
TR39248|c0_g1_i3	Lus10040166	>Lus10040166 Lus Linum usitatissimum H(+)-ATPase 7	5.08194
TR40225|c0_g2_i5	MDP0000254208	>MDP0000254208 Mdo Malus domestica heat shock factor 4	5.08194
TR7792|c0_g2_i1	BGIOSGA030830-PA	>BGIOSGA030830-PA Osi Oryza sativa Indica Group MYB family protein	5.08108
TR42428|c0_g1_i1	MDP0000285251	>MDP0000285251 Mdo Malus domestica Argonaute family protein	5.0798
TR41066|c2_g1_i2	PH01000133G1180	>PH01000133G1180 Phe Phyllostachys heterocycla C3H family protein	5.07938
TR41328|c0_g6_i1	Thecc1EG015486t1	>Thecc1EG015486t1 Tca Theobroma cacao NAD(P)-linked oxidoreductase superfamily protein (78%P)	5.07082
TR38900|c0_g1_i5	Scf00097.g8337.t1	>Scf00097.g8337.t1 Ugi Utricularia gibba bZIP family protein	5.06695
TR40910|c0_g2_i1	MDP0000288192	>MDP0000288192 Mdo Malus domestica homeobox-1	5.06695
TR42896|c1_g5_i1	mrna27137.1-v1.0-hybrid	>mrna27137.1-v1.0-hybrid Fve Fragaria vesca SH2 domain protein B	5.06652
TR40953|c0_g2_i1	EMT26392	>EMT26392 Ata Aegilops tauschii FAR1 family protein	5.06566
TR38465|c1_g1_i2	mrna13716.1-v1.0-hybrid	>mrna13716.1-v1.0-hybrid Fve Fragaria vesca basic region/leucine zipper transcription factor 16	5.06566
TR43316|c0_g3_i1	ppa001238m	>ppa001238m Ppe Prunus persica RNA-metabolising metallo-beta-lactamase family protein	5.06307
TR12840|c0_g1_i1	Bradi2g44117.1	>Bradi2g44117.1 Bdi Brachypodium distachyon bHLH family protein	5.06264
TR39201|c0_g1_i2	Scf00026.g3386.t1	>Scf00026.g3386.t1 Ugi Utricularia gibba M-type family protein	5.05615
TR41534|c3_g1_i4	EMT26392	>EMT26392 Ata Aegilops tauschii FAR1 family protein	5.05485
TR41405|c0_g2_i4	ObartAA03S_FGP4185	>ObartAA03S_FGP4185 Oba Oryza barthii SRS family protein	5.05224
TR7735|c0_g2_i9	GSMUA_Achr7P08840_001	>GSMUA_Achr7P08840_001 Mac Musa acuminata HD-ZIP family protein	5.05007
TR36736|c0_g1_i3	GSMUA_Achr6P31580_001	>GSMUA_Achr6P31580_001 Mac Musa acuminata NAC family protein	5.04614
TR40494|c0_g2_i1	MDP0000145898	>MDP0000145898 Mdo Malus domestica shaggy-related kinase 11	5.04527
TR39593|c0_g1_i2	Lus10021035	>Lus10021035 Lus Linum usitatissimum RNA-binding (RRM/RBD/RNP motifs) family protein	5.04308
TR40423|c0_g1_i4	PH01000046G0930	>PH01000046G0930 Phe Phyllostachys heterocycla WRKY family protein	5.04177
TR41497|c0_g1_i1	mrna23394.1-v1.0-hybrid	>mrna23394.1-v1.0-hybrid Fve Fragaria vesca Calcium-binding endonuclease/exonuclease/phosphatase family	5.04177
TR36737|c0_g2_i1	MDP0000247249	>MDP0000247249 Mdo Malus domestica Translation initiation factor IF6	5.03826
TR41338|c0_g4_i1	MA_98243g0010	>MA_98243g0010 Pab Picea abies Trihelix family protein	5.03694
TR7256|c0_g1_i2	GSMUA_Achr10P15240_001	>GSMUA_Achr10P15240_001 Mac Musa acuminata Nin-like family protein	5.03606
TR7497|c0_g11_i1	mrna17107.1-v1.0-hybrid	>mrna17107.1-v1.0-hybrid Fve Fragaria vesca MATE efflux family protein	5.03562
TR34567|c0_g5_i4	OpuncBB_FGP3493	>OpuncBB_FGP3493 Opu Oryza punctata MYB family protein	5.0343
TR36776|c0_g1_i1	Pbr039133.1	>Pbr039133.1 Pbr Pyrus bretschneideri AP2 family protein	5.03386
TR31502|c0_g1_i1	PH01000046G0930	>PH01000046G0930 Phe Phyllostachys heterocycla WRKY family protein	5.03254
TR42941|c0_g5_i2	Jcr4S06752.20	>Jcr4S06752.20 Jcu Jatropha curcas FAR1 family protein	5.02768
TR41444|c2_g1_i6	GSMUA_Achr11P25600_001	>GSMUA_Achr11P25600_001 Mac Musa acuminata ERF family protein	5.02547
TR22663|c0_g1_i1	MDP0000263713	>MDP0000263713 Mdo Malus domestica ubiquitin 6	5.02459
TR38671|c1_g1_i1	NNU_005350-RA	>NNU_005350-RA Nnu Nelumbo nucifera WRKY family protein	5.02414
TR36556|c1_g1_i1	cassava4.1_003940m	>cassava4.1_003940m Mes Manihot esculenta DNAJ heat shock N-terminal domain-containing protein	5.0237
TR42204|c0_g3_i7	Thecc1EG000515t1	>Thecc1EG000515t1 Tca Theobroma cacao Cytochrome P450 (71%P)	5.0197
TR39777|c1_g2_i1	Neem_9897_f_1	>Neem_9897_f_1 Ain Azadirachta indica C3H family protein	5.01926
TR40838|c1_g5_i3	mrna24941.1-v1.0-hybrid	>mrna24941.1-v1.0-hybrid Fve Fragaria vesca zinc finger (C3HC4-type RING finger) family protein	5.01436
TR41513|c2_g2_i1	Thecc1EG008477t1	>Thecc1EG008477t1 Tca Theobroma cacao NAC domain protein	5.01212
TR39141|c0_g1_i1	Bra001729	>Bra001729 Bra Brassica rapa B3 family protein	5.01033
TR28567|c2_g1_i5	MDP0000263713	>MDP0000263713 Mdo Malus domestica ubiquitin 6	5.00809
TR42322|c1_g1_i3	Lus10030143	>Lus10030143 Lus Linum usitatissimum NAC (No Apical Meristem) domain transcriptional regulator superfamily protein	5.00764
TR32158|c0_g1_i4	evm_27.model.AmTr_v1.0_scaffold00155.59	>evm_27.model.AmTr_v1.0_scaffold00155.59 Atr Amborella trichopoda GATA family protein	5.00315
TR32708|c0_g1_i3	GSMUA_Achr8P25970_001	>GSMUA_Achr8P25970_001 Mac Musa acuminata MYB family protein	4.99955
TR39195|c0_g1_i3	Bra001729	>Bra001729 Bra Brassica rapa B3 family protein	4.99955
