# Supplementary material for: De novo transcriptome analysis of rose-scented geranium provides insights into the metabolic specificity of terpene and tartaric acid biosynthesis
Source: BMC Genomics. 2017 Jan 13;18:74. doi: 10.1186/s12864-016-3437-0 (PMC5234130; doi:10.1186/s12864-016-3437-0)
Supplement: Additional file 10: — Details of rose-scented geranium transcripts related with hormones. (XLSX 18 kb) [file 12864_2016_3437_MOESM10_ESM.xlsx]

## Sheet: Sheet1
Hormone	Contig ID	Subject ID	Hormone	Putative Function	FPKM (Log2)	E-value	Length (bp)
Abscisic acid	TR2814|c1_g1_i1	AT2G27150.1	abscisic acid	Hormone biosynthesis	2.22342	2e-145	1143
	TR36|c0_g1_i1	AT5G57740.1	abscisic acid	Hormone biosynthesis	0	8e-48	337
	TR879|c0_g1_i1	AT4G15560.1	abscisic acid	Hormone biosynthesis	3.15866	3e-34	357
	TR2096|c0_g2_i1	AT4G15560.1	abscisic acid	Hormone biosynthesis	2.88557	6e-48	245
	TR2599|c0_g1_i1	AT4G15560.1	abscisic acid	Hormone biosynthesis	2.83188	0	1355
	TR2814|c0_g1_i1	AT2G27150.1	abscisic acid	Hormone biosynthesis	1.31034	2e-73	524
	TR2814|c0_g3_i1	AT2G27150.1	abscisic acid	Hormone biosynthesis	0.823749	3e-90	722
	TR2901|c0_g1_i1	AT5G03280.1	abscisic acid	Hormone biosynthesis	3.33056	7e-58	519
	TR12224|c0_g1_i1	AT4G15560.1	abscisic acid	Hormone biosynthesis	1.91073	3e-56	346
	TR16482|c0_g1_i1	AT5G03280.1	abscisic acid	Hormone biosynthesis	3.07211	4e-14	448
	TR23062|c0_g1_i1	AT5G03280.1	abscisic acid	Hormone biosynthesis	2.62293	2e-71	506
	TR26485|c0_g1_i1	AT4G15560.1	abscisic acid	Hormone biosynthesis	2.17313	1e-100	869
	TR27284|c0_g1_i1	AT4G15560.1	abscisic acid	Hormone biosynthesis	2.53854	3e-75	514
	TR28235|c0_g1_i1	AT5G03280.1	abscisic acid	Hormone biosynthesis	1.99277	4e-23	531
	TR29577|c0_g1_i1	AT5G03280.1	abscisic acid	Hormone biosynthesis	2.88557	8e-65	356
	TR35316|c0_g1_i1	AT5G03280.1	abscisic acid	Hormone biosynthesis	2.95233	9e-81	1007
	TR35316|c0_g1_i2	AT5G03280.1	abscisic acid	Hormone biosynthesis	2.31325	4e-66	794
	TR35430|c0_g1_i1	AT1G67080.1	abscisic acid	Hormone biosynthesis	3.23573	2e-35	258
	TR35689|c3_g1_i5	AT3G26090.1	abscisic acid	Hormone biosynthesis	0.941106	2e-110	901
	TR39979|c2_g1_i2	AT5G57740.1	abscisic acid	Hormone biosynthesis	0.432959	1e-13	587
	TR41374|c0_g1_i2	AT2G27150.1	abscisic acid	Hormone biosynthesis	0	0	1181
	TR41549|c0_g8_i2	AT3G14440.1	abscisic acid	Hormone biosynthesis	4.06264	2e-39	542
	TR41549|c0_g8_i3	AT3G14440.1	abscisic acid	Hormone biosynthesis	1.95233	9e-26	395
	TR42465|c0_g2_i2	AT5G67030.1	abscisic acid	Hormone biosynthesis	5.23458	4e-54	290
	TR42869|c2_g1_i1	AT5G03280.1	abscisic acid	Hormone biosynthesis	3.02857	0	2095
	TR42869|c2_g1_i4	AT5G03280.1	abscisic acid	Hormone biosynthesis	0	2e-49	767
	TR43243|c1_g4_i1	AT3G14440.1	abscisic acid	Hormone biosynthesis	7.41836	8e-11	299
	TR43243|c1_g11_i2	AT3G14440.1	abscisic acid	Hormone biosynthesis	5.9743	2e-46	604
	TR43310|c0_g1_i1	AT5G03280.1	abscisic acid	Hormone biosynthesis	2.70044	0	1560
	TR43310|c0_g1_i2	AT5G03280.1	abscisic acid	Hormone biosynthesis	1.34483	0	2654
	TR43310|c0_g1_i4	AT5G03280.1	abscisic acid	Hormone biosynthesis	1.22033	0	2627
	TR43310|c0_g1_i7	AT5G03280.1	abscisic acid	Hormone biosynthesis	2.94111	6e-65	341
	TR44968|c0_g1_i1	AT4G15560.1	abscisic acid	Hormone biosynthesis	2.71589	1e-18	268
	TR3951|c0_g1_i3	AT5G67030.1	abscisic acid	Hormone biosynthesis	1.42223	8e-12	724
	TR4351|c0_g1_i1	AT1G52340.1	abscisic acid	Hormone biosynthesis	1.69599	6e-21	308
	TR15333|c0_g1_i1	AT5G03280.1	abscisic acid	Hormone biosynthesis	3.28983	7e-35	293
	TR29577|c0_g1_i2	AT5G03280.1	abscisic acid	Hormone biosynthesis	2.87184	1e-44	270
	TR37053|c0_g4_i2	AT5G57740.1	abscisic acid	Hormone biosynthesis	3.10266	6e-19	381
	TR39117|c0_g1_i2	AT2G27150.1	abscisic acid	Hormone biosynthesis	1.72683	1e-64	810
	TR39117|c1_g1_i5	AT2G27150.1	abscisic acid	Hormone biosynthesis	2.93734	8e-25	229
	TR41549|c0_g4_i1	AT3G14440.1	abscisic acid	Hormone biosynthesis	4.78869	1e-19	252
	TR42874|c0_g1_i2	AT4G15560.1	abscisic acid	Hormone biosynthesis	2.7761	7e-30	235
	TR43243|c1_g10_i4	AT3G14440.1	abscisic acid	Hormone biosynthesis	6.15056	4e-19	308
	TR43310|c0_g1_i6	AT5G03280.1	abscisic acid	Hormone biosynthesis	0	4e-145	1121
	TR25169|c1_g1_i2	AT1G52340.1	abscisic acid	Hormone biosynthesis	2.29866	1e-19	528
	TR35689|c2_g2_i3	AT3G26090.1	abscisic acid	Hormone biosynthesis	0.773996	5e-110	804
	TR37144|c0_g1_i3	AT1G52340.1	abscisic acid	Hormone biosynthesis	1.9782	5e-52	591
	TR39473|c0_g3_i1	AT5G57740.1	abscisic acid	Hormone biosynthesis	2.42223	1e-19	327
	TR39516|c0_g4_i3	AT4G15560.1	abscisic acid	Hormone biosynthesis	3.16511	3e-06	588
	TR40377|c1_g1_i4	AT5G57740.1	abscisic acid	Hormone biosynthesis	0.641546	1e-10	448
	TR43235|c0_g12_i5	AT3G14440.1	abscisic acid	Hormone biosynthesis	4.73444	2e-27	386
	TR43235|c0_g12_i7	AT3G14440.1	abscisic acid	Hormone biosynthesis	4.16993	3e-40	506
	TR30112|c0_g2_i4	AT1G52340.1	abscisic acid	Hormone biosynthesis	0	3e-13	645
	TR41549|c0_g9_i1	AT3G14440.1	abscisic acid	Hormone biosynthesis	6.337	2e-12	237
	TR42287|c5_g2_i1	AT5G57740.1	abscisic acid	Hormone biosynthesis	3.04439	1e-20	919
	TR43235|c0_g1_i1	AT3G14440.1	abscisic acid	Hormone biosynthesis	7.03177	7e-12	266
	TR43235|c0_g3_i1	AT3G14440.1	abscisic acid	Hormone biosynthesis	6.63052	2e-14	237
	TR43310|c0_g3_i1	AT5G03280.1	abscisic acid	Hormone biosynthesis	2.31615	8e-13	263
	TR5476|c0_g1_i1	AT3G14440.1	abscisic acid	Hormone biosynthesis	2.12102	1e-20	367
	TR41019|c0_g2_i2	AT4G15560.1	abscisic acid	Hormone biosynthesis	2.64155	6e-11	443
	TR42287|c5_g3_i3	AT5G57740.1	abscisic acid	Hormone biosynthesis	1.95977	1e-17	390
	TR43235|c0_g12_i2	AT3G14440.1	abscisic acid	Hormone biosynthesis	5.11562	5e-53	716
	TR48224|c0_g1_i1	AT1G52340.1	abscisic acid	Hormone biosynthesis	2.29866	5e-32	416
	TR11432|c0_g1_i1	AT1G52340.1	abscisic acid	Hormone biosynthesis	1.07724	2e-28	358
	TR21117|c0_g1_i5	AT1G52340.1	abscisic acid	Hormone biosynthesis	1.74416	7e-75	818
	TR23011|c1_g1_i1	AT1G52340.1	abscisic acid	Hormone biosynthesis	2.72901	2e-07	350
	TR23011|c1_g1_i2	AT1G52340.1	abscisic acid	Hormone biosynthesis	0	5e-09	506
	TR37824|c0_g1_i3	AT5G57740.1	abscisic acid	Hormone biosynthesis	0.422233	4e-114	878
	TR42869|c2_g1_i2	AT5G03280.1	abscisic acid	Hormone biosynthesis	1.73118	3e-67	1027
	TR43243|c1_g11_i3	AT3G14440.1	abscisic acid	Hormone biosynthesis	7.62994	1e-35	467
	TR2955|c0_g1_i1	AT5G57740.1	abscisic acid	Hormone biosynthesis	1.87578	1e-90	590
	TR27284|c1_g1_i2	AT4G15560.1	abscisic acid	Hormone biosynthesis	0.0426443	2e-78	612
	TR35689|c3_g1_i2	AT3G26090.1	abscisic acid	Hormone biosynthesis	0	9e-70	633
	TR42465|c0_g2_i4	AT5G67030.1	abscisic acid	Hormone biosynthesis	5.69544	0	1338
	TR45439|c0_g1_i1	AT3G14440.1	abscisic acid	Hormone biosynthesis	2.58015	1e-45	697
	TR46697|c0_g1_i1	AT3G14440.1	abscisic acid	Hormone biosynthesis	2.92979	2e-25	376
	TR39117|c1_g1_i2	AT2G27150.1	abscisic acid	Hormone biosynthesis	2.87578	0	3112
	TR40377|c1_g1_i3	AT5G57740.1	abscisic acid	Hormone biosynthesis	2.7761	1e-10	432
	TR33538|c1_g2_i1	AT5G67030.1	abscisic acid	Hormone biosynthesis	1.57531	1e-07	443
	TR39117|c1_g1_i4	AT2G27150.1	abscisic acid	Hormone biosynthesis	3.4957	3e-76	594
	TR42453|c1_g1_i2	AT2G27150.1	abscisic acid	Hormone biosynthesis	2.31034	5e-113	3346
	TR42874|c0_g1_i1	AT4G15560.1	abscisic acid	Hormone biosynthesis	3.88166	0	1904
	TR42874|c0_g2_i3	AT4G15560.1	abscisic acid	Hormone biosynthesis	2.854	1e-34	386
	TR43310|c0_g1_i3	AT5G03280.1	abscisic acid	Hormone biosynthesis	2.53605	9e-84	455
	TR7500|c2_g1_i1	AT5G57740.1	abscisic acid	Hormone biosynthesis	3.86196	5e-13	736
	TR42287|c4_g1_i1	AT5G57740.1	abscisic acid	Hormone biosynthesis	0	6e-13	277
	TR70|c0_g1_i1	AT1G52340.1	abscisic acid	Hormone biosynthesis	2.03562	4e-57	758
	TR23022|c0_g1_i1	AT5G57740.1	abscisic acid	Hormone biosynthesis	4.95884	3e-06	318
	TR31161|c0_g1_i1	AT1G52340.1	abscisic acid	Hormone biosynthesis	0	2e-12	479
	TR27284|c1_g1_i1	AT4G15560.1	abscisic acid	Hormone biosynthesis	1.25701	1e-125	907
	TR35120|c0_g2_i2	AT1G52340.1	abscisic acid	Hormone biosynthesis	2.86394	9e-17	645
	TR39117|c1_g1_i6	AT2G27150.1	abscisic acid	Hormone biosynthesis	2.74631	0	2390
	TR42214|c0_g1_i4	AT2G27150.1	abscisic acid	Hormone biosynthesis	2.67356	3e-107	2648
	TR43243|c1_g10_i2	AT3G14440.1	abscisic acid	Hormone biosynthesis	4.36317	1e-36	610
	TR2096|c2_g1_i1	AT4G15560.1	abscisic acid	Hormone biosynthesis	3.8166	9e-103	704
	TR1937|c0_g1_i1	AT5G57740.1	abscisic acid	Hormone biosynthesis	2.71149	7e-09	327
	TR29533|c0_g1_i1	AT5G03280.1	abscisic acid	Hormone biosynthesis	2.31325	2e-16	693
	TR37053|c0_g3_i3	AT5G57740.1	abscisic acid	Hormone biosynthesis	3.43162	6e-10	338
	TR2955|c1_g1_i1	AT5G57740.1	abscisic acid	Hormone biosynthesis	2.52607	3e-58	900
	TR4419|c0_g1_i1	AT1G52340.1	abscisic acid	Hormone biosynthesis	2.5435	2e-70	899
	TR6988|c1_g1_i2	AT1G52340.1	abscisic acid	Hormone biosynthesis	2.05658	2e-15	439
	TR29533|c0_g1_i4	AT5G03280.1	abscisic acid	Hormone biosynthesis	0.887525	8e-16	669
	TR36721|c0_g1_i2	AT5G67030.1	abscisic acid	Hormone biosynthesis	3.02326	2e-07	844
	TR39342|c1_g1_i2	AT1G52340.1	abscisic acid	Hormone biosynthesis	3.70155	2e-22	892
	TR40360|c0_g1_i2	AT5G57740.1	abscisic acid	Hormone biosynthesis	1.89918	1e-34	981
	TR40474|c0_g3_i4	AT5G57740.1	abscisic acid	Hormone biosynthesis	0	4e-07	242
	TR41549|c0_g2_i1	AT3G14440.1	abscisic acid	Hormone biosynthesis	6.20281	3e-16	299
	TR42465|c0_g2_i3	AT5G67030.1	abscisic acid	Hormone biosynthesis	5.08661	0	2339
	TR47800|c0_g1_i1	AT1G52340.1	abscisic acid	Hormone biosynthesis	2.87381	4e-27	377
	TR31161|c0_g1_i2	AT1G52340.1	abscisic acid	Hormone biosynthesis	3.69933	2e-21	926
	TR42287|c5_g2_i2	AT5G57740.1	abscisic acid	Hormone biosynthesis	4.0072	1e-35	1352
	TR42453|c0_g1_i1	AT2G27150.1	abscisic acid	Hormone biosynthesis	3.01614	4e-06	332
	TR35120|c0_g1_i2	AT1G52340.1	abscisic acid	Hormone biosynthesis	3.30597	1e-08	348
	TR37671|c0_g1_i3	AT1G52340.1	abscisic acid	Hormone biosynthesis	2.87381	7e-18	692
	TR41549|c0_g3_i1	AT3G14440.1	abscisic acid	Hormone biosynthesis	6.53138	2e-08	230
	TR4568|c0_g1_i1	AT5G03280.1	abscisic acid	Hormone biosynthesis	2.67582	5e-12	238
	TR6838|c0_g1_i1	AT1G52340.1	abscisic acid	Hormone biosynthesis	0	2e-74	931
	TR28332|c0_g2_i2	AT5G57740.1	abscisic acid	Hormone biosynthesis	1.04963	2e-08	357
	TR42869|c0_g3_i1	AT5G03280.1	abscisic acid	Hormone biosynthesis	2.06005	1e-23	339
	TR42901|c0_g1_i4	AT4G15560.1	abscisic acid	Hormone biosynthesis	3.54226	0	2651
	TR39328|c1_g1_i3	AT1G52340.1	abscisic acid	Hormone biosynthesis	0.565597	3e-10	530
	TR42287|c3_g1_i1	AT5G57740.1	abscisic acid	Hormone biosynthesis	3.75809	9e-10	377
	TR43243|c1_g12_i1	AT3G14440.1	abscisic acid	Hormone biosynthesis	8.70002	1e-14	359
	TR20041|c0_g2_i1	AT4G15560.1	abscisic acid	Hormone biosynthesis	1.66903	4e-162	1174
	TR33401|c2_g1_i1	AT1G52340.1	abscisic acid	Hormone biosynthesis	2.66221	3e-08	418
	TR35689|c3_g1_i7	AT3G26090.1	abscisic acid	Hormone biosynthesis	1.10434	7e-111	1149
	TR37053|c0_g1_i1	AT5G57740.1	abscisic acid	Hormone biosynthesis	2.52356	2e-09	307
	TR41551|c0_g2_i2	AT3G14440.1	abscisic acid	Hormone biosynthesis	5.36842	6e-49	1108
	TR42901|c0_g1_i2	AT4G15560.1	abscisic acid	Hormone biosynthesis	3.42089	0	1125
	TR15435|c0_g1_i1	AT1G52340.1	abscisic acid	Hormone biosynthesis	2.01436	2e-38	597
	TR16780|c1_g1_i1	AT5G57740.1	abscisic acid	Hormone biosynthesis	2.39232	4e-07	312
	TR21231|c0_g1_i1	AT5G03280.1	abscisic acid	Hormone biosynthesis	1.40599	1e-28	364
	TR35325|c0_g3_i1	AT1G52340.1	abscisic acid	Hormone biosynthesis	4.40054	7e-18	721
	TR30112|c0_g2_i3	AT1G52340.1	abscisic acid	Hormone biosynthesis	0	8e-16	979
	TR34526|c0_g1_i1	AT1G52340.1	abscisic acid	Hormone biosynthesis	1.90304	2e-120	1059
	TR41551|c0_g2_i3	AT3G14440.1	abscisic acid	Hormone biosynthesis	4.21412	1e-110	1965
	TR42214|c0_g1_i6	AT2G27150.1	abscisic acid	Hormone biosynthesis	3.5509	3e-39	1265
	TR43235|c0_g12_i1	AT3G14440.1	abscisic acid	Hormone biosynthesis	6.32876	1e-77	1398
	TR43235|c0_g12_i4	AT3G14440.1	abscisic acid	Hormone biosynthesis	4.60229	6e-15	355
	TR43927|c0_g1_i1	AT5G57740.1	abscisic acid	Hormone biosynthesis	2.93357	1e-06	265
	TR37053|c0_g3_i1	AT5G57740.1	abscisic acid	Hormone biosynthesis	3.34483	2e-09	454
	TR37144|c0_g1_i1	AT1G52340.1	abscisic acid	Hormone biosynthesis	2.91648	2e-68	1038
	TR42663|c0_g2_i2	AT5G67030.1	abscisic acid	Hormone biosynthesis	6.42257	2e-149	1223
	TR29568|c0_g1_i1	AT5G57740.1	abscisic acid	Hormone biosynthesis	2.66903	7e-37	788
	TR37053|c0_g4_i1	AT5G57740.1	abscisic acid	Hormone biosynthesis	2.87578	8e-23	723
	TR41444|c2_g8_i1	AT4G15560.1	abscisic acid	Hormone biosynthesis	0.887525	2e-45	449
	TR43235|c0_g4_i1	AT3G14440.1	abscisic acid	Hormone biosynthesis	5.84248	1e-14	281
	TR34140|c0_g1_i1	AT5G03280.1	abscisic acid	Hormone biosynthesis	2.848	2e-25	1650
	TR39802|c0_g1_i1	AT1G52340.1	abscisic acid	Hormone biosynthesis	2.31325	7e-10	455
	TR28015|c0_g1_i5	AT5G57740.1	abscisic acid	Hormone biosynthesis	2.08746	2e-13	422
	TR30954|c1_g1_i1	AT1G52340.1	abscisic acid	Hormone biosynthesis	5.23573	1e-14	1025
	TR41549|c0_g1_i1	AT3G14440.1	abscisic acid	Hormone biosynthesis	5.57168	2e-50	804
	TR42287|c5_g3_i1	AT5G57740.1	abscisic acid	Hormone biosynthesis	3.27501	1e-16	497
	TR42901|c0_g1_i1	AT4G15560.1	abscisic acid	Hormone biosynthesis	3.01078	3e-111	819
	TR2315|c0_g1_i1	AT1G52340.1	abscisic acid	Hormone biosynthesis	6.76354	6e-18	1084
	TR29533|c0_g1_i2	AT5G03280.1	abscisic acid	Hormone biosynthesis	1.92979	7e-10	255
	TR34979|c0_g1_i3	AT1G52340.1	abscisic acid	Hormone biosynthesis	3.35473	5e-18	1142
	TR29899|c0_g1_i1	AT5G67030.1	abscisic acid	Hormone biosynthesis	3.06695	7e-20	1194
	TR33084|c0_g1_i2	AT5G67030.1	abscisic acid	Hormone biosynthesis	0.189034	4e-12	1366
	TR34979|c0_g1_i2	AT1G52340.1	abscisic acid	Hormone biosynthesis	1.80323	2e-13	1162
	TR36059|c0_g1_i3	AT1G67080.1	abscisic acid	Hormone biosynthesis	1.43829	7e-83	782
	TR41019|c0_g2_i1	AT4G15560.1	abscisic acid	Hormone biosynthesis	2.66676	5e-12	942
	TR42869|c1_g1_i1	AT5G03280.1	abscisic acid	Hormone biosynthesis	2.47249	2e-15	520
	TR16188|c0_g1_i1	AT3G14440.1	abscisic acid	Hormone biosynthesis	2.24184	2e-26	450
	TR35689|c3_g1_i4	AT3G26090.1	abscisic acid	Hormone biosynthesis	0.286881	1e-69	881
	TR3358|c0_g2_i2	AT1G52340.1	abscisic acid	Hormone biosynthesis	2.3978	5e-07	763
	TR32714|c0_g1_i3	AT1G52340.1	abscisic acid	Hormone biosynthesis	2.12763	3e-13	546
	TR33401|c0_g1_i2	AT1G52340.1	abscisic acid	Hormone biosynthesis	2.97453	5e-14	857
	TR33657|c0_g1_i2	AT1G52340.1	abscisic acid	Hormone biosynthesis	3.24184	1e-12	882
	TR34178|c0_g1_i1	AT1G52340.1	abscisic acid	Hormone biosynthesis	3.69488	4e-22	1152
	TR36721|c1_g1_i1	AT5G67030.1	abscisic acid	Hormone biosynthesis	2.82171	4e-08	1445
	TR40360|c0_g1_i3	AT5G57740.1	abscisic acid	Hormone biosynthesis	2.07039	6e-38	1711
	TR43243|c1_g1_i3	AT3G14440.1	abscisic acid	Hormone biosynthesis	7.24726	4e-14	345
	TR47828|c0_g1_i1	AT1G52340.1	abscisic acid	Hormone biosynthesis	2.24489	2e-27	466
	TR38982|c0_g1_i2	AT5G03280.1	abscisic acid	Hormone biosynthesis	2.99458	4e-15	1438
	TR3951|c0_g1_i5	AT5G67030.1	abscisic acid	Hormone biosynthesis	2.28096	1e-10	1067
	TR41236|c0_g2_i1	AT4G15560.1	abscisic acid	Hormone biosynthesis	5.61353	4e-15	1273
	TR33538|c3_g1_i1	AT5G67030.1	abscisic acid	Hormone biosynthesis	1.95606	4e-09	1201
	TR2847|c0_g1_i3	AT5G03280.1	abscisic acid	Hormone biosynthesis	2.36457	4e-16	226
	TR28087|c0_g1_i1	AT5G57740.1	abscisic acid	Hormone biosynthesis	3.41278	1e-12	944
	TR30112|c0_g2_i2	AT1G52340.1	abscisic acid	Hormone biosynthesis	1.60881	4e-06	605
	TR34495|c0_g1_i1	AT1G52340.1	abscisic acid	Hormone biosynthesis	4.11187	7e-14	560
	TR37671|c0_g1_i2	AT1G52340.1	abscisic acid	Hormone biosynthesis	2.93734	2e-07	449
	TR42874|c0_g2_i2	AT4G15560.1	abscisic acid	Hormone biosynthesis	1.87971	9e-53	699
	TR43243|c1_g10_i1	AT3G14440.1	abscisic acid	Hormone biosynthesis	6.17113	3e-38	896
	TR31839|c0_g1_i1	AT5G67030.1	abscisic acid	Hormone biosynthesis	1.25701	1e-20	1551
	TR31975|c0_g1_i1	AT5G57740.1	abscisic acid	Hormone biosynthesis	1.95606	6e-08	464
	TR33401|c0_g1_i1	AT1G52340.1	abscisic acid	Hormone biosynthesis	0	2e-11	661
	TR39237|c0_g1_i5	AT5G67030.1	abscisic acid	Hormone biosynthesis	3.27352	3e-13	994
	TR3096|c0_g1_i1	AT1G52340.1	abscisic acid	Hormone biosynthesis	2.44626	4e-09	922
	TR31975|c1_g1_i2	AT5G57740.1	abscisic acid	Hormone biosynthesis	1.8953	2e-11	879
	TR41493|c0_g1_i6	AT4G15560.1	abscisic acid	Hormone biosynthesis	2.8339	3e-06	1101
	TR42086|c1_g1_i2	AT4G15560.1	abscisic acid	Hormone biosynthesis	4.33842	2e-06	1094
	TR35325|c0_g3_i3	AT1G52340.1	abscisic acid	Hormone biosynthesis	5.29682	2e-17	938
	TR35868|c0_g2_i4	AT5G67030.1	abscisic acid	Hormone biosynthesis	5.58526	4e-07	402
	TR38264|c0_g2_i3	AT4G15560.1	abscisic acid	Hormone biosynthesis	2.80529	6e-06	1037
	TR39726|c0_g1_i3	AT5G57740.1	abscisic acid	Hormone biosynthesis	3.65878	2e-12	1137
	TR40377|c1_g1_i2	AT5G57740.1	abscisic acid	Hormone biosynthesis	2.58256	9e-12	1251
	TR42105|c0_g1_i2	AT5G03280.1	abscisic acid	Hormone biosynthesis	2.84197	2e-32	1936
	TR13058|c0_g1_i1	AT5G67030.1	abscisic acid	Hormone biosynthesis	2.14078	9e-07	369
	TR33741|c0_g1_i2	AT1G52340.1	abscisic acid	Hormone biosynthesis	0.704872	4e-10	826
	TR39342|c0_g1_i1	AT1G52340.1	abscisic acid	Hormone biosynthesis	3.29278	9e-22	1307
	TR37671|c0_g1_i1	AT1G52340.1	abscisic acid	Hormone biosynthesis	2.42492	5e-20	1266
	TR39237|c0_g1_i6	AT5G67030.1	abscisic acid	Hormone biosynthesis	0	8e-17	1314
	TR39473|c0_g2_i2	AT5G57740.1	abscisic acid	Hormone biosynthesis	1.99277	7e-79	1467
	TR30327|c0_g1_i3	AT4G15560.1	abscisic acid	Hormone biosynthesis	1.74846	9e-06	692
	TR34570|c0_g1_i3	AT1G52340.1	abscisic acid	Hormone biosynthesis	2.24793	3e-15	747
	TR39237|c0_g1_i4	AT5G67030.1	abscisic acid	Hormone biosynthesis	1.94486	4e-10	712
	TR6258|c0_g1_i1	AT5G67030.1	abscisic acid	Hormone biosynthesis	2.28983	5e-07	395
	TR27772|c0_g1_i1	AT3G26090.1	abscisic acid	Hormone biosynthesis	2.39506	7e-51	695
	TR39473|c0_g2_i1	AT5G57740.1	abscisic acid	Hormone biosynthesis	1.65535	9e-136	2088
	TR43235|c0_g11_i1	AT3G14440.1	abscisic acid	Hormone biosynthesis	6.4441	3e-08	229
	TR43310|c0_g5_i1	AT5G03280.1	abscisic acid	Hormone biosynthesis	1.81558	2e-22	302
	TR37053|c0_g1_i2	AT5G57740.1	abscisic acid	Hormone biosynthesis	2.86394	3e-09	457
	TR10985|c0_g1_i1	AT4G15560.1	abscisic acid	Hormone biosynthesis	2.49825	2e-10	336
	TR36059|c0_g1_i1	AT1G67080.1	abscisic acid	Hormone biosynthesis	2.5008	7e-82	1035
	TR22761|c0_g1_i2	AT4G15560.1	abscisic acid	Hormone biosynthesis	2.488	3e-06	378
	TR28332|c0_g2_i1	AT5G57740.1	abscisic acid	Hormone biosynthesis	1.97453	1e-06	570
	TR40474|c0_g2_i3	AT5G57740.1	abscisic acid	Hormone biosynthesis	4.63169	2e-07	644
	TR43243|c1_g1_i2	AT3G14440.1	abscisic acid	Hormone biosynthesis	6.47086	9e-14	446
	TR2307|c0_g1_i2	AT5G03280.1	abscisic acid	Hormone biosynthesis	2.38405	7e-16	473
	TR28113|c1_g2_i1	AT5G67030.1	abscisic acid	Hormone biosynthesis	1.8679	9e-13	1433
	TR42663|c0_g2_i1	AT5G67030.1	abscisic acid	Hormone biosynthesis	3.34767	3e-12	310
	TR17871|c0_g3_i1	AT5G45340.1	abscisic acid	Hormone metabolism	1.90304	8e-26	318
	TR8626|c0_g2_i1	AT5G45340.1	abscisic acid	Hormone metabolism	1.05658	3e-37	454
	TR9143|c0_g1_i1	AT2G29090.1	abscisic acid	Hormone metabolism	2.02503	2e-42	231
	TR25951|c0_g1_i1	AT5G45340.1	abscisic acid	Hormone metabolism	1.69153	1e-44	643
	TR36659|c1_g1_i3	AT5G45340.1	abscisic acid	Hormone metabolism	2.8339	1e-32	362
	TR36659|c1_g1_i5	AT5G45340.1	abscisic acid	Hormone metabolism	1.0635	2e-172	1161
	TR13388|c0_g1_i1	AT2G29090.1	abscisic acid	Hormone metabolism	1.68706	1e-62	434
	TR36659|c0_g1_i5	AT5G45340.1	abscisic acid	Hormone metabolism	2.54597	6e-42	468
	TR48888|c0_g1_i1	AT2G29090.1	abscisic acid	Hormone metabolism	2.89918	3e-22	254
	TR19154|c0_g1_i1	AT5G45340.1	abscisic acid	Hormone metabolism	1.01436	3e-13	389
	TR39085|c2_g1_i2	AT5G45340.1	abscisic acid	Hormone metabolism	1.24489	5e-42	1000
	TR30060|c0_g1_i4	AT5G45340.1	abscisic acid	Hormone metabolism	2.12102	1e-98	677
	TR13407|c0_g2_i1	AT5G45340.1	abscisic acid	Hormone metabolism	0	5e-07	281
	TR39085|c1_g1_i8	AT5G45340.1	abscisic acid	Hormone metabolism	1.08406	8e-61	1022
	TR30060|c0_g1_i3	AT5G45340.1	abscisic acid	Hormone metabolism	0	6e-99	737
	TR30518|c0_g1_i4	AT5G45340.1	abscisic acid	Hormone metabolism	0.238787	2e-121	1002
	TR36659|c0_g1_i4	AT5G45340.1	abscisic acid	Hormone metabolism	0	3e-145	1182
	TR36659|c1_g1_i1	AT5G45340.1	abscisic acid	Hormone metabolism	2.38405	0	1498
	TR39085|c2_g1_i4	AT5G45340.1	abscisic acid	Hormone metabolism	2.16993	2e-84	1556
	TR19154|c0_g2_i1	AT5G45340.1	abscisic acid	Hormone metabolism	2.488	1e-09	275
	TR39085|c1_g1_i3	AT2G29090.1	abscisic acid	Hormone metabolism	1.66448	7e-35	531
	TR20323|c0_g1_i1	AT2G29090.1	abscisic acid	Hormone metabolism	2.74416	5e-77	503
	TR33631|c0_g1_i5	AT5G45340.1	abscisic acid	Hormone metabolism	0	1e-08	360
	TR19346|c0_g1_i1	AT2G29090.1	abscisic acid	Hormone metabolism	0.765535	1e-32	289
	TR36659|c0_g1_i1	AT5G45340.1	abscisic acid	Hormone metabolism	1.93734	3e-75	638
	TR39085|c1_g1_i7	AT5G45340.1	abscisic acid	Hormone metabolism	0	5e-39	676
	TR42204|c0_g3_i7	AT5G45340.1	abscisic acid	Hormone metabolism	5.0197	4e-08	442
	TR20390|c0_g1_i1	AT5G05440.1	abscisic acid	Hormone receptor	2.74201	1e-47	302
	TR40959|c2_g6_i1	AT1G01360.1	abscisic acid	Hormone receptor	4.11437	7e-59	287
	TR17002|c0_g1_i1	AT5G53160.2	abscisic acid	Hormone receptor	3.22805	1e-39	226
	TR38127|c1_g3_i2	AT1G01360.1	abscisic acid	Hormone receptor	3.71809	2e-61	329
	TR37335|c0_g1_i3	AT2G38310.1	abscisic acid	Hormone receptor	0	9e-49	314
	TR32889|c0_g1_i1	AT4G17870.1	abscisic acid	Hormone receptor	2.75702	3e-58	340
	TR40959|c2_g6_i5	AT1G01360.1	abscisic acid	Hormone receptor	3.09592	5e-70	434
	TR43428|c0_g1_i1	AT5G13630.1	abscisic acid	Hormone receptor	6.97694	0	4580
	TR35011|c0_g1_i6	AT2G38310.1	abscisic acid	Hormone receptor	8.02459	4e-09	272
	TR1085|c0_g1_i1	AT4G17870.1	abscisic acid	Hormone receptor	2.65992	5e-41	329
	TR13768|c0_g1_i1	AT4G17870.1	abscisic acid	Hormone receptor	2.1177	1e-51	437
	TR32074|c0_g1_i1	AT1G64990.1	abscisic acid	Hormone receptor	1.54597	0	1621
	TR32889|c0_g2_i3	AT4G17870.1	abscisic acid	Hormone receptor	2.93168	1e-55	418
	TR32889|c1_g1_i1	AT4G17870.1	abscisic acid	Hormone receptor	1.28688	6e-66	486
	TR32889|c1_g2_i2	AT4G17870.1	abscisic acid	Hormone receptor	2.4957	2e-60	454
	TR40959|c2_g4_i1	AT1G01360.1	abscisic acid	Hormone receptor	5.17991	1e-31	254
	TR32889|c1_g2_i1	AT5G46790.1	abscisic acid	Hormone receptor	2.96532	1e-41	327
	TR11719|c0_g1_i1	AT2G38310.1	abscisic acid	Hormone receptor	3.33199	4e-19	224
	TR37335|c2_g1_i1	AT2G38310.1	abscisic acid	Hormone receptor	0.214125	3e-56	440
	TR32889|c1_g1_i4	AT4G17870.1	abscisic acid	Hormone receptor	0	2e-40	377
	TR30214|c2_g1_i3	AT2G38310.1	abscisic acid	Hormone receptor	3.22033	1e-71	565
	TR37804|c1_g2_i3	AT5G53160.2	abscisic acid	Hormone receptor	0	7e-43	312
	TR32889|c0_g3_i1	AT4G17870.1	abscisic acid	Hormone receptor	1.82375	2e-80	675
	TR32889|c0_g2_i1	AT4G17870.1	abscisic acid	Hormone receptor	0	6e-91	773
	TR40959|c2_g6_i4	AT1G01360.1	abscisic acid	Hormone receptor	4.4489	3e-106	787
	TR37335|c2_g1_i3	AT2G38310.1	abscisic acid	Hormone receptor	2.87578	5e-85	698
	TR38127|c1_g2_i1	AT5G53160.2	abscisic acid	Hormone receptor	2.15381	3e-30	266
	TR20390|c1_g1_i1	AT2G40330.1	abscisic acid	Hormone receptor	2.64386	5e-61	571
	TR37335|c0_g1_i1	AT2G38310.1	abscisic acid	Hormone receptor	1.97085	7e-48	461
	TR29799|c0_g1_i2	AT4G27630.3	abscisic acid	Hormone receptor	0.0285692	7e-27	297
	TR40959|c2_g6_i3	AT1G01360.1	abscisic acid	Hormone receptor	2.77821	6e-60	524
	TR32889|c1_g1_i2	AT4G17870.1	abscisic acid	Hormone receptor	1.37295	8e-67	647
	TR38127|c1_g3_i1	AT5G53160.2	abscisic acid	Hormone receptor	3.26003	4e-102	844
	TR32889|c1_g2_i5	AT4G17870.1	abscisic acid	Hormone receptor	1.75702	4e-59	610
	TR35011|c0_g1_i3	AT2G38310.1	abscisic acid	Hormone receptor	4.67582	1e-10	406
	TR37804|c1_g1_i2	AT5G53160.2	abscisic acid	Hormone receptor	5.09381	7e-100	900
	TR36682|c2_g2_i1	AT1G01360.1	abscisic acid	Hormone receptor	3.66789	3e-103	973
	TR3517|c4_g9_i1	AT1G51965.1	abscisic acid	Hormone signal transduction	2.63923	9e-20	351
	TR4968|c0_g1_i1	AT1G06390.1	abscisic acid	Hormone signal transduction	2.50843	6e-83	402
	TR5247|c0_g1_i1	AT1G51965.1	abscisic acid	Hormone signal transduction	3.70155	4e-16	225
	TR6926|c0_g1_i1	AT5G03730.2	abscisic acid	Hormone signal transduction	1.80735	3e-47	270
	TR9630|c0_g1_i1	AT1G51965.1	abscisic acid	Hormone signal transduction	1.42761	4e-16	246
	TR9765|c0_g1_i1	AT3G15730.1	abscisic acid	Hormone signal transduction	0	2e-38	459
	TR12921|c0_g1_i1	AT1G51965.1	abscisic acid	Hormone signal transduction	2.52607	9e-06	228
	TR16069|c0_g1_i1	AT5G03730.2	abscisic acid	Hormone signal transduction	3.06178	8e-24	243
	TR17250|c0_g1_i1	AT1G51965.1	abscisic acid	Hormone signal transduction	4.76871	2e-12	225
	TR17930|c0_g1_i2	AT5G01550.1	abscisic acid	Hormone signal transduction	2.30743	2e-25	294
	TR19508|c0_g2_i1	AT1G51965.1	abscisic acid	Hormone signal transduction	1.95233	1e-23	513
	TR20451|c1_g2_i1	AT2G18470.1	abscisic acid	Hormone signal transduction	2.32481	6e-42	396
	TR22038|c0_g1_i1	AT1G32640.1	abscisic acid	Hormone signal transduction	1.81558	4e-33	357
	TR23146|c0_g2_i1	AT5G13530.1	abscisic acid	Hormone signal transduction	1.95977	2e-86	468
	TR23327|c1_g1_i1	AT1G69270.1	abscisic acid	Hormone signal transduction	2.45681	1e-84	438
	TR23597|c1_g1_i1	AT2G43790.1	abscisic acid	Hormone signal transduction	1.38405	2e-24	315
	TR28121|c0_g1_i1	AT1G06390.1	abscisic acid	Hormone signal transduction	4.49506	6e-99	432
	TR29340|c0_g1_i1	AT2G39550.1	abscisic acid	Hormone signal transduction	0.286881	3e-42	312
	TR29441|c0_g1_i1	AT5G13530.1	abscisic acid	Hormone signal transduction	2.04264	0	1311
	TR29890|c8_g2_i4	AT1G51965.1	abscisic acid	Hormone signal transduction	2.20789	1e-23	336
	TR32110|c0_g1_i3	AT5G13680.1	abscisic acid	Hormone signal transduction	2.57773	5e-28	372
	TR34635|c0_g5_i1	AT1G35670.1	abscisic acid	Hormone signal transduction	2.56803	1e-08	255
	TR36029|c0_g1_i1	AT4G26070.2	abscisic acid	Hormone signal transduction	3.03914	2e-44	282
	TR38481|c0_g2_i3	AT1G51965.1	abscisic acid	Hormone signal transduction	1.45418	8e-08	333
	TR39414|c0_g1_i1	AT4G23650.1	abscisic acid	Hormone signal transduction	3.06695	7e-50	279
	TR40008|c3_g1_i1	AT2G43790.1	abscisic acid	Hormone signal transduction	2.59216	3e-77	408
	TR40231|c0_g1_i2	AT3G23050.1	abscisic acid	Hormone signal transduction	3.59813	8e-55	345
	TR40863|c0_g3_i1	AT4G38630.1	abscisic acid	Hormone signal transduction	1.82782	8e-38	618
	TR40991|c1_g3_i2	AT2G38470.1	abscisic acid	Hormone signal transduction	3.09085	9e-64	570
	TR42183|c2_g2_i1	AT1G04710.1	abscisic acid	Hormone signal transduction	3.17153	1e-36	315
	TR42658|c1_g4_i1	AT5G67500.2	abscisic acid	Hormone signal transduction	0	2e-27	228
	TR42734|c1_g1_i3	AT1G04120.1	abscisic acid	Hormone signal transduction	3.86592	3e-68	438
	TR42841|c1_g4_i1	AT2G40180.1	abscisic acid	Hormone signal transduction	3.27798	3e-51	552
	TR42930|c0_g3_i2	AT1G25490.1	abscisic acid	Hormone signal transduction	2.66221	4e-69	336
	TR43269|c0_g2_i1	AT1G56070.1	abscisic acid	Hormone signal transduction	7.17473	2e-45	267
	TR43280|c1_g6_i1	AT1G56070.1	abscisic acid	Hormone signal transduction	4.48607	9e-46	231
	TR43321|c1_g1_i1	AT5G63320.1	abscisic acid	Hormone signal transduction	3.28244	4e-81	990
	TR43321|c1_g1_i2	AT5G63320.1	abscisic acid	Hormone signal transduction	2.33914	2e-36	423
	TR46083|c0_g1_i1	AT3G15730.1	abscisic acid	Hormone signal transduction	2.45418	5e-127	630
	TR107|c0_g2_i1	AT3G15730.1	abscisic acid	Hormone signal transduction	2.17632	5e-106	541
	TR521|c0_g1_i1	AT4G26070.2	abscisic acid	Hormone signal transduction	2.15704	2e-51	391
	TR883|c0_g1_i1	AT1G08920.2	abscisic acid	Hormone signal transduction	2.83996	7e-12	258
	TR1114|c0_g1_i1	AT2G17290.1	abscisic acid	Hormone signal transduction	2.27798	2e-42	423
	TR1120|c0_g2_i1	AT2G18470.1	abscisic acid	Hormone signal transduction	1.57046	6e-22	301
	TR1411|c0_g1_i1	AT1G04120.1	abscisic acid	Hormone signal transduction	2.01792	1e-76	423
	TR1683|c0_g1_i1	AT1G56070.1	abscisic acid	Hormone signal transduction	1.38957	3e-17	389
	TR1711|c0_g1_i1	AT1G06390.1	abscisic acid	Hormone signal transduction	3.24184	1e-55	267
	TR2206|c1_g1_i1	AT3G11240.1	abscisic acid	Hormone signal transduction	2.83592	5e-45	775
	TR2221|c2_g1_i2	AT2G26290.1	abscisic acid	Hormone signal transduction	1.17632	8e-65	443
	TR2385|c1_g1_i1	AT1G51965.1	abscisic acid	Hormone signal transduction	2.31615	5e-17	320
	TR2482|c0_g1_i1	AT1G25490.1	abscisic acid	Hormone signal transduction	4.55582	9e-126	625
	TR2698|c1_g1_i1	AT4G18010.1	abscisic acid	Hormone signal transduction	1.52607	9e-54	303
	TR2829|c0_g1_i1	AT2G31660.1	abscisic acid	Hormone signal transduction	2.70487	7e-88	480
	TR2829|c1_g1_i1	AT2G31660.1	abscisic acid	Hormone signal transduction	2.31034	4e-80	437
	TR2839|c2_g1_i1	AT2G26290.1	abscisic acid	Hormone signal transduction	3.55459	5e-64	353
	TR2845|c0_g1_i2	AT4G26110.1	abscisic acid	Hormone signal transduction	2.03914	5e-44	298
	TR3099|c0_g2_i1	AT2G34900.1	abscisic acid	Hormone signal transduction	2.52356	1e-90	879
	TR3517|c0_g1_i1	AT1G51965.1	abscisic acid	Hormone signal transduction	2.87774	7e-28	453
	TR3918|c0_g1_i1	AT1G51965.1	abscisic acid	Hormone signal transduction	3.03738	1e-14	771
	TR3975|c0_g1_i1	AT1G08920.2	abscisic acid	Hormone signal transduction	2.60407	2e-31	1107
	TR4518|c0_g1_i1	AT1G51965.1	abscisic acid	Hormone signal transduction	1.70929	2e-22	351
	TR5459|c0_g1_i1	AT1G51965.1	abscisic acid	Hormone signal transduction	2.60881	6e-16	275
	TR5517|c0_g1_i1	AT1G51965.1	abscisic acid	Hormone signal transduction	2.60407	2e-37	259
	TR5617|c0_g1_i1	AT3G15730.1	abscisic acid	Hormone signal transduction	0	3e-69	359
	TR6442|c0_g1_i2	AT1G51965.1	abscisic acid	Hormone signal transduction	2.22651	1e-12	330
	TR6574|c0_g1_i1	AT5G02310.1	abscisic acid	Hormone signal transduction	1.61353	2e-53	858
	TR6802|c1_g1_i1	AT5G13680.1	abscisic acid	Hormone signal transduction	2.76129	4e-41	366
	TR6818|c0_g1_i1	AT3G15730.1	abscisic acid	Hormone signal transduction	2.12433	9e-48	532
	TR6896|c0_g1_i1	AT2G26290.1	abscisic acid	Hormone signal transduction	4.36387	2e-20	244
	TR7150|c1_g2_i1	AT5G40280.1	abscisic acid	Hormone signal transduction	1.78241	6e-92	551
	TR7311|c1_g1_i2	AT1G51965.1	abscisic acid	Hormone signal transduction	1.97085	1e-20	694
	TR7311|c1_g1_i5	AT1G51965.1	abscisic acid	Hormone signal transduction	0.584963	8e-16	545
	TR7621|c0_g2_i1	AT1G51965.1	abscisic acid	Hormone signal transduction	2.9855	1e-15	311
	TR7660|c0_g3_i1	AT2G18470.1	abscisic acid	Hormone signal transduction	2.28983	2e-28	323
	TR7674|c1_g3_i1	AT1G51965.1	abscisic acid	Hormone signal transduction	3.01257	1e-12	318
	TR7773|c0_g1_i2	AT2G30020.1	abscisic acid	Hormone signal transduction	0	1e-28	261
	TR8096|c0_g1_i1	AT5G03730.2	abscisic acid	Hormone signal transduction	2.9855	2e-42	274
	TR8387|c0_g1_i1	AT2G26980.4	abscisic acid	Hormone signal transduction	2.34767	2e-06	230
	TR9406|c0_g1_i1	AT2G26290.1	abscisic acid	Hormone signal transduction	3.6893	3e-18	229
	TR10167|c0_g1_i1	AT5G63980.1	abscisic acid	Hormone signal transduction	2.69153	5e-54	268
	TR10174|c0_g1_i1	AT5G63980.1	abscisic acid	Hormone signal transduction	2.80735	1e-12	358
	TR10175|c0_g1_i1	AT1G04120.1	abscisic acid	Hormone signal transduction	2.83794	6e-40	327
	TR11794|c0_g1_i1	AT2G26290.1	abscisic acid	Hormone signal transduction	2.82171	3e-43	356
	TR12734|c0_g1_i1	AT4G23650.1	abscisic acid	Hormone signal transduction	2.34199	3e-49	320
	TR13374|c0_g2_i1	AT1G04120.1	abscisic acid	Hormone signal transduction	2.45681	3e-56	275
	TR13449|c0_g1_i1	AT2G26290.1	abscisic acid	Hormone signal transduction	0	2e-38	446
	TR13995|c0_g1_i1	AT5G10560.1	abscisic acid	Hormone signal transduction	2.33628	1e-25	375
	TR14035|c0_g1_i2	AT1G51965.1	abscisic acid	Hormone signal transduction	1.68257	5e-14	268
	TR14262|c0_g2_i1	AT1G51965.1	abscisic acid	Hormone signal transduction	2.9486	3e-12	264
	TR14280|c0_g1_i1	AT2G26290.1	abscisic acid	Hormone signal transduction	2.30743	7e-59	356
	TR15057|c0_g1_i1	AT2G17290.1	abscisic acid	Hormone signal transduction	3.40463	4e-46	245
	TR15279|c0_g2_i1	AT4G33950.1	abscisic acid	Hormone signal transduction	2.22959	6e-97	432
	TR15452|c0_g1_i1	AT5G10560.1	abscisic acid	Hormone signal transduction	0.704872	2e-36	317
	TR16190|c0_g1_i1	AT2G46370.4	abscisic acid	Hormone signal transduction	2.37851	1e-34	292
	TR16505|c0_g1_i1	AT5G10560.1	abscisic acid	Hormone signal transduction	1.13093	9e-13	268
	TR16505|c0_g1_i2	AT5G10560.1	abscisic acid	Hormone signal transduction	1.75275	8e-22	355
	TR16655|c0_g1_i1	AT5G63980.1	abscisic acid	Hormone signal transduction	2.69822	5e-20	350
	TR17058|c0_g1_i1	AT5G10560.1	abscisic acid	Hormone signal transduction	1.83188	6e-67	484
	TR17370|c0_g1_i1	AT3G63210.1	abscisic acid	Hormone signal transduction	1.58015	6e-19	562
	TR17635|c0_g2_i1	AT5G10560.1	abscisic acid	Hormone signal transduction	2.22342	2e-94	633
	TR18251|c2_g2_i1	AT1G52920.1	abscisic acid	Hormone signal transduction	2.10098	6e-70	464
	TR18554|c0_g1_i1	AT2G18470.1	abscisic acid	Hormone signal transduction	2.67807	3e-51	617
	TR18820|c0_g1_i1	AT1G48630.1	abscisic acid	Hormone signal transduction	2.71589	4e-14	487
	TR18874|c0_g1_i1	AT2G26980.4	abscisic acid	Hormone signal transduction	2.51349	3e-54	351
	TR19106|c0_g1_i1	AT5G10560.1	abscisic acid	Hormone signal transduction	1.65076	9e-50	343
	TR19106|c0_g2_i1	AT5G10560.1	abscisic acid	Hormone signal transduction	2.11437	6e-69	691
	TR19705|c0_g1_i1	AT2G18470.1	abscisic acid	Hormone signal transduction	0.641546	1e-20	260
	TR19933|c1_g1_i1	AT2G39550.1	abscisic acid	Hormone signal transduction	2.52607	7e-52	299
	TR20053|c0_g1_i1	AT5G60410.2	abscisic acid	Hormone signal transduction	2.54844	2e-60	493
	TR20265|c0_g1_i1	AT3G48360.1	abscisic acid	Hormone signal transduction	2.22959	1e-52	441
	TR20354|c0_g1_i1	AT3G55530.1	abscisic acid	Hormone signal transduction	2.5435	4e-33	316
	TR20457|c0_g1_i1	AT1G51965.1	abscisic acid	Hormone signal transduction	4.08236	2e-25	394
	TR20582|c0_g1_i1	AT2G26290.1	abscisic acid	Hormone signal transduction	1.90304	6e-84	474
	TR20623|c0_g1_i1	AT4G09570.1	abscisic acid	Hormone signal transduction	3.59574	5e-20	234
	TR21198|c0_g1_i2	AT1G02205.3	abscisic acid	Hormone signal transduction	3.27202	3e-56	376
	TR21848|c0_g1_i1	AT1G51965.1	abscisic acid	Hormone signal transduction	2.76977	2e-11	292
	TR21848|c0_g1_i2	AT1G51965.1	abscisic acid	Hormone signal transduction	4.22033	6e-16	296
	TR22160|c0_g1_i1	AT1G50200.1	abscisic acid	Hormone signal transduction	2.45418	4e-85	446
	TR22192|c0_g2_i1	AT1G51965.1	abscisic acid	Hormone signal transduction	1.24489	2e-25	439
	TR22192|c0_g2_i2	AT1G51965.1	abscisic acid	Hormone signal transduction	2.44626	3e-19	334
	TR22689|c0_g1_i1	AT1G51965.1	abscisic acid	Hormone signal transduction	2.28688	3e-23	695
	TR22916|c1_g1_i1	AT1G69270.1	abscisic acid	Hormone signal transduction	1.88362	1e-64	333
	TR22919|c1_g1_i1	AT5G01550.1	abscisic acid	Hormone signal transduction	2.5435	2e-37	273
	TR23007|c0_g1_i1	AT1G51965.1	abscisic acid	Hormone signal transduction	2.38405	1e-12	512
	TR23013|c0_g2_i1	AT2G26290.1	abscisic acid	Hormone signal transduction	2.20163	5e-60	371
	TR23411|c0_g2_i1	AT1G51965.1	abscisic acid	Hormone signal transduction	3.23419	2e-10	245
	TR23427|c0_g3_i1	AT2G18470.1	abscisic acid	Hormone signal transduction	2.45418	2e-33	334
	TR23893|c0_g1_i1	AT3G15730.1	abscisic acid	Hormone signal transduction	2.44626	3e-65	344
	TR23913|c1_g1_i1	AT5G01540.1	abscisic acid	Hormone signal transduction	3.31179	6e-41	398
	TR24026|c0_g1_i1	AT2G18470.1	abscisic acid	Hormone signal transduction	1.33342	5e-51	545
	TR24142|c0_g1_i1	AT1G51965.1	abscisic acid	Hormone signal transduction	2.15381	8e-24	395
	TR24453|c0_g1_i1	AT1G51965.1	abscisic acid	Hormone signal transduction	0	7e-20	336
	TR24834|c0_g1_i1	AT2G18470.1	abscisic acid	Hormone signal transduction	2.46728	4e-40	409
	TR24910|c0_g1_i1	AT2G38470.1	abscisic acid	Hormone signal transduction	2.51096	1e-34	374
	TR24986|c0_g1_i1	AT2G26980.4	abscisic acid	Hormone signal transduction	3.1127	4e-53	310
	TR25598|c0_g1_i1	AT1G49430.1	abscisic acid	Hormone signal transduction	2.86394	4e-23	591
	TR25681|c0_g1_i2	AT2G17290.1	abscisic acid	Hormone signal transduction	2.37295	1e-61	275
	TR26511|c1_g1_i1	AT2G17290.1	abscisic acid	Hormone signal transduction	2.5435	4e-71	344
	TR26685|c0_g1_i1	AT5G01550.1	abscisic acid	Hormone signal transduction	1.85599	8e-83	785
	TR26927|c1_g1_i1	AT1G51965.1	abscisic acid	Hormone signal transduction	2.45943	2e-39	599
	TR27180|c0_g1_i1	AT2G17290.1	abscisic acid	Hormone signal transduction	3.82069	2e-63	304
	TR27181|c1_g1_i1	AT3G48040.1	abscisic acid	Hormone signal transduction	1.79077	8e-88	431
	TR27566|c1_g1_i1	AT1G51965.1	abscisic acid	Hormone signal transduction	2.32769	2e-16	624
	TR27591|c1_g1_i1	AT2G38050.1	abscisic acid	Hormone signal transduction	1.79494	3e-74	571
	TR27591|c1_g1_i3	AT2G38050.1	abscisic acid	Hormone signal transduction	0	4e-47	385
	TR27591|c1_g1_i4	AT2G38050.1	abscisic acid	Hormone signal transduction	0.475085	2e-74	592
	TR27688|c0_g1_i1	AT3G53480.1	abscisic acid	Hormone signal transduction	1.65992	7e-53	423
	TR27966|c1_g1_i1	AT2G26290.1	abscisic acid	Hormone signal transduction	2.63459	2e-82	567
	TR28043|c1_g1_i1	AT5G03730.2	abscisic acid	Hormone signal transduction	2.52105	5e-62	298
	TR28043|c3_g1_i1	AT5G03730.2	abscisic acid	Hormone signal transduction	1.59455	3e-99	472
	TR28183|c2_g1_i1	AT3G53480.1	abscisic acid	Hormone signal transduction	2.29572	4e-134	944
	TR28189|c0_g1_i1	AT1G51965.1	abscisic acid	Hormone signal transduction	1.82375	3e-15	371
	TR28652|c1_g1_i1	AT1G69270.1	abscisic acid	Hormone signal transduction	3.21723	1e-17	257
	TR29035|c0_g1_i1	AT1G06390.1	abscisic acid	Hormone signal transduction	3.91456	2e-83	383
	TR29625|c0_g1_i1	AT1G02205.3	abscisic acid	Hormone signal transduction	1.22033	2e-74	547
	TR29625|c0_g1_i3	AT1G02205.3	abscisic acid	Hormone signal transduction	2.59455	3e-102	803
	TR29625|c0_g1_i5	AT1G02205.3	abscisic acid	Hormone signal transduction	0	2e-29	254
	TR29698|c0_g2_i1	AT1G04120.1	abscisic acid	Hormone signal transduction	2.51349	2e-158	772
	TR29759|c0_g1_i1	AT5G01550.1	abscisic acid	Hormone signal transduction	2.98003	8e-25	296
	TR29882|c0_g1_i1	AT2G26980.4	abscisic acid	Hormone signal transduction	0.941106	8e-51	384
	TR29882|c1_g1_i1	AT2G26980.4	abscisic acid	Hormone signal transduction	2.15381	2e-75	722
	TR29890|c0_g1_i1	AT1G51965.1	abscisic acid	Hormone signal transduction	2.61117	4e-18	323
	TR29890|c5_g1_i1	AT1G51965.1	abscisic acid	Hormone signal transduction	3.34056	2e-12	249
	TR29890|c8_g3_i1	AT1G51965.1	abscisic acid	Hormone signal transduction	2.69377	1e-15	314
	TR29890|c8_g4_i1	AT1G51965.1	abscisic acid	Hormone signal transduction	2.51349	3e-18	329
	TR29890|c8_g4_i3	AT1G51965.1	abscisic acid	Hormone signal transduction	3.01792	2e-12	259
	TR30062|c1_g1_i2	AT1G51965.1	abscisic acid	Hormone signal transduction	0.895303	5e-18	380
	TR30062|c2_g1_i1	AT1G51965.1	abscisic acid	Hormone signal transduction	2.04614	7e-45	1159
	TR30425|c2_g1_i1	AT2G34900.1	abscisic acid	Hormone signal transduction	2.31615	5e-70	715
	TR30425|c2_g1_i2	AT2G34900.1	abscisic acid	Hormone signal transduction	2.88557	6e-22	282
	TR30455|c0_g1_i1	AT4G15900.1	abscisic acid	Hormone signal transduction	2.58256	9e-07	298
	TR30497|c0_g1_i1	AT1G52920.1	abscisic acid	Hormone signal transduction	0	5e-77	729
	TR30497|c0_g1_i4	AT1G52920.1	abscisic acid	Hormone signal transduction	2.53605	1e-55	480
	TR31024|c6_g3_i11	AT1G51965.1	abscisic acid	Hormone signal transduction	0	1e-15	289
	TR31565|c0_g1_i1	AT4G21670.1	abscisic acid	Hormone signal transduction	2.50843	5e-32	620
	TR31850|c1_g1_i1	AT1G51965.1	abscisic acid	Hormone signal transduction	2.75275	2e-10	449
	TR31971|c0_g3_i2	AT1G51965.1	abscisic acid	Hormone signal transduction	2.37295	5e-12	618
	TR32251|c0_g2_i1	AT1G52920.1	abscisic acid	Hormone signal transduction	2.42492	3e-29	445
	TR32782|c1_g1_i1	AT1G51965.1	abscisic acid	Hormone signal transduction	2.70487	3e-14	937
	TR32796|c0_g1_i2	AT5G20910.1	abscisic acid	Hormone signal transduction	1.50589	2e-32	303
	TR32912|c1_g2_i3	AT4G23650.1	abscisic acid	Hormone signal transduction	1.88362	3e-44	328
	TR33101|c1_g1_i3	AT5G47100.1	abscisic acid	Hormone signal transduction	2.51602	5e-51	431
	TR33137|c1_g3_i1	AT5G67300.1	abscisic acid	Hormone signal transduction	3.01078	4e-27	234
	TR34106|c0_g2_i1	AT4G33950.1	abscisic acid	Hormone signal transduction	1.71809	3e-104	461
	TR34200|c1_g1_i4	AT2G26290.1	abscisic acid	Hormone signal transduction	3.0036	5e-30	257
	TR34315|c1_g1_i3	AT4G23650.1	abscisic acid	Hormone signal transduction	2.05658	2e-18	397
	TR34411|c1_g1_i1	AT4G21670.1	abscisic acid	Hormone signal transduction	2.26903	1e-47	358
	TR34411|c2_g2_i1	AT4G21670.1	abscisic acid	Hormone signal transduction	0.790772	3e-34	541
	TR34462|c0_g1_i1	AT5G47100.1	abscisic acid	Hormone signal transduction	2.37295	4e-64	343
	TR34544|c0_g1_i2	AT2G26980.4	abscisic acid	Hormone signal transduction	2.39232	2e-15	248
	TR34632|c1_g1_i4	AT1G51965.1	abscisic acid	Hormone signal transduction	2.73985	2e-24	603
	TR34632|c2_g2_i2	AT1G51965.1	abscisic acid	Hormone signal transduction	2.59216	1e-23	389
	TR34632|c2_g3_i1	AT1G51965.1	abscisic acid	Hormone signal transduction	4.02059	1e-14	372
	TR34632|c2_g1_i4	AT1G51965.1	abscisic acid	Hormone signal transduction	4.78346	2e-13	258
	TR34632|c2_g1_i5	AT1G51965.1	abscisic acid	Hormone signal transduction	4.61058	4e-12	263
	TR34632|c2_g5_i1	AT1G51965.1	abscisic acid	Hormone signal transduction	3.37156	1e-08	240
	TR35444|c0_g1_i3	AT1G51965.1	abscisic acid	Hormone signal transduction	1.3505	2e-09	232
	TR35493|c2_g4_i2	AT1G49430.1	abscisic acid	Hormone signal transduction	1.3505	1e-68	717
	TR35605|c1_g2_i5	AT1G69270.1	abscisic acid	Hormone signal transduction	0	1e-25	237
	TR35886|c0_g1_i1	AT1G51965.1	abscisic acid	Hormone signal transduction	2.23573	4e-16	452
	TR35897|c0_g1_i2	AT1G04120.1	abscisic acid	Hormone signal transduction	2.41684	7e-28	387
	TR35974|c1_g2_i1	AT2G26290.1	abscisic acid	Hormone signal transduction	2.0036	4e-31	340
	TR36027|c0_g2_i3	AT2G26290.1	abscisic acid	Hormone signal transduction	2.45943	2e-55	358
	TR36169|c1_g1_i1	AT2G26290.1	abscisic acid	Hormone signal transduction	2.1375	9e-46	303
	TR36371|c1_g1_i1	AT5G13530.1	abscisic acid	Hormone signal transduction	2.5509	0	1675
	TR36465|c0_g1_i1	AT1G51965.1	abscisic acid	Hormone signal transduction	0	1e-14	346
	TR36799|c0_g1_i1	AT1G06390.1	abscisic acid	Hormone signal transduction	0	3e-76	331
	TR36851|c0_g1_i1	AT2G43790.1	abscisic acid	Hormone signal transduction	2.54597	6e-29	297
	TR36962|c1_g1_i1	AT4G23650.1	abscisic acid	Hormone signal transduction	2.48027	1e-87	824
	TR37030|c0_g1_i1	AT1G49430.1	abscisic acid	Hormone signal transduction	2.83188	2e-29	453
	TR37030|c1_g1_i1	AT1G49430.1	abscisic acid	Hormone signal transduction	4.65707	2e-43	712
	TR37035|c0_g1_i1	AT2G26980.4	abscisic acid	Hormone signal transduction	1.93357	0	1097
	TR37106|c0_g1_i3	AT1G51965.1	abscisic acid	Hormone signal transduction	2.20477	5e-28	832
	TR37574|c0_g1_i1	AT1G07420.1	abscisic acid	Hormone signal transduction	1.7137	5e-92	425
	TR37896|c0_g1_i1	AT5G19330.1	abscisic acid	Hormone signal transduction	1.09085	0	1055
	TR37920|c1_g1_i1	AT1G51965.1	abscisic acid	Hormone signal transduction	2.488	4e-34	703
	TR38269|c2_g1_i3	AT1G04120.1	abscisic acid	Hormone signal transduction	2.12763	2e-48	381
	TR38269|c2_g1_i6	AT1G04120.1	abscisic acid	Hormone signal transduction	0.400538	1e-75	663
	TR38319|c0_g3_i1	AT5G67500.2	abscisic acid	Hormone signal transduction	7.0782	3e-19	228
	TR38342|c0_g1_i4	AT1G49430.1	abscisic acid	Hormone signal transduction	2.73335	1e-60	625
	TR38415|c0_g1_i2	AT1G02205.3	abscisic acid	Hormone signal transduction	2.05658	0	1254
	TR38415|c1_g1_i1	AT1G02205.3	abscisic acid	Hormone signal transduction	3.33771	0	1780
	TR38415|c1_g1_i2	AT1G02205.3	abscisic acid	Hormone signal transduction	3.66676	1e-98	801
	TR38422|c4_g1_i2	AT1G49430.1	abscisic acid	Hormone signal transduction	0	4e-17	1375
	TR38471|c0_g1_i1	AT1G51965.1	abscisic acid	Hormone signal transduction	2.56316	3e-22	527
	TR38471|c0_g1_i3	AT1G51965.1	abscisic acid	Hormone signal transduction	2.90497	4e-36	927
	TR38480|c0_g1_i1	AT2G26290.1	abscisic acid	Hormone signal transduction	2.8339	9e-37	286
	TR38653|c0_g1_i1	AT1G51500.1	abscisic acid	Hormone signal transduction	2.59694	5e-35	472
	TR38653|c0_g4_i1	AT1G51500.1	abscisic acid	Hormone signal transduction	2.60881	1e-33	546
	TR38653|c0_g3_i2	AT1G51500.1	abscisic acid	Hormone signal transduction	2.14078	2e-95	1543
	TR38710|c0_g1_i1	AT5G67500.2	abscisic acid	Hormone signal transduction	5.74281	3e-29	370
	TR38760|c0_g1_i3	AT4G15900.1	abscisic acid	Hormone signal transduction	3.20633	2e-56	283
	TR38820|c2_g1_i3	AT2G26290.1	abscisic acid	Hormone signal transduction	1.18269	5e-12	391
	TR38820|c2_g1_i5	AT2G26290.1	abscisic acid	Hormone signal transduction	0	1e-10	268
	TR38879|c2_g1_i2	AT1G35670.1	abscisic acid	Hormone signal transduction	4.59991	2e-65	338
	TR38922|c0_g1_i3	AT2G26290.1	abscisic acid	Hormone signal transduction	2.58736	9e-28	296
	TR38979|c1_g3_i2	AT3G48040.1	abscisic acid	Hormone signal transduction	4.51791	1e-85	425
	TR38979|c1_g9_i1	AT3G48040.1	abscisic acid	Hormone signal transduction	3.75275	4e-53	289
	TR39066|c1_g1_i2	AT5G01550.1	abscisic acid	Hormone signal transduction	2.15056	1e-14	256
	TR39093|c0_g1_i1	AT4G15900.1	abscisic acid	Hormone signal transduction	0	2e-08	314
	TR39197|c3_g1_i1	AT5G63320.1	abscisic acid	Hormone signal transduction	2.55336	1e-99	876
	TR39216|c0_g1_i1	AT5G20270.1	abscisic acid	Hormone signal transduction	3.40054	2e-133	995
	TR39216|c1_g1_i1	AT5G20270.1	abscisic acid	Hormone signal transduction	1.95606	2e-52	564
	TR39242|c2_g1_i4	AT1G51965.1	abscisic acid	Hormone signal transduction	0.604071	2e-32	1339
	TR39246|c0_g1_i1	AT1G51965.1	abscisic acid	Hormone signal transduction	2.14731	3e-17	313
	TR39355|c1_g1_i1	AT3G11410.1	abscisic acid	Hormone signal transduction	3.87184	2e-36	310
	TR39411|c0_g2_i1	AT1G02205.3	abscisic acid	Hormone signal transduction	2.69377	1e-69	493
	TR39414|c1_g3_i1	AT4G23650.1	abscisic acid	Hormone signal transduction	3.66562	2e-106	621
	TR39562|c0_g1_i1	AT5G67500.2	abscisic acid	Hormone signal transduction	5.82731	4e-44	468
	TR39612|c1_g1_i1	AT2G26290.1	abscisic acid	Hormone signal transduction	2.25701	6e-89	606
	TR39926|c0_g1_i9	AT2G26980.4	abscisic acid	Hormone signal transduction	0	7e-25	409
	TR40000|c0_g1_i1	AT1G07420.1	abscisic acid	Hormone signal transduction	3.2765	1e-136	620
	TR40008|c1_g1_i1	AT2G43790.1	abscisic acid	Hormone signal transduction	3.38681	3e-65	388
	TR40008|c3_g2_i2	AT2G43790.1	abscisic acid	Hormone signal transduction	2.14405	1e-74	346
	TR40008|c3_g2_i3	AT2G43790.1	abscisic acid	Hormone signal transduction	0	1e-139	587
	TR40026|c1_g2_i1	AT1G04710.1	abscisic acid	Hormone signal transduction	3.24945	6e-104	654
	TR40030|c0_g1_i2	AT2G26980.4	abscisic acid	Hormone signal transduction	0.505891	2e-101	457
	TR40183|c1_g1_i1	AT3G48360.1	abscisic acid	Hormone signal transduction	2.90304	6e-46	325
	TR40261|c1_g3_i2	AT1G06390.1	abscisic acid	Hormone signal transduction	0	7e-60	265
	TR40405|c0_g1_i3	AT1G51965.1	abscisic acid	Hormone signal transduction	2.05311	5e-22	1293
	TR40714|c0_g1_i1	AT3G15730.1	abscisic acid	Hormone signal transduction	2.21101	2e-41	387
	TR40833|c0_g1_i1	AT4G23650.1	abscisic acid	Hormone signal transduction	2.6893	3e-95	533
	TR40918|c3_g3_i3	AT1G69270.1	abscisic acid	Hormone signal transduction	2.03562	1e-22	306
	TR41102|c0_g2_i1	AT1G18080.1	abscisic acid	Hormone signal transduction	5.77426	3e-65	314
	TR41102|c1_g6_i2	AT1G18080.1	abscisic acid	Hormone signal transduction	6.35315	9e-63	310
	TR41102|c1_g7_i1	AT1G18080.1	abscisic acid	Hormone signal transduction	5.2426	8e-98	478
	TR41102|c1_g7_i2	AT1G18080.1	abscisic acid	Hormone signal transduction	0	1e-53	275
	TR41102|c1_g7_i3	AT1G18080.1	abscisic acid	Hormone signal transduction	0	2e-73	365
	TR41206|c0_g1_i3	AT1G48630.1	abscisic acid	Hormone signal transduction	7.87817	6e-105	525
	TR41206|c0_g5_i2	AT1G18080.1	abscisic acid	Hormone signal transduction	6.28559	9e-172	796
	TR41475|c0_g1_i1	AT2G13540.1	abscisic acid	Hormone signal transduction	2.32769	1e-74	479
	TR41475|c1_g1_i1	AT2G13540.1	abscisic acid	Hormone signal transduction	2.66676	0	1321
	TR41527|c0_g1_i3	AT1G51965.1	abscisic acid	Hormone signal transduction	3.51602	6e-28	590
	TR41618|c0_g6_i4	AT2G43790.1	abscisic acid	Hormone signal transduction	3.15056	2e-21	249
	TR41626|c0_g2_i3	AT1G20780.1	abscisic acid	Hormone signal transduction	2.47508	9e-41	356
	TR41731|c1_g3_i1	AT2G18470.1	abscisic acid	Hormone signal transduction	4.46401	5e-33	268
	TR41893|c2_g1_i1	AT1G04120.1	abscisic acid	Hormone signal transduction	4.15137	4e-119	2263
	TR41913|c0_g1_i1	AT4G39850.3	abscisic acid	Hormone signal transduction	3.26454	0	2240
	TR41935|c0_g1_i4	AT2G26980.4	abscisic acid	Hormone signal transduction	3.30743	3e-59	466
	TR41997|c0_g1_i1	AT1G51500.1	abscisic acid	Hormone signal transduction	3.19849	7e-61	404
	TR42183|c2_g1_i2	AT1G04710.1	abscisic acid	Hormone signal transduction	3.10266	4e-140	884
	TR42183|c2_g3_i1	AT1G04710.1	abscisic acid	Hormone signal transduction	4.56194	3e-57	374
	TR42183|c2_g1_i6	AT1G04710.1	abscisic acid	Hormone signal transduction	4.89579	5e-105	653
	TR42183|c2_g2_i2	AT1G04710.1	abscisic acid	Hormone signal transduction	2.9486	6e-53	416
	TR42212|c2_g5_i1	AT4G26110.1	abscisic acid	Hormone signal transduction	1.58015	3e-39	245
	TR42212|c2_g6_i1	AT4G26110.1	abscisic acid	Hormone signal transduction	4.74255	9e-57	421
	TR42358|c2_g1_i2	AT1G32640.1	abscisic acid	Hormone signal transduction	2.08406	4e-36	239
	TR42439|c0_g2_i2	AT2G26980.4	abscisic acid	Hormone signal transduction	3.16672	2e-61	425
	TR42439|c0_g4_i1	AT2G26980.4	abscisic acid	Hormone signal transduction	5.57107	2e-10	255
	TR42509|c0_g3_i3	AT3G15730.1	abscisic acid	Hormone signal transduction	4.7126	5e-161	776
	TR42572|c0_g1_i1	AT1G04710.1	abscisic acid	Hormone signal transduction	4.04439	5e-23	227
	TR42591|c0_g2_i4	AT1G51965.1	abscisic acid	Hormone signal transduction	3.44228	5e-24	535
	TR42658|c1_g3_i1	AT5G67500.2	abscisic acid	Hormone signal transduction	3.25096	4e-34	263
	TR42658|c1_g5_i1	AT5G67500.2	abscisic acid	Hormone signal transduction	4.0505	2e-36	285
	TR42658|c1_g14_i1	AT5G67500.2	abscisic acid	Hormone signal transduction	3.91552	2e-51	431
	TR42661|c0_g1_i1	AT1G51965.1	abscisic acid	Hormone signal transduction	2.74416	1e-26	820
	TR42661|c1_g1_i3	AT1G51965.1	abscisic acid	Hormone signal transduction	1.99639	8e-40	766
	TR42670|c0_g1_i1	AT4G39850.3	abscisic acid	Hormone signal transduction	2.43563	2e-125	615
	TR42670|c1_g1_i1	AT4G39850.3	abscisic acid	Hormone signal transduction	3.08406	7e-87	491
	TR42734|c0_g1_i1	AT1G04120.1	abscisic acid	Hormone signal transduction	2.12763	2e-72	598
	TR42734|c1_g1_i1	AT1G04120.1	abscisic acid	Hormone signal transduction	3.31615	0	2557
	TR42734|c1_g1_i2	AT1G04120.1	abscisic acid	Hormone signal transduction	3.50462	0	1548
	TR42744|c0_g1_i2	AT5G67500.2	abscisic acid	Hormone signal transduction	3.91934	6e-36	267
	TR42744|c0_g3_i1	AT5G67500.2	abscisic acid	Hormone signal transduction	4.56621	4e-71	665
	TR42834|c0_g2_i1	AT2G31660.1	abscisic acid	Hormone signal transduction	3.66107	5e-41	247
	TR42834|c0_g3_i2	AT2G31660.1	abscisic acid	Hormone signal transduction	1.70929	7e-96	507
	TR42834|c0_g3_i4	AT2G31660.1	abscisic acid	Hormone signal transduction	2.69377	2e-63	344
	TR42842|c0_g2_i1	AT3G20770.1	abscisic acid	Hormone signal transduction	3.34625	5e-90	421
	TR42842|c0_g2_i2	AT3G20770.1	abscisic acid	Hormone signal transduction	2.51854	1e-64	311
	TR42844|c0_g2_i1	AT2G46370.4	abscisic acid	Hormone signal transduction	2.52857	3e-63	400
	TR42930|c0_g3_i1	AT1G25490.1	abscisic acid	Hormone signal transduction	5.02989	2e-175	767
	TR42930|c0_g1_i7	AT1G25490.1	abscisic acid	Hormone signal transduction	0	3e-55	263
	TR42952|c0_g1_i1	AT5G57800.1	abscisic acid	Hormone signal transduction	0.62293	1e-22	229
	TR42952|c0_g2_i2	AT5G57800.1	abscisic acid	Hormone signal transduction	2.08746	1e-114	763
	TR42952|c0_g2_i3	AT5G57800.1	abscisic acid	Hormone signal transduction	3.36036	0	1555
	TR42952|c0_g2_i4	AT5G57800.1	abscisic acid	Hormone signal transduction	2.94673	9e-51	264
	TR42976|c0_g1_i3	AT3G20770.1	abscisic acid	Hormone signal transduction	1.89918	5e-57	299
	TR43024|c0_g2_i1	AT1G51965.1	abscisic acid	Hormone signal transduction	3.88362	9e-21	425
	TR43024|c0_g3_i1	AT1G51965.1	abscisic acid	Hormone signal transduction	4.78921	2e-09	224
	TR43071|c1_g1_i2	AT5G19330.1	abscisic acid	Hormone signal transduction	3.33771	6e-08	486
	TR43110|c1_g2_i2	AT1G51965.1	abscisic acid	Hormone signal transduction	4.14405	6e-19	562
	TR43110|c1_g4_i1	AT1G51965.1	abscisic acid	Hormone signal transduction	3.72137	1e-12	279
	TR43178|c2_g2_i1	AT2G17290.1	abscisic acid	Hormone signal transduction	3.04789	4e-63	323
	TR43178|c2_g1_i3	AT2G17290.1	abscisic acid	Hormone signal transduction	1.18903	2e-106	476
	TR43195|c0_g1_i4	AT2G31660.1	abscisic acid	Hormone signal transduction	2.35614	5e-143	882
	TR43196|c0_g1_i1	AT1G04120.1	abscisic acid	Hormone signal transduction	0.933573	4e-35	305
	TR43196|c0_g2_i2	AT1G04120.1	abscisic acid	Hormone signal transduction	1.29866	2e-137	1266
	TR43196|c0_g3_i1	AT1G04120.1	abscisic acid	Hormone signal transduction	1.9222	3e-43	292
	TR43244|c0_g1_i2	AT1G49430.1	abscisic acid	Hormone signal transduction	3.32048	9e-17	335
	TR43244|c1_g2_i1	AT1G49430.1	abscisic acid	Hormone signal transduction	3.93829	5e-20	379
	TR43257|c0_g1_i1	AT1G51965.1	abscisic acid	Hormone signal transduction	5.848	1e-10	260
	TR43269|c0_g1_i1	AT1G56070.1	abscisic acid	Hormone signal transduction	5.09887	2e-59	284
	TR43269|c0_g7_i1	AT1G56070.1	abscisic acid	Hormone signal transduction	6.74268	3e-94	437
	TR43269|c0_g7_i2	AT1G56070.1	abscisic acid	Hormone signal transduction	5.99639	7e-42	227
	TR43269|c0_g7_i3	AT1G56070.1	abscisic acid	Hormone signal transduction	6.79142	5e-53	257
	TR43269|c0_g12_i3	AT1G56070.1	abscisic acid	Hormone signal transduction	7.72955	3e-60	284
	TR43269|c0_g13_i1	AT1G56070.1	abscisic acid	Hormone signal transduction	6.51428	3e-70	329
	TR43280|c1_g6_i3	AT1G56070.1	abscisic acid	Hormone signal transduction	6.53045	0	1304
	TR43280|c1_g6_i4	AT1G56070.1	abscisic acid	Hormone signal transduction	7.22997	0	1511
	TR43300|c2_g1_i3	AT2G43790.1	abscisic acid	Hormone signal transduction	3.11936	3e-44	314
	TR43331|c0_g1_i1	AT5G01550.1	abscisic acid	Hormone signal transduction	3.98277	6e-22	305
	TR43332|c0_g1_i1	AT1G04120.1	abscisic acid	Hormone signal transduction	2.87184	3e-91	1264
	TR43332|c0_g1_i2	AT1G04120.1	abscisic acid	Hormone signal transduction	1.57046	2e-80	993
	TR43332|c1_g4_i1	AT1G04120.1	abscisic acid	Hormone signal transduction	2.88947	6e-29	230
	TR43338|c0_g1_i4	AT1G04120.1	abscisic acid	Hormone signal transduction	2.60881	8e-27	388
	TR43372|c0_g1_i1	AT1G51965.1	abscisic acid	Hormone signal transduction	0	6e-14	231
	TR43372|c0_g4_i3	AT1G51965.1	abscisic acid	Hormone signal transduction	1.4489	4e-21	465
	TR43372|c0_g4_i4	AT1G51965.1	abscisic acid	Hormone signal transduction	3.23266	1e-16	325
	TR43381|c2_g1_i2	AT1G51965.1	abscisic acid	Hormone signal transduction	3.89433	3e-25	706
	TR43381|c2_g1_i3	AT1G51965.1	abscisic acid	Hormone signal transduction	4.64386	7e-34	994
	TR44409|c0_g1_i1	AT3G15730.1	abscisic acid	Hormone signal transduction	1.19535	8e-68	352
	TR44770|c0_g1_i1	AT1G04120.1	abscisic acid	Hormone signal transduction	2.23573	4e-42	329
	TR45659|c0_g1_i1	AT3G08550.1	abscisic acid	Hormone signal transduction	3.78869	6e-47	224
	TR45765|c0_g1_i1	AT1G50200.1	abscisic acid	Hormone signal transduction	3.488	4e-33	285
	TR46214|c0_g1_i1	AT1G51965.1	abscisic acid	Hormone signal transduction	2.66676	1e-32	531
	TR46626|c0_g1_i1	AT4G23650.1	abscisic acid	Hormone signal transduction	2.39232	1e-59	339
	TR46626|c0_g2_i1	AT4G23650.1	abscisic acid	Hormone signal transduction	0	8e-43	244
	TR46884|c0_g1_i1	AT3G53480.1	abscisic acid	Hormone signal transduction	2.42492	7e-65	491
	TR47304|c0_g1_i1	AT5G01550.1	abscisic acid	Hormone signal transduction	2.76977	5e-47	292
	TR48531|c0_g1_i1	AT1G51965.1	abscisic acid	Hormone signal transduction	2.27798	5e-14	257
	TR48562|c0_g1_i1	AT1G04120.1	abscisic acid	Hormone signal transduction	2.61117	7e-26	361
	TR1468|c0_g1_i1	AT1G04120.1	abscisic acid	Hormone signal transduction	2.64155	3e-57	291
	TR2569|c0_g1_i1	AT3G12490.2	abscisic acid	Hormone signal transduction	0	4e-43	293
	TR2698|c2_g2_i4	AT4G18010.1	abscisic acid	Hormone signal transduction	0	8e-100	601
	TR3386|c1_g1_i3	AT5G63980.1	abscisic acid	Hormone signal transduction	2.35896	7e-47	372
	TR3462|c2_g2_i2	AT2G38470.1	abscisic acid	Hormone signal transduction	1.83592	7e-09	477
	TR3517|c4_g1_i1	AT1G51965.1	abscisic acid	Hormone signal transduction	4.35685	7e-14	270
	TR3517|c4_g2_i1	AT1G51965.1	abscisic acid	Hormone signal transduction	3.9644	4e-14	275
	TR6835|c1_g1_i1	AT2G18470.1	abscisic acid	Hormone signal transduction	2.98003	2e-33	287
	TR7331|c1_g1_i1	AT3G53480.1	abscisic acid	Hormone signal transduction	3.0036	0	1524
	TR7621|c0_g1_i4	AT1G51965.1	abscisic acid	Hormone signal transduction	2.18903	2e-36	922
	TR7682|c0_g2_i3	AT1G56070.1	abscisic acid	Hormone signal transduction	1.51602	3e-106	1608
	TR8238|c0_g1_i1	AT5G13680.1	abscisic acid	Hormone signal transduction	0	7e-46	320
	TR10167|c1_g1_i1	AT5G63980.1	abscisic acid	Hormone signal transduction	3.11936	9e-47	241
	TR11334|c0_g1_i1	AT2G46370.4	abscisic acid	Hormone signal transduction	0.411426	2e-31	235
	TR11366|c0_g1_i1	AT2G38470.1	abscisic acid	Hormone signal transduction	2.75916	8e-45	317
	TR12805|c0_g1_i1	AT2G26290.1	abscisic acid	Hormone signal transduction	2.58256	7e-20	304
	TR13017|c0_g1_i1	AT2G18470.1	abscisic acid	Hormone signal transduction	3.15381	1e-25	250
	TR13516|c0_g1_i1	AT1G51965.1	abscisic acid	Hormone signal transduction	1.52105	1e-14	278
	TR13975|c0_g1_i1	AT3G15730.1	abscisic acid	Hormone signal transduction	3.08916	4e-35	305
	TR14892|c0_g3_i1	AT2G18470.1	abscisic acid	Hormone signal transduction	1.58015	4e-63	332
	TR15031|c0_g1_i1	AT1G51965.1	abscisic acid	Hormone signal transduction	1.61353	2e-12	298
	TR17864|c1_g1_i1	AT1G04120.1	abscisic acid	Hormone signal transduction	2.36737	2e-28	357
	TR18391|c0_g1_i1	AT1G51965.1	abscisic acid	Hormone signal transduction	2.95977	5e-16	410
	TR19195|c0_g1_i1	AT2G43790.1	abscisic acid	Hormone signal transduction	3.15866	4e-40	276
	TR20765|c0_g1_i2	AT2G26290.1	abscisic acid	Hormone signal transduction	2.32193	3e-54	392
	TR21113|c0_g1_i1	AT1G49430.1	abscisic acid	Hormone signal transduction	0	2e-17	246
	TR22899|c0_g1_i1	AT5G47100.1	abscisic acid	Hormone signal transduction	2.81352	7e-06	256
	TR23233|c0_g1_i1	AT1G04120.1	abscisic acid	Hormone signal transduction	2.24793	5e-32	524
	TR23309|c0_g1_i1	AT1G32640.1	abscisic acid	Hormone signal transduction	2.5509	1e-11	433
	TR23427|c0_g1_i1	AT2G18470.1	abscisic acid	Hormone signal transduction	1.04963	1e-63	716
	TR23704|c0_g1_i1	AT1G51965.1	abscisic acid	Hormone signal transduction	2.37851	8e-07	408
	TR24286|c0_g1_i1	AT3G15730.1	abscisic acid	Hormone signal transduction	1.89142	7e-59	565
	TR24789|c1_g1_i1	AT5G01540.1	abscisic acid	Hormone signal transduction	2.77821	3e-10	376
	TR24804|c0_g1_i1	AT1G51965.1	abscisic acid	Hormone signal transduction	2.38128	1e-19	405
	TR25497|c0_g2_i1	AT1G04120.1	abscisic acid	Hormone signal transduction	2.53854	2e-45	381
	TR26196|c0_g1_i1	AT1G51965.1	abscisic acid	Hormone signal transduction	2.34483	3e-13	532
	TR27661|c1_g1_i1	AT3G55530.1	abscisic acid	Hormone signal transduction	2.43563	1e-43	442
	TR28189|c0_g2_i1	AT1G51965.1	abscisic acid	Hormone signal transduction	2.62293	5e-23	430
	TR28405|c0_g2_i1	AT1G51965.1	abscisic acid	Hormone signal transduction	1.58015	2e-10	317
	TR28571|c1_g2_i1	AT5G13530.1	abscisic acid	Hormone signal transduction	3.63575	3e-10	273
	TR32435|c0_g1_i1	AT5G67500.2	abscisic acid	Hormone signal transduction	5.48188	1e-21	290
	TR32875|c0_g1_i1	AT5G60410.2	abscisic acid	Hormone signal transduction	2.38957	1e-39	570
	TR33165|c2_g2_i1	AT5G57390.1	abscisic acid	Hormone signal transduction	3.03386	5e-36	366
	TR33165|c2_g2_i2	AT5G57390.1	abscisic acid	Hormone signal transduction	0	1e-26	275
	TR33979|c0_g2_i3	AT1G51500.1	abscisic acid	Hormone signal transduction	2.07039	3e-07	252
	TR34520|c0_g3_i1	AT1G35670.1	abscisic acid	Hormone signal transduction	4.23266	1e-18	470
	TR34632|c2_g1_i3	AT1G51965.1	abscisic acid	Hormone signal transduction	4.08066	2e-17	393
	TR35572|c0_g1_i1	AT3G08550.1	abscisic acid	Hormone signal transduction	1.10434	1e-51	360
	TR35761|c0_g1_i1	AT2G18470.1	abscisic acid	Hormone signal transduction	2.854	7e-34	256
	TR35959|c1_g1_i3	AT1G06390.1	abscisic acid	Hormone signal transduction	2.7761	4e-100	553
	TR36169|c2_g2_i2	AT2G26290.1	abscisic acid	Hormone signal transduction	1.69153	3e-42	253
	TR36851|c0_g2_i1	AT2G43790.1	abscisic acid	Hormone signal transduction	1.38405	4e-34	424
	TR38105|c0_g3_i2	AT4G23650.1	abscisic acid	Hormone signal transduction	4.30961	4e-10	452
	TR38415|c0_g1_i3	AT1G02205.3	abscisic acid	Hormone signal transduction	0.238787	3e-55	449
	TR38710|c0_g5_i1	AT5G67500.2	abscisic acid	Hormone signal transduction	4.76713	2e-19	242
	TR38710|c0_g4_i4	AT5G67500.2	abscisic acid	Hormone signal transduction	6.42055	2e-22	314
	TR39998|c0_g2_i1	AT1G08920.2	abscisic acid	Hormone signal transduction	2.48285	1e-24	256
	TR40015|c4_g2_i1	AT2G26980.4	abscisic acid	Hormone signal transduction	2.50335	2e-17	403
	TR40429|c1_g1_i2	AT1G51965.1	abscisic acid	Hormone signal transduction	1.32193	8e-07	263
	TR40494|c0_g1_i2	AT1G06390.1	abscisic acid	Hormone signal transduction	5.25626	3e-44	253
	TR40903|c1_g1_i1	AT1G51965.1	abscisic acid	Hormone signal transduction	3.26903	9e-15	304
	TR40991|c1_g3_i1	AT2G38470.1	abscisic acid	Hormone signal transduction	2.49825	1e-92	843
	TR41102|c1_g4_i1	AT1G18080.1	abscisic acid	Hormone signal transduction	0	2e-59	310
	TR41335|c1_g2_i1	AT2G18470.1	abscisic acid	Hormone signal transduction	2.55336	1e-41	329
	TR42053|c1_g1_i3	AT2G26980.4	abscisic acid	Hormone signal transduction	3.88753	1e-85	637
	TR42439|c0_g1_i1	AT2G26980.4	abscisic acid	Hormone signal transduction	2.87184	8e-47	547
	TR42572|c0_g2_i1	AT1G04710.1	abscisic acid	Hormone signal transduction	4.36527	6e-65	395
	TR42658|c1_g7_i1	AT5G67500.2	abscisic acid	Hormone signal transduction	4.73281	2e-30	332
	TR42829|c1_g2_i1	AT2G18470.1	abscisic acid	Hormone signal transduction	4.21023	3e-27	263
	TR42863|c0_g2_i1	AT5G57800.1	abscisic acid	Hormone signal transduction	2.03914	9e-38	325
	TR43234|c0_g4_i1	AT1G51965.1	abscisic acid	Hormone signal transduction	3.62293	7e-06	241
	TR43332|c0_g2_i2	AT1G04120.1	abscisic acid	Hormone signal transduction	1.38405	1e-33	784
	TR43332|c1_g2_i2	AT1G04120.1	abscisic acid	Hormone signal transduction	3.07895	8e-41	352
	TR43360|c1_g1_i8	AT5G19330.1	abscisic acid	Hormone signal transduction	2.9542	1e-06	317
	TR44274|c0_g1_i1	AT5G60410.2	abscisic acid	Hormone signal transduction	3.07724	1e-38	267
	TR44475|c0_g1_i1	AT4G39850.3	abscisic acid	Hormone signal transduction	1.3505	1e-30	256
	TR45898|c0_g1_i1	AT1G51965.1	abscisic acid	Hormone signal transduction	2.21723	3e-08	385
	TR48522|c0_g1_i1	AT2G46370.4	abscisic acid	Hormone signal transduction	2.44626	1e-45	342
	TR48583|c0_g1_i1	AT5G01540.1	abscisic acid	Hormone signal transduction	2.44361	2e-19	423
	TR48640|c0_g1_i1	AT1G49430.1	abscisic acid	Hormone signal transduction	2.15056	9e-28	362
	TR48731|c0_g1_i1	AT2G18470.1	abscisic acid	Hormone signal transduction	1.57531	2e-14	308
	TR48874|c0_g1_i1	AT1G32640.1	abscisic acid	Hormone signal transduction	1.20163	3e-15	247
	TR154|c0_g1_i1	AT5G03730.2	abscisic acid	Hormone signal transduction	1.68706	1e-24	247
	TR613|c0_g1_i1	AT5G58230.1	abscisic acid	Hormone signal transduction	2.70044	2e-11	423
	TR2829|c1_g4_i1	AT2G31660.1	abscisic acid	Hormone signal transduction	1.74416	8e-42	229
	TR2927|c0_g2_i3	AT4G26070.2	abscisic acid	Hormone signal transduction	1.60407	8e-31	516
	TR3072|c0_g1_i1	AT1G51965.1	abscisic acid	Hormone signal transduction	0.214125	4e-08	320
	TR3099|c0_g1_i1	AT2G34900.1	abscisic acid	Hormone signal transduction	2.69377	5e-74	557
	TR5033|c0_g1_i1	AT2G26290.1	abscisic acid	Hormone signal transduction	2.93734	2e-27	299
	TR7311|c0_g1_i2	AT1G51965.1	abscisic acid	Hormone signal transduction	2.41143	6e-11	386
	TR7311|c0_g1_i3	AT1G51965.1	abscisic acid	Hormone signal transduction	2.75061	6e-17	747
	TR7313|c0_g1_i2	AT1G48630.1	abscisic acid	Hormone signal transduction	3.36177	2e-07	282
	TR7331|c0_g1_i1	AT3G53480.1	abscisic acid	Hormone signal transduction	2.854	1e-81	625
	TR7669|c0_g5_i2	AT1G08920.2	abscisic acid	Hormone signal transduction	3.81762	2e-11	284
	TR8709|c0_g1_i1	AT4G15900.1	abscisic acid	Hormone signal transduction	3.28244	5e-11	247
	TR9569|c0_g1_i1	AT2G26290.1	abscisic acid	Hormone signal transduction	2.78241	2e-39	291
	TR9928|c0_g1_i1	AT2G17290.1	abscisic acid	Hormone signal transduction	1.67807	1e-75	693
	TR10266|c0_g1_i1	AT5G20910.1	abscisic acid	Hormone signal transduction	2.69377	2e-21	237
	TR12181|c0_g1_i1	AT4G23650.1	abscisic acid	Hormone signal transduction	2.57773	6e-69	549
	TR12665|c1_g1_i1	AT1G04120.1	abscisic acid	Hormone signal transduction	2.51854	2e-11	367
	TR13784|c0_g1_i1	AT2G43790.1	abscisic acid	Hormone signal transduction	2.94486	6e-35	433
	TR14561|c0_g2_i1	AT1G04120.1	abscisic acid	Hormone signal transduction	2.37016	6e-39	571
	TR15302|c0_g1_i1	AT1G04120.1	abscisic acid	Hormone signal transduction	1.62761	2e-41	407
	TR15948|c0_g1_i1	AT1G51965.1	abscisic acid	Hormone signal transduction	2.20789	3e-16	357
	TR16068|c0_g1_i1	AT4G33950.1	abscisic acid	Hormone signal transduction	2.1375	3e-75	406
	TR16477|c0_g1_i1	AT4G15900.1	abscisic acid	Hormone signal transduction	1.29278	7e-17	425
	TR16956|c0_g1_i1	AT1G08260.1	abscisic acid	Hormone signal transduction	2.02148	2e-20	238
	TR18500|c0_g1_i1	AT1G51965.1	abscisic acid	Hormone signal transduction	2.36737	7e-08	447
	TR18537|c0_g1_i1	AT1G51965.1	abscisic acid	Hormone signal transduction	2.17313	3e-11	276
	TR21129|c1_g1_i1	AT1G51500.1	abscisic acid	Hormone signal transduction	3.13258	2e-22	263
	TR21842|c0_g1_i2	AT5G01550.1	abscisic acid	Hormone signal transduction	1.8953	1e-31	501
	TR21988|c1_g1_i1	AT5G01550.1	abscisic acid	Hormone signal transduction	3.21412	1e-28	235
	TR22284|c0_g1_i1	AT2G26290.1	abscisic acid	Hormone signal transduction	2.58256	6e-26	317
	TR22953|c0_g1_i1	AT2G38470.1	abscisic acid	Hormone signal transduction	2.53107	5e-41	361
	TR24070|c0_g1_i1	AT5G01540.1	abscisic acid	Hormone signal transduction	2.40327	3e-07	282
	TR25318|c0_g1_i1	AT2G43790.1	abscisic acid	Hormone signal transduction	3.18428	6e-29	241
	TR25779|c0_g1_i1	AT5G01550.1	abscisic acid	Hormone signal transduction	3.14893	1e-30	594
	TR27059|c0_g1_i1	AT4G23650.1	abscisic acid	Hormone signal transduction	1.62293	5e-47	359
	TR29223|c0_g1_i2	AT3G48040.1	abscisic acid	Hormone signal transduction	3.82171	1e-47	234
	TR29890|c8_g1_i1	AT1G51965.1	abscisic acid	Hormone signal transduction	3.48414	1e-10	231
	TR30497|c0_g1_i2	AT1G52920.1	abscisic acid	Hormone signal transduction	1.46467	2e-50	550
	TR30511|c0_g1_i1	AT1G20780.1	abscisic acid	Hormone signal transduction	2.18903	3e-23	899
	TR31850|c1_g1_i2	AT1G51965.1	abscisic acid	Hormone signal transduction	2.10098	2e-22	992
	TR32251|c0_g1_i1	AT1G52920.1	abscisic acid	Hormone signal transduction	2.5656	3e-110	1134
	TR32301|c0_g1_i2	AT5G01550.1	abscisic acid	Hormone signal transduction	2.08746	3e-08	459
	TR32875|c1_g1_i1	AT5G60410.2	abscisic acid	Hormone signal transduction	2.1177	3e-17	273
	TR33866|c1_g1_i1	AT4G26070.2	abscisic acid	Hormone signal transduction	1.78241	7e-23	314
	TR34546|c1_g1_i3	AT4G15900.1	abscisic acid	Hormone signal transduction	2.13422	9e-14	651
	TR36539|c2_g4_i1	AT1G35515.1	abscisic acid	Hormone signal transduction	4.96209	2e-56	425
	TR36771|c1_g1_i1	AT1G20780.1	abscisic acid	Hormone signal transduction	2.47249	8e-35	1721
	TR36989|c0_g1_i1	AT1G02205.3	abscisic acid	Hormone signal transduction	2.75275	0	1313
	TR37880|c0_g1_i2	AT1G51500.1	abscisic acid	Hormone signal transduction	2.57046	1e-16	448
	TR37880|c1_g2_i1	AT1G51500.1	abscisic acid	Hormone signal transduction	0	2e-35	471
	TR38189|c0_g1_i2	AT5G63320.1	abscisic acid	Hormone signal transduction	2.85	1e-25	339
	TR38466|c0_g1_i3	AT2G26980.4	abscisic acid	Hormone signal transduction	3.63807	2e-106	724
	TR38710|c0_g2_i1	AT5G67500.2	abscisic acid	Hormone signal transduction	4.86493	2e-11	232
	TR38895|c0_g1_i4	AT1G49430.1	abscisic acid	Hormone signal transduction	1.77821	1e-08	311
	TR39060|c1_g1_i3	AT2G30020.1	abscisic acid	Hormone signal transduction	2.29866	1e-32	484
	TR39566|c1_g1_i10	AT1G51965.1	abscisic acid	Hormone signal transduction	4.81404	2e-12	235
	TR39638|c1_g1_i3	AT1G49430.1	abscisic acid	Hormone signal transduction	2.02503	6e-11	288
	TR39969|c1_g2_i1	AT5G67300.1	abscisic acid	Hormone signal transduction	1.38405	4e-38	477
	TR40015|c3_g1_i1	AT2G43790.1	abscisic acid	Hormone signal transduction	1.80323	5e-26	540
	TR40429|c1_g1_i4	AT1G51965.1	abscisic acid	Hormone signal transduction	1.04963	4e-11	567
	TR40608|c1_g2_i1	AT2G26290.1	abscisic acid	Hormone signal transduction	2.89918	2e-18	254
	TR40715|c0_g2_i1	AT1G51965.1	abscisic acid	Hormone signal transduction	2.56071	4e-15	727
	TR41657|c0_g3_i1	AT1G51965.1	abscisic acid	Hormone signal transduction	4.83137	4e-26	500
	TR41657|c0_g3_i2	AT1G51965.1	abscisic acid	Hormone signal transduction	4.52857	7e-29	857
	TR42509|c0_g3_i2	AT3G15730.1	abscisic acid	Hormone signal transduction	5.00988	0	2183
	TR42661|c1_g1_i1	AT1G51965.1	abscisic acid	Hormone signal transduction	2.96347	2e-25	570
	TR42834|c0_g3_i1	AT2G31660.1	abscisic acid	Hormone signal transduction	2.79077	0	1626
	TR43268|c1_g1_i1	AT1G49430.1	abscisic acid	Hormone signal transduction	3.46597	7e-38	1143
	TR43859|c0_g1_i1	AT5G56270.1	abscisic acid	Hormone signal transduction	2.45154	1e-27	306
	TR44875|c0_g1_i1	AT2G46370.4	abscisic acid	Hormone signal transduction	2.9486	2e-31	264
	TR47069|c0_g1_i1	AT1G51500.1	abscisic acid	Hormone signal transduction	0.526069	1e-17	279
	TR47426|c0_g1_i1	AT1G04120.1	abscisic acid	Hormone signal transduction	2.73985	2e-36	268
	TR48456|c0_g1_i1	AT1G04120.1	abscisic acid	Hormone signal transduction	2.33628	4e-20	318
	TR2176|c0_g1_i1	AT1G20780.1	abscisic acid	Hormone signal transduction	2.70266	1e-07	355
	TR2698|c2_g1_i1	AT4G18010.1	abscisic acid	Hormone signal transduction	2.28688	4e-46	343
	TR5953|c0_g1_i1	AT1G51965.1	abscisic acid	Hormone signal transduction	2.66221	2e-14	271
	TR6064|c0_g1_i1	AT5G02310.1	abscisic acid	Hormone signal transduction	2.80323	5e-63	427
	TR7621|c0_g1_i3	AT1G51965.1	abscisic acid	Hormone signal transduction	1.0072	7e-12	526
	TR8327|c0_g1_i1	AT5G10560.1	abscisic acid	Hormone signal transduction	1.3505	2e-50	391
	TR8833|c0_g1_i1	AT5G58230.1	abscisic acid	Hormone signal transduction	2.17951	4e-12	450
	TR8850|c0_g1_i1	AT5G56270.1	abscisic acid	Hormone signal transduction	2.85798	9e-53	378
	TR9507|c0_g1_i1	AT5G01540.1	abscisic acid	Hormone signal transduction	1.65076	4e-16	246
	TR10613|c0_g1_i1	AT5G10560.1	abscisic acid	Hormone signal transduction	2.51349	2e-36	300
	TR12355|c0_g2_i1	AT1G48630.1	abscisic acid	Hormone signal transduction	0	3e-06	411
	TR12574|c0_g1_i1	AT4G15900.1	abscisic acid	Hormone signal transduction	2.72901	7e-06	266
	TR12665|c0_g1_i1	AT1G04120.1	abscisic acid	Hormone signal transduction	2.71149	3e-18	386
	TR13434|c0_g1_i1	AT4G33950.1	abscisic acid	Hormone signal transduction	1.51096	3e-34	243
	TR13700|c0_g1_i1	AT1G20780.1	abscisic acid	Hormone signal transduction	1.36737	2e-13	402
	TR14561|c1_g1_i1	AT1G04120.1	abscisic acid	Hormone signal transduction	1.22651	2e-24	308
	TR14586|c0_g1_i1	AT1G08920.2	abscisic acid	Hormone signal transduction	3.04439	2e-18	246
	TR15029|c0_g1_i1	AT1G35515.1	abscisic acid	Hormone signal transduction	2.31615	2e-84	474
	TR15983|c0_g1_i1	AT2G39550.1	abscisic acid	Hormone signal transduction	2.28983	2e-48	278
	TR16476|c0_g1_i1	AT1G51965.1	abscisic acid	Hormone signal transduction	2.52356	9e-15	316
	TR19601|c0_g1_i2	AT1G08920.2	abscisic acid	Hormone signal transduction	2.488	3e-32	314
	TR20719|c0_g2_i1	AT2G18470.1	abscisic acid	Hormone signal transduction	1.94486	1e-56	403
	TR22408|c0_g1_i1	AT2G18470.1	abscisic acid	Hormone signal transduction	2.60407	1e-41	520
	TR22919|c2_g1_i1	AT5G01550.1	abscisic acid	Hormone signal transduction	1.848	8e-58	647
	TR23037|c0_g2_i1	AT5G01550.1	abscisic acid	Hormone signal transduction	0.713696	2e-18	244
	TR23999|c0_g1_i1	AT1G69270.1	abscisic acid	Hormone signal transduction	0.443607	3e-22	354
	TR24618|c0_g1_i1	AT5G01550.1	abscisic acid	Hormone signal transduction	2.23573	4e-61	877
	TR25094|c1_g1_i1	AT2G18470.1	abscisic acid	Hormone signal transduction	1.97085	3e-37	617
	TR26460|c0_g1_i1	AT1G20780.1	abscisic acid	Hormone signal transduction	2.36177	4e-08	754
	TR27326|c0_g1_i1	AT2G40180.1	abscisic acid	Hormone signal transduction	2.45681	3e-14	321
	TR27661|c2_g2_i1	AT3G55530.1	abscisic acid	Hormone signal transduction	1.79494	1e-33	288
	TR29172|c0_g1_i1	AT1G51965.1	abscisic acid	Hormone signal transduction	2.04264	2e-14	556
	TR29629|c1_g1_i1	AT1G72770.1	abscisic acid	Hormone signal transduction	0.411426	3e-62	612
	TR30062|c2_g1_i4	AT1G51965.1	abscisic acid	Hormone signal transduction	2.46467	1e-12	251
	TR31842|c0_g2_i2	AT5G03730.2	abscisic acid	Hormone signal transduction	1.48027	5e-52	482
	TR32371|c0_g2_i1	AT1G51965.1	abscisic acid	Hormone signal transduction	2.29866	4e-15	1046
	TR33578|c0_g1_i1	AT1G48630.1	abscisic acid	Hormone signal transduction	2.15056	3e-20	831
	TR34411|c0_g1_i1	AT4G21670.1	abscisic acid	Hormone signal transduction	2.61824	5e-53	515
	TR34632|c2_g1_i7	AT1G51965.1	abscisic acid	Hormone signal transduction	3.18428	3e-12	225
	TR34953|c1_g1_i3	AT1G07420.1	abscisic acid	Hormone signal transduction	2.28096	1e-68	580
	TR35232|c1_g1_i4	AT2G18470.1	abscisic acid	Hormone signal transduction	1.88362	4e-35	357
	TR35232|c2_g2_i2	AT2G26290.1	abscisic acid	Hormone signal transduction	0	1e-22	448
	TR36757|c0_g1_i1	AT1G21970.1	abscisic acid	Hormone signal transduction	1.62761	2e-31	247
	TR38481|c0_g2_i1	AT1G51965.1	abscisic acid	Hormone signal transduction	2.27202	4e-21	721
	TR39189|c1_g1_i1	AT5G58230.1	abscisic acid	Hormone signal transduction	2.63227	8e-20	555
	TR39216|c0_g1_i2	AT5G20270.1	abscisic acid	Hormone signal transduction	0.748461	2e-70	471
	TR39553|c0_g1_i3	AT5G67500.2	abscisic acid	Hormone signal transduction	3.17473	3e-15	427
	TR39612|c1_g3_i1	AT2G26290.1	abscisic acid	Hormone signal transduction	2.98003	6e-39	348
	TR39777|c2_g2_i1	AT1G06390.1	abscisic acid	Hormone signal transduction	3.1177	2e-28	677
	TR39831|c0_g1_i1	AT1G51965.1	abscisic acid	Hormone signal transduction	2.96162	1e-06	250
	TR39969|c0_g1_i3	AT5G67300.1	abscisic acid	Hormone signal transduction	0	1e-51	253
	TR40008|c3_g2_i1	AT2G43790.1	abscisic acid	Hormone signal transduction	2.40054	0	1099
	TR40342|c1_g1_i3	AT4G33950.1	abscisic acid	Hormone signal transduction	0	1e-24	268
	TR40579|c0_g2_i1	AT1G51965.1	abscisic acid	Hormone signal transduction	2.27798	4e-16	344
	TR40714|c0_g1_i2	AT3G15730.1	abscisic acid	Hormone signal transduction	1.84398	1e-20	240
	TR40863|c0_g3_i2	AT4G38630.1	abscisic acid	Hormone signal transduction	3.69042	8e-11	237
	TR40903|c2_g2_i12	AT1G51965.1	abscisic acid	Hormone signal transduction	0	2e-16	288
	TR41424|c0_g2_i2	AT1G49430.1	abscisic acid	Hormone signal transduction	0.443607	6e-54	308
	TR41424|c0_g2_i3	AT1G49430.1	abscisic acid	Hormone signal transduction	1.5656	2e-37	293
	TR41455|c0_g2_i1	AT4G38630.1	abscisic acid	Hormone signal transduction	3.41143	3e-67	388
	TR41517|c0_g1_i2	AT1G49430.1	abscisic acid	Hormone signal transduction	2.74631	1e-21	252
	TR41547|c1_g1_i2	AT2G26980.4	abscisic acid	Hormone signal transduction	4.33414	5e-22	293
	TR42148|c0_g2_i1	AT1G49430.1	abscisic acid	Hormone signal transduction	0	3e-77	469
	TR42323|c0_g1_i4	AT5G10560.1	abscisic acid	Hormone signal transduction	2.84197	2e-24	272
	TR42418|c0_g2_i1	AT5G58230.1	abscisic acid	Hormone signal transduction	2.43563	9e-10	300
	TR42966|c0_g2_i2	AT2G17290.1	abscisic acid	Hormone signal transduction	3.0036	1e-91	461
	TR43268|c1_g1_i5	AT1G49430.1	abscisic acid	Hormone signal transduction	2.26604	1e-26	838
	TR43338|c0_g1_i3	AT1G04120.1	abscisic acid	Hormone signal transduction	0.604071	1e-173	1767
	TR44714|c0_g1_i1	AT2G26980.4	abscisic acid	Hormone signal transduction	2.15056	6e-14	512
	TR1621|c0_g1_i1	AT5G01550.1	abscisic acid	Hormone signal transduction	2.39232	4e-40	388
	TR1624|c0_g1_i1	AT2G34900.1	abscisic acid	Hormone signal transduction	1.99277	2e-30	444
	TR2760|c0_g1_i1	AT1G48630.1	abscisic acid	Hormone signal transduction	0	3e-14	469
	TR3389|c0_g1_i1	AT4G15900.1	abscisic acid	Hormone signal transduction	2.23266	4e-16	382
	TR3815|c0_g2_i1	AT2G18470.1	abscisic acid	Hormone signal transduction	2.854	1e-22	237
	TR7311|c1_g1_i4	AT1G51965.1	abscisic acid	Hormone signal transduction	1.68706	1e-15	402
	TR8629|c0_g1_i1	AT5G60410.2	abscisic acid	Hormone signal transduction	2.56316	7e-42	296
	TR9680|c0_g1_i1	AT4G26070.2	abscisic acid	Hormone signal transduction	2.34483	8e-22	336
	TR9721|c0_g1_i1	AT4G21670.1	abscisic acid	Hormone signal transduction	1.9486	1e-43	365
	TR14355|c0_g2_i1	AT2G18470.1	abscisic acid	Hormone signal transduction	0.464668	3e-12	301
	TR14561|c0_g1_i1	AT1G04120.1	abscisic acid	Hormone signal transduction	1.36177	3e-24	331
	TR16657|c0_g1_i1	AT3G55530.1	abscisic acid	Hormone signal transduction	3.31325	2e-36	271
	TR21083|c0_g1_i2	AT5G01540.1	abscisic acid	Hormone signal transduction	2.53854	3e-71	507
	TR21877|c0_g1_i1	AT4G23650.1	abscisic acid	Hormone signal transduction	2.33628	3e-06	239
	TR23572|c1_g1_i1	AT3G15730.1	abscisic acid	Hormone signal transduction	1.89918	2e-59	548
	TR24060|c1_g1_i1	AT1G08920.2	abscisic acid	Hormone signal transduction	2.98185	3e-06	535
	TR24804|c0_g2_i1	AT1G51965.1	abscisic acid	Hormone signal transduction	3.07039	7e-09	225
	TR26441|c0_g1_i1	AT5G03730.2	abscisic acid	Hormone signal transduction	1.91839	4e-35	622
	TR26446|c0_g1_i1	AT1G51965.1	abscisic acid	Hormone signal transduction	1.3505	3e-11	717
	TR26910|c0_g1_i2	AT2G40180.1	abscisic acid	Hormone signal transduction	3.67016	5e-08	230
	TR27275|c0_g1_i1	AT1G04120.1	abscisic acid	Hormone signal transduction	2.86394	1e-171	938
	TR29057|c0_g1_i1	AT3G48360.1	abscisic acid	Hormone signal transduction	2.50843	2e-30	457
	TR30062|c2_g1_i3	AT1G51965.1	abscisic acid	Hormone signal transduction	1.64616	3e-12	256
	TR30121|c1_g1_i1	AT5G10560.1	abscisic acid	Hormone signal transduction	2.53605	1e-105	1090
	TR30573|c0_g1_i2	AT5G01550.1	abscisic acid	Hormone signal transduction	2.42492	1e-12	488
	TR31024|c6_g3_i3	AT1G51965.1	abscisic acid	Hormone signal transduction	4.52607	1e-26	529
	TR31530|c1_g1_i1	AT2G26290.1	abscisic acid	Hormone signal transduction	2.41954	2e-35	520
	TR32966|c0_g2_i1	AT1G35670.1	abscisic acid	Hormone signal transduction	2.22651	4e-07	277
	TR33321|c0_g1_i5	AT4G33950.1	abscisic acid	Hormone signal transduction	0	3e-44	368
	TR33667|c2_g1_i2	AT2G30020.1	abscisic acid	Hormone signal transduction	0.545968	6e-22	438
	TR36011|c1_g1_i2	AT5G05700.1	abscisic acid	Hormone signal transduction	2.20163	3e-144	1223
	TR36788|c0_g3_i1	AT1G35670.1	abscisic acid	Hormone signal transduction	6.93546	1e-14	268
	TR37920|c0_g1_i3	AT1G51965.1	abscisic acid	Hormone signal transduction	0	5e-34	1292
	TR38096|c1_g1_i1	AT1G56070.1	abscisic acid	Hormone signal transduction	3.94579	7e-158	2009
	TR38405|c0_g1_i5	AT2G13540.1	abscisic acid	Hormone signal transduction	3.52356	2e-08	247
	TR39189|c1_g1_i8	AT5G58230.1	abscisic acid	Hormone signal transduction	0.505891	4e-08	383
	TR39521|c0_g1_i2	AT4G15900.1	abscisic acid	Hormone signal transduction	2.44361	5e-09	642
	TR39612|c0_g1_i1	AT2G26290.1	abscisic acid	Hormone signal transduction	2.98368	6e-97	644
	TR41947|c0_g1_i1	AT2G46370.4	abscisic acid	Hormone signal transduction	3.0036	4e-140	1184
	TR42095|c0_g1_i1	AT3G24520.1	abscisic acid	Hormone signal transduction	0	1e-45	581
	TR42237|c2_g1_i2	AT1G51965.1	abscisic acid	Hormone signal transduction	0	7e-07	255
	TR42658|c1_g6_i2	AT5G67500.2	abscisic acid	Hormone signal transduction	1.58015	2e-28	239
	TR42866|c0_g1_i4	AT1G25490.1	abscisic acid	Hormone signal transduction	2.89336	0	1592
	TR42966|c0_g2_i1	AT2G17290.1	abscisic acid	Hormone signal transduction	1.95233	6e-43	237
	TR43109|c0_g2_i1	AT1G50200.1	abscisic acid	Hormone signal transduction	4.11437	0	2355
	TR43196|c0_g2_i1	AT1G04120.1	abscisic acid	Hormone signal transduction	2.9222	0	3204
	TR48340|c0_g1_i1	AT1G04120.1	abscisic acid	Hormone signal transduction	1.80735	7e-49	522
	TR48640|c0_g2_i1	AT1G49430.1	abscisic acid	Hormone signal transduction	1.01436	5e-16	277
	TR124|c0_g1_i1	AT1G18080.1	abscisic acid	Hormone signal transduction	2.21412	9e-06	268
	TR5348|c0_g1_i1	AT5G03730.2	abscisic acid	Hormone signal transduction	3.39094	1e-08	232
	TR6542|c0_g1_i1	AT1G69270.1	abscisic acid	Hormone signal transduction	2.10098	2e-19	369
	TR7308|c1_g1_i1	AT2G26290.1	abscisic acid	Hormone signal transduction	1.66903	1e-14	390
	TR7308|c1_g2_i2	AT2G26290.1	abscisic acid	Hormone signal transduction	2.6017	4e-50	539
	TR8327|c0_g2_i1	AT5G10560.1	abscisic acid	Hormone signal transduction	0	1e-38	288
	TR11991|c0_g1_i1	AT1G34120.2	abscisic acid	Hormone signal transduction	1.96347	2e-86	553
	TR16235|c0_g1_i1	AT1G08920.2	abscisic acid	Hormone signal transduction	2.58736	2e-27	324
	TR17097|c0_g2_i1	AT4G15900.1	abscisic acid	Hormone signal transduction	2.22959	3e-09	316
	TR17529|c0_g1_i1	AT3G24520.1	abscisic acid	Hormone signal transduction	1.87578	6e-28	532
	TR20623|c0_g2_i1	AT1G35670.1	abscisic acid	Hormone signal transduction	2.81967	5e-33	446
	TR22830|c0_g1_i3	AT2G18470.1	abscisic acid	Hormone signal transduction	1.90689	4e-30	391
	TR23334|c0_g1_i1	AT1G51965.1	abscisic acid	Hormone signal transduction	1.4489	2e-12	319
	TR24618|c0_g1_i2	AT5G01550.1	abscisic acid	Hormone signal transduction	0.356144	7e-30	657
	TR26326|c2_g1_i2	AT1G32640.1	abscisic acid	Hormone signal transduction	2.34199	2e-12	638
	TR28593|c1_g1_i1	AT2G26290.1	abscisic acid	Hormone signal transduction	2.852	2e-38	312
	TR29308|c3_g2_i1	AT3G18130.1	abscisic acid	Hormone signal transduction	1.9855	3e-12	450
	TR30121|c0_g1_i1	AT5G10560.1	abscisic acid	Hormone signal transduction	2.61824	3e-88	681
	TR30912|c0_g1_i1	AT2G17290.1	abscisic acid	Hormone signal transduction	5.12928	4e-07	355
	TR31860|c4_g1_i2	AT5G03730.2	abscisic acid	Hormone signal transduction	0.85599	7e-18	352
	TR33907|c1_g1_i1	AT5G01550.1	abscisic acid	Hormone signal transduction	1.63227	9e-20	286
	TR35493|c2_g4_i1	AT1G49430.1	abscisic acid	Hormone signal transduction	1.17632	3e-38	374
	TR36771|c1_g1_i2	AT1G20780.1	abscisic acid	Hormone signal transduction	0.956057	5e-15	407
	TR36972|c3_g2_i2	AT5G03730.2	abscisic acid	Hormone signal transduction	1.88362	3e-97	657
	TR37094|c1_g1_i2	AT2G18470.1	abscisic acid	Hormone signal transduction	3.35896	1e-31	323
	TR38123|c2_g1_i4	AT5G03730.2	abscisic acid	Hormone signal transduction	0.847997	6e-08	285
	TR38466|c0_g1_i1	AT2G26980.4	abscisic acid	Hormone signal transduction	0.704872	2e-139	953
	TR38969|c0_g1_i2	AT1G49430.1	abscisic acid	Hormone signal transduction	2.59694	8e-127	1290
	TR39629|c0_g1_i3	AT1G51500.1	abscisic acid	Hormone signal transduction	0.0565835	9e-37	388
	TR39998|c0_g2_i5	AT1G08920.2	abscisic acid	Hormone signal transduction	2.68482	5e-38	397
	TR40487|c1_g3_i1	AT5G58230.1	abscisic acid	Hormone signal transduction	2.30451	6e-20	547
	TR40708|c1_g3_i2	AT3G18130.1	abscisic acid	Hormone signal transduction	1.93357	1e-14	785
	TR40863|c0_g3_i3	AT4G38630.1	abscisic acid	Hormone signal transduction	4.08661	2e-155	1199
	TR40887|c0_g1_i6	AT1G49430.1	abscisic acid	Hormone signal transduction	3.09085	5e-32	237
	TR40903|c2_g2_i10	AT1G51965.1	abscisic acid	Hormone signal transduction	2.42492	2e-08	356
	TR41455|c0_g2_i4	AT4G38630.1	abscisic acid	Hormone signal transduction	2.41143	8e-128	755
	TR42844|c0_g1_i2	AT2G46370.4	abscisic acid	Hormone signal transduction	1.73118	0	1692
	TR43278|c0_g4_i1	AT1G51965.1	abscisic acid	Hormone signal transduction	2.95606	4e-11	345
	TR45158|c0_g1_i1	AT4G23650.1	abscisic acid	Hormone signal transduction	1.70044	5e-24	287
	TR3841|c0_g1_i2	AT2G18470.1	abscisic acid	Hormone signal transduction	2.33342	3e-30	267
	TR7171|c1_g1_i1	AT1G51965.1	abscisic acid	Hormone signal transduction	2.69822	5e-13	373
	TR7669|c0_g2_i2	AT1G08920.2	abscisic acid	Hormone signal transduction	0	9e-08	271
	TR8975|c0_g1_i1	AT2G18470.1	abscisic acid	Hormone signal transduction	2.89918	1e-09	235
	TR10864|c0_g1_i1	AT1G72770.1	abscisic acid	Hormone signal transduction	2.0321	2e-32	362
	TR12572|c0_g1_i1	AT5G01550.1	abscisic acid	Hormone signal transduction	0.85599	4e-30	271
	TR13823|c0_g1_i1	AT2G26290.1	abscisic acid	Hormone signal transduction	1.50589	2e-46	453
	TR14001|c0_g1_i1	AT3G53480.1	abscisic acid	Hormone signal transduction	1.97453	8e-55	537
	TR14004|c0_g1_i1	AT1G48630.1	abscisic acid	Hormone signal transduction	3.0321	3e-08	342
	TR17362|c0_g1_i1	AT1G08920.2	abscisic acid	Hormone signal transduction	1.99639	3e-64	694
	TR20386|c0_g1_i1	AT1G51500.1	abscisic acid	Hormone signal transduction	2.36737	1e-14	703
	TR20814|c0_g1_i1	AT1G51965.1	abscisic acid	Hormone signal transduction	1.97085	2e-08	415
	TR28398|c0_g1_i1	AT1G51965.1	abscisic acid	Hormone signal transduction	2.27202	2e-11	760
	TR28806|c1_g1_i1	AT1G02205.3	abscisic acid	Hormone signal transduction	3.33342	1e-107	737
	TR29308|c3_g1_i1	AT4G15900.1	abscisic acid	Hormone signal transduction	2.18903	3e-11	343
	TR29629|c1_g1_i4	AT4G26080.1	abscisic acid	Hormone signal transduction	2.20789	1e-68	383
	TR31024|c6_g3_i2	AT1G51965.1	abscisic acid	Hormone signal transduction	0	1e-14	366
	TR31563|c0_g2_i1	AT4G23650.1	abscisic acid	Hormone signal transduction	6.33163	1e-13	228
	TR31600|c0_g1_i1	AT3G24520.1	abscisic acid	Hormone signal transduction	0.871844	8e-21	398
	TR32930|c0_g2_i1	AT2G38470.1	abscisic acid	Hormone signal transduction	2.33056	8e-59	702
	TR33667|c0_g1_i1	AT2G30020.1	abscisic acid	Hormone signal transduction	2.5656	4e-17	448
	TR34245|c1_g1_i3	AT2G43790.1	abscisic acid	Hormone signal transduction	1.9782	7e-21	312
	TR35572|c2_g1_i2	AT3G08550.1	abscisic acid	Hormone signal transduction	2.71589	8e-151	738
	TR35974|c0_g2_i2	AT2G26290.1	abscisic acid	Hormone signal transduction	0.978196	3e-88	718
	TR37326|c0_g1_i5	AT5G58230.1	abscisic acid	Hormone signal transduction	2.67356	9e-30	780
	TR38481|c0_g2_i2	AT1G51965.1	abscisic acid	Hormone signal transduction	2.36457	4e-11	569
	TR38820|c1_g2_i2	AT5G01550.1	abscisic acid	Hormone signal transduction	2.14078	2e-34	524
	TR39257|c1_g1_i5	AT1G18080.1	abscisic acid	Hormone signal transduction	2.50589	1e-10	528
	TR39859|c0_g1_i3	AT1G51965.1	abscisic acid	Hormone signal transduction	1.91456	2e-16	800
	TR40998|c0_g2_i1	AT1G35515.1	abscisic acid	Hormone signal transduction	3.14078	2e-69	399
	TR40998|c0_g1_i9	AT1G35515.1	abscisic acid	Hormone signal transduction	3.7939	9e-16	370
	TR40998|c0_g2_i5	AT1G35515.1	abscisic acid	Hormone signal transduction	0	4e-46	281
	TR41144|c0_g1_i3	AT1G51965.1	abscisic acid	Hormone signal transduction	1.52105	6e-10	373
	TR42237|c1_g1_i2	AT1G51965.1	abscisic acid	Hormone signal transduction	1.41684	2e-07	280
	TR42271|c0_g1_i2	AT1G04120.1	abscisic acid	Hormone signal transduction	5.17871	0	2778
	TR42922|c1_g1_i1	AT4G23650.1	abscisic acid	Hormone signal transduction	3.35614	7e-13	659
	TR48606|c0_g1_i1	AT1G51965.1	abscisic acid	Hormone signal transduction	2.99277	9e-09	235
	TR739|c0_g1_i1	AT2G46370.4	abscisic acid	Hormone signal transduction	1.64155	8e-69	560
	TR7311|c1_g1_i1	AT1G51965.1	abscisic acid	Hormone signal transduction	2.75275	6e-09	264
	TR17919|c0_g1_i1	AT1G51965.1	abscisic acid	Hormone signal transduction	2.29278	3e-12	479
	TR22791|c0_g1_i1	AT4G18010.1	abscisic acid	Hormone signal transduction	3.55336	7e-15	316
	TR24800|c0_g1_i1	AT2G26290.1	abscisic acid	Hormone signal transduction	2.6017	1e-30	472
	TR26613|c0_g3_i1	AT5G02310.1	abscisic acid	Hormone signal transduction	2.43563	5e-43	896
	TR27997|c1_g1_i1	AT1G51965.1	abscisic acid	Hormone signal transduction	2.53107	3e-20	697
	TR30699|c0_g2_i1	AT1G72770.1	abscisic acid	Hormone signal transduction	1.39506	1e-107	1014
	TR30996|c0_g1_i3	AT2G17290.1	abscisic acid	Hormone signal transduction	2	3e-34	379
	TR32788|c1_g1_i1	AT1G69270.1	abscisic acid	Hormone signal transduction	0	7e-137	778
	TR34544|c0_g2_i1	AT2G26980.4	abscisic acid	Hormone signal transduction	3.8268	7e-22	266
	TR35811|c0_g1_i1	AT1G08920.2	abscisic acid	Hormone signal transduction	2.25096	2e-145	1482
	TR36301|c2_g4_i1	AT2G26290.1	abscisic acid	Hormone signal transduction	3.68482	3e-80	608
	TR36888|c0_g1_i2	AT4G23650.1	abscisic acid	Hormone signal transduction	2.38681	1e-99	522
	TR37085|c0_g1_i1	AT3G15730.1	abscisic acid	Hormone signal transduction	3.07895	7e-63	642
	TR37192|c0_g2_i1	AT1G49430.1	abscisic acid	Hormone signal transduction	1.74846	1e-22	1016
	TR37635|c2_g2_i1	AT2G43790.1	abscisic acid	Hormone signal transduction	3.11103	2e-63	302
	TR38109|c1_g1_i1	AT5G58230.1	abscisic acid	Hormone signal transduction	2.50589	0	1107
	TR38841|c1_g1_i2	AT2G40180.1	abscisic acid	Hormone signal transduction	0	5e-12	390
	TR39411|c0_g2_i4	AT1G02205.3	abscisic acid	Hormone signal transduction	4.01436	1e-49	336
	TR40240|c0_g2_i2	AT4G26110.1	abscisic acid	Hormone signal transduction	4.96532	2e-136	939
	TR40589|c1_g2_i1	AT2G26980.4	abscisic acid	Hormone signal transduction	1.59455	0	921
	TR41314|c0_g1_i1	AT1G04120.1	abscisic acid	Hormone signal transduction	2.98368	0	3348
	TR41995|c0_g1_i4	AT4G39850.3	abscisic acid	Hormone signal transduction	3.66448	7e-21	598
	TR42082|c1_g1_i3	AT5G03730.2	abscisic acid	Hormone signal transduction	1.20163	9e-56	501
	TR42844|c0_g1_i6	AT2G46370.4	abscisic acid	Hormone signal transduction	1.91073	7e-69	644
	TR43131|c2_g2_i1	AT1G48630.1	abscisic acid	Hormone signal transduction	4.31325	4e-11	490
	TR43332|c1_g2_i1	AT1G04120.1	abscisic acid	Hormone signal transduction	3.06523	4e-96	1052
	TR2385|c1_g2_i1	AT1G51965.1	abscisic acid	Hormone signal transduction	2.24489	2e-29	841
	TR3263|c0_g1_i2	AT4G26070.2	abscisic acid	Hormone signal transduction	2.23266	2e-14	519
	TR3386|c0_g1_i1	AT5G63980.1	abscisic acid	Hormone signal transduction	2.16027	2e-118	718
	TR4964|c0_g1_i1	AT5G03730.2	abscisic acid	Hormone signal transduction	2.91073	4e-06	411
	TR6910|c0_g1_i2	AT3G20770.1	abscisic acid	Hormone signal transduction	1.81967	9e-85	732
	TR6965|c0_g1_i2	AT1G48630.1	abscisic acid	Hormone signal transduction	1.59455	2e-24	959
	TR16700|c0_g2_i1	AT1G51965.1	abscisic acid	Hormone signal transduction	2.31615	2e-14	493
	TR22956|c0_g1_i1	AT4G26070.2	abscisic acid	Hormone signal transduction	1.89918	2e-26	493
	TR30062|c3_g1_i1	AT1G51965.1	abscisic acid	Hormone signal transduction	3.58376	1e-09	326
	TR34678|c1_g1_i1	AT3G18130.1	abscisic acid	Hormone signal transduction	3.0197	4e-16	335
	TR36469|c0_g1_i4	AT1G48630.1	abscisic acid	Hormone signal transduction	0.669027	3e-09	228
	TR36717|c1_g3_i1	AT1G51965.1	abscisic acid	Hormone signal transduction	2.5509	3e-24	853
	TR37085|c1_g1_i2	AT3G15730.1	abscisic acid	Hormone signal transduction	2.09424	1e-160	1956
	TR37866|c0_g1_i1	AT1G04120.1	abscisic acid	Hormone signal transduction	3.62877	0	2592
	TR38342|c0_g1_i3	AT1G49430.1	abscisic acid	Hormone signal transduction	0.356144	2e-23	457
	TR39417|c1_g1_i7	AT4G16280.2	abscisic acid	Hormone signal transduction	4.12598	4e-09	234
	TR39525|c0_g1_i1	AT2G43790.1	abscisic acid	Hormone signal transduction	3.71918	4e-114	717
	TR39710|c0_g1_i1	AT1G72770.1	abscisic acid	Hormone signal transduction	2.9279	1e-115	671
	TR40183|c1_g2_i1	AT3G48360.1	abscisic acid	Hormone signal transduction	2.97453	2e-77	710
	TR41439|c1_g2_i5	AT4G23650.1	abscisic acid	Hormone signal transduction	2.21723	2e-14	682
	TR42509|c0_g4_i2	AT3G15730.1	abscisic acid	Hormone signal transduction	5.89724	1e-80	446
	TR42670|c1_g1_i2	AT4G39850.3	abscisic acid	Hormone signal transduction	3.49697	0	3639
	TR42744|c0_g4_i1	AT5G67500.2	abscisic acid	Hormone signal transduction	4.04701	6e-28	254
	TR42829|c1_g2_i2	AT2G26290.1	abscisic acid	Hormone signal transduction	2.37573	7e-35	443
	TR46481|c0_g2_i1	AT1G51965.1	abscisic acid	Hormone signal transduction	2.42492	6e-09	390
	TR6114|c0_g1_i1	AT1G25490.1	abscisic acid	Hormone signal transduction	2.70487	6e-40	283
	TR6518|c0_g1_i1	AT3G23050.1	abscisic acid	Hormone signal transduction	2.56071	2e-12	361
	TR6518|c0_g1_i2	AT3G23050.1	abscisic acid	Hormone signal transduction	0	9e-12	383
	TR7812|c0_g1_i1	AT1G69270.1	abscisic acid	Hormone signal transduction	4.1819	5e-10	231
	TR9660|c0_g1_i1	AT1G32640.1	abscisic acid	Hormone signal transduction	0	1e-37	340
	TR15913|c0_g1_i1	AT5G40280.1	abscisic acid	Hormone signal transduction	2.35332	8e-88	619
	TR21083|c0_g1_i1	AT5G01550.1	abscisic acid	Hormone signal transduction	2.46728	2e-46	363
	TR21988|c0_g1_i1	AT5G01550.1	abscisic acid	Hormone signal transduction	2.39506	1e-33	526
	TR23830|c0_g1_i1	AT1G78590.1	abscisic acid	Hormone signal transduction	2.54844	1e-40	280
	TR24960|c0_g1_i1	AT2G38470.1	abscisic acid	Hormone signal transduction	2.68706	1e-46	330
	TR25322|c0_g1_i1	AT2G30020.1	abscisic acid	Hormone signal transduction	2.21101	4e-14	456
	TR27181|c0_g1_i1	AT3G48040.1	abscisic acid	Hormone signal transduction	2.55336	4e-53	331
	TR27417|c0_g2_i1	AT3G48360.1	abscisic acid	Hormone signal transduction	2.6893	1e-43	569
	TR29629|c1_g1_i2	AT1G72770.1	abscisic acid	Hormone signal transduction	0.641546	4e-118	1096
	TR29629|c1_g1_i3	AT1G72770.1	abscisic acid	Hormone signal transduction	0	5e-128	1132
	TR29703|c1_g1_i2	AT3G63210.1	abscisic acid	Hormone signal transduction	0.321928	1e-09	455
	TR31041|c0_g1_i1	AT5G48870.1	abscisic acid	Hormone signal transduction	4.64386	1e-43	226
	TR31920|c1_g1_i7	AT2G40180.1	abscisic acid	Hormone signal transduction	1.83996	3e-24	707
	TR33055|c1_g1_i3	AT2G40180.1	abscisic acid	Hormone signal transduction	2.29278	8e-08	378
	TR36126|c0_g1_i3	AT4G15900.1	abscisic acid	Hormone signal transduction	3.27798	2e-10	442
	TR36539|c1_g1_i3	AT1G35515.1	abscisic acid	Hormone signal transduction	0	2e-22	297
	TR36539|c2_g4_i2	AT1G35515.1	abscisic acid	Hormone signal transduction	3.5472	1e-53	321
	TR36788|c1_g2_i1	AT4G23650.1	abscisic acid	Hormone signal transduction	5.91385	3e-11	283
	TR37410|c1_g3_i1	AT2G18470.1	abscisic acid	Hormone signal transduction	3.20006	6e-13	357
	TR38858|c0_g1_i3	AT2G26290.1	abscisic acid	Hormone signal transduction	2.79286	9e-74	546
	TR39629|c0_g1_i5	AT1G51500.1	abscisic acid	Hormone signal transduction	3.32625	1e-22	246
	TR39859|c1_g1_i2	AT1G51965.1	abscisic acid	Hormone signal transduction	1.86394	1e-11	726
	TR40643|c1_g1_i4	AT1G51500.1	abscisic acid	Hormone signal transduction	3.9607	8e-30	320
	TR40696|c1_g1_i8	AT4G15900.1	abscisic acid	Hormone signal transduction	0	3e-06	368
	TR40790|c0_g1_i1	AT4G26080.1	abscisic acid	Hormone signal transduction	2.96901	1e-09	359
	TR40850|c2_g1_i1	AT1G48630.1	abscisic acid	Hormone signal transduction	2.68482	5e-10	315
	TR40903|c2_g2_i4	AT1G51965.1	abscisic acid	Hormone signal transduction	0.704872	4e-15	542
	TR42384|c0_g2_i1	AT1G51965.1	abscisic acid	Hormone signal transduction	1.63691	6e-11	321
	TR42643|c0_g1_i2	AT1G49430.1	abscisic acid	Hormone signal transduction	0	4e-14	1470
	TR42866|c0_g1_i9	AT1G25490.1	abscisic acid	Hormone signal transduction	2.5008	9e-98	544
	TR42952|c0_g2_i5	AT5G57800.1	abscisic acid	Hormone signal transduction	2.51602	2e-24	233
	TR43108|c0_g2_i1	AT1G51965.1	abscisic acid	Hormone signal transduction	4.68482	4e-09	246
	TR43275|c0_g1_i1	AT3G18130.1	abscisic acid	Hormone signal transduction	1.40599	5e-07	331
	TR414|c0_g1_i1	AT2G26290.1	abscisic acid	Hormone signal transduction	2.42492	2e-08	298
	TR2175|c0_g1_i1	AT1G69270.1	abscisic acid	Hormone signal transduction	1.16993	1e-35	558
	TR6802|c0_g1_i1	AT5G13680.1	abscisic acid	Hormone signal transduction	1.63691	2e-59	409
	TR7082|c1_g1_i2	AT2G40180.1	abscisic acid	Hormone signal transduction	0	1e-16	420
	TR7637|c0_g1_i1	AT5G13530.1	abscisic acid	Hormone signal transduction	3.17153	4e-07	314
	TR14897|c0_g1_i1	AT4G16280.2	abscisic acid	Hormone signal transduction	0	2e-28	307
	TR16956|c0_g1_i2	AT1G08260.1	abscisic acid	Hormone signal transduction	1.97085	4e-47	593
	TR17252|c0_g1_i1	AT2G31660.1	abscisic acid	Hormone signal transduction	2.56071	4e-108	733
	TR17269|c0_g1_i1	AT1G08260.1	abscisic acid	Hormone signal transduction	0.650765	4e-71	602
	TR17514|c0_g1_i1	AT2G18470.1	abscisic acid	Hormone signal transduction	1.36177	3e-31	324
	TR26912|c0_g1_i1	AT1G04120.1	abscisic acid	Hormone signal transduction	1.94486	1e-67	539
	TR28052|c1_g1_i2	AT2G26290.1	abscisic acid	Hormone signal transduction	1.79909	2e-13	368
	TR29393|c0_g1_i3	AT5G58230.1	abscisic acid	Hormone signal transduction	1.59932	4e-41	1318
	TR30062|c3_g1_i2	AT1G51965.1	abscisic acid	Hormone signal transduction	2.36457	1e-38	865
	TR30699|c0_g2_i2	AT1G72770.1	abscisic acid	Hormone signal transduction	2.67356	4e-43	342
	TR31530|c0_g1_i1	AT2G26290.1	abscisic acid	Hormone signal transduction	1.31615	5e-14	359
	TR32536|c2_g1_i3	AT3G24520.1	abscisic acid	Hormone signal transduction	1.58976	6e-35	420
	TR32589|c1_g2_i1	AT2G40340.1	abscisic acid	Hormone signal transduction	2.46205	3e-10	299
	TR32895|c2_g2_i2	AT5G19330.1	abscisic acid	Hormone signal transduction	1.9486	7e-14	965
	TR33079|c0_g2_i1	AT5G01550.1	abscisic acid	Hormone signal transduction	2.75702	9e-31	780
	TR33321|c0_g1_i4	AT4G33950.1	abscisic acid	Hormone signal transduction	2.22651	1e-78	457
	TR33588|c1_g7_i1	AT4G23650.1	abscisic acid	Hormone signal transduction	5.36212	5e-14	319
	TR34110|c0_g1_i3	AT1G56070.1	abscisic acid	Hormone signal transduction	2.18587	2e-23	483
	TR34198|c0_g1_i1	AT1G51965.1	abscisic acid	Hormone signal transduction	1.96347	7e-12	1253
	TR34544|c0_g1_i4	AT2G26980.4	abscisic acid	Hormone signal transduction	1.79077	0	1457
	TR34967|c0_g1_i2	AT2G26980.4	abscisic acid	Hormone signal transduction	3.23113	6e-33	408
	TR35572|c1_g1_i2	AT3G08550.1	abscisic acid	Hormone signal transduction	2.12102	6e-134	798
	TR36989|c0_g2_i1	AT1G02205.3	abscisic acid	Hormone signal transduction	0	6e-33	240
	TR37035|c0_g1_i4	AT2G26980.4	abscisic acid	Hormone signal transduction	1.45943	1e-143	839
	TR37658|c0_g1_i4	AT1G69270.1	abscisic acid	Hormone signal transduction	0.31034	1e-15	311
	TR37839|c0_g1_i1	AT4G18010.1	abscisic acid	Hormone signal transduction	2.21101	3e-32	311
	TR38342|c0_g1_i1	AT1G49430.1	abscisic acid	Hormone signal transduction	3.30597	0	2015
	TR38433|c0_g1_i1	AT3G63210.1	abscisic acid	Hormone signal transduction	4.765	3e-19	358
	TR38471|c0_g1_i2	AT1G51965.1	abscisic acid	Hormone signal transduction	3.72465	4e-53	1534
	TR39242|c2_g1_i1	AT1G51965.1	abscisic acid	Hormone signal transduction	2.19535	7e-35	2199
	TR39411|c0_g2_i3	AT1G02205.3	abscisic acid	Hormone signal transduction	3.8885	6e-80	629
	TR39526|c2_g1_i3	AT2G26290.1	abscisic acid	Hormone signal transduction	1.33914	8e-89	858
	TR39969|c0_g1_i6	AT5G67300.1	abscisic acid	Hormone signal transduction	2.34767	3e-93	905
	TR40240|c0_g2_i4	AT4G26110.1	abscisic acid	Hormone signal transduction	4.59515	5e-96	741
	TR40288|c1_g1_i1	AT3G11410.1	abscisic acid	Hormone signal transduction	2.44361	4e-15	423
	TR40405|c0_g1_i2	AT1G51965.1	abscisic acid	Hormone signal transduction	2.36737	3e-36	1885
	TR41527|c0_g1_i2	AT1G51965.1	abscisic acid	Hormone signal transduction	3.43429	3e-31	906
	TR41991|c0_g2_i3	AT1G32640.1	abscisic acid	Hormone signal transduction	2.07724	7e-56	890
	TR42752|c1_g4_i2	AT1G51500.1	abscisic acid	Hormone signal transduction	1.49057	3e-38	597
	TR42972|c0_g1_i1	AT1G50200.1	abscisic acid	Hormone signal transduction	4.61706	0	3215
	TR43268|c0_g1_i2	AT1G49430.1	abscisic acid	Hormone signal transduction	3.51475	6e-51	919
	TR48550|c0_g1_i1	AT5G63320.1	abscisic acid	Hormone signal transduction	2.01792	6e-14	544
	TR1623|c1_g1_i1	AT4G15900.1	abscisic acid	Hormone signal transduction	2.07382	1e-08	298
	TR5270|c0_g1_i1	AT3G53480.1	abscisic acid	Hormone signal transduction	1.18903	1e-33	306
	TR6280|c0_g1_i2	AT1G49430.1	abscisic acid	Hormone signal transduction	2.74201	6e-10	265
	TR7674|c1_g2_i1	AT1G51965.1	abscisic acid	Hormone signal transduction	3.49953	1e-26	877
	TR21162|c0_g1_i1	AT1G51965.1	abscisic acid	Hormone signal transduction	2.49313	2e-27	659
	TR24449|c0_g1_i1	AT2G40180.1	abscisic acid	Hormone signal transduction	2.84599	1e-12	458
	TR26623|c0_g1_i2	AT1G51965.1	abscisic acid	Hormone signal transduction	2.46989	2e-09	533
	TR27410|c0_g1_i1	AT4G16280.2	abscisic acid	Hormone signal transduction	1.64616	2e-89	825
	TR27591|c0_g1_i1	AT2G38050.1	abscisic acid	Hormone signal transduction	2.30743	2e-58	576
	TR28063|c0_g1_i1	AT1G56070.1	abscisic acid	Hormone signal transduction	2.30451	3e-31	733
	TR29296|c0_g2_i1	AT1G51965.1	abscisic acid	Hormone signal transduction	1.81558	9e-20	392
	TR29393|c0_g1_i2	AT5G58230.1	abscisic acid	Hormone signal transduction	0	2e-22	465
	TR31995|c0_g1_i1	AT3G15730.1	abscisic acid	Hormone signal transduction	2.69153	0	2432
	TR32397|c0_g1_i2	AT5G01540.1	abscisic acid	Hormone signal transduction	2.12763	2e-12	332
	TR32495|c0_g1_i3	AT1G69270.1	abscisic acid	Hormone signal transduction	2.53854	1e-27	471
	TR33667|c1_g1_i6	AT2G40180.1	abscisic acid	Hormone signal transduction	2.49313	5e-28	445
	TR34597|c1_g1_i2	AT5G10560.1	abscisic acid	Hormone signal transduction	1.61353	4e-29	1558
	TR36689|c2_g2_i6	AT5G01550.1	abscisic acid	Hormone signal transduction	0	3e-52	736
	TR36964|c0_g1_i1	AT2G26290.1	abscisic acid	Hormone signal transduction	3.17632	1e-35	405
	TR37326|c0_g1_i4	AT5G58230.1	abscisic acid	Hormone signal transduction	0	8e-16	301
	TR37880|c1_g1_i3	AT1G51500.1	abscisic acid	Hormone signal transduction	1.45943	7e-53	1291
	TR38331|c1_g2_i3	AT4G26110.1	abscisic acid	Hormone signal transduction	3.69711	4e-105	1068
	TR39399|c1_g2_i1	AT2G26980.4	abscisic acid	Hormone signal transduction	0	4e-26	337
	TR39411|c0_g2_i2	AT1G02205.3	abscisic acid	Hormone signal transduction	5.29756	0	2090
	TR39859|c1_g1_i1	AT1G51965.1	abscisic acid	Hormone signal transduction	2.32769	1e-10	580
	TR39926|c0_g1_i7	AT2G26980.4	abscisic acid	Hormone signal transduction	2.57773	7e-43	834
	TR40991|c1_g3_i3	AT2G38470.1	abscisic acid	Hormone signal transduction	1.66903	1e-93	1116
	TR41102|c1_g6_i1	AT1G18080.1	abscisic acid	Hormone signal transduction	5.76421	5e-103	549
	TR41458|c0_g2_i2	AT1G49430.1	abscisic acid	Hormone signal transduction	4.05311	3e-90	2211
	TR41475|c2_g1_i1	AT2G13540.1	abscisic acid	Hormone signal transduction	2.62994	0	2267
	TR41527|c0_g1_i1	AT1G51965.1	abscisic acid	Hormone signal transduction	3.52607	1e-41	1756
	TR41991|c0_g2_i2	AT1G32640.1	abscisic acid	Hormone signal transduction	0	5e-50	652
	TR42212|c2_g4_i3	AT4G26110.1	abscisic acid	Hormone signal transduction	2.87381	5e-145	1262
	TR43040|c0_g2_i3	AT3G20770.1	abscisic acid	Hormone signal transduction	0	2e-44	313
	TR43189|c0_g1_i1	AT1G04120.1	abscisic acid	Hormone signal transduction	3.61589	0	4269
	TR43331|c0_g1_i2	AT2G26290.1	abscisic acid	Hormone signal transduction	3.29719	4e-62	970
	TR43331|c0_g1_i4	AT2G26290.1	abscisic acid	Hormone signal transduction	2.54597	1e-32	590
	TR44549|c0_g1_i1	AT1G48630.1	abscisic acid	Hormone signal transduction	1.59932	2e-09	289
	TR293|c0_g1_i1	AT2G30020.1	abscisic acid	Hormone signal transduction	2.47249	9e-26	435
	TR1004|c0_g2_i1	AT5G60410.2	abscisic acid	Hormone signal transduction	1.55582	2e-15	262
	TR3386|c1_g1_i2	AT5G63980.1	abscisic acid	Hormone signal transduction	1.95233	0	1187
	TR11755|c0_g1_i1	AT5G01550.1	abscisic acid	Hormone signal transduction	2.80735	2e-27	440
	TR11875|c0_g1_i1	AT2G40180.1	abscisic acid	Hormone signal transduction	2.55336	7e-10	321
	TR12262|c0_g1_i1	AT5G01550.1	abscisic acid	Hormone signal transduction	2.64847	3e-19	272
	TR15420|c0_g1_i1	AT5G19330.1	abscisic acid	Hormone signal transduction	1.7137	7e-08	421
	TR17058|c0_g2_i1	AT5G10560.1	abscisic acid	Hormone signal transduction	2.93734	3e-29	555
	TR17064|c0_g1_i1	AT1G72770.1	abscisic acid	Hormone signal transduction	1.70929	4e-56	615
	TR18363|c0_g1_i1	AT1G72770.1	abscisic acid	Hormone signal transduction	1.52105	6e-08	254
	TR19900|c0_g1_i1	AT1G51965.1	abscisic acid	Hormone signal transduction	2.27798	2e-12	699
	TR25620|c2_g1_i1	AT1G20780.1	abscisic acid	Hormone signal transduction	2.07039	2e-09	592
	TR25761|c0_g1_i1	AT1G51965.1	abscisic acid	Hormone signal transduction	2.21412	1e-15	1243
	TR29082|c0_g2_i1	AT1G69270.1	abscisic acid	Hormone signal transduction	3.05485	9e-26	488
	TR29364|c1_g2_i1	AT2G43790.1	abscisic acid	Hormone signal transduction	2.52607	9e-31	380
	TR30497|c0_g2_i1	AT1G52920.1	abscisic acid	Hormone signal transduction	2.66676	2e-45	512
	TR30501|c0_g1_i1	AT2G40180.1	abscisic acid	Hormone signal transduction	2.84398	1e-39	814
	TR31850|c0_g2_i2	AT1G51965.1	abscisic acid	Hormone signal transduction	1.78241	5e-17	835
	TR31979|c1_g1_i1	AT1G20780.1	abscisic acid	Hormone signal transduction	2.63459	6e-18	1137
	TR32316|c0_g1_i2	AT2G18470.1	abscisic acid	Hormone signal transduction	0.15056	2e-08	255
	TR34462|c1_g2_i1	AT5G47100.1	abscisic acid	Hormone signal transduction	2.72901	6e-117	673
	TR34748|c0_g1_i1	AT5G63320.1	abscisic acid	Hormone signal transduction	1.85997	2e-31	332
	TR35207|c0_g2_i2	AT5G44200.1	abscisic acid	Hormone signal transduction	3.19219	3e-81	431
	TR37112|c0_g1_i2	AT4G15900.1	abscisic acid	Hormone signal transduction	2.41143	2e-11	653
	TR37849|c0_g1_i2	AT1G51965.1	abscisic acid	Hormone signal transduction	3.00899	8e-14	971
	TR38061|c0_g2_i2	AT5G10560.1	abscisic acid	Hormone signal transduction	1.01436	2e-09	513
	TR38062|c1_g5_i1	AT2G22090.2	abscisic acid	Hormone signal transduction	4.10769	5e-07	241
	TR38269|c1_g1_i1	AT1G04120.1	abscisic acid	Hormone signal transduction	0	2e-127	1464
	TR38296|c1_g1_i2	AT4G33950.1	abscisic acid	Hormone signal transduction	0.0565835	3e-101	539
	TR38409|c1_g2_i1	AT5G03730.2	abscisic acid	Hormone signal transduction	2.34199	2e-120	915
	TR38710|c0_g4_i1	AT5G67500.2	abscisic acid	Hormone signal transduction	6.07082	3e-61	820
	TR38925|c0_g1_i2	AT1G51965.1	abscisic acid	Hormone signal transduction	2.85599	1e-30	1669
	TR39562|c1_g1_i3	AT5G67500.2	abscisic acid	Hormone signal transduction	4.6792	1e-49	549
	TR40008|c3_g1_i2	AT2G43790.1	abscisic acid	Hormone signal transduction	2.91456	1e-102	602
	TR40089|c0_g1_i3	AT1G51965.1	abscisic acid	Hormone signal transduction	3.06695	3e-09	231
	TR40589|c0_g1_i1	AT2G26980.4	abscisic acid	Hormone signal transduction	3.10098	1e-161	930
	TR40589|c1_g2_i4	AT2G26980.4	abscisic acid	Hormone signal transduction	0	0	1251
	TR40903|c2_g2_i1	AT1G51965.1	abscisic acid	Hormone signal transduction	0	2e-15	408
	TR41575|c0_g1_i8	AT1G49430.1	abscisic acid	Hormone signal transduction	3.34767	0	2253
	TR42464|c0_g1_i3	AT3G15730.1	abscisic acid	Hormone signal transduction	4.15381	0	2783
	TR42665|c0_g1_i1	AT1G51965.1	abscisic acid	Hormone signal transduction	4.29939	7e-41	1197
	TR2176|c1_g1_i1	AT1G20780.1	abscisic acid	Hormone signal transduction	2.01078	8e-18	821
	TR10164|c0_g1_i1	AT2G26290.1	abscisic acid	Hormone signal transduction	3.72574	3e-27	346
	TR10261|c0_g1_i1	AT2G26980.4	abscisic acid	Hormone signal transduction	3.10266	3e-14	305
	TR10676|c0_g2_i1	AT1G08920.2	abscisic acid	Hormone signal transduction	2.11437	2e-45	574
	TR11935|c0_g1_i1	AT3G55530.1	abscisic acid	Hormone signal transduction	2.09085	2e-62	501
	TR17950|c0_g1_i1	AT4G15900.1	abscisic acid	Hormone signal transduction	2.56316	1e-11	635
	TR19527|c1_g1_i1	AT4G19850.2	abscisic acid	Hormone signal transduction	1.75275	5e-28	477
	TR20708|c1_g1_i1	AT1G15100.1	abscisic acid	Hormone signal transduction	2.05311	1e-46	512
	TR24026|c0_g2_i2	AT2G18470.1	abscisic acid	Hormone signal transduction	1.37295	9e-56	719
	TR25497|c0_g1_i2	AT1G04120.1	abscisic acid	Hormone signal transduction	1.04963	1e-154	1421
	TR30768|c0_g1_i2	AT5G63980.1	abscisic acid	Hormone signal transduction	1.55582	1e-38	525
	TR30768|c0_g2_i1	AT5G63980.1	abscisic acid	Hormone signal transduction	2.14078	3e-43	608
	TR31574|c0_g2_i1	AT1G06390.1	abscisic acid	Hormone signal transduction	2.72901	9e-124	666
	TR32110|c1_g1_i1	AT5G13680.1	abscisic acid	Hormone signal transduction	0	1e-23	300
	TR33193|c0_g2_i1	AT4G15900.1	abscisic acid	Hormone signal transduction	2.90497	5e-11	989
	TR33321|c0_g1_i2	AT4G33950.1	abscisic acid	Hormone signal transduction	1.82375	3e-52	349
	TR33588|c0_g1_i2	AT4G09570.1	abscisic acid	Hormone signal transduction	7.41735	8e-16	327
	TR33649|c1_g1_i1	AT1G35515.1	abscisic acid	Hormone signal transduction	2.05658	1e-57	557
	TR34110|c1_g2_i4	AT1G56070.1	abscisic acid	Hormone signal transduction	0	2e-27	681
	TR34200|c1_g1_i8	AT2G26290.1	abscisic acid	Hormone signal transduction	0.978196	2e-22	235
	TR34269|c1_g1_i2	AT5G03730.2	abscisic acid	Hormone signal transduction	0.903038	1e-16	320
	TR34435|c0_g1_i1	AT1G18080.1	abscisic acid	Hormone signal transduction	1.43829	3e-07	237
	TR35444|c0_g1_i6	AT1G51965.1	abscisic acid	Hormone signal transduction	2.41414	7e-08	304
	TR36011|c1_g1_i1	AT5G05700.1	abscisic acid	Hormone signal transduction	2.36457	1e-156	1629
	TR36131|c1_g1_i1	AT5G58230.1	abscisic acid	Hormone signal transduction	2.41684	3e-159	1374
	TR36616|c1_g1_i2	AT4G18010.1	abscisic acid	Hormone signal transduction	2.76341	2e-29	428
	TR37880|c1_g1_i1	AT1G51500.1	abscisic acid	Hormone signal transduction	1.96347	3e-88	1726
	TR37896|c2_g1_i1	AT5G19330.1	abscisic acid	Hormone signal transduction	3.09085	0	2453
	TR39710|c0_g1_i4	AT1G72770.1	abscisic acid	Hormone signal transduction	2.58256	0	1889
	TR40112|c0_g1_i1	AT1G51965.1	abscisic acid	Hormone signal transduction	2.27798	2e-53	3448
	TR40304|c1_g2_i3	AT1G18080.1	abscisic acid	Hormone signal transduction	2.43296	1e-07	351
	TR40643|c0_g1_i2	AT1G51500.1	abscisic acid	Hormone signal transduction	2.51602	0	1846
	TR40833|c0_g1_i2	AT4G23650.1	abscisic acid	Hormone signal transduction	0	2e-31	229
	TR40991|c0_g1_i1	AT2G38470.1	abscisic acid	Hormone signal transduction	3	1e-30	343
	TR42053|c0_g1_i2	AT2G26980.4	abscisic acid	Hormone signal transduction	3.76022	7e-22	240
	TR42102|c0_g1_i2	AT1G08920.2	abscisic acid	Hormone signal transduction	3.28096	3e-12	995
	TR42833|c1_g2_i4	AT1G51965.1	abscisic acid	Hormone signal transduction	3.25701	8e-21	1043
	TR42863|c0_g1_i2	AT5G57800.1	abscisic acid	Hormone signal transduction	2.96162	0	2174
	TR42866|c0_g1_i2	AT1G25490.1	abscisic acid	Hormone signal transduction	2.88947	0	2061
	TR43244|c1_g1_i3	AT1G49430.1	abscisic acid	Hormone signal transduction	3.04439	5e-73	1824
	TR1092|c0_g1_i1	AT4G26070.2	abscisic acid	Hormone signal transduction	2.43029	6e-91	779
	TR2500|c3_g1_i1	AT4G23650.1	abscisic acid	Hormone signal transduction	2.53854	5e-20	776
	TR7351|c0_g1_i1	AT5G10560.1	abscisic acid	Hormone signal transduction	1.99277	6e-79	914
	TR7425|c1_g1_i1	AT5G58230.1	abscisic acid	Hormone signal transduction	2.31034	9e-18	695
	TR7773|c0_g1_i1	AT2G40180.1	abscisic acid	Hormone signal transduction	0	1e-50	717
	TR21154|c0_g1_i1	AT4G26080.1	abscisic acid	Hormone signal transduction	3.0054	5e-11	297
	TR23331|c1_g1_i2	AT1G35670.1	abscisic acid	Hormone signal transduction	3.18428	6e-07	241
	TR25788|c0_g1_i1	AT2G40180.1	abscisic acid	Hormone signal transduction	1.98185	4e-29	790
	TR28577|c0_g1_i1	AT3G18130.1	abscisic acid	Hormone signal transduction	0	1e-07	389
	TR29340|c0_g2_i1	AT2G39550.1	abscisic acid	Hormone signal transduction	1.69599	1e-55	486
	TR30969|c2_g1_i1	AT1G20780.1	abscisic acid	Hormone signal transduction	1.65535	1e-15	975
	TR31563|c1_g3_i3	AT1G35670.1	abscisic acid	Hormone signal transduction	7.51924	4e-19	392
	TR31953|c0_g3_i1	AT1G35670.1	abscisic acid	Hormone signal transduction	4.70874	1e-27	514
	TR32122|c0_g1_i2	AT2G40180.1	abscisic acid	Hormone signal transduction	2.59932	1e-23	853
	TR33588|c1_g4_i1	AT1G35670.1	abscisic acid	Hormone signal transduction	6.91049	4e-18	432
	TR34029|c0_g1_i1	AT1G20780.1	abscisic acid	Hormone signal transduction	2.58256	3e-22	1642
	TR34635|c0_g1_i3	AT4G09570.1	abscisic acid	Hormone signal transduction	0.0976108	2e-10	291
	TR35811|c0_g1_i2	AT1G08920.2	abscisic acid	Hormone signal transduction	0.378512	1e-67	864
	TR36169|c3_g3_i3	AT2G26290.1	abscisic acid	Hormone signal transduction	0.895303	3e-38	651
	TR36795|c0_g1_i4	AT4G23650.1	abscisic acid	Hormone signal transduction	6.42978	1e-07	233
	TR38256|c0_g1_i3	AT1G51965.1	abscisic acid	Hormone signal transduction	1.41684	1e-30	1411
	TR38405|c0_g1_i1	AT2G13540.1	abscisic acid	Hormone signal transduction	0.807355	3e-30	376
	TR38653|c0_g2_i1	AT1G51500.1	abscisic acid	Hormone signal transduction	1.84398	1e-08	232
	TR40643|c0_g1_i3	AT1G51500.1	abscisic acid	Hormone signal transduction	1.54597	1e-166	1339
	TR40643|c1_g1_i1	AT1G51500.1	abscisic acid	Hormone signal transduction	2.68257	0	2348
	TR41134|c3_g1_i3	AT1G51500.1	abscisic acid	Hormone signal transduction	3.60407	4e-69	1889
	TR41166|c0_g1_i1	AT2G22090.2	abscisic acid	Hormone signal transduction	2.40054	2e-16	326
	TR41935|c0_g1_i2	AT2G26980.4	abscisic acid	Hormone signal transduction	1.93734	6e-94	885
	TR42183|c2_g1_i5	AT1G04710.1	abscisic acid	Hormone signal transduction	5.09677	0	1333
	TR42237|c2_g1_i4	AT1G51965.1	abscisic acid	Hormone signal transduction	2.76341	5e-39	1580
	TR42323|c0_g1_i3	AT5G10560.1	abscisic acid	Hormone signal transduction	3.6565	0	2620
	TR42384|c1_g1_i3	AT1G51965.1	abscisic acid	Hormone signal transduction	3.14731	9e-25	508
	TR43298|c2_g2_i2	AT2G34900.1	abscisic acid	Hormone signal transduction	4.854	2e-06	246
	TR3353|c0_g1_i1	AT4G23650.1	abscisic acid	Hormone signal transduction	3.26454	2e-07	225
	TR7639|c1_g2_i1	AT2G34900.1	abscisic acid	Hormone signal transduction	2.88947	2e-09	307
	TR11311|c0_g1_i1	AT5G58230.1	abscisic acid	Hormone signal transduction	2.81967	8e-42	312
	TR16393|c0_g1_i1	AT2G31660.1	abscisic acid	Hormone signal transduction	3.17632	7e-40	336
	TR19812|c0_g1_i1	AT4G26070.2	abscisic acid	Hormone signal transduction	1.58496	7e-20	467
	TR31574|c0_g1_i2	AT1G06390.1	abscisic acid	Hormone signal transduction	0.176323	3e-37	336
	TR32110|c0_g1_i1	AT5G13680.1	abscisic acid	Hormone signal transduction	1.20789	0	1622
	TR32373|c1_g1_i1	AT1G51965.1	abscisic acid	Hormone signal transduction	2.12763	7e-10	515
	TR33464|c0_g1_i1	AT4G15900.1	abscisic acid	Hormone signal transduction	1.87971	2e-23	970
	TR35172|c0_g1_i2	AT1G06390.1	abscisic acid	Hormone signal transduction	1.09761	3e-27	464
	TR35451|c0_g1_i4	AT1G06390.1	abscisic acid	Hormone signal transduction	1.76553	2e-102	750
	TR36169|c3_g2_i2	AT2G26290.1	abscisic acid	Hormone signal transduction	2.40871	4e-86	868
	TR37125|c0_g1_i2	AT1G08920.2	abscisic acid	Hormone signal transduction	2.98368	4e-17	959
	TR37972|c0_g1_i2	AT1G51500.1	abscisic acid	Hormone signal transduction	3.13586	2e-61	936
	TR38109|c0_g1_i3	AT5G58230.1	abscisic acid	Hormone signal transduction	1.848	0	1518
	TR38925|c0_g1_i1	AT1G51965.1	abscisic acid	Hormone signal transduction	2.1177	3e-24	1296
	TR39355|c0_g1_i3	AT3G11410.1	abscisic acid	Hormone signal transduction	1.50589	2e-72	889
	TR39733|c0_g1_i1	AT3G55530.1	abscisic acid	Hormone signal transduction	1.58976	7e-09	326
	TR39777|c1_g2_i1	AT1G06390.1	abscisic acid	Hormone signal transduction	5.01926	5e-14	242
	TR40000|c0_g1_i3	AT1G07420.1	abscisic acid	Hormone signal transduction	0	3e-77	461
	TR40135|c1_g1_i2	AT1G32640.1	abscisic acid	Hormone signal transduction	3.60051	1e-35	1273
	TR40240|c0_g2_i1	AT4G26110.1	abscisic acid	Hormone signal transduction	1.07039	6e-45	326
	TR41626|c0_g2_i2	AT1G20780.1	abscisic acid	Hormone signal transduction	3.62527	0	2813
	TR41648|c0_g1_i1	AT2G46370.4	abscisic acid	Hormone signal transduction	3.29719	0	2076
	TR42053|c1_g4_i1	AT2G26980.4	abscisic acid	Hormone signal transduction	2.47508	2e-89	729
	TR42082|c1_g1_i2	AT5G03730.2	abscisic acid	Hormone signal transduction	3.38543	1e-109	983
	TR43268|c0_g1_i3	AT1G49430.1	abscisic acid	Hormone signal transduction	1.43829	3e-33	702
	TR48564|c0_g1_i1	AT4G15900.1	abscisic acid	Hormone signal transduction	2.72028	6e-09	370
	TR6436|c0_g1_i1	AT4G09570.1	abscisic acid	Hormone signal transduction	2.58736	4e-23	501
	TR6958|c0_g2_i2	AT1G69270.1	abscisic acid	Hormone signal transduction	0	5e-12	472
	TR12213|c0_g1_i1	AT1G56070.1	abscisic acid	Hormone signal transduction	2.14405	1e-19	327
	TR13841|c0_g1_i1	AT2G30020.1	abscisic acid	Hormone signal transduction	2.51096	6e-26	552
	TR15074|c0_g1_i1	AT1G35670.1	abscisic acid	Hormone signal transduction	2.15704	3e-08	392
	TR17441|c0_g1_i1	AT5G63980.1	abscisic acid	Hormone signal transduction	3.14078	3e-46	365
	TR20165|c0_g1_i1	AT2G26290.1	abscisic acid	Hormone signal transduction	1.33342	1e-43	662
	TR23013|c0_g1_i1	AT2G26290.1	abscisic acid	Hormone signal transduction	2.59455	4e-43	576
	TR23478|c1_g1_i1	AT2G18470.1	abscisic acid	Hormone signal transduction	1.43829	6e-35	369
	TR24357|c0_g1_i1	AT5G62470.2	abscisic acid	Hormone signal transduction	1.29278	4e-24	625
	TR24622|c1_g1_i1	AT4G23650.1	abscisic acid	Hormone signal transduction	2.55336	1e-42	538
	TR28815|c0_g1_i4	AT4G23650.1	abscisic acid	Hormone signal transduction	2.61353	6e-16	753
	TR29296|c0_g1_i1	AT1G51965.1	abscisic acid	Hormone signal transduction	1.67807	4e-22	533
	TR30567|c2_g1_i3	AT4G36830.1	abscisic acid	Hormone signal transduction	2.1177	6e-12	469
	TR32184|c0_g1_i1	AT1G49430.1	abscisic acid	Hormone signal transduction	3.60763	9e-24	559
	TR33567|c0_g1_i1	AT4G09570.1	abscisic acid	Hormone signal transduction	4.53294	6e-168	1031
	TR34967|c0_g1_i1	AT2G26980.4	abscisic acid	Hormone signal transduction	2.88947	4e-153	1322
	TR35540|c1_g1_i2	AT1G32640.1	abscisic acid	Hormone signal transduction	4.37434	2e-51	770
	TR36469|c0_g1_i2	AT1G48630.1	abscisic acid	Hormone signal transduction	2.08066	5e-24	1322
	TR37375|c1_g1_i2	AT2G30020.1	abscisic acid	Hormone signal transduction	2.16993	1e-31	694
	TR38109|c1_g1_i3	AT5G58230.1	abscisic acid	Hormone signal transduction	2.16672	0	1444
	TR38319|c0_g6_i4	AT5G67500.2	abscisic acid	Hormone signal transduction	5.84925	5e-22	274
	TR39060|c1_g1_i4	AT1G72770.1	abscisic acid	Hormone signal transduction	2.26903	4e-11	243
	TR39095|c3_g1_i2	AT1G49430.1	abscisic acid	Hormone signal transduction	1.20789	1e-146	2101
	TR39327|c0_g1_i2	AT5G63320.1	abscisic acid	Hormone signal transduction	1.17632	6e-16	234
	TR40240|c0_g2_i5	AT4G26110.1	abscisic acid	Hormone signal transduction	3.15056	3e-41	320
	TR40887|c0_g1_i5	AT1G49430.1	abscisic acid	Hormone signal transduction	4.51602	0	2355
	TR41276|c1_g1_i3	AT1G49430.1	abscisic acid	Hormone signal transduction	3.8885	5e-07	286
	TR41547|c1_g1_i6	AT2G26980.4	abscisic acid	Hormone signal transduction	3.37434	0	1452
	TR43268|c1_g1_i3	AT1G49430.1	abscisic acid	Hormone signal transduction	1.81967	8e-20	545
	TR46737|c0_g1_i1	AT5G01540.1	abscisic acid	Hormone signal transduction	2.30743	9e-23	360
	TR2597|c0_g1_i1	AT4G26080.1	abscisic acid	Hormone signal transduction	1.16993	3e-09	337
	TR5666|c0_g1_i1	AT4G23650.1	abscisic acid	Hormone signal transduction	2.12433	2e-09	386
	TR7150|c1_g1_i2	AT5G40280.1	abscisic acid	Hormone signal transduction	3.06695	7e-89	1037
	TR9144|c0_g1_i1	AT1G51965.1	abscisic acid	Hormone signal transduction	2.65992	5e-07	374
	TR11386|c0_g1_i1	AT5G63980.1	abscisic acid	Hormone signal transduction	2.55336	2e-42	346
	TR12520|c0_g1_i1	AT5G20910.1	abscisic acid	Hormone signal transduction	2.64386	2e-26	381
	TR15728|c0_g1_i1	AT1G08920.2	abscisic acid	Hormone signal transduction	2.65535	9e-29	364
	TR17517|c0_g1_i1	AT3G63210.1	abscisic acid	Hormone signal transduction	2.33056	3e-38	502
	TR20060|c0_g1_i1	AT2G43790.1	abscisic acid	Hormone signal transduction	2.25096	2e-33	427
	TR20084|c0_g1_i1	AT1G18080.1	abscisic acid	Hormone signal transduction	2.32481	2e-17	1028
	TR26927|c0_g1_i1	AT1G51965.1	abscisic acid	Hormone signal transduction	2.46728	5e-12	357
	TR31170|c0_g1_i6	AT2G26290.1	abscisic acid	Hormone signal transduction	1.28096	4e-57	559
	TR31842|c0_g2_i4	AT5G03730.2	abscisic acid	Hormone signal transduction	1.1177	2e-79	878
	TR31915|c0_g1_i4	AT4G23650.1	abscisic acid	Hormone signal transduction	2.07724	7e-19	506
	TR32062|c2_g1_i3	AT5G03730.2	abscisic acid	Hormone signal transduction	1.12433	4e-142	1397
	TR33588|c1_g1_i2	AT4G09570.1	abscisic acid	Hormone signal transduction	5.91169	2e-12	244
	TR34953|c0_g2_i4	AT1G07420.1	abscisic acid	Hormone signal transduction	1.38405	6e-25	437
	TR35232|c3_g3_i1	AT2G18470.1	abscisic acid	Hormone signal transduction	0	7e-11	233
	TR35362|c0_g2_i1	AT5G67500.2	abscisic acid	Hormone signal transduction	3.78973	1e-34	350
	TR37924|c0_g1_i4	AT1G32640.1	abscisic acid	Hormone signal transduction	3.04789	1e-31	555
	TR38187|c2_g4_i1	AT2G43790.1	abscisic acid	Hormone signal transduction	2.06005	1e-40	764
	TR38269|c1_g1_i3	AT1G04120.1	abscisic acid	Hormone signal transduction	2.55582	3e-105	1132
	TR40715|c0_g3_i1	AT1G51965.1	abscisic acid	Hormone signal transduction	2.28983	7e-11	418
	TR40887|c0_g1_i4	AT1G49430.1	abscisic acid	Hormone signal transduction	4.7339	4e-100	810
	TR40918|c3_g3_i12	AT1G69270.1	abscisic acid	Hormone signal transduction	3.01257	6e-18	298
	TR41626|c0_g2_i1	AT1G20780.1	abscisic acid	Hormone signal transduction	3.87971	1e-106	965
	TR41898|c0_g1_i1	AT1G51965.1	abscisic acid	Hormone signal transduction	2.15056	2e-11	863
	TR42297|c0_g1_i2	AT2G40180.1	abscisic acid	Hormone signal transduction	2.68257	2e-27	747
	TR42418|c0_g4_i2	AT4G15900.1	abscisic acid	Hormone signal transduction	0.238787	6e-10	411
	TR42841|c1_g3_i4	AT4G26080.1	abscisic acid	Hormone signal transduction	3.41819	2e-36	656
	TR17171|c0_g1_i1	AT1G51965.1	abscisic acid	Hormone signal transduction	1.98185	5e-14	1028
	TR19572|c0_g2_i1	AT2G17290.1	abscisic acid	Hormone signal transduction	2.62527	1e-09	498
	TR20786|c1_g1_i1	AT1G72770.1	abscisic acid	Hormone signal transduction	2.61589	2e-14	362
	TR25371|c0_g1_i1	AT2G26290.1	abscisic acid	Hormone signal transduction	2.48285	6e-29	564
	TR28063|c0_g1_i2	AT1G56070.1	abscisic acid	Hormone signal transduction	2.38681	1e-06	268
	TR32796|c0_g1_i3	AT5G20910.1	abscisic acid	Hormone signal transduction	2.20477	3e-27	275
	TR33079|c0_g1_i1	AT5G01550.1	abscisic acid	Hormone signal transduction	1.98914	1e-38	1107
	TR33230|c0_g1_i1	AT1G51965.1	abscisic acid	Hormone signal transduction	2.14405	6e-08	657
	TR34269|c0_g1_i1	AT5G03730.2	abscisic acid	Hormone signal transduction	2.73335	1e-47	1156
	TR34678|c1_g1_i2	AT3G18130.1	abscisic acid	Hormone signal transduction	3.23419	3e-30	1148
	TR34953|c1_g2_i2	AT1G07420.1	abscisic acid	Hormone signal transduction	3.38128	7e-71	949
	TR36011|c0_g1_i1	AT5G05700.1	abscisic acid	Hormone signal transduction	2.40871	4e-97	944
	TR36066|c1_g1_i4	AT3G18130.1	abscisic acid	Hormone signal transduction	1.17632	2e-07	356
	TR37551|c1_g1_i1	AT1G51965.1	abscisic acid	Hormone signal transduction	2.32481	8e-28	1647
	TR38405|c0_g1_i2	AT2G13540.1	abscisic acid	Hormone signal transduction	3.33485	5e-117	1246
	TR38879|c1_g1_i2	AT1G35670.1	abscisic acid	Hormone signal transduction	3.52231	8e-105	652
	TR38879|c2_g1_i1	AT1G35670.1	abscisic acid	Hormone signal transduction	4.18507	0	1741
	TR39167|c0_g1_i5	AT4G26070.2	abscisic acid	Hormone signal transduction	0.831877	1e-63	590
	TR40026|c0_g1_i3	AT1G04710.1	abscisic acid	Hormone signal transduction	4.35685	0	1365
	TR40342|c0_g2_i1	AT4G33950.1	abscisic acid	Hormone signal transduction	5.14078	2e-97	614
	TR40589|c0_g1_i2	AT2G26980.4	abscisic acid	Hormone signal transduction	0	3e-98	622
	TR41102|c1_g3_i2	AT1G48630.1	abscisic acid	Hormone signal transduction	5.32012	4e-105	725
	TR41102|c1_g8_i1	AT1G18080.1	abscisic acid	Hormone signal transduction	6.76328	5e-37	260
	TR41115|c0_g1_i2	AT1G51965.1	abscisic acid	Hormone signal transduction	2.42223	6e-18	827
	TR41149|c0_g1_i1	AT5G67500.2	abscisic acid	Hormone signal transduction	2.35896	9e-53	775
	TR41648|c0_g1_i3	AT2G46370.4	abscisic acid	Hormone signal transduction	3.64731	2e-59	639
	TR41697|c0_g1_i2	AT4G39850.3	abscisic acid	Hormone signal transduction	3.28836	1e-48	2427
	TR42001|c0_g1_i2	AT1G51500.1	abscisic acid	Hormone signal transduction	3.12267	6e-153	1582
	TR42271|c0_g1_i1	AT1G04120.1	abscisic acid	Hormone signal transduction	4.48929	1e-100	924
	TR42358|c2_g1_i3	AT1G32640.1	abscisic acid	Hormone signal transduction	1.87184	0	2439
	TR42863|c0_g1_i1	AT5G57800.1	abscisic acid	Hormone signal transduction	3.04264	8e-91	648
	TR43146|c1_g6_i1	AT3G18130.1	abscisic acid	Hormone signal transduction	3.14405	2e-08	494
	TR43269|c0_g12_i2	AT1G56070.1	abscisic acid	Hormone signal transduction	7.24802	0	1583
	TR43355|c0_g3_i4	AT1G49430.1	abscisic acid	Hormone signal transduction	3.8953	3e-120	1921
	TR45515|c0_g1_i1	AT4G23650.1	abscisic acid	Hormone signal transduction	1.98914	1e-09	331
	TR1399|c1_g1_i1	AT1G06390.1	abscisic acid	Hormone signal transduction	3.67016	3e-08	230
	TR2191|c0_g1_i1	AT1G18080.1	abscisic acid	Hormone signal transduction	2.76129	2e-09	610
	TR2269|c0_g1_i1	AT1G18080.1	abscisic acid	Hormone signal transduction	1.62293	6e-06	978
	TR7082|c1_g2_i1	AT2G40180.1	abscisic acid	Hormone signal transduction	2.15381	3e-12	337
	TR7621|c0_g1_i1	AT1G51965.1	abscisic acid	Hormone signal transduction	3.20006	4e-62	2167
	TR8910|c0_g1_i1	AT1G16060.1	abscisic acid	Hormone signal transduction	2.50843	1e-31	308
	TR10818|c0_g2_i1	AT2G26290.1	abscisic acid	Hormone signal transduction	2.02503	8e-09	369
	TR14448|c0_g1_i1	AT3G53480.1	abscisic acid	Hormone signal transduction	2.20477	1e-55	396
	TR16157|c0_g1_i1	AT1G51965.1	abscisic acid	Hormone signal transduction	2.81558	1e-13	289
	TR18784|c0_g1_i1	AT2G26290.1	abscisic acid	Hormone signal transduction	2.46205	5e-69	854
	TR19843|c0_g1_i1	AT1G51965.1	abscisic acid	Hormone signal transduction	0	2e-06	437
	TR20749|c0_g1_i1	AT1G34120.2	abscisic acid	Hormone signal transduction	2.47249	1e-82	664
	TR26037|c0_g1_i1	AT5G03730.2	abscisic acid	Hormone signal transduction	2.55827	1e-104	664
	TR29146|c1_g1_i3	AT2G18470.1	abscisic acid	Hormone signal transduction	0.85599	3e-06	264
	TR29385|c1_g1_i2	AT2G43790.1	abscisic acid	Hormone signal transduction	0	5e-39	587
	TR29703|c0_g1_i1	AT3G63210.1	abscisic acid	Hormone signal transduction	2.70487	1e-23	756
	TR29842|c1_g1_i2	AT5G20910.1	abscisic acid	Hormone signal transduction	2.15704	2e-17	261
	TR29965|c0_g1_i1	AT2G40180.1	abscisic acid	Hormone signal transduction	1.93734	6e-23	796
	TR32006|c0_g1_i2	AT1G08920.2	abscisic acid	Hormone signal transduction	2.18903	8e-27	1382
	TR32006|c0_g1_i3	AT1G08920.2	abscisic acid	Hormone signal transduction	0.389567	7e-19	1344
	TR32316|c1_g1_i1	AT2G18470.1	abscisic acid	Hormone signal transduction	1.31034	2e-32	538
	TR32875|c1_g2_i2	AT5G60410.2	abscisic acid	Hormone signal transduction	1.9222	2e-39	574
	TR33473|c0_g2_i5	AT2G26980.4	abscisic acid	Hormone signal transduction	0	9e-13	469
	TR34315|c0_g3_i2	AT4G09570.1	abscisic acid	Hormone signal transduction	2.36457	2e-19	462
	TR34597|c0_g1_i1	AT5G10560.1	abscisic acid	Hormone signal transduction	2.18903	2e-14	968
	TR36126|c0_g1_i4	AT4G15900.1	abscisic acid	Hormone signal transduction	0	1e-15	617
	TR36300|c0_g1_i2	AT4G23650.1	abscisic acid	Hormone signal transduction	4.15218	1e-103	1559
	TR38979|c1_g3_i1	AT3G48040.1	abscisic acid	Hormone signal transduction	4.18666	2e-112	663
	TR39093|c0_g3_i1	AT1G48630.1	abscisic acid	Hormone signal transduction	3.41414	2e-25	1175
	TR39170|c1_g1_i3	AT3G18130.1	abscisic acid	Hormone signal transduction	3.58135	2e-16	1159
	TR39246|c0_g2_i1	AT1G51965.1	abscisic acid	Hormone signal transduction	3.05832	4e-46	2172
	TR39292|c0_g1_i1	AT3G15730.1	abscisic acid	Hormone signal transduction	3.22959	0	2783
	TR39998|c0_g3_i1	AT1G08920.2	abscisic acid	Hormone signal transduction	3.81762	4e-47	942
	TR40008|c3_g2_i5	AT2G43790.1	abscisic acid	Hormone signal transduction	3.26003	4e-158	820
	TR40323|c0_g1_i2	AT1G06390.1	abscisic acid	Hormone signal transduction	4.45681	2e-36	819
	TR40487|c1_g1_i3	AT5G58230.1	abscisic acid	Hormone signal transduction	2.70487	4e-34	805
	TR40694|c1_g4_i2	AT5G19330.1	abscisic acid	Hormone signal transduction	2.82375	4e-06	590
	TR40714|c1_g2_i2	AT3G15730.1	abscisic acid	Hormone signal transduction	2.66221	2e-136	1601
	TR41880|c0_g1_i5	AT2G43790.1	abscisic acid	Hormone signal transduction	2.61353	4e-103	1108
	TR42183|c2_g1_i8	AT1G04710.1	abscisic acid	Hormone signal transduction	0	6e-30	425
	TR42297|c0_g1_i5	AT2G40180.1	abscisic acid	Hormone signal transduction	2.40599	3e-10	422
	TR42752|c1_g4_i3	AT1G51500.1	abscisic acid	Hormone signal transduction	0	4e-14	340
	TR43131|c2_g2_i4	AT3G18130.1	abscisic acid	Hormone signal transduction	3.34483	1e-07	536
	TR43449|c0_g1_i4	AT1G50200.1	abscisic acid	Hormone signal transduction	3.30159	3e-103	1633
	TR299|c0_g1_i1	AT5G60410.2	abscisic acid	Hormone signal transduction	1.774	7e-21	541
	TR2839|c4_g1_i2	AT2G18470.1	abscisic acid	Hormone signal transduction	1.52105	6e-78	1194
	TR3381|c0_g1_i1	AT5G20910.1	abscisic acid	Hormone signal transduction	2.55827	2e-115	1100
	TR3482|c0_g1_i1	AT4G15900.1	abscisic acid	Hormone signal transduction	2.79077	3e-30	959
	TR9421|c0_g1_i1	AT1G72770.1	abscisic acid	Hormone signal transduction	2.80735	1e-06	404
	TR11891|c0_g1_i1	AT2G26290.1	abscisic acid	Hormone signal transduction	2.25096	1e-85	1059
	TR14610|c0_g1_i1	AT5G19330.1	abscisic acid	Hormone signal transduction	2.40327	1e-07	311
	TR16056|c0_g1_i1	AT3G55530.1	abscisic acid	Hormone signal transduction	1.74416	6e-11	265
	TR18988|c0_g1_i1	AT1G18080.1	abscisic acid	Hormone signal transduction	2.79494	4e-08	304
	TR21842|c0_g1_i1	AT5G01550.1	abscisic acid	Hormone signal transduction	2.10434	2e-27	328
	TR23228|c0_g1_i1	AT1G35670.1	abscisic acid	Hormone signal transduction	2.87774	0	1186
	TR28821|c0_g1_i1	AT2G30020.1	abscisic acid	Hormone signal transduction	3.30305	2e-28	710
	TR30425|c2_g2_i1	AT2G34900.1	abscisic acid	Hormone signal transduction	2.29572	1e-67	781
	TR31183|c0_g1_i1	AT1G04710.1	abscisic acid	Hormone signal transduction	3.24336	6e-29	987
	TR31574|c0_g1_i1	AT1G06390.1	abscisic acid	Hormone signal transduction	3.86295	7e-110	648
	TR32062|c2_g1_i2	AT5G03730.2	abscisic acid	Hormone signal transduction	1.48543	7e-132	1115
	TR33667|c2_g1_i3	AT2G40180.1	abscisic acid	Hormone signal transduction	0	7e-35	593
	TR34110|c1_g2_i3	AT1G56070.1	abscisic acid	Hormone signal transduction	1.79077	2e-29	1051
	TR34174|c0_g1_i2	AT4G36830.1	abscisic acid	Hormone signal transduction	2.76553	2e-56	476
	TR34315|c1_g1_i1	AT1G35670.1	abscisic acid	Hormone signal transduction	4.07468	4e-12	357
	TR34678|c0_g1_i3	AT3G18130.1	abscisic acid	Hormone signal transduction	1.57046	1e-07	437
	TR36998|c0_g1_i2	AT5G20270.1	abscisic acid	Hormone signal transduction	2.74631	9e-71	760
	TR37738|c0_g1_i5	AT1G51965.1	abscisic acid	Hormone signal transduction	2.08066	9e-27	1075
	TR38586|c0_g2_i1	AT1G04710.1	abscisic acid	Hormone signal transduction	3.37156	5e-59	1389
	TR39242|c2_g1_i2	AT1G51965.1	abscisic acid	Hormone signal transduction	1.49057	8e-18	435
	TR39425|c0_g1_i4	AT5G02310.1	abscisic acid	Hormone signal transduction	3.01614	3e-151	1976
	TR40359|c0_g4_i5	AT5G63320.1	abscisic acid	Hormone signal transduction	3.08746	3e-45	1226
	TR41648|c0_g1_i4	AT2G46370.4	abscisic acid	Hormone signal transduction	1.08406	5e-132	1318
	TR41988|c0_g2_i1	AT2G22090.2	abscisic acid	Hormone signal transduction	3.0054	3e-23	324
	TR41995|c0_g1_i3	AT4G39850.3	abscisic acid	Hormone signal transduction	3.37434	2e-33	1498
	TR42844|c0_g1_i5	AT2G46370.4	abscisic acid	Hormone signal transduction	1.87184	1e-86	828
	TR43195|c0_g1_i3	AT2G31660.1	abscisic acid	Hormone signal transduction	2.62527	0	2468
	TR1240|c0_g1_i1	AT5G01540.1	abscisic acid	Hormone signal transduction	2.29866	6e-33	322
	TR3383|c0_g1_i1	AT5G20910.1	abscisic acid	Hormone signal transduction	2.12763	2e-20	293
	TR3616|c0_g1_i1	AT5G48870.1	abscisic acid	Hormone signal transduction	1.31615	6e-54	318
	TR7682|c0_g2_i1	AT1G56070.1	abscisic acid	Hormone signal transduction	2.31615	0	3195
	TR8491|c0_g2_i1	AT5G01550.1	abscisic acid	Hormone signal transduction	0.807355	4e-18	332
	TR8760|c0_g1_i1	AT1G52920.1	abscisic acid	Hormone signal transduction	2.99277	4e-26	235
	TR10714|c0_g1_i1	AT5G57390.1	abscisic acid	Hormone signal transduction	3.00899	2e-11	247
	TR13951|c0_g1_i1	AT2G31660.1	abscisic acid	Hormone signal transduction	2.92029	3e-26	239
	TR17074|c0_g1_i2	AT2G26290.1	abscisic acid	Hormone signal transduction	1.60407	5e-42	717
	TR25099|c0_g1_i1	AT1G35670.1	abscisic acid	Hormone signal transduction	2.55336	3e-143	891
	TR27270|c0_g1_i1	AT1G69270.1	abscisic acid	Hormone signal transduction	2.73552	4e-128	904
	TR28094|c1_g1_i1	AT2G18470.1	abscisic acid	Hormone signal transduction	2.36737	4e-40	942
	TR28971|c1_g1_i1	AT2G26290.1	abscisic acid	Hormone signal transduction	2.45154	2e-47	941
	TR30447|c0_g2_i1	AT1G08920.2	abscisic acid	Hormone signal transduction	0.887525	8e-53	874
	TR31184|c0_g1_i1	AT1G51965.1	abscisic acid	Hormone signal transduction	1.70929	5e-14	893
	TR31264|c0_g2_i1	AT4G15900.1	abscisic acid	Hormone signal transduction	2.79909	2e-30	1197
	TR34269|c1_g1_i1	AT5G03730.2	abscisic acid	Hormone signal transduction	1.36177	1e-25	612
	TR35232|c3_g2_i2	AT2G26290.1	abscisic acid	Hormone signal transduction	3.57046	3e-34	701
	TR35308|c0_g1_i5	AT1G69270.1	abscisic acid	Hormone signal transduction	1.62761	1e-13	288
	TR36870|c1_g1_i1	AT1G20780.1	abscisic acid	Hormone signal transduction	1.62761	3e-15	1659
	TR37124|c0_g1_i10	AT5G57390.1	abscisic acid	Hormone signal transduction	1.32193	1e-30	414
	TR37375|c2_g2_i1	AT2G30020.1	abscisic acid	Hormone signal transduction	2.77189	8e-37	993
	TR37491|c0_g1_i2	AT1G49430.1	abscisic acid	Hormone signal transduction	3.38128	1e-14	1373
	TR37551|c0_g1_i1	AT1G51965.1	abscisic acid	Hormone signal transduction	2.9542	3e-18	610
	TR37658|c1_g1_i3	AT1G69270.1	abscisic acid	Hormone signal transduction	2.89918	9e-17	281
	TR37877|c1_g1_i2	AT5G57050.1	abscisic acid	Hormone signal transduction	2.22651	3e-28	1073
	TR37877|c2_g1_i4	AT3G11410.1	abscisic acid	Hormone signal transduction	0.275007	4e-29	988
	TR37972|c0_g1_i1	AT1G51500.1	abscisic acid	Hormone signal transduction	3.0321	4e-174	2385
	TR38283|c0_g2_i5	AT1G48630.1	abscisic acid	Hormone signal transduction	2.48285	1e-09	635
	TR38331|c1_g2_i2	AT4G26110.1	abscisic acid	Hormone signal transduction	2.60407	5e-120	1383
	TR39435|c0_g1_i1	AT4G15900.1	abscisic acid	Hormone signal transduction	3.9991	0	1839
	TR40359|c0_g4_i1	AT5G63320.1	abscisic acid	Hormone signal transduction	3.18269	1e-61	1540
	TR40664|c0_g2_i1	AT5G67500.2	abscisic acid	Hormone signal transduction	2.25096	4e-82	1068
	TR41206|c0_g3_i2	AT1G18080.1	abscisic acid	Hormone signal transduction	5.87627	3e-55	362
	TR41913|c0_g3_i1	AT4G39850.3	abscisic acid	Hormone signal transduction	4.07125	5e-91	658
	TR42658|c1_g6_i4	AT5G67500.2	abscisic acid	Hormone signal transduction	2.75275	6e-17	312
	TR42966|c0_g3_i1	AT2G17290.1	abscisic acid	Hormone signal transduction	2.89724	0	1063
	TR43280|c1_g5_i1	AT1G56070.1	abscisic acid	Hormone signal transduction	6.82757	0	1082
	TR43321|c1_g3_i3	AT5G63320.1	abscisic acid	Hormone signal transduction	0	4e-16	409
	TR43493|c0_g1_i1	AT4G23650.1	abscisic acid	Hormone signal transduction	2.13422	4e-39	624
	TR1108|c1_g1_i1	AT1G69270.1	abscisic acid	Hormone signal transduction	1.99277	5e-08	349
	TR2698|c0_g2_i1	AT4G18010.1	abscisic acid	Hormone signal transduction	1.51602	3e-60	531
	TR3975|c1_g1_i1	AT1G08920.2	abscisic acid	Hormone signal transduction	2.53605	4e-28	1110
	TR5248|c0_g1_i1	AT5G01550.1	abscisic acid	Hormone signal transduction	2.12102	7e-16	367
	TR7150|c0_g1_i1	AT5G40280.1	abscisic acid	Hormone signal transduction	1.88753	8e-34	741
	TR7425|c1_g1_i2	AT5G58230.1	abscisic acid	Hormone signal transduction	2.46989	2e-20	1171
	TR7573|c0_g1_i1	AT5G19330.1	abscisic acid	Hormone signal transduction	1.91456	1e-06	642
	TR8446|c0_g1_i1	AT5G13530.1	abscisic acid	Hormone signal transduction	3.14405	3e-06	227
	TR15327|c0_g2_i1	AT2G26290.1	abscisic acid	Hormone signal transduction	2.51096	2e-10	361
	TR19527|c0_g1_i1	AT4G19850.2	abscisic acid	Hormone signal transduction	2.09424	4e-14	303
	TR30447|c0_g2_i2	AT1G08920.2	abscisic acid	Hormone signal transduction	1.18903	4e-42	896
	TR31420|c0_g1_i4	AT4G23650.1	abscisic acid	Hormone signal transduction	1.88362	3e-09	341
	TR32875|c2_g1_i3	AT5G60410.2	abscisic acid	Hormone signal transduction	2.19219	2e-126	1572
	TR32905|c1_g3_i1	AT1G35670.1	abscisic acid	Hormone signal transduction	3.23726	6e-16	543
	TR33101|c0_g1_i1	AT5G47100.1	abscisic acid	Hormone signal transduction	1.92979	2e-76	748
	TR33101|c1_g1_i2	AT5G47100.1	abscisic acid	Hormone signal transduction	1.02148	2e-68	786
	TR34031|c1_g1_i1	AT2G20180.2	abscisic acid	Hormone signal transduction	2.59216	1e-45	1123
	TR34155|c1_g1_i1	AT1G51965.1	abscisic acid	Hormone signal transduction	3.69377	1e-10	374
	TR34327|c0_g1_i4	AT5G44200.1	abscisic acid	Hormone signal transduction	2.12763	6e-109	990
	TR35429|c5_g2_i6	AT5G57390.1	abscisic acid	Hormone signal transduction	0.879706	2e-20	295
	TR37023|c0_g1_i1	AT4G15900.1	abscisic acid	Hormone signal transduction	3.40871	6e-15	631
	TR37896|c1_g1_i1	AT5G19330.1	abscisic acid	Hormone signal transduction	3.14405	0	1300
	TR38190|c1_g1_i5	AT4G15900.1	abscisic acid	Hormone signal transduction	1.8953	2e-15	1236
	TR38320|c0_g1_i2	AT4G23650.1	abscisic acid	Hormone signal transduction	2.58736	0	1818
	TR38630|c0_g1_i3	AT4G15900.1	abscisic acid	Hormone signal transduction	1.53107	2e-06	344
	TR39093|c0_g3_i3	AT1G48630.1	abscisic acid	Hormone signal transduction	3.06178	5e-22	1103
	TR39411|c0_g1_i1	AT1G02205.3	abscisic acid	Hormone signal transduction	4.46074	5e-127	1195
	TR39622|c1_g1_i1	AT2G18470.1	abscisic acid	Hormone signal transduction	2.37016	2e-64	756
	TR39710|c0_g1_i3	AT1G72770.1	abscisic acid	Hormone signal transduction	3.41684	2e-134	972
	TR40089|c0_g1_i4	AT1G51965.1	abscisic acid	Hormone signal transduction	2.15056	1e-12	686
	TR40183|c1_g2_i3	AT3G48360.1	abscisic acid	Hormone signal transduction	2.94298	5e-125	1286
	TR40244|c0_g1_i1	AT5G01540.1	abscisic acid	Hormone signal transduction	3.10601	9e-47	2278
	TR40273|c0_g2_i4	AT3G48360.1	abscisic acid	Hormone signal transduction	1.04963	7e-53	541
	TR40342|c1_g2_i2	AT4G33950.1	abscisic acid	Hormone signal transduction	1.1375	0	1407
	TR40589|c1_g2_i2	AT2G26980.4	abscisic acid	Hormone signal transduction	3.12102	0	1678
	TR40998|c0_g2_i4	AT1G35515.1	abscisic acid	Hormone signal transduction	3.83895	6e-71	730
	TR41618|c0_g6_i5	AT4G23650.1	abscisic acid	Hormone signal transduction	1.62293	9e-07	305
	TR41984|c0_g2_i1	AT1G49430.1	abscisic acid	Hormone signal transduction	3.98732	5e-80	1752
	TR42148|c0_g2_i3	AT1G49430.1	abscisic acid	Hormone signal transduction	2.29866	2e-23	234
	TR42844|c0_g1_i7	AT2G46370.4	abscisic acid	Hormone signal transduction	1.11103	0	2267
	TR42930|c0_g4_i1	AT1G25490.1	abscisic acid	Hormone signal transduction	3.9279	1e-46	310
	TR42976|c0_g1_i2	AT3G20770.1	abscisic acid	Hormone signal transduction	4.5097	0	2345
	TR43278|c0_g2_i3	AT1G51965.1	abscisic acid	Hormone signal transduction	3.65306	8e-25	759
	TR43291|c0_g2_i4	AT1G04120.1	abscisic acid	Hormone signal transduction	3.93074	0	4877
	TR43452|c2_g1_i2	AT1G50200.1	abscisic acid	Hormone signal transduction	4.63343	6e-147	2806
	TR8946|c0_g1_i1	AT2G34900.1	abscisic acid	Hormone signal transduction	1.3505	2e-10	283
	TR10423|c0_g1_i1	AT2G18470.1	abscisic acid	Hormone signal transduction	2.94298	9e-42	484
	TR10957|c0_g1_i1	AT3G55530.1	abscisic acid	Hormone signal transduction	2.92029	3e-11	369
	TR14763|c0_g1_i1	AT2G30020.1	abscisic acid	Hormone signal transduction	0.298658	5e-17	258
	TR22741|c0_g2_i1	AT1G51965.1	abscisic acid	Hormone signal transduction	2.58496	3e-16	1008
	TR26052|c0_g1_i1	AT5G23720.1	abscisic acid	Hormone signal transduction	2.34199	4e-23	547
	TR26208|c0_g1_i1	AT2G26290.1	abscisic acid	Hormone signal transduction	2.72247	1e-118	937
	TR28367|c0_g1_i1	AT2G26290.1	abscisic acid	Hormone signal transduction	2.20789	1e-65	687
	TR30486|c0_g1_i1	AT2G26290.1	abscisic acid	Hormone signal transduction	3.29131	2e-93	1199
	TR30850|c1_g1_i2	AT5G56270.1	abscisic acid	Hormone signal transduction	2.01436	4e-58	800
	TR30999|c0_g1_i2	AT5G58230.1	abscisic acid	Hormone signal transduction	2.37016	2e-07	579
	TR31070|c0_g2_i2	AT1G51965.1	abscisic acid	Hormone signal transduction	0	4e-12	440
	TR31469|c2_g1_i3	AT5G20910.1	abscisic acid	Hormone signal transduction	0	7e-21	325
	TR31627|c1_g1_i2	AT2G17290.1	abscisic acid	Hormone signal transduction	0	1e-16	558
	TR32567|c1_g1_i1	AT2G40180.1	abscisic acid	Hormone signal transduction	1.61824	4e-07	573
	TR33055|c0_g1_i2	AT2G30020.1	abscisic acid	Hormone signal transduction	2.55827	6e-13	845
	TR33151|c0_g2_i1	AT3G24520.1	abscisic acid	Hormone signal transduction	2.42492	4e-44	825
	TR33313|c0_g1_i5	AT3G12490.2	abscisic acid	Hormone signal transduction	3.10434	6e-22	229
	TR34435|c0_g1_i2	AT4G15900.1	abscisic acid	Hormone signal transduction	3.14241	7e-17	1170
	TR35042|c0_g1_i1	AT1G08920.2	abscisic acid	Hormone signal transduction	3.23573	2e-140	1731
	TR35655|c0_g2_i1	AT5G47100.1	abscisic acid	Hormone signal transduction	2.82375	3e-93	751
	TR36169|c0_g1_i1	AT2G26290.1	abscisic acid	Hormone signal transduction	2.74201	2e-11	407
	TR36539|c2_g5_i1	AT1G35515.1	abscisic acid	Hormone signal transduction	3.09761	4e-43	281
	TR37896|c1_g1_i2	AT5G19330.1	abscisic acid	Hormone signal transduction	1.75275	3e-96	675
	TR38330|c0_g1_i6	AT4G23650.1	abscisic acid	Hormone signal transduction	1.33342	3e-121	1768
	TR38979|c1_g4_i2	AT3G48040.1	abscisic acid	Hormone signal transduction	3.18428	8e-112	704
	TR39542|c0_g1_i1	AT3G18130.1	abscisic acid	Hormone signal transduction	4.67073	9e-16	1216
	TR40183|c1_g2_i2	AT3G48360.1	abscisic acid	Hormone signal transduction	4.02945	2e-103	946
	TR40209|c0_g1_i3	AT1G08920.2	abscisic acid	Hormone signal transduction	2.24489	3e-30	1539
	TR40230|c0_g8_i1	AT5G13530.1	abscisic acid	Hormone signal transduction	5.99435	4e-09	269
	TR40304|c1_g1_i2	AT4G15900.1	abscisic acid	Hormone signal transduction	3.05658	2e-14	814
	TR40487|c1_g1_i2	AT5G58230.1	abscisic acid	Hormone signal transduction	0.85599	1e-62	1696
	TR40588|c0_g1_i1	AT2G40180.1	abscisic acid	Hormone signal transduction	3.57046	1e-15	551
	TR40664|c0_g2_i3	AT5G67500.2	abscisic acid	Hormone signal transduction	2.99095	5e-20	361
	TR40833|c0_g2_i1	AT4G23650.1	abscisic acid	Hormone signal transduction	3.06523	3e-95	738
	TR41149|c0_g1_i5	AT5G67500.2	abscisic acid	Hormone signal transduction	2.24793	4e-31	506
	TR41434|c0_g1_i1	AT1G51965.1	abscisic acid	Hormone signal transduction	2.64386	8e-51	2449
	TR42457|c0_g4_i1	AT1G49430.1	abscisic acid	Hormone signal transduction	5.14934	8e-11	225
	TR42532|c0_g1_i2	AT1G72770.1	abscisic acid	Hormone signal transduction	3.65992	2e-149	1269
	TR42572|c0_g3_i1	AT1G04710.1	abscisic acid	Hormone signal transduction	4.25701	1e-120	905
	TR42658|c1_g6_i1	AT5G67500.2	abscisic acid	Hormone signal transduction	3.49057	5e-26	417
	TR42842|c0_g1_i3	AT3G20770.1	abscisic acid	Hormone signal transduction	2.73769	8e-130	846
	TR42866|c0_g1_i8	AT1G25490.1	abscisic acid	Hormone signal transduction	2.35332	7e-44	297
	TR43079|c0_g2_i2	AT1G69270.1	abscisic acid	Hormone signal transduction	3.61589	3e-28	614
	TR43109|c0_g2_i3	AT1G50200.1	abscisic acid	Hormone signal transduction	0	7e-72	480
	TR43178|c2_g1_i2	AT2G17290.1	abscisic acid	Hormone signal transduction	2.25701	0	1771
	TR43269|c0_g12_i4	AT1G56070.1	abscisic acid	Hormone signal transduction	7.81359	3e-44	313
	TR47918|c0_g1_i1	AT5G19330.1	abscisic acid	Hormone signal transduction	2.89336	4e-08	280
	TR2820|c1_g1_i1	AT1G18080.1	abscisic acid	Hormone signal transduction	5.91839	8e-112	785
	TR2927|c0_g2_i1	AT4G26070.2	abscisic acid	Hormone signal transduction	1.22651	3e-35	1034
	TR3286|c0_g1_i1	AT1G51965.1	abscisic acid	Hormone signal transduction	1.52607	1e-32	1039
	TR7311|c1_g1_i3	AT1G51965.1	abscisic acid	Hormone signal transduction	2.02148	1e-36	1406
	TR7483|c0_g1_i1	AT3G18130.1	abscisic acid	Hormone signal transduction	1.58976	2e-07	362
	TR10336|c1_g1_i1	AT1G51500.1	abscisic acid	Hormone signal transduction	2.33628	9e-11	489
	TR10825|c0_g1_i1	AT2G26980.4	abscisic acid	Hormone signal transduction	2.91456	7e-07	253
	TR12932|c0_g1_i1	AT3G24520.1	abscisic acid	Hormone signal transduction	1.31615	2e-31	281
	TR14186|c0_g1_i1	AT1G20780.1	abscisic acid	Hormone signal transduction	2.02857	4e-13	627
	TR16957|c0_g1_i1	AT1G04120.1	abscisic acid	Hormone signal transduction	2.68482	2e-18	304
	TR18431|c0_g1_i1	AT4G15900.1	abscisic acid	Hormone signal transduction	1.64155	1e-12	631
	TR20762|c0_g1_i1	AT4G09570.1	abscisic acid	Hormone signal transduction	3.04439	3e-129	894
	TR21879|c0_g1_i1	AT1G72770.1	abscisic acid	Hormone signal transduction	2.51854	1e-06	686
	TR25153|c0_g1_i1	AT5G63980.1	abscisic acid	Hormone signal transduction	3.13586	2e-14	521
	TR28216|c1_g1_i1	AT2G26290.1	abscisic acid	Hormone signal transduction	3.0635	9e-58	785
	TR28690|c0_g1_i1	AT2G17290.1	abscisic acid	Hormone signal transduction	2.16993	2e-94	1171
	TR29521|c2_g1_i1	AT2G18470.1	abscisic acid	Hormone signal transduction	1.48543	4e-39	730
	TR29864|c2_g1_i1	AT5G58230.1	abscisic acid	Hormone signal transduction	2.41143	2e-15	662
	TR30425|c1_g1_i1	AT2G34900.1	abscisic acid	Hormone signal transduction	2.93168	1e-14	304
	TR34334|c0_g1_i1	AT4G36830.1	abscisic acid	Hormone signal transduction	2.72683	6e-20	356
	TR35429|c5_g1_i1	AT5G57390.1	abscisic acid	Hormone signal transduction	1.0072	3e-32	525
	TR35897|c0_g1_i1	AT1G04120.1	abscisic acid	Hormone signal transduction	2.74201	3e-95	1651
	TR35975|c1_g1_i1	AT3G18130.1	abscisic acid	Hormone signal transduction	4.50208	7e-09	1243
	TR37106|c0_g1_i1	AT1G51965.1	abscisic acid	Hormone signal transduction	2.61589	3e-33	1474
	TR37326|c0_g1_i2	AT5G58230.1	abscisic acid	Hormone signal transduction	1.30451	3e-39	1225
	TR37454|c3_g2_i3	AT1G51965.1	abscisic acid	Hormone signal transduction	2.02503	5e-11	1963
	TR37928|c1_g4_i1	AT1G08920.2	abscisic acid	Hormone signal transduction	0.704872	1e-08	694
	TR38109|c0_g1_i4	AT5G58230.1	abscisic acid	Hormone signal transduction	0.823749	4e-118	697
	TR38134|c0_g1_i4	AT4G38630.1	abscisic acid	Hormone signal transduction	3.26754	1e-149	1561
	TR38807|c0_g3_i1	AT2G43790.1	abscisic acid	Hormone signal transduction	1.87578	4e-49	1092
	TR38820|c1_g2_i1	AT2G26290.1	abscisic acid	Hormone signal transduction	1.98185	6e-46	831
	TR38879|c1_g1_i1	AT1G35670.1	abscisic acid	Hormone signal transduction	2.72247	1e-133	854
	TR39425|c1_g1_i2	AT5G02310.1	abscisic acid	Hormone signal transduction	2.60881	1e-68	663
	TR39622|c0_g1_i2	AT2G18470.1	abscisic acid	Hormone signal transduction	2.7866	3e-65	492
	TR41003|c2_g1_i3	AT2G26980.4	abscisic acid	Hormone signal transduction	2.41684	2e-10	608
	TR41979|c0_g1_i1	AT1G56070.1	abscisic acid	Hormone signal transduction	8.5155	2e-43	2674
	TR42384|c1_g1_i1	AT1G51965.1	abscisic acid	Hormone signal transduction	2.82782	7e-36	3007
	TR42471|c1_g2_i3	AT1G51965.1	abscisic acid	Hormone signal transduction	3.01078	8e-07	825
	TR42966|c0_g1_i2	AT2G17290.1	abscisic acid	Hormone signal transduction	3.06005	0	1940
	TR43275|c1_g3_i4	AT1G48630.1	abscisic acid	Hormone signal transduction	1.54597	9e-11	614
	TR43352|c0_g1_i3	AT2G26290.1	abscisic acid	Hormone signal transduction	3.69265	9e-13	530
	TR43381|c2_g1_i1	AT1G51965.1	abscisic acid	Hormone signal transduction	4.44758	1e-49	2028
	TR257|c0_g1_i1	AT1G20780.1	abscisic acid	Hormone signal transduction	2.35332	9e-06	335
	TR4979|c0_g1_i1	AT1G16060.1	abscisic acid	Hormone signal transduction	2.22959	6e-15	391
	TR7405|c0_g1_i2	AT1G49430.1	abscisic acid	Hormone signal transduction	2.98003	1e-82	1315
	TR17062|c0_g1_i2	AT4G23650.1	abscisic acid	Hormone signal transduction	2.47508	2e-13	548
	TR19696|c0_g1_i1	AT5G47100.1	abscisic acid	Hormone signal transduction	2.69822	1e-88	748
	TR24081|c0_g1_i1	AT1G04710.1	abscisic acid	Hormone signal transduction	0	3e-21	303
	TR24569|c0_g1_i2	AT1G06390.1	abscisic acid	Hormone signal transduction	2.4489	8e-33	324
	TR24916|c1_g1_i1	AT4G15900.1	abscisic acid	Hormone signal transduction	2.25701	1e-23	803
	TR26662|c0_g1_i1	AT1G51965.1	abscisic acid	Hormone signal transduction	2.80529	2e-08	289
	TR30455|c1_g1_i1	AT4G15900.1	abscisic acid	Hormone signal transduction	2.69599	4e-11	1143
	TR30770|c0_g1_i2	AT2G26290.1	abscisic acid	Hormone signal transduction	3.14731	5e-124	1151
	TR31474|c0_g1_i2	AT2G26290.1	abscisic acid	Hormone signal transduction	2.25701	5e-44	826
	TR31920|c1_g1_i6	AT2G40180.1	abscisic acid	Hormone signal transduction	2.16672	3e-31	1131
	TR33321|c0_g1_i3	AT4G33950.1	abscisic acid	Hormone signal transduction	3.89336	3e-119	869
	TR36169|c3_g3_i1	AT2G26290.1	abscisic acid	Hormone signal transduction	0.650765	3e-121	1411
	TR36527|c1_g1_i1	AT4G23650.1	abscisic acid	Hormone signal transduction	2.24793	9e-12	612
	TR36539|c2_g2_i2	AT1G35515.1	abscisic acid	Hormone signal transduction	4.4957	2e-45	310
	TR37025|c1_g1_i1	AT1G51965.1	abscisic acid	Hormone signal transduction	2.52857	1e-17	2030
	TR37035|c0_g1_i3	AT2G26980.4	abscisic acid	Hormone signal transduction	0.214125	0	1771
	TR37535|c0_g1_i3	AT2G26980.4	abscisic acid	Hormone signal transduction	0	1e-06	412
	TR37880|c1_g1_i2	AT1G51500.1	abscisic acid	Hormone signal transduction	1.25096	2e-14	604
	TR38422|c4_g1_i5	AT1G49430.1	abscisic acid	Hormone signal transduction	0.275007	3e-17	1844
	TR38895|c1_g1_i2	AT1G49430.1	abscisic acid	Hormone signal transduction	3.06523	3e-37	2562
	TR39542|c0_g1_i3	AT3G18130.1	abscisic acid	Hormone signal transduction	2.82985	1e-06	457
	TR39566|c1_g1_i15	AT1G51965.1	abscisic acid	Hormone signal transduction	4.38405	1e-11	317
	TR40183|c1_g2_i5	AT3G48360.1	abscisic acid	Hormone signal transduction	2.52105	1e-49	460
	TR40244|c0_g1_i3	AT5G01540.1	abscisic acid	Hormone signal transduction	0	6e-33	848
	TR40487|c1_g3_i2	AT5G58230.1	abscisic acid	Hormone signal transduction	1.53107	4e-23	759
	TR40494|c0_g1_i1	AT1G06390.1	abscisic acid	Hormone signal transduction	5.42257	4e-155	1024
	TR40588|c0_g2_i1	AT2G40180.1	abscisic acid	Hormone signal transduction	3.07553	3e-28	918
	TR41134|c2_g1_i2	AT3G53480.1	abscisic acid	Hormone signal transduction	2.48543	9e-06	281
	TR41898|c1_g1_i3	AT1G51965.1	abscisic acid	Hormone signal transduction	1.76977	1e-15	1414
	TR41997|c1_g1_i2	AT1G51500.1	abscisic acid	Hormone signal transduction	3.09424	0	2524
	TR42264|c1_g1_i1	AT1G72770.1	abscisic acid	Hormone signal transduction	2.28096	1e-162	1877
	TR43056|c0_g3_i1	AT5G01550.1	abscisic acid	Hormone signal transduction	0.790772	2e-15	518
	TR43109|c0_g1_i2	AT1G50200.1	abscisic acid	Hormone signal transduction	4.9279	1e-84	1005
	TR48653|c0_g1_i1	AT5G03730.2	abscisic acid	Hormone signal transduction	2.55336	5e-16	226
	TR3374|c0_g1_i3	AT4G23650.1	abscisic acid	Hormone signal transduction	3.04789	3e-15	849
	TR7764|c1_g1_i1	AT4G15900.1	abscisic acid	Hormone signal transduction	0.879706	3e-15	914
	TR24986|c1_g1_i1	AT2G26980.4	abscisic acid	Hormone signal transduction	3.06695	2e-23	231
	TR26076|c0_g1_i1	AT5G03730.2	abscisic acid	Hormone signal transduction	2.56316	1e-122	1120
	TR29393|c1_g1_i1	AT5G58230.1	abscisic acid	Hormone signal transduction	1.99277	1e-37	887
	TR29979|c0_g2_i1	AT5G57390.1	abscisic acid	Hormone signal transduction	3.08236	6e-09	251
	TR30284|c1_g2_i1	AT2G18470.1	abscisic acid	Hormone signal transduction	2.40327	3e-50	859
	TR30415|c0_g1_i1	AT5G63980.1	abscisic acid	Hormone signal transduction	2.83188	1e-86	1495
	TR30567|c1_g1_i1	AT4G36830.1	abscisic acid	Hormone signal transduction	2.0321	2e-09	471
	TR31070|c1_g1_i15	AT1G51965.1	abscisic acid	Hormone signal transduction	0	1e-21	701
	TR31184|c2_g1_i1	AT1G51965.1	abscisic acid	Hormone signal transduction	2.18903	1e-11	1247
	TR34729|c1_g2_i1	AT4G23650.1	abscisic acid	Hormone signal transduction	2.99458	2e-64	773
	TR34729|c2_g1_i1	AT4G23650.1	abscisic acid	Hormone signal transduction	3.61824	0	1393
	TR34953|c0_g1_i1	AT1G07420.1	abscisic acid	Hormone signal transduction	1.64616	3e-22	575
	TR34986|c0_g1_i2	AT5G67500.2	abscisic acid	Hormone signal transduction	3.17951	1e-137	1135
	TR36512|c0_g1_i2	AT5G03730.2	abscisic acid	Hormone signal transduction	0.815575	2e-41	1310
	TR36726|c1_g1_i7	AT1G48630.1	abscisic acid	Hormone signal transduction	2.94298	3e-19	871
	TR37551|c0_g1_i3	AT1G51965.1	abscisic acid	Hormone signal transduction	1.0072	3e-27	2218
	TR37635|c2_g1_i1	AT2G43790.1	abscisic acid	Hormone signal transduction	1.83996	0	1487
	TR37896|c2_g1_i2	AT5G19330.1	abscisic acid	Hormone signal transduction	1.63227	4e-35	324
	TR38319|c0_g4_i1	AT5G67500.2	abscisic acid	Hormone signal transduction	6.00045	1e-64	1066
	TR39167|c0_g3_i1	AT4G26070.2	abscisic acid	Hormone signal transduction	1.70044	6e-53	607
	TR40267|c0_g1_i1	AT1G51965.1	abscisic acid	Hormone signal transduction	3.19535	3e-24	2458
	TR41048|c0_g1_i2	AT1G51965.1	abscisic acid	Hormone signal transduction	1.29866	1e-13	1179
	TR42055|c0_g2_i6	AT1G51965.1	abscisic acid	Hormone signal transduction	3.01257	3e-19	1389
	TR42161|c0_g1_i5	AT2G18470.1	abscisic acid	Hormone signal transduction	3.84197	8e-162	1332
	TR42358|c2_g1_i1	AT1G32640.1	abscisic acid	Hormone signal transduction	3.72574	6e-84	1492
	TR42842|c0_g1_i4	AT3G20770.1	abscisic acid	Hormone signal transduction	2.99277	7e-86	653
	TR42930|c0_g1_i4	AT1G25490.1	abscisic acid	Hormone signal transduction	4.25248	5e-150	992
	TR43036|c0_g3_i1	AT1G51965.1	abscisic acid	Hormone signal transduction	1.91839	2e-06	1369
	TR7699|c0_g1_i1	AT1G51965.1	abscisic acid	Hormone signal transduction	2.86196	4e-38	1698
	TR13680|c0_g2_i1	AT5G01540.1	abscisic acid	Hormone signal transduction	1.75275	6e-09	376
	TR16858|c0_g1_i1	AT4G33950.1	abscisic acid	Hormone signal transduction	2.63923	3e-67	616
	TR24062|c0_g1_i1	AT5G01550.1	abscisic acid	Hormone signal transduction	2.40054	1e-33	548
	TR24976|c0_g1_i1	AT5G03730.2	abscisic acid	Hormone signal transduction	1.8953	5e-64	565
	TR28052|c1_g2_i1	AT2G26290.1	abscisic acid	Hormone signal transduction	0.575312	1e-10	357
	TR30077|c0_g1_i1	AT3G15730.1	abscisic acid	Hormone signal transduction	2.58976	3e-23	299
	TR30113|c0_g1_i3	AT1G25490.1	abscisic acid	Hormone signal transduction	3.34341	1e-49	419
	TR31882|c0_g1_i1	AT1G08920.2	abscisic acid	Hormone signal transduction	1.25096	2e-31	1795
	TR32122|c0_g1_i1	AT2G40180.1	abscisic acid	Hormone signal transduction	0	3e-09	546
	TR32895|c2_g2_i3	AT5G19330.1	abscisic acid	Hormone signal transduction	2.26303	1e-07	481
	TR32927|c1_g1_i4	AT1G06390.1	abscisic acid	Hormone signal transduction	2.82782	6e-119	808
	TR33900|c1_g1_i1	AT2G43790.1	abscisic acid	Hormone signal transduction	2.1635	4e-27	642
	TR34315|c1_g1_i4	AT4G09570.1	abscisic acid	Hormone signal transduction	3.42626	2e-22	591
	TR34334|c0_g1_i2	AT4G36830.1	abscisic acid	Hormone signal transduction	2.45943	1e-80	1109
	TR34759|c0_g1_i1	AT1G51965.1	abscisic acid	Hormone signal transduction	2.1177	7e-15	1354
	TR34759|c0_g1_i2	AT1G51965.1	abscisic acid	Hormone signal transduction	1.68257	8e-11	1014
	TR35572|c3_g2_i1	AT3G08550.1	abscisic acid	Hormone signal transduction	2.47249	2e-16	521
	TR35973|c0_g1_i2	AT2G26290.1	abscisic acid	Hormone signal transduction	3.04264	2e-40	785
	TR37839|c0_g1_i4	AT4G18010.1	abscisic acid	Hormone signal transduction	1.29278	7e-47	541
	TR37839|c1_g1_i3	AT4G18010.1	abscisic acid	Hormone signal transduction	1.31615	8e-75	865
	TR38296|c0_g2_i5	AT4G33950.1	abscisic acid	Hormone signal transduction	2.60644	7e-175	1288
	TR38760|c0_g1_i1	AT4G15900.1	abscisic acid	Hormone signal transduction	0.823749	3e-18	394
	TR39189|c1_g1_i2	AT5G58230.1	abscisic acid	Hormone signal transduction	1.47508	1e-32	1308
	TR39969|c1_g3_i2	AT5G67300.1	abscisic acid	Hormone signal transduction	4.00809	3e-64	432
	TR40473|c0_g1_i2	AT2G26980.4	abscisic acid	Hormone signal transduction	3.5509	2e-50	551
	TR40715|c0_g2_i2	AT1G51965.1	abscisic acid	Hormone signal transduction	2.61824	4e-24	1466
	TR40818|c0_g2_i2	AT2G26980.4	abscisic acid	Hormone signal transduction	2.70266	1e-164	1810
	TR41599|c0_g3_i4	AT2G43790.1	abscisic acid	Hormone signal transduction	2.33342	7e-35	699
	TR41785|c0_g1_i1	AT1G04120.1	abscisic acid	Hormone signal transduction	0	1e-38	477
	TR41902|c0_g4_i1	AT2G34900.1	abscisic acid	Hormone signal transduction	3.84699	2e-09	255
	TR42049|c0_g4_i1	AT1G56070.1	abscisic acid	Hormone signal transduction	7.7909	4e-35	2053
	TR42881|c0_g7_i1	AT1G69270.1	abscisic acid	Hormone signal transduction	2.488	2e-13	306
	TR43284|c1_g1_i1	AT2G26290.1	abscisic acid	Hormone signal transduction	5.21723	3e-32	624
	TR43449|c0_g1_i6	AT1G50200.1	abscisic acid	Hormone signal transduction	1.80735	1e-82	1256
	TR1923|c0_g1_i1	AT1G56070.1	abscisic acid	Hormone signal transduction	2.65764	2e-27	591
	TR2741|c0_g1_i1	AT2G26290.1	abscisic acid	Hormone signal transduction	2.70708	1e-10	517
	TR2820|c1_g1_i2	AT1G48630.1	abscisic acid	Hormone signal transduction	7.46695	3e-75	598
	TR6914|c0_g2_i1	AT2G26290.1	abscisic acid	Hormone signal transduction	2.15704	2e-11	412
	TR7190|c1_g1_i2	AT2G40180.1	abscisic acid	Hormone signal transduction	2.19535	6e-07	764
	TR7489|c0_g1_i1	AT1G08920.2	abscisic acid	Hormone signal transduction	3.51349	2e-06	351
	TR8642|c0_g1_i1	AT3G24520.1	abscisic acid	Hormone signal transduction	2.08406	1e-45	420
	TR11294|c0_g1_i1	AT1G34120.2	abscisic acid	Hormone signal transduction	2.38957	4e-41	457
	TR14135|c0_g1_i1	AT4G39850.3	abscisic acid	Hormone signal transduction	2.80529	2e-21	303
	TR18727|c0_g1_i2	AT2G20180.2	abscisic acid	Hormone signal transduction	1.02857	1e-14	269
	TR24601|c0_g1_i1	AT1G06390.1	abscisic acid	Hormone signal transduction	3.04963	6e-11	269
	TR27065|c0_g1_i1	AT1G51965.1	abscisic acid	Hormone signal transduction	1.89142	3e-08	971
	TR27389|c0_g2_i1	AT3G55530.1	abscisic acid	Hormone signal transduction	2.66221	3e-13	333
	TR28037|c1_g1_i1	AT3G11410.1	abscisic acid	Hormone signal transduction	2.29572	2e-06	509
	TR29775|c0_g1_i1	AT2G18470.1	abscisic acid	Hormone signal transduction	2.69599	6e-73	609
	TR30447|c0_g2_i3	AT1G08920.2	abscisic acid	Hormone signal transduction	2.28392	7e-26	383
	TR30567|c3_g1_i3	AT4G36830.1	abscisic acid	Hormone signal transduction	0.687061	4e-18	798
	TR30699|c0_g1_i1	AT1G72770.1	abscisic acid	Hormone signal transduction	2.78869	5e-68	586
	TR30909|c1_g1_i2	AT1G20780.1	abscisic acid	Hormone signal transduction	2.40599	2e-09	279
	TR31920|c1_g1_i1	AT2G40180.1	abscisic acid	Hormone signal transduction	0.298658	8e-17	653
	TR32139|c0_g1_i5	AT2G17290.1	abscisic acid	Hormone signal transduction	3.96162	1e-08	637
	TR32639|c0_g1_i5	AT3G48040.1	abscisic acid	Hormone signal transduction	1.02857	8e-08	583
	TR32788|c1_g1_i2	AT1G69270.1	abscisic acid	Hormone signal transduction	2.41684	6e-160	1234
	TR34114|c0_g1_i2	AT1G21970.1	abscisic acid	Hormone signal transduction	4.04876	2e-16	408
	TR34520|c0_g3_i2	AT4G09570.1	abscisic acid	Hormone signal transduction	2.21723	2e-22	653
	TR35202|c0_g1_i6	AT1G18080.1	abscisic acid	Hormone signal transduction	2.19535	1e-14	1280
	TR35617|c0_g1_i3	AT3G24520.1	abscisic acid	Hormone signal transduction	3.09255	6e-64	633
	TR35956|c2_g1_i2	AT1G51965.1	abscisic acid	Hormone signal transduction	2.01078	6e-14	1058
	TR35974|c1_g1_i1	AT2G26290.1	abscisic acid	Hormone signal transduction	2.55336	1e-101	1117
	TR36029|c0_g2_i2	AT4G26070.2	abscisic acid	Hormone signal transduction	3.30159	2e-169	1485
	TR36131|c1_g2_i1	AT5G58230.1	abscisic acid	Hormone signal transduction	2.94111	1e-15	224
	TR36717|c2_g1_i1	AT1G51965.1	abscisic acid	Hormone signal transduction	2.9279	1e-29	1818
	TR37192|c0_g2_i2	AT1G49430.1	abscisic acid	Hormone signal transduction	1.83188	3e-23	1315
	TR37199|c1_g1_i1	AT1G18080.1	abscisic acid	Hormone signal transduction	2.53107	3e-07	621
	TR37243|c0_g2_i1	AT5G58230.1	abscisic acid	Hormone signal transduction	2.56071	2e-06	262
	TR37574|c0_g2_i1	AT1G07420.1	abscisic acid	Hormone signal transduction	2.33628	1e-32	269
	TR37877|c2_g1_i2	AT3G11410.1	abscisic acid	Hormone signal transduction	2.4957	3e-09	536
	TR38269|c0_g1_i2	AT1G04120.1	abscisic acid	Hormone signal transduction	2.99639	6e-38	412
	TR38328|c0_g1_i1	AT1G51965.1	abscisic acid	Hormone signal transduction	2.28392	1e-13	1150
	TR39081|c1_g1_i2	AT1G51965.1	abscisic acid	Hormone signal transduction	1.71809	7e-40	2194
	TR39397|c0_g1_i2	AT4G16280.2	abscisic acid	Hormone signal transduction	4.48736	1e-05	263
	TR39526|c1_g1_i1	AT2G26290.1	abscisic acid	Hormone signal transduction	2.87774	3e-88	1059
	TR40135|c1_g1_i3	AT1G32640.1	abscisic acid	Hormone signal transduction	3.29131	7e-49	1678
	TR40231|c0_g1_i1	AT3G23050.1	abscisic acid	Hormone signal transduction	2.87381	4e-72	1075
	TR40489|c0_g1_i2	AT1G51965.1	abscisic acid	Hormone signal transduction	4.01346	3e-40	1657
	TR40833|c0_g1_i3	AT4G23650.1	abscisic acid	Hormone signal transduction	2.69599	2e-116	954
	TR41206|c0_g2_i1	AT1G18080.1	abscisic acid	Hormone signal transduction	5.55213	2e-29	250
	TR41313|c0_g1_i2	AT1G35670.1	abscisic acid	Hormone signal transduction	2.41414	4e-11	652
	TR41908|c0_g1_i2	AT1G51965.1	abscisic acid	Hormone signal transduction	3.01257	2e-17	2052
	TR41908|c0_g1_i3	AT1G51965.1	abscisic acid	Hormone signal transduction	3.87381	2e-10	521
	TR41991|c0_g1_i1	AT1G32640.1	abscisic acid	Hormone signal transduction	2.38681	9e-12	331
	TR42384|c0_g1_i1	AT1G51965.1	abscisic acid	Hormone signal transduction	2.44626	2e-14	943
	TR43189|c0_g1_i3	AT1G04120.1	abscisic acid	Hormone signal transduction	3.83592	2e-104	1038
	TR43244|c0_g1_i3	AT1G49430.1	abscisic acid	Hormone signal transduction	4.69377	4e-20	626
	TR43354|c0_g3_i1	AT2G26290.1	abscisic acid	Hormone signal transduction	0.956057	2e-29	618
	TR44627|c0_g1_i1	AT1G08920.2	abscisic acid	Hormone signal transduction	2.28983	2e-13	361
	TR46768|c0_g1_i1	AT1G35670.1	abscisic acid	Hormone signal transduction	2.04614	6e-51	404
	TR2261|c0_g1_i2	AT1G48630.1	abscisic acid	Hormone signal transduction	1.51602	2e-09	828
	TR2756|c0_g1_i1	AT3G12490.2	abscisic acid	Hormone signal transduction	2.01792	9e-14	483
	TR3389|c1_g1_i1	AT4G15900.1	abscisic acid	Hormone signal transduction	3.0993	1e-08	277
	TR10144|c0_g1_i1	AT1G52920.1	abscisic acid	Hormone signal transduction	3.46989	2e-09	296
	TR19601|c0_g1_i1	AT1G08920.2	abscisic acid	Hormone signal transduction	3.03386	2e-18	304
	TR20786|c0_g1_i1	AT3G11410.1	abscisic acid	Hormone signal transduction	2.19219	1e-11	376
	TR24160|c0_g1_i1	AT1G51965.1	abscisic acid	Hormone signal transduction	2.65992	2e-10	514
	TR26343|c0_g1_i2	AT1G35670.1	abscisic acid	Hormone signal transduction	2.21412	2e-39	874
	TR26613|c0_g2_i1	AT5G02310.1	abscisic acid	Hormone signal transduction	0.464668	2e-15	293
	TR26685|c0_g1_i2	AT5G01550.1	abscisic acid	Hormone signal transduction	0.604071	2e-46	499
	TR31953|c0_g4_i1	AT4G23650.1	abscisic acid	Hormone signal transduction	3.3799	7e-12	254
	TR32139|c0_g1_i4	AT2G17290.1	abscisic acid	Hormone signal transduction	3.33628	2e-07	639
	TR32280|c0_g1_i1	AT1G51965.1	abscisic acid	Hormone signal transduction	2.1635	1e-08	542
	TR32894|c0_g1_i1	AT3G11410.1	abscisic acid	Hormone signal transduction	2.88166	3e-14	972
	TR32905|c0_g1_i2	AT1G35670.1	abscisic acid	Hormone signal transduction	4.8525	2e-09	431
	TR34198|c1_g1_i2	AT1G51965.1	abscisic acid	Hormone signal transduction	1.98185	7e-07	713
	TR35572|c3_g1_i1	AT3G08550.1	abscisic acid	Hormone signal transduction	2.09424	1e-144	1247
	TR36371|c0_g1_i2	AT5G13530.1	abscisic acid	Hormone signal transduction	3.0197	2e-156	1294
	TR36539|c2_g2_i1	AT1G35515.1	abscisic acid	Hormone signal transduction	4.94298	3e-45	325
	TR36616|c0_g1_i1	AT4G18010.1	abscisic acid	Hormone signal transduction	1.87971	9e-76	1007
	TR37243|c1_g2_i9	AT5G58230.1	abscisic acid	Hormone signal transduction	0	1e-18	804
	TR37462|c0_g1_i2	AT4G23650.1	abscisic acid	Hormone signal transduction	1.91456	1e-114	1775
	TR37672|c1_g1_i1	AT2G17290.1	abscisic acid	Hormone signal transduction	1.05658	1e-09	449
	TR38296|c0_g2_i4	AT4G33950.1	abscisic acid	Hormone signal transduction	3.40463	2e-74	691
	TR38331|c1_g2_i4	AT4G26110.1	abscisic acid	Hormone signal transduction	2.81352	6e-28	300
	TR39355|c0_g1_i1	AT3G11410.1	abscisic acid	Hormone signal transduction	2.19219	3e-143	1509
	TR39859|c0_g1_i1	AT1G51965.1	abscisic acid	Hormone signal transduction	2.23879	2e-20	1926
	TR40240|c0_g1_i2	AT4G26110.1	abscisic acid	Hormone signal transduction	3.57289	2e-51	448
	TR40244|c0_g1_i5	AT5G01550.1	abscisic acid	Hormone signal transduction	2.67807	1e-39	1144
	TR40473|c0_g1_i5	AT2G26980.4	abscisic acid	Hormone signal transduction	1.67356	3e-90	838
	TR40589|c1_g1_i1	AT2G26980.4	abscisic acid	Hormone signal transduction	2.21412	3e-30	240
	TR40714|c1_g1_i1	AT3G15730.1	abscisic acid	Hormone signal transduction	2.32193	3e-97	1386
	TR40856|c2_g2_i3	AT1G72770.1	abscisic acid	Hormone signal transduction	1.69153	2e-17	1058
	TR41194|c1_g1_i1	AT2G39940.1	abscisic acid	Hormone signal transduction	4.15704	0	2425
	TR41455|c0_g2_i3	AT4G38630.1	abscisic acid	Hormone signal transduction	3.48414	2e-158	1580
	TR41697|c0_g1_i3	AT4G39850.3	abscisic acid	Hormone signal transduction	2.01436	1e-48	2414
	TR42053|c1_g1_i1	AT2G26980.4	abscisic acid	Hormone signal transduction	4.72083	2e-113	1553
	TR42272|c0_g1_i2	AT1G51965.1	abscisic acid	Hormone signal transduction	3.13422	2e-29	1970
	TR42572|c0_g3_i5	AT1G04710.1	abscisic acid	Hormone signal transduction	0	6e-43	354
	TR42645|c0_g1_i3	AT1G56070.1	abscisic acid	Hormone signal transduction	2.02857	7e-06	262
	TR42976|c0_g1_i1	AT3G20770.1	abscisic acid	Hormone signal transduction	4.29425	8e-49	1083
	TR43234|c0_g1_i1	AT1G51965.1	abscisic acid	Hormone signal transduction	3.18269	2e-41	1829
	TR43239|c1_g4_i2	AT5G63320.1	abscisic acid	Hormone signal transduction	2.60407	3e-11	983
	TR43244|c1_g1_i1	AT1G49430.1	abscisic acid	Hormone signal transduction	2.14731	2e-22	1147
	TR43278|c0_g2_i2	AT1G51965.1	abscisic acid	Hormone signal transduction	2.45418	2e-44	2725
	TR43291|c0_g1_i1	AT1G04120.1	abscisic acid	Hormone signal transduction	2.71589	5e-08	297
	TR43582|c0_g1_i1	AT5G01550.1	abscisic acid	Hormone signal transduction	1.26303	1e-08	338
	TR7190|c1_g1_i3	AT2G40180.1	abscisic acid	Hormone signal transduction	1.85997	4e-07	598
	TR9215|c0_g1_i1	AT1G35670.1	abscisic acid	Hormone signal transduction	1.85997	6e-10	298
	TR10742|c1_g1_i1	AT5G60410.2	abscisic acid	Hormone signal transduction	2.28096	4e-11	462
	TR11752|c0_g1_i1	AT5G20910.1	abscisic acid	Hormone signal transduction	2.23879	4e-11	329
	TR17864|c0_g1_i1	AT1G04120.1	abscisic acid	Hormone signal transduction	1.64155	2e-16	280
	TR28405|c0_g1_i1	AT1G51965.1	abscisic acid	Hormone signal transduction	1.98914	1e-06	253
	TR28692|c1_g2_i1	AT1G51965.1	abscisic acid	Hormone signal transduction	2.22959	1e-11	514
	TR29223|c1_g1_i2	AT3G48040.1	abscisic acid	Hormone signal transduction	1.97453	1e-105	735
	TR32435|c2_g1_i2	AT5G67500.2	abscisic acid	Hormone signal transduction	5.14649	6e-66	989
	TR32589|c1_g1_i2	AT2G40340.1	abscisic acid	Hormone signal transduction	0.956057	4e-20	1219
	TR32927|c1_g1_i5	AT1G06390.1	abscisic acid	Hormone signal transduction	4.08831	9e-119	845
	TR33288|c0_g1_i4	AT1G07420.1	abscisic acid	Hormone signal transduction	0.790772	3e-06	578
	TR34370|c0_g1_i1	AT1G04710.1	abscisic acid	Hormone signal transduction	2.63691	7e-56	1599
	TR34541|c0_g1_i1	AT4G15900.1	abscisic acid	Hormone signal transduction	2.46205	2e-08	1086
	TR34946|c0_g1_i2	AT4G15900.1	abscisic acid	Hormone signal transduction	1.79077	5e-26	1207
	TR35713|c0_g1_i3	AT3G55530.1	abscisic acid	Hormone signal transduction	3.16511	1e-14	415
	TR36169|c2_g2_i1	AT2G26290.1	abscisic acid	Hormone signal transduction	2.98368	2e-123	1605
	TR36726|c1_g1_i5	AT1G48630.1	abscisic acid	Hormone signal transduction	1.37295	6e-19	1418
	TR37491|c0_g1_i1	AT1G49430.1	abscisic acid	Hormone signal transduction	3.80323	9e-12	1093
	TR38602|c0_g1_i1	AT5G58230.1	abscisic acid	Hormone signal transduction	3.36317	9e-10	734
	TR38904|c2_g3_i7	AT5G58230.1	abscisic acid	Hormone signal transduction	0.992768	4e-11	521
	TR39093|c0_g4_i2	AT4G15900.1	abscisic acid	Hormone signal transduction	2.17313	6e-10	610
	TR40183|c1_g2_i4	AT3G48360.1	abscisic acid	Hormone signal transduction	3.51096	1e-137	1397
	TR40998|c0_g2_i2	AT1G35515.1	abscisic acid	Hormone signal transduction	3.08236	1e-46	379
	TR42661|c1_g1_i2	AT1G51965.1	abscisic acid	Hormone signal transduction	2.56071	4e-54	2475
	TR42976|c0_g1_i4	AT3G20770.1	abscisic acid	Hormone signal transduction	4.41886	4e-18	665
	TR43227|c2_g2_i2	AT4G15900.1	abscisic acid	Hormone signal transduction	4.44824	4e-07	282
	TR43280|c1_g1_i2	AT1G56070.1	abscisic acid	Hormone signal transduction	5.28133	3e-30	244
	TR43354|c0_g3_i2	AT2G26290.1	abscisic acid	Hormone signal transduction	4.8485	2e-67	1255
	TR47059|c0_g1_i1	AT1G72770.1	abscisic acid	Hormone signal transduction	3.17632	2e-09	271
	TR1938|c0_g1_i1	AT1G51965.1	abscisic acid	Hormone signal transduction	2.5008	1e-07	537
	TR3126|c0_g1_i1	AT1G35670.1	abscisic acid	Hormone signal transduction	3.08746	2e-69	1171
	TR3559|c0_g1_i1	AT2G26290.1	abscisic acid	Hormone signal transduction	2.69599	1e-57	911
	TR6248|c0_g2_i1	AT5G62470.2	abscisic acid	Hormone signal transduction	0	2e-22	422
	TR7308|c1_g2_i1	AT2G26290.1	abscisic acid	Hormone signal transduction	2.45943	2e-95	1306
	TR7770|c0_g1_i2	AT1G56070.1	abscisic acid	Hormone signal transduction	4.1235	1e-18	2051
	TR10016|c0_g1_i1	AT1G20780.1	abscisic acid	Hormone signal transduction	2.27798	1e-11	311
	TR10164|c0_g2_i1	AT2G26290.1	abscisic acid	Hormone signal transduction	0	2e-26	461
	TR12415|c0_g1_i1	AT5G60410.2	abscisic acid	Hormone signal transduction	1.1375	4e-07	315
	TR16357|c0_g1_i1	AT5G13530.1	abscisic acid	Hormone signal transduction	0	2e-07	310
	TR17574|c0_g1_i1	AT1G51965.1	abscisic acid	Hormone signal transduction	2.11103	2e-08	497
	TR20317|c0_g1_i1	AT5G19330.1	abscisic acid	Hormone signal transduction	2.38128	2e-07	469
	TR21942|c0_g1_i1	AT5G01540.1	abscisic acid	Hormone signal transduction	2.40871	2e-17	473
	TR23002|c0_g1_i1	AT5G03730.2	abscisic acid	Hormone signal transduction	1.02857	6e-09	659
	TR23717|c0_g1_i2	AT1G51965.1	abscisic acid	Hormone signal transduction	4.8505	1e-14	369
	TR27860|c1_g1_i1	AT1G06390.1	abscisic acid	Hormone signal transduction	3.0197	1e-102	772
	TR28052|c1_g1_i1	AT2G26290.1	abscisic acid	Hormone signal transduction	1.9222	2e-13	483
	TR28405|c1_g2_i1	AT1G51965.1	abscisic acid	Hormone signal transduction	0.910733	3e-13	708
	TR28810|c1_g1_i1	AT1G51965.1	abscisic acid	Hormone signal transduction	2.03914	1e-18	924
	TR29016|c0_g1_i1	AT1G04710.1	abscisic acid	Hormone signal transduction	2.28096	5e-31	576
	TR29842|c0_g1_i1	AT5G20910.1	abscisic acid	Hormone signal transduction	2.07724	6e-19	330
	TR30613|c0_g1_i1	AT2G26980.4	abscisic acid	Hormone signal transduction	1.98914	9e-36	802
	TR31475|c2_g2_i1	AT3G24520.1	abscisic acid	Hormone signal transduction	2.12763	6e-44	539
	TR31915|c0_g1_i3	AT4G23650.1	abscisic acid	Hormone signal transduction	2.42761	5e-10	444
	TR32895|c1_g1_i3	AT5G19330.1	abscisic acid	Hormone signal transduction	0.485427	5e-14	894
	TR32927|c1_g1_i3	AT1G06390.1	abscisic acid	Hormone signal transduction	4.43763	7e-118	846
	TR33055|c1_g1_i2	AT4G26080.1	abscisic acid	Hormone signal transduction	2.0036	8e-13	1069
	TR33313|c1_g1_i5	AT3G12490.2	abscisic acid	Hormone signal transduction	4.15137	1e-73	678
	TR33667|c2_g1_i1	AT2G40180.1	abscisic acid	Hormone signal transduction	1.48543	1e-40	1081
	TR34031|c0_g1_i2	AT2G20180.2	abscisic acid	Hormone signal transduction	2.07382	4e-27	288
	TR34200|c1_g1_i5	AT2G26290.1	abscisic acid	Hormone signal transduction	0.526069	4e-131	1443
	TR35481|c0_g1_i1	AT5G67500.2	abscisic acid	Hormone signal transduction	3.33485	3e-27	942
	TR35655|c0_g1_i3	AT5G47100.1	abscisic acid	Hormone signal transduction	3.07724	5e-92	860
	TR35981|c1_g2_i2	AT3G18130.1	abscisic acid	Hormone signal transduction	3.0321	2e-15	1290
	TR35981|c1_g2_i4	AT4G15900.1	abscisic acid	Hormone signal transduction	0	1e-14	970
	TR36962|c0_g1_i2	AT4G23650.1	abscisic acid	Hormone signal transduction	0.641546	7e-88	1270
	TR37540|c0_g1_i2	AT5G13530.1	abscisic acid	Hormone signal transduction	1.16993	6e-08	307
	TR37854|c1_g1_i4	AT5G47100.1	abscisic acid	Hormone signal transduction	2.44361	1e-54	551
	TR37920|c0_g1_i1	AT1G51965.1	abscisic acid	Hormone signal transduction	2.41954	6e-37	2083
	TR38036|c0_g1_i21	AT5G57390.1	abscisic acid	Hormone signal transduction	0	1e-36	656
	TR38678|c0_g1_i1	AT3G18130.1	abscisic acid	Hormone signal transduction	0.422233	1e-12	803
	TR39969|c0_g1_i4	AT5G67300.1	abscisic acid	Hormone signal transduction	1.5656	7e-104	1315
	TR40000|c0_g1_i2	AT1G07420.1	abscisic acid	Hormone signal transduction	3.76447	6e-175	1157
	TR40026|c1_g1_i2	AT1G04710.1	abscisic acid	Hormone signal transduction	5.05572	1e-113	840
	TR40132|c0_g1_i1	AT4G33950.1	abscisic acid	Hormone signal transduction	3.51979	5e-116	795
	TR40273|c0_g1_i4	AT3G48360.1	abscisic acid	Hormone signal transduction	2.42492	1e-34	435
	TR41003|c2_g2_i4	AT1G06390.1	abscisic acid	Hormone signal transduction	2.99095	5e-15	736
	TR41242|c1_g3_i1	AT1G51965.1	abscisic acid	Hormone signal transduction	4.60822	2e-37	1702
	TR41725|c0_g1_i1	AT1G51965.1	abscisic acid	Hormone signal transduction	0	8e-06	279
	TR41889|c0_g3_i2	AT4G26070.2	abscisic acid	Hormone signal transduction	3.05658	7e-07	373
	TR42311|c0_g1_i4	AT2G26290.1	abscisic acid	Hormone signal transduction	2.88947	3e-115	1539
	TR42475|c4_g1_i1	AT5G01550.1	abscisic acid	Hormone signal transduction	1.28688	1e-06	400
	TR42572|c0_g3_i2	AT1G04710.1	abscisic acid	Hormone signal transduction	1.32769	0	1696
	TR42599|c0_g1_i5	AT3G48040.1	abscisic acid	Hormone signal transduction	0	3e-13	576
	TR42708|c1_g1_i3	AT1G72770.1	abscisic acid	Hormone signal transduction	2.18587	6e-146	2424
	TR42752|c1_g1_i1	AT1G51500.1	abscisic acid	Hormone signal transduction	2.87971	3e-39	751
	TR43071|c1_g1_i4	AT5G19330.1	abscisic acid	Hormone signal transduction	3.852	2e-10	839
	TR43284|c1_g1_i4	AT2G26290.1	abscisic acid	Hormone signal transduction	4.79649	2e-16	438
	TR43354|c0_g1_i2	AT2G26290.1	abscisic acid	Hormone signal transduction	3.47508	2e-27	575
	TR458|c0_g1_i1	AT5G02310.1	abscisic acid	Hormone signal transduction	1.68706	7e-12	373
	TR2760|c0_g1_i2	AT1G48630.1	abscisic acid	Hormone signal transduction	2.44095	6e-22	1302
	TR3353|c1_g1_i2	AT4G23650.1	abscisic acid	Hormone signal transduction	1.8679	4e-16	632
	TR7271|c0_g1_i2	AT3G48040.1	abscisic acid	Hormone signal transduction	2.7761	1e-124	927
	TR7773|c0_g2_i3	AT2G40180.1	abscisic acid	Hormone signal transduction	3.9855	7e-45	891
	TR17957|c0_g1_i1	AT2G26980.4	abscisic acid	Hormone signal transduction	0	5e-27	275
	TR18713|c0_g1_i1	AT2G18470.1	abscisic acid	Hormone signal transduction	2.64847	8e-19	532
	TR22469|c0_g2_i1	AT4G23650.1	abscisic acid	Hormone signal transduction	1.72247	1e-08	251
	TR23013|c1_g1_i1	AT2G26290.1	abscisic acid	Hormone signal transduction	1.95977	5e-29	552
	TR23608|c1_g1_i1	AT2G36270.1	abscisic acid	Hormone signal transduction	1.41684	6e-19	472
	TR26912|c0_g2_i1	AT1G04120.1	abscisic acid	Hormone signal transduction	2.51854	5e-82	925
	TR26958|c0_g1_i2	AT1G08920.2	abscisic acid	Hormone signal transduction	1.52607	4e-28	424
	TR27410|c1_g2_i1	AT4G16280.2	abscisic acid	Hormone signal transduction	2.15381	6e-114	1142
	TR28571|c2_g1_i2	AT5G13530.1	abscisic acid	Hormone signal transduction	1.23879	3e-09	629
	TR29512|c0_g1_i2	AT2G20180.2	abscisic acid	Hormone signal transduction	2.19535	5e-11	793
	TR30077|c0_g2_i1	AT3G15730.1	abscisic acid	Hormone signal transduction	2.71809	5e-52	806
	TR31264|c0_g2_i2	AT1G18080.1	abscisic acid	Hormone signal transduction	0	9e-22	760
	TR32875|c2_g1_i1	AT5G60410.2	abscisic acid	Hormone signal transduction	2.04264	2e-39	621
	TR33461|c0_g1_i1	AT5G01550.1	abscisic acid	Hormone signal transduction	2.62761	2e-24	449
	TR33473|c0_g2_i6	AT2G26980.4	abscisic acid	Hormone signal transduction	1.69599	4e-17	671
	TR34106|c0_g1_i2	AT4G33950.1	abscisic acid	Hormone signal transduction	4.0072	5e-122	810
	TR34520|c0_g3_i3	AT1G35670.1	abscisic acid	Hormone signal transduction	1.85599	3e-15	513
	TR35232|c1_g1_i1	AT2G18470.1	abscisic acid	Hormone signal transduction	2.33914	3e-62	1112
	TR35232|c1_g1_i2	AT2G18470.1	abscisic acid	Hormone signal transduction	3.04614	2e-27	397
	TR35540|c1_g1_i1	AT1G32640.1	abscisic acid	Hormone signal transduction	2.31325	2e-50	964
	TR35617|c0_g1_i2	AT3G24520.1	abscisic acid	Hormone signal transduction	3.24641	3e-36	299
	TR36301|c2_g4_i2	AT2G26290.1	abscisic acid	Hormone signal transduction	3.31759	7e-79	842
	TR36527|c1_g1_i2	AT4G23650.1	abscisic acid	Hormone signal transduction	2.98732	9e-12	669
	TR36539|c2_g1_i1	AT1G35515.1	abscisic acid	Hormone signal transduction	3.66107	7e-19	373
	TR36616|c0_g1_i2	AT4G18010.1	abscisic acid	Hormone signal transduction	1.8679	4e-74	1055
	TR36726|c1_g1_i8	AT1G18080.1	abscisic acid	Hormone signal transduction	1.42761	9e-13	533
	TR37326|c0_g1_i6	AT5G58230.1	abscisic acid	Hormone signal transduction	1.48027	6e-08	242
	TR37928|c1_g3_i1	AT1G08920.2	abscisic acid	Hormone signal transduction	0.238787	5e-112	1923
	TR37930|c0_g1_i1	AT3G63210.1	abscisic acid	Hormone signal transduction	4.62527	2e-14	359
	TR37958|c0_g1_i2	AT2G26980.4	abscisic acid	Hormone signal transduction	0	1e-34	1093
	TR38187|c5_g1_i3	AT1G06390.1	abscisic acid	Hormone signal transduction	3.49825	1e-17	558
	TR38472|c0_g1_i2	AT4G16280.2	abscisic acid	Hormone signal transduction	4.89821	8e-16	1646
	TR38791|c0_g1_i3	AT2G22090.2	abscisic acid	Hormone signal transduction	1.82782	8e-43	568
	TR38885|c0_g2_i1	AT5G10560.1	abscisic acid	Hormone signal transduction	5.40429	4e-26	2178
	TR39167|c0_g2_i1	AT4G26070.2	abscisic acid	Hormone signal transduction	3.25852	2e-37	402
	TR39531|c3_g1_i1	AT2G26290.1	abscisic acid	Hormone signal transduction	1.65992	1e-16	379
	TR39562|c1_g1_i1	AT5G67500.2	abscisic acid	Hormone signal transduction	5.99661	3e-81	1180
[truncated: 7,454 more rows]

## Sheet: TABLE
HORMONE	contigs	Arabidopsis_GENES
abscisic acid	2761	130
auxin	1632	100
ethylene	1834	93
brassinosteroid	1540	62
salicylic acid	794	48
gibberellin	425	36
Cytokinin	225	27
jasmonic acid	242	20

## Sheet: Sheet2
Contigs with ≥ 5 Log2 FPKM
query id	subject id	Hormone	Putative Function	FPKM (Log2)
TR34129|c0_g1_i2	AT1G79040.1	abscisic acid	Plant development	10.4047
TR34129|c0_g1_i1	AT1G79040.1	abscisic acid	Plant development	10.2695
TR34129|c0_g3_i1	AT1G79040.1	abscisic acid	Plant development	9.94144
TR33996|c0_g1_i1	AT1G79040.1	abscisic acid	Plant development	9.79518
TR43243|c1_g12_i1	AT3G14440.1	abscisic acid	Hormone biosynthesis	8.70002
TR41979|c0_g1_i1	AT1G56070.1	abscisic acid	Hormone signal transduction	8.5155
TR33996|c0_g1_i6	AT1G79040.1	abscisic acid	Plant development	8.50212
TR35011|c0_g1_i6	AT2G38310.1	abscisic acid	Hormone receptor	8.02459
TR41206|c0_g1_i3	AT1G48630.1	abscisic acid	Hormone signal transduction	7.87817
TR43269|c0_g12_i4	AT1G56070.1	abscisic acid	Hormone signal transduction	7.81359
TR42049|c0_g4_i1	AT1G56070.1	abscisic acid	Hormone signal transduction	7.7909
TR43269|c0_g12_i3	AT1G56070.1	abscisic acid	Hormone signal transduction	7.72955
TR34129|c0_g4_i1	AT1G79040.1	abscisic acid	Plant development	7.66896
TR38710|c0_g8_i1	AT5G67500.2	abscisic acid	Hormone signal transduction	7.63249
TR43243|c1_g11_i3	AT3G14440.1	abscisic acid	Hormone biosynthesis	7.62994
TR33996|c0_g2_i1	AT1G79040.1	abscisic acid	Plant development	7.59163
TR34129|c0_g4_i3	AT1G79040.1	abscisic acid	Plant development	7.52231
TR31563|c1_g3_i3	AT1G35670.1	abscisic acid	Hormone signal transduction	7.51924
TR33996|c0_g1_i5	AT1G79040.1	abscisic acid	Plant development	7.47913
TR2820|c1_g1_i2	AT1G48630.1	abscisic acid	Hormone signal transduction	7.46695
TR43243|c1_g4_i1	AT3G14440.1	abscisic acid	Hormone biosynthesis	7.41836
TR33588|c0_g1_i2	AT4G09570.1	abscisic acid	Hormone signal transduction	7.41735
TR33588|c1_g5_i1	AT1G35670.1	abscisic acid	Hormone signal transduction	7.40079
TR43269|c0_g12_i2	AT1G56070.1	abscisic acid	Hormone signal transduction	7.24802
TR43243|c1_g1_i3	AT3G14440.1	abscisic acid	Hormone biosynthesis	7.24726
TR43280|c1_g6_i4	AT1G56070.1	abscisic acid	Hormone signal transduction	7.22997
TR43269|c0_g2_i1	AT1G56070.1	abscisic acid	Hormone signal transduction	7.17473
TR38319|c0_g3_i1	AT5G67500.2	abscisic acid	Hormone signal transduction	7.0782
TR43235|c0_g1_i1	AT3G14440.1	abscisic acid	Hormone biosynthesis	7.03177
TR43428|c0_g1_i1	AT5G13630.1	abscisic acid	Hormone receptor	6.97694
TR36788|c0_g3_i1	AT1G35670.1	abscisic acid	Hormone signal transduction	6.93546
TR33588|c1_g4_i1	AT1G35670.1	abscisic acid	Hormone signal transduction	6.91049
TR43280|c1_g5_i1	AT1G56070.1	abscisic acid	Hormone signal transduction	6.82757
TR43269|c0_g7_i3	AT1G56070.1	abscisic acid	Hormone signal transduction	6.79142
TR2315|c0_g1_i1	AT1G52340.1	abscisic acid	Hormone biosynthesis	6.76354
TR41102|c1_g8_i1	AT1G18080.1	abscisic acid	Hormone signal transduction	6.76328
TR43269|c0_g7_i1	AT1G56070.1	abscisic acid	Hormone signal transduction	6.74268
TR31563|c1_g3_i1	AT4G23650.1	abscisic acid	Hormone signal transduction	6.73078
TR38062|c1_g6_i1	AT2G22090.2	abscisic acid	Hormone signal transduction	6.64832
TR43235|c0_g3_i1	AT3G14440.1	abscisic acid	Hormone biosynthesis	6.63052
TR41549|c0_g3_i1	AT3G14440.1	abscisic acid	Hormone biosynthesis	6.53138
TR43280|c1_g6_i3	AT1G56070.1	abscisic acid	Hormone signal transduction	6.53045
TR43269|c0_g13_i1	AT1G56070.1	abscisic acid	Hormone signal transduction	6.51428
TR43243|c1_g1_i2	AT3G14440.1	abscisic acid	Hormone biosynthesis	6.47086
TR43235|c0_g11_i1	AT3G14440.1	abscisic acid	Hormone biosynthesis	6.4441
TR36795|c0_g1_i4	AT4G23650.1	abscisic acid	Hormone signal transduction	6.42978
TR42663|c0_g2_i2	AT5G67030.1	abscisic acid	Hormone biosynthesis	6.42257
TR38710|c0_g4_i4	AT5G67500.2	abscisic acid	Hormone signal transduction	6.42055
TR41102|c1_g6_i2	AT1G18080.1	abscisic acid	Hormone signal transduction	6.35315
TR41549|c0_g9_i1	AT3G14440.1	abscisic acid	Hormone biosynthesis	6.337
TR31563|c0_g2_i1	AT4G23650.1	abscisic acid	Hormone signal transduction	6.33163
TR43235|c0_g12_i1	AT3G14440.1	abscisic acid	Hormone biosynthesis	6.32876
TR41206|c0_g5_i2	AT1G18080.1	abscisic acid	Hormone signal transduction	6.28559
TR33443|c0_g1_i1	AT3G58680.1	abscisic acid	Hormone signal transduction	6.2485
TR41549|c0_g2_i1	AT3G14440.1	abscisic acid	Hormone biosynthesis	6.20281
TR43243|c1_g10_i1	AT3G14440.1	abscisic acid	Hormone biosynthesis	6.17113
TR43243|c1_g10_i4	AT3G14440.1	abscisic acid	Hormone biosynthesis	6.15056
TR32374|c0_g1_i1	AT1G51965.1	abscisic acid	Hormone signal transduction	6.10852
TR38710|c0_g4_i1	AT5G67500.2	abscisic acid	Hormone signal transduction	6.07082
TR38319|c0_g4_i1	AT5G67500.2	abscisic acid	Hormone signal transduction	6.00045
TR39562|c1_g1_i1	AT5G67500.2	abscisic acid	Hormone signal transduction	5.99661
TR43269|c0_g7_i2	AT1G56070.1	abscisic acid	Hormone signal transduction	5.99639
TR40230|c0_g8_i1	AT5G13530.1	abscisic acid	Hormone signal transduction	5.99435
TR43243|c1_g11_i2	AT3G14440.1	abscisic acid	Hormone biosynthesis	5.9743
TR39562|c1_g1_i2	AT5G67500.2	abscisic acid	Hormone signal transduction	5.92647
TR2820|c1_g1_i1	AT1G18080.1	abscisic acid	Hormone signal transduction	5.91839
TR36788|c1_g2_i1	AT4G23650.1	abscisic acid	Hormone signal transduction	5.91385
TR33588|c1_g1_i2	AT4G09570.1	abscisic acid	Hormone signal transduction	5.91169
TR42509|c0_g4_i2	AT3G15730.1	abscisic acid	Hormone signal transduction	5.89724
TR41206|c0_g3_i2	AT1G18080.1	abscisic acid	Hormone signal transduction	5.87627
TR38319|c0_g6_i4	AT5G67500.2	abscisic acid	Hormone signal transduction	5.84925
TR43257|c0_g1_i1	AT1G51965.1	abscisic acid	Hormone signal transduction	5.848
TR43235|c0_g4_i1	AT3G14440.1	abscisic acid	Hormone biosynthesis	5.84248
TR39897|c1_g1_i3	AT5G10560.1	abscisic acid	Hormone signal transduction	5.8392
TR39562|c0_g1_i1	AT5G67500.2	abscisic acid	Hormone signal transduction	5.82731
TR43269|c0_g3_i1	AT1G56070.1	abscisic acid	Hormone signal transduction	5.81481
TR33313|c0_g1_i3	AT3G12490.2	abscisic acid	Hormone signal transduction	5.79883
TR41102|c0_g2_i1	AT1G18080.1	abscisic acid	Hormone signal transduction	5.77426
TR41102|c1_g6_i1	AT1G18080.1	abscisic acid	Hormone signal transduction	5.76421
TR38710|c0_g1_i1	AT5G67500.2	abscisic acid	Hormone signal transduction	5.74281
TR42465|c0_g2_i4	AT5G67030.1	abscisic acid	Hormone biosynthesis	5.69544
TR38898|c1_g1_i1	AT4G26110.1	abscisic acid	Hormone signal transduction	5.6907
TR38772|c5_g1_i2	AT1G21970.1	abscisic acid	Hormone signal transduction	5.62264
TR41236|c0_g2_i1	AT4G15560.1	abscisic acid	Hormone biosynthesis	5.61353
TR35868|c0_g2_i4	AT5G67030.1	abscisic acid	Hormone biosynthesis	5.58526
TR41549|c0_g1_i1	AT3G14440.1	abscisic acid	Hormone biosynthesis	5.57168
TR42439|c0_g4_i1	AT2G26980.4	abscisic acid	Hormone signal transduction	5.57107
TR42323|c0_g1_i1	AT5G10560.1	abscisic acid	Hormone signal transduction	5.57046
TR41206|c0_g2_i1	AT1G18080.1	abscisic acid	Hormone signal transduction	5.55213
TR40474|c0_g3_i3	AT5G13530.1	abscisic acid	Hormone signal transduction	5.52105
TR34648|c1_g1_i3	AT3G12490.2	abscisic acid	Hormone signal transduction	5.51475
TR38319|c0_g2_i1	AT5G67500.2	abscisic acid	Hormone signal transduction	5.50684
TR32435|c0_g1_i1	AT5G67500.2	abscisic acid	Hormone signal transduction	5.48188
TR33588|c1_g1_i5	AT4G09570.1	abscisic acid	Hormone signal transduction	5.48123
TR30126|c0_g3_i1	AT3G12490.2	abscisic acid	Hormone signal transduction	5.46891
TR33443|c0_g1_i3	AT2G42680.1	abscisic acid	Hormone signal transduction	5.46663
TR31563|c1_g3_i4	AT1G35670.1	abscisic acid	Hormone signal transduction	5.42727
TR40494|c0_g1_i1	AT1G06390.1	abscisic acid	Hormone signal transduction	5.42257
TR33313|c1_g1_i3	AT3G12490.2	abscisic acid	Hormone signal transduction	5.41143
TR38885|c0_g2_i1	AT5G10560.1	abscisic acid	Hormone signal transduction	5.40429
TR28981|c0_g1_i1	AT4G23650.1	abscisic acid	Hormone signal transduction	5.38853
TR41551|c0_g2_i2	AT3G14440.1	abscisic acid	Hormone biosynthesis	5.36842
TR33588|c1_g7_i1	AT4G23650.1	abscisic acid	Hormone signal transduction	5.36212
TR41102|c1_g3_i2	AT1G48630.1	abscisic acid	Hormone signal transduction	5.32012
TR40842|c0_g2_i5	AT4G16280.2	abscisic acid	Hormone signal transduction	5.30195
TR39411|c0_g2_i2	AT1G02205.3	abscisic acid	Hormone signal transduction	5.29756
TR35325|c0_g3_i3	AT1G52340.1	abscisic acid	Hormone biosynthesis	5.29682
TR43280|c1_g1_i2	AT1G56070.1	abscisic acid	Hormone signal transduction	5.28133
TR2820|c0_g1_i1	AT3G18130.1	abscisic acid	Hormone signal transduction	5.28096
TR43257|c0_g2_i2	AT1G51965.1	abscisic acid	Hormone signal transduction	5.26003
TR40494|c0_g1_i2	AT1G06390.1	abscisic acid	Hormone signal transduction	5.25626
TR41102|c1_g7_i1	AT1G18080.1	abscisic acid	Hormone signal transduction	5.2426
TR30954|c1_g1_i1	AT1G52340.1	abscisic acid	Hormone biosynthesis	5.23573
TR42465|c0_g2_i2	AT5G67030.1	abscisic acid	Hormone biosynthesis	5.23458
TR43284|c1_g1_i1	AT2G26290.1	abscisic acid	Hormone signal transduction	5.21723
TR40959|c2_g4_i1	AT1G01360.1	abscisic acid	Hormone receptor	5.17991
TR42271|c0_g1_i2	AT1G04120.1	abscisic acid	Hormone signal transduction	5.17871
TR42457|c0_g4_i1	AT1G49430.1	abscisic acid	Hormone signal transduction	5.14934
TR32435|c2_g1_i2	AT5G67500.2	abscisic acid	Hormone signal transduction	5.14649
TR40342|c0_g2_i1	AT4G33950.1	abscisic acid	Hormone signal transduction	5.14078
TR30912|c0_g1_i1	AT2G17290.1	abscisic acid	Hormone signal transduction	5.12928
TR43235|c0_g12_i2	AT3G14440.1	abscisic acid	Hormone biosynthesis	5.11562
TR42572|c0_g3_i3	AT1G04710.1	abscisic acid	Hormone signal transduction	5.10182
TR43269|c0_g1_i1	AT1G56070.1	abscisic acid	Hormone signal transduction	5.09887
TR42183|c2_g1_i5	AT1G04710.1	abscisic acid	Hormone signal transduction	5.09677
TR37804|c1_g1_i2	AT5G53160.2	abscisic acid	Hormone receptor	5.09381
TR7669|c0_g4_i1	AT1G08920.2	abscisic acid	Hormone signal transduction	5.08746
TR42465|c0_g2_i3	AT5G67030.1	abscisic acid	Hormone biosynthesis	5.08661
TR42658|c1_g11_i1	AT5G67500.2	abscisic acid	Hormone signal transduction	5.07639
TR40026|c1_g1_i2	AT1G04710.1	abscisic acid	Hormone signal transduction	5.05572
TR42930|c0_g3_i1	AT1G25490.1	abscisic acid	Hormone signal transduction	5.02989
TR42204|c0_g3_i7	AT5G45340.1	abscisic acid	Hormone metabolism	5.0197
TR39777|c1_g2_i1	AT1G06390.1	abscisic acid	Hormone signal transduction	5.01926
TR42509|c0_g3_i2	AT3G15730.1	abscisic acid	Hormone signal transduction	5.00988
TR2092|c0_g1_i1	AT1G31340.1	auxin	Hormone signal transduction	10.2371
TR34391|c3_g9_i1	AT1G31340.1	auxin	Hormone signal transduction	9.29474
TR22351|c1_g1_i1	AT2G35635.1	auxin	Hormone signal transduction	9.2685
TR38774|c1_g3_i5	AT1G18970.1	auxin	Hormone signal transduction	9.22884
TR38715|c2_g5_i2	AT1G31340.1	auxin	Hormone signal transduction	9.20592
TR38774|c1_g3_i2	AT1G18970.1	auxin	Hormone signal transduction	9.0873
TR34391|c3_g2_i1	AT2G35635.1	auxin	Hormone signal transduction	8.96061
TR38774|c0_g9_i1	AT1G18970.1	auxin	Hormone signal transduction	8.65499
TR29211|c0_g1_i4	AT1G31340.1	auxin	Hormone signal transduction	8.58327
TR38774|c1_g3_i6	AT1G18970.1	auxin	Hormone signal transduction	8.46283
TR38347|c0_g3_i1	AT2G20610.1	auxin	Hormone biosynthesis	8.39137
TR2092|c1_g1_i1	AT2G35635.1	auxin	Hormone signal transduction	8.33557
TR38715|c2_g1_i1	AT2G35635.1	auxin	Hormone signal transduction	8.24703
TR34391|c3_g8_i1	AT2G35635.1	auxin	Hormone signal transduction	8.24394
TR34560|c1_g1_i1	AT1G18970.1	auxin	Hormone signal transduction	8.18884
TR34391|c3_g3_i1	AT2G35635.1	auxin	Hormone signal transduction	8.18408
TR41395|c0_g3_i1	AT5G13930.1	auxin	Hormone transportion	8.11348
TR32206|c0_g3_i1	AT1G31340.1	auxin	Hormone signal transduction	8.08204
TR38715|c2_g3_i1	AT2G35635.1	auxin	Hormone signal transduction	7.9514
TR37141|c0_g2_i2	AT1G18970.1	auxin	Hormone signal transduction	7.9387
TR28567|c2_g1_i3	AT1G31340.1	auxin	Hormone signal transduction	7.9331
TR42585|c0_g2_i1	AT5G18930.1	auxin	Hormone signal transduction	7.83175
TR42585|c0_g1_i1	AT5G18930.1	auxin	Hormone signal transduction	7.79922
TR7711|c0_g10_i3	AT5G13930.1	auxin	Hormone transportion	7.74873
TR29211|c0_g1_i5	AT1G31340.1	auxin	Hormone signal transduction	7.66548
TR38715|c2_g4_i1	AT2G35635.1	auxin	Hormone signal transduction	7.65735
TR32206|c0_g5_i3	AT2G35635.1	auxin	Hormone signal transduction	7.58496
TR42704|c0_g2_i2	AT5G18930.1	auxin	Hormone signal transduction	7.57577
TR40490|c0_g1_i3	AT4G39950.1	auxin	Hormone biosynthesis	7.51696
TR38715|c2_g8_i1	AT2G35635.1	auxin	Hormone signal transduction	7.42114
TR34391|c3_g1_i1	AT1G31340.1	auxin	Hormone signal transduction	7.38733
TR37141|c0_g2_i4	AT1G18970.1	auxin	Hormone signal transduction	7.36045
TR36374|c1_g3_i1	AT1G06400.1	auxin	Hormone signal transduction	7.31768
TR31987|c0_g1_i1	AT5G13930.1	auxin	Hormone transportion	7.30661
TR6839|c0_g4_i1	AT2G35635.1	auxin	Hormone signal transduction	7.13309
TR37141|c0_g2_i1	AT1G18970.1	auxin	Hormone signal transduction	6.99966
TR34991|c3_g1_i1	AT5G13930.1	auxin	Hormone transportion	6.9305
TR7711|c0_g3_i1	AT5G13930.1	auxin	Hormone transportion	6.86357
TR38715|c2_g6_i1	AT2G35635.1	auxin	Hormone signal transduction	6.75355
TR7711|c0_g4_i1	AT5G13930.1	auxin	Hormone transportion	6.66349
TR7711|c0_g7_i1	AT5G13930.1	auxin	Hormone transportion	6.63764
TR41395|c0_g1_i2	AT5G13930.1	auxin	Hormone transportion	6.59723
TR42585|c0_g1_i3	AT5G18930.1	auxin	Hormone signal transduction	6.56102
TR7715|c0_g2_i1	AT4G31500.1	auxin	Hormone biosynthesis	6.50239
TR41395|c0_g9_i3	AT5G13930.1	auxin	Hormone transportion	6.5016
TR41498|c2_g2_i2	AT1G24180.1	auxin	Hormone signal transduction	6.49697
TR40490|c0_g1_i2	AT4G31500.1	auxin	Hormone biosynthesis	6.48639
TR18641|c0_g1_i1	AT2G35635.1	auxin	Hormone signal transduction	6.45861
TR7715|c0_g1_i1	AT4G31500.1	auxin	Hormone biosynthesis	6.45615
TR37141|c0_g3_i4	AT1G18970.1	auxin	Hormone signal transduction	6.44807
TR42825|c0_g1_i1	AT4G08920.1	auxin	Hormone signal transduction	6.44079
TR31198|c0_g2_i1	AT1G31340.1	auxin	Hormone signal transduction	6.37851
TR41395|c0_g7_i1	AT5G13930.1	auxin	Hormone transportion	6.36422
TR34391|c3_g4_i2	AT2G35635.1	auxin	Hormone signal transduction	6.34501
TR42093|c0_g1_i2	AT4G31500.1	auxin	Hormone biosynthesis	6.33432
TR2320|c0_g1_i1	AT1G06400.1	auxin	Hormone signal transduction	6.33056
TR42585|c0_g1_i2	AT5G18930.1	auxin	Hormone signal transduction	6.31542
TR42585|c0_g5_i1	AT5G18930.1	auxin	Hormone signal transduction	6.30907
TR34991|c1_g1_i1	AT5G13930.1	auxin	Hormone transportion	6.30652
TR20092|c0_g1_i1	AT1G24180.1	auxin	Hormone signal transduction	6.30488
TR41395|c0_g4_i1	AT5G13930.1	auxin	Hormone transportion	6.21742
TR26050|c0_g1_i1	AT1G06400.1	auxin	Hormone signal transduction	6.14139
TR32655|c0_g2_i2	AT3G07390.1	auxin	Hormone signal transduction	6.12516
TR7711|c0_g10_i1	AT5G13930.1	auxin	Hormone transportion	6.12247
TR40490|c0_g1_i5	AT4G31500.1	auxin	Hormone biosynthesis	6.11187
TR38715|c2_g10_i2	AT2G35635.1	auxin	Hormone signal transduction	6.09887
TR7711|c0_g1_i2	AT5G13930.1	auxin	Hormone transportion	6.07532
TR42585|c0_g4_i1	AT5G18930.1	auxin	Hormone signal transduction	6.0433
TR30521|c0_g1_i1	AT1G31340.1	auxin	Hormone signal transduction	6.01614
TR31198|c0_g1_i1	AT2G35635.1	auxin	Hormone signal transduction	6.0119
TR34305|c2_g1_i6	AT1G31340.1	auxin	Hormone signal transduction	5.9855
TR39927|c0_g3_i3	AT1G19180.1	auxin	Hormone signal transduction	5.96463
TR42204|c0_g3_i4	AT4G31500.1	auxin	Hormone biosynthesis	5.94696
TR36753|c0_g1_i2	AT1G24260.2	auxin	Hormone signal transduction	5.90352
TR37945|c0_g1_i1	AT1G73030.1	auxin	Hormone signal transduction	5.88923
TR33586|c0_g1_i1	AT5G19140.1	auxin	Hormone signal transduction	5.88923
TR34991|c4_g1_i4	AT5G13930.1	auxin	Hormone transportion	5.75836
TR32206|c0_g3_i3	AT2G35635.1	auxin	Hormone signal transduction	5.73715
TR39927|c0_g5_i1	AT1G19180.1	auxin	Hormone signal transduction	5.73173
TR33999|c2_g3_i1	AT1G06400.1	auxin	Hormone signal transduction	5.70487
TR41395|c0_g12_i3	AT5G13930.1	auxin	Hormone transportion	5.69349
TR41395|c0_g11_i1	AT5G13930.1	auxin	Hormone transportion	5.67807
TR7711|c0_g7_i3	AT5G13930.1	auxin	Hormone transportion	5.67214
TR28567|c2_g1_i2	AT1G31340.1	auxin	Hormone signal transduction	5.62059
TR41395|c0_g12_i1	AT5G13930.1	auxin	Hormone transportion	5.58886
TR39606|c0_g3_i1	AT1G53940.1	auxin	Hormone signal transduction	5.57773
TR32653|c0_g1_i2	AT2G33830.2	auxin	Hormone signal transduction	5.57471
TR37412|c0_g1_i5	AT4G31500.1	auxin	Hormone biosynthesis	5.52388
TR33290|c0_g1_i5	AT1G06400.1	auxin	Hormone signal transduction	5.49057
TR43164|c2_g2_i1	AT5G20570.2	auxin	Hormone signal transduction	5.45648
TR30521|c0_g1_i3	AT1G31340.1	auxin	Hormone signal transduction	5.45187
TR38715|c2_g2_i2	AT2G35635.1	auxin	Hormone signal transduction	5.44626
TR42585|c0_g3_i2	AT5G18930.1	auxin	Hormone signal transduction	5.40701
TR7020|c0_g1_i2	AT4G08920.1	auxin	Hormone signal transduction	5.37539
TR39864|c1_g1_i7	AT4G31500.1	auxin	Hormone biosynthesis	5.3733
TR32662|c0_g1_i2	AT5G13930.1	auxin	Hormone transportion	5.36422
TR43319|c0_g5_i1	AT1G24180.1	auxin	Hormone signal transduction	5.3565
TR39606|c0_g2_i4	AT1G53940.1	auxin	Hormone signal transduction	5.25965
TR40339|c1_g1_i4	AT1G25220.2	auxin	Hormone biosynthesis	5.23573
TR39268|c1_g1_i2	AT4G31500.1	auxin	Hormone biosynthesis	5.22497
TR33498|c0_g1_i2	AT4G31500.1	auxin	Hormone biosynthesis	5.18388
TR38234|c0_g2_i3	AT1G06400.1	auxin	Hormone signal transduction	5.16148
TR40381|c2_g1_i4	AT4G31500.1	auxin	Hormone biosynthesis	5.0917
TR39737|c0_g1_i1	AT1G19180.1	auxin	Hormone signal transduction	5.06953
TR38900|c0_g1_i5	AT1G18970.1	auxin	Hormone signal transduction	5.06695
TR41395|c0_g12_i2	AT5G13930.1	auxin	Hormone transportion	5.06695
TR43200|c1_g1_i1	AT5G20570.2	auxin	Hormone signal transduction	5.03826
TR41519|c1_g1_i1	AT2G20610.1	auxin	Hormone biosynthesis	5.02768
TR22663|c0_g1_i1	AT1G31340.1	auxin	Hormone signal transduction	5.02459
TR43019|c0_g1_i6	AT2G38120.1	auxin	Hormone transportion	5.02459
TR28567|c2_g1_i5	AT2G35635.1	auxin	Hormone signal transduction	5.00809
TR33550|c0_g1_i1	AT3G03530.1	auxin	Hormone signal transduction	5.00764
TR33034|c0_g2_i2	AT3G51590.1	Brassinosteroid	Hormone signal transduction	8.75218
TR29831|c0_g1_i1	AT3G51590.1	Brassinosteroid	Hormone signal transduction	7.79344
TR29844|c1_g1_i5	AT3G51590.1	Brassinosteroid	Hormone signal transduction	7.49506
TR39497|c1_g3_i2	AT1G55610.1	brassinosteroid	Hormone receptor	7.4663
TR38322|c0_g2_i1	AT3G29030.1	Brassinosteroid	Hormone signal transduction	7.43329
TR8171|c0_g1_i1	AT3G51590.1	Brassinosteroid	Hormone signal transduction	6.99198
TR37027|c0_g1_i1	AT1G20330.1	brassinosteroid	Hormone biosynthesis	6.92612
TR34426|c0_g1_i2	AT3G23770.1	Brassinosteroid	Hormone signal transduction	6.87504
TR38322|c0_g1_i3	AT3G29030.1	Brassinosteroid	Hormone signal transduction	6.52669
TR34426|c0_g1_i4	AT3G23770.1	Brassinosteroid	Hormone signal transduction	6.47249
TR22391|c0_g1_i1	AT3G29030.1	Brassinosteroid	Hormone signal transduction	6.41227
TR29844|c1_g1_i3	AT3G51590.1	Brassinosteroid	Hormone signal transduction	6.32841
TR39003|c0_g1_i2	AT3G29030.1	Brassinosteroid	Hormone signal transduction	6.32715
TR34528|c0_g1_i3	AT3G23770.1	Brassinosteroid	Hormone signal transduction	6.31615
TR39497|c1_g1_i3	AT1G71830.1	brassinosteroid	Hormone signal transduction	6.27798
TR30382|c0_g1_i1	AT5G13170.1	brassinosteroid	Hormone biosynthesis	6.25077
TR34881|c0_g1_i4	AT3G23770.1	Brassinosteroid	Hormone signal transduction	6.24641
TR42843|c1_g2_i5	AT1G17060.1	brassinosteroid	Hormone biosynthesis	6.22709
TR38362|c1_g6_i5	AT1G71830.1	brassinosteroid	Hormone signal transduction	6.2077
TR40530|c0_g1_i1	AT1G76090.1	brassinosteroid	Hormone biosynthesis	6.20438
TR29844|c1_g1_i1	AT3G51590.1	Brassinosteroid	Hormone signal transduction	6.17073
TR42159|c0_g3_i2	AT1G20330.1	brassinosteroid	Hormone biosynthesis	6.10224
TR36550|c0_g2_i2	AT1G55610.1	brassinosteroid	Hormone receptor	5.99932
TR30753|c0_g1_i1	AT5G52240.1	Brassinosteroid	Hormone signal transduction	5.96232
TR43477|c1_g2_i1	AT5G13170.1	brassinosteroid	Hormone biosynthesis	5.89093
TR38362|c1_g6_i2	AT1G71830.1	brassinosteroid	Hormone signal transduction	5.87012
TR40195|c0_g1_i1	AT2G26710.1	brassinosteroid	Hormone metabolism	5.85025
TR38179|c2_g1_i2	AT1G71830.1	brassinosteroid	Hormone signal transduction	5.849
TR35804|c0_g1_i1	AT3G51590.1	Brassinosteroid	Hormone signal transduction	5.82934
TR37237|c0_g1_i1	AT1G71830.1	brassinosteroid	Hormone signal transduction	5.78607
TR43232|c0_g3_i1	AT2G18550.1	Brassinosteroid	Hormone signal transduction	5.74416
TR29878|c0_g2_i1	AT5G13170.1	brassinosteroid	Hormone biosynthesis	5.73064
TR37819|c1_g1_i1	AT1G20330.1	brassinosteroid	Hormone biosynthesis	5.70791
TR38179|c2_g1_i3	AT1G71830.1	brassinosteroid	Hormone signal transduction	5.64847
TR37027|c0_g1_i2	AT1G20330.1	brassinosteroid	Hormone biosynthesis	5.59932
TR34066|c0_g3_i3	AT5G13170.1	brassinosteroid	Hormone biosynthesis	5.58346
TR38624|c0_g1_i2	AT2G26710.1	brassinosteroid	Hormone metabolism	5.5735
TR7684|c0_g1_i3	AT5G05690.1	brassinosteroid	Hormone biosynthesis	5.50176
TR43477|c1_g1_i1	AT5G13170.1	brassinosteroid	Hormone biosynthesis	5.49025
TR35440|c1_g1_i4	AT3G29030.1	Brassinosteroid	Hormone signal transduction	5.38094
TR39003|c0_g1_i4	AT3G29030.1	Brassinosteroid	Hormone signal transduction	5.36492
TR42010|c0_g1_i1	AT2G26710.1	brassinosteroid	Hormone metabolism	5.34908
TR42896|c1_g1_i2	AT4G33430.2	brassinosteroid	Hormone signal transduction	5.32625
TR33294|c1_g1_i3	AT5G13170.1	brassinosteroid	Hormone biosynthesis	5.32517
TR38179|c2_g3_i4	AT1G71830.1	brassinosteroid	Hormone signal transduction	5.32373
TR35325|c0_g3_i2	AT3G42960.1	Brassinosteroid	Hormone signal transduction	5.29536
TR38179|c2_g3_i1	AT1G71830.1	brassinosteroid	Hormone signal transduction	5.27947
TR38362|c1_g6_i4	AT1G71830.1	brassinosteroid	Hormone signal transduction	5.26454
TR40169|c0_g3_i1	AT3G29030.1	Brassinosteroid	Hormone signal transduction	5.26416
TR40925|c0_g3_i1	AT4G39400.1	brassinosteroid	Hormone receptor	5.22843
TR40838|c1_g5_i5	AT5G13170.1	brassinosteroid	Hormone biosynthesis	5.19692
TR42941|c0_g4_i4	AT4G03080.1	brassinosteroid	Hormone signal transduction	5.13504
TR42586|c0_g3_i1	AT3G19820.1	brassinosteroid	Hormone biosynthesis	5.08279
TR41066|c2_g1_i2	AT2G30980.1	brassinosteroid	Hormone signal transduction	5.07938
TR42896|c1_g5_i1	AT1G55610.1	brassinosteroid	Hormone receptor	5.06652
TR12840|c0_g1_i1	AT1G17060.1	brassinosteroid	Hormone biosynthesis	5.06264
TR40494|c0_g2_i1	AT2G30980.1	brassinosteroid	Hormone signal transduction	5.04527
TR41730|c2_g2_i5	AT4G30610.1	brassinosteroid	Hormone signal transduction	5.03958
TR42941|c0_g5_i2	AT2G27210.1	brassinosteroid	Hormone signal transduction	5.02768
TR40838|c1_g5_i3	AT5G13170.1	brassinosteroid	Hormone biosynthesis	5.01436
TR36394|c0_g1_i1	AT3G57040.1	cytokinin	Hormone signal transduction	5.8824
TR36026|c0_g2_i1	AT3G57040.1	cytokinin	Hormone signal transduction	5.32912
TR38489|c0_g4_i5	AT3G52930.1	ethylene	Hormone response	11.1989
TR40755|c0_g2_i1	AT1G79530.1	ethylene	Hormone response	10.9576
TR40755|c0_g3_i1	AT1G79530.1	ethylene	Hormone response	10.3249
TR39498|c2_g2_i1	AT3G52930.1	ethylene	Hormone response	10.2512
TR38489|c0_g4_i6	AT3G52930.1	ethylene	Hormone response	9.97068
TR40755|c0_g6_i1	AT1G79530.1	ethylene	Hormone response	9.87372
TR38025|c0_g1_i3	AT3G13224.2	ethylene	Hormone response	9.85273
TR7670|c0_g1_i2	AT1G79530.1	ethylene	Hormone response	9.76724
TR40609|c0_g1_i2	AT1G79530.1	ethylene	Hormone response	9.72989
TR38489|c0_g1_i1	AT3G52930.1	ethylene	Hormone response	9.72124
TR37265|c1_g1_i1	AT3G13224.2	ethylene	Hormone response	9.68162
TR35839|c3_g1_i6	AT3G13224.2	ethylene	Hormone response	9.47011
TR40609|c0_g2_i1	AT1G79530.1	ethylene	Hormone response	9.3642
TR40609|c0_g2_i3	AT1G79530.1	ethylene	Hormone response	9.34899
TR31970|c0_g1_i5	AT3G13224.2	ethylene	Hormone response	9.28718
TR40368|c0_g1_i6	AT3G13224.2	ethylene	Hormone response	9.20428
TR38489|c0_g5_i1	AT3G52930.1	ethylene	Hormone response	9.20009
TR39498|c1_g1_i1	AT3G52930.1	ethylene	Hormone response	9.09974
TR38489|c0_g4_i4	AT3G52930.1	ethylene	Hormone response	9.06099
TR7670|c0_g2_i2	AT1G79530.1	ethylene	Hormone response	8.73268
TR7670|c0_g2_i4	AT1G79530.1	ethylene	Hormone response	8.62066
TR36338|c0_g2_i4	AT1G79530.1	ethylene	Hormone response	8.55984
TR39498|c2_g2_i4	AT3G52930.1	ethylene	Hormone response	8.51822
TR34306|c0_g1_i1	AT1G79530.1	ethylene	Hormone response	8.4652
TR43204|c0_g8_i1	AT1G54270.1	ethylene	Hormone response	8.20911
TR35839|c3_g1_i1	AT3G13224.2	ethylene	Hormone response	8.10077
TR40609|c0_g1_i3	AT1G79530.1	ethylene	Hormone response	8.02708
TR34306|c1_g3_i1	AT1G79530.1	ethylene	Hormone response	7.99226
TR38489|c0_g4_i3	AT3G52930.1	ethylene	Hormone response	7.92558
TR41721|c1_g2_i2	AT1G79530.1	ethylene	Hormone response	7.92315
TR41689|c1_g4_i2	AT5G56010.1	ethylene	Hormone response	7.90917
TR38549|c1_g1_i1	AT5G54190.1	ethylene	Hormone signal transduction	7.85194
TR40757|c0_g3_i4	AT1G79530.1	ethylene	Hormone response	7.80671
TR42330|c0_g10_i3	AT5G19780.1	ethylene	Hormone response	7.77307
TR42330|c0_g3_i1	AT5G19780.1	ethylene	Hormone response	7.75114
TR42330|c0_g7_i1	AT5G19780.1	ethylene	Hormone response	7.73836
TR39059|c1_g4_i1	AT5G19780.1	ethylene	Hormone response	7.69933
TR39713|c0_g1_i4	AT5G54190.1	ethylene	Hormone signal transduction	7.69105
TR22481|c0_g1_i1	AT5G56010.1	ethylene	Hormone response	7.64292
TR38075|c0_g1_i2	AT1G79530.1	ethylene	Hormone response	7.63059
TR38489|c0_g4_i2	AT3G52930.1	ethylene	Hormone response	7.62629
TR39059|c1_g2_i2	AT5G19780.1	ethylene	Hormone response	7.61294
TR34306|c1_g3_i2	AT1G79530.1	ethylene	Hormone response	7.60466
TR41721|c0_g2_i1	AT1G79530.1	ethylene	Hormone response	7.58669
TR41460|c1_g2_i1	AT5G56010.1	ethylene	Hormone response	7.57773
TR38777|c0_g1_i1	AT5G54190.1	ethylene	Hormone signal transduction	7.53799
TR41721|c1_g1_i1	AT1G79530.1	ethylene	Hormone response	7.49601
TR39713|c0_g1_i5	AT5G54190.1	ethylene	Hormone signal transduction	7.48655
TR39606|c0_g1_i1	AT5G40990.1	ethylene	Hormone signal transduction	7.43212
TR41721|c1_g2_i4	AT1G79530.1	ethylene	Hormone response	7.42198
TR41887|c1_g1_i1	AT5G19780.1	ethylene	Hormone response	7.40948
TR43242|c0_g3_i3	AT3G13920.2	ethylene	Hormone response	7.40071
TR41238|c2_g2_i6	AT5G61790.1	ethylene	Hormone response	7.34926
TR3917|c0_g1_i1	AT1G79530.1	ethylene	Hormone response	7.32247
TR32372|c0_g3_i1	AT1G79530.1	ethylene	Hormone response	7.31913
TR34306|c1_g4_i1	AT1G79530.1	ethylene	Hormone response	7.27408
TR40757|c0_g2_i5	AT1G79530.1	ethylene	Hormone response	7.22603
TR33849|c0_g1_i2	AT1G79530.1	ethylene	Hormone response	7.21839
TR29880|c0_g2_i2	AT1G79530.1	ethylene	Hormone response	7.21568
TR41887|c1_g1_i2	AT5G19780.1	ethylene	Hormone response	7.17013
TR42330|c0_g5_i1	AT5G19780.1	ethylene	Hormone response	7.13371
TR3974|c0_g1_i2	AT1G79530.1	ethylene	Hormone response	7.12908
TR40542|c0_g1_i5	AT1G77120.1	ethylene	Hormone response	7.08555
TR41887|c1_g4_i1	AT5G19780.1	ethylene	Hormone response	7.08364
TR39498|c2_g2_i2	AT3G52930.1	ethylene	Hormone response	7.041
TR36575|c0_g2_i1	AT1G77120.1	ethylene	Hormone response	7.04045
TR40757|c0_g2_i2	AT1G79530.1	ethylene	Hormone response	7.01981
TR41460|c1_g3_i2	AT5G56010.1	ethylene	Hormone response	6.99322
TR40755|c0_g4_i1	AT1G79530.1	ethylene	Hormone response	6.97613
TR892|c0_g1_i1	AT5G05170.1	ethylene	Hormone signal transduction	6.97062
TR34306|c0_g1_i2	AT1G79530.1	ethylene	Hormone response	6.96382
TR36338|c0_g1_i1	AT1G79530.1	ethylene	Hormone response	6.95664
TR38157|c0_g3_i1	AT1G74910.1	ethylene	Hormone response	6.94732
TR38777|c0_g2_i1	AT5G54190.1	ethylene	Hormone signal transduction	6.9438
TR39059|c1_g3_i2	AT5G19780.1	ethylene	Hormone response	6.92017
TR32084|c0_g1_i1	AT5G19780.1	ethylene	Hormone response	6.90472
TR40614|c2_g1_i4	AT5G19780.1	ethylene	Hormone response	6.87431
TR38549|c0_g1_i1	AT5G54190.1	ethylene	Hormone signal transduction	6.86567
TR30652|c0_g1_i3	AT5G56010.1	ethylene	Hormone response	6.84887
TR4549|c0_g1_i1	AT5G40990.1	ethylene	Hormone signal transduction	6.82947
TR3036|c0_g1_i3	AT5G56010.1	ethylene	Hormone response	6.80568
TR42169|c1_g2_i4	AT3G52930.1	ethylene	Hormone response	6.79064
TR40757|c0_g3_i3	AT1G79530.1	ethylene	Hormone response	6.74524
TR39713|c0_g1_i3	AT5G54190.1	ethylene	Hormone signal transduction	6.73796
TR30156|c0_g1_i1	AT3G05420.2	ethylene	Hormone response	6.72124
TR41741|c1_g1_i1	AT3G13224.2	ethylene	Hormone response	6.70113
TR39713|c0_g1_i2	AT5G54190.1	ethylene	Hormone signal transduction	6.65835
TR38580|c0_g1_i1	AT1G74910.1	ethylene	Hormone response	6.64933
TR41238|c2_g2_i5	AT5G61790.1	ethylene	Hormone response	6.64832
TR43134|c0_g2_i1	AT5G56010.1	ethylene	Hormone response	6.63314
TR40542|c0_g1_i4	AT1G77120.1	ethylene	Hormone response	6.63067
TR41577|c0_g1_i5	AT5G40990.1	ethylene	Hormone signal transduction	6.62191
TR38701|c0_g1_i2	AT3G52930.1	ethylene	Hormone response	6.60718
TR43407|c2_g1_i2	AT5G56010.1	ethylene	Hormone response	6.59544
TR37529|c0_g1_i8	AT3G13224.2	ethylene	Hormone response	6.57153
TR38701|c0_g2_i1	AT3G52930.1	ethylene	Hormone response	6.54936
TR38777|c0_g3_i1	AT5G54190.1	ethylene	Hormone signal transduction	6.54504
TR41238|c2_g1_i1	AT5G61790.1	ethylene	Hormone response	6.54288
TR43242|c0_g3_i4	AT1G54270.1	ethylene	Hormone response	6.53278
TR41689|c0_g1_i1	AT5G56010.1	ethylene	Hormone response	6.51428
TR42330|c0_g10_i2	AT5G19780.1	ethylene	Hormone response	6.51286
TR43448|c3_g1_i2	AT5G56010.1	ethylene	Hormone response	6.45253
TR43204|c0_g4_i1	AT3G13920.2	ethylene	Hormone response	6.4261
TR43466|c1_g2_i1	AT5G05170.1	ethylene	Hormone signal transduction	6.42173
TR42330|c0_g1_i1	AT5G19780.1	ethylene	Hormone response	6.39815
TR38777|c0_g1_i3	AT5G54190.1	ethylene	Hormone signal transduction	6.3978
TR42169|c1_g2_i1	AT3G52930.1	ethylene	Hormone response	6.39472
TR7023|c0_g1_i1	AT5G56010.1	ethylene	Hormone response	6.38319
TR42151|c0_g3_i5	AT3G52930.1	ethylene	Hormone response	6.34447
TR37051|c0_g1_i1	AT1G54270.1	ethylene	Hormone response	6.33896
TR43407|c3_g1_i1	AT5G56010.1	ethylene	Hormone response	6.31306
TR33987|c0_g2_i1	AT3G12390.1	ethylene	Hormone response	6.30889
TR38075|c1_g2_i8	AT1G79530.1	ethylene	Hormone response	6.30615
TR21709|c1_g1_i1	AT3G52930.1	ethylene	Hormone response	6.30232
TR7542|c0_g1_i2	AT5G40990.1	ethylene	Hormone signal transduction	6.27947
TR39214|c0_g1_i2	AT3G52930.1	ethylene	Hormone response	6.26716
TR43204|c0_g3_i3	AT3G13920.2	ethylene	Hormone response	6.21043
TR42169|c1_g2_i2	AT3G52930.1	ethylene	Hormone response	6.19889
TR39059|c0_g1_i3	AT5G19780.1	ethylene	Hormone response	6.19417
TR38075|c1_g2_i4	AT1G79530.1	ethylene	Hormone response	6.18488
TR39204|c0_g1_i1	AT5G40990.1	ethylene	Hormone signal transduction	6.16007
TR37265|c0_g2_i7	AT3G13224.2	ethylene	Hormone response	6.14914
TR39977|c0_g2_i1	AT5G40990.1	ethylene	Hormone signal transduction	6.14119
TR43204|c0_g3_i2	AT3G13920.2	ethylene	Hormone response	6.11437
TR40757|c0_g4_i1	AT1G79530.1	ethylene	Hormone response	6.05832
TR38549|c1_g2_i1	AT4G27440.1	ethylene	Hormone signal transduction	6.03496
TR39713|c0_g2_i1	AT5G54190.1	ethylene	Hormone signal transduction	6.01235
TR40702|c0_g1_i4	AT5G61790.1	ethylene	Hormone response	6.01212
TR39977|c0_g3_i1	AT5G40990.1	ethylene	Hormone signal transduction	6.00854
TR38075|c1_g1_i1	AT1G79530.1	ethylene	Hormone response	5.99842
TR43277|c0_g3_i2	AT5G56010.1	ethylene	Hormone response	5.99526
TR43407|c3_g2_i1	AT5G56010.1	ethylene	Hormone response	5.99005
TR39204|c0_g1_i2	AT5G40990.1	ethylene	Hormone signal transduction	5.97934
TR42884|c2_g2_i1	AT5G44790.1	ethylene	Hormone signal transduction	5.97453
TR29880|c0_g2_i3	AT1G79530.1	ethylene	Hormone response	5.97361
TR32900|c0_g1_i1	AT5G05170.1	ethylene	Hormone signal transduction	5.96255
TR43134|c0_g2_i4	AT5G56010.1	ethylene	Hormone response	5.95117
TR43407|c3_g3_i3	AT5G56010.1	ethylene	Hormone response	5.94603
TR42151|c0_g3_i1	AT3G52930.1	ethylene	Hormone response	5.92576
TR40702|c0_g1_i1	AT5G61790.1	ethylene	Hormone response	5.88533
TR32178|c0_g1_i2	AT5G56330.1	ethylene	Hormone response	5.8475
TR42151|c0_g5_i2	AT3G52930.1	ethylene	Hormone response	5.81532
TR39977|c0_g2_i3	AT5G40990.1	ethylene	Hormone signal transduction	5.81147
TR38157|c0_g3_i2	AT1G74910.1	ethylene	Hormone response	5.80735
TR7378|c0_g1_i2	AT2G45820.1	ethylene	Hormone response	5.80735
TR31692|c0_g2_i1	AT5G56010.1	ethylene	Hormone response	5.7879
TR43405|c3_g2_i1	AT5G05170.1	ethylene	Hormone signal transduction	5.7658
TR42173|c0_g3_i2	AT1G54270.1	ethylene	Hormone response	5.76208
TR22207|c0_g1_i1	AT3G52930.1	ethylene	Hormone response	5.75382
TR41887|c1_g2_i3	AT5G19780.1	ethylene	Hormone response	5.75355
TR41101|c1_g1_i1	AT1G54270.1	ethylene	Hormone response	5.75087
TR41238|c2_g2_i1	AT5G61790.1	ethylene	Hormone response	5.71727
TR38181|c0_g1_i1	AT5G19780.1	ethylene	Hormone response	5.7126
TR42827|c0_g2_i1	AT1G12270.1	ethylene	Hormone response	5.70183
TR38549|c1_g1_i3	AT5G54190.1	ethylene	Hormone signal transduction	5.69404
TR43407|c3_g3_i2	AT5G56010.1	ethylene	Hormone response	5.6879
TR39606|c0_g2_i3	AT5G40990.1	ethylene	Hormone signal transduction	5.68762
TR41627|c0_g1_i1	AT3G13224.2	ethylene	Hormone response	5.66562
TR7378|c0_g2_i1	AT2G45820.1	ethylene	Hormone response	5.6565
TR38701|c0_g1_i3	AT3G52930.1	ethylene	Hormone response	5.65449
TR43272|c0_g2_i1	AT3G45780.1	ethylene	Hormone response	5.6476
TR42526|c1_g7_i2	AT1G54270.1	ethylene	Hormone response	5.63372
TR33701|c0_g2_i1	AT2G45820.1	ethylene	Hormone response	5.61824
TR34926|c0_g1_i1	AT2G30860.1	ethylene	Hormone response	5.61383
TR20545|c0_g1_i1	AT1G54270.1	ethylene	Hormone response	5.59694
TR41887|c1_g2_i4	AT5G19780.1	ethylene	Hormone response	5.59096
TR41238|c2_g2_i7	AT5G61790.1	ethylene	Hormone response	5.59066
TR40614|c0_g1_i1	AT5G19780.1	ethylene	Hormone response	5.58586
TR41741|c1_g2_i1	AT3G13224.2	ethylene	Hormone response	5.56468
TR38157|c0_g1_i3	AT1G74910.1	ethylene	Hormone response	5.55397
TR43187|c1_g1_i7	AT5G61790.1	ethylene	Hormone response	5.55029
TR39977|c1_g2_i1	AT5G40990.1	ethylene	Hormone signal transduction	5.53356
TR42330|c0_g8_i1	AT5G19780.1	ethylene	Hormone response	5.52011
TR43242|c0_g3_i5	AT3G13920.2	ethylene	Hormone response	5.51854
TR41627|c0_g4_i1	AT3G13224.2	ethylene	Hormone response	5.50779
TR36914|c1_g1_i1	AT5G61790.1	ethylene	Hormone response	5.47865
TR34067|c2_g2_i1	AT3G13920.2	ethylene	Hormone response	5.45187
TR43407|c3_g4_i1	AT5G56010.1	ethylene	Hormone response	5.42089
TR2464|c0_g1_i1	AT5G56010.1	ethylene	Hormone response	5.41346
TR25233|c0_g1_i1	AT3G52930.1	ethylene	Hormone response	5.40565
TR38549|c0_g1_i2	AT5G54190.1	ethylene	Hormone signal transduction	5.39575
TR36984|c0_g2_i2	AT1G77120.1	ethylene	Hormone response	5.38336
TR41238|c2_g2_i2	AT5G61790.1	ethylene	Hormone response	5.37539
TR43261|c0_g1_i3	AT2G16940.2	ethylene	Hormone response	5.37016
TR36171|c1_g1_i1	AT2G16940.2	ethylene	Hormone response	5.3466
TR43187|c1_g1_i6	AT5G61790.1	ethylene	Hormone response	5.33557
TR34656|c0_g1_i3	AT3G13224.2	ethylene	Hormone response	5.33128
TR42689|c0_g1_i2	AT3G13920.2	ethylene	Hormone response	5.32517
TR42173|c0_g4_i1	AT1G54270.1	ethylene	Hormone response	5.32048
TR39049|c3_g1_i4	AT2G45820.1	ethylene	Hormone response	5.29352
TR43448|c3_g1_i1	AT5G56010.1	ethylene	Hormone response	5.28133
TR40812|c0_g2_i2	AT1G74910.1	ethylene	Hormone response	5.2791
TR1514|c0_g1_i1	AT5G05170.1	ethylene	Hormone signal transduction	5.2791
TR43272|c0_g2_i2	AT3G45780.1	ethylene	Hormone response	5.27761
TR41238|c2_g2_i3	AT5G61790.1	ethylene	Hormone response	5.25096
TR43134|c0_g3_i1	AT5G56010.1	ethylene	Hormone response	5.24527
TR43187|c1_g1_i4	AT5G61790.1	ethylene	Hormone response	5.22689
TR42799|c0_g4_i3	AT4G12400.2	ethylene	Hormone response	5.21645
TR42799|c0_g1_i1	AT1G62740.1	ethylene	Hormone signal transduction	5.1981
TR43187|c0_g2_i1	AT5G61790.1	ethylene	Hormone response	5.19061
TR39397|c1_g2_i1	AT3G13224.2	ethylene	Hormone response	5.18745
TR42169|c1_g2_i13	AT3G52930.1	ethylene	Hormone response	5.17712
TR35300|c1_g2_i1	AT1G54270.1	ethylene	Hormone response	5.16752
TR7327|c0_g2_i2	AT2G30860.1	ethylene	Hormone response	5.1643
TR32692|c0_g1_i1	AT5G44790.1	ethylene	Hormone signal transduction	5.15947
TR36400|c2_g3_i1	AT3G12390.1	ethylene	Hormone response	5.15623
TR42812|c1_g1_i1	AT3G13920.2	ethylene	Hormone response	5.14853
TR34067|c2_g1_i1	AT1G54270.1	ethylene	Hormone response	5.14078
TR43466|c1_g4_i1	AT5G05170.1	ethylene	Hormone signal transduction	5.13422
TR16080|c0_g1_i1	AT5G56010.1	ethylene	Hormone response	5.12267
TR31291|c0_g1_i1	AT5G44790.1	ethylene	Hormone signal transduction	5.11894
TR21777|c0_g1_i1	AT5G56010.1	ethylene	Hormone response	5.11312
TR40614|c2_g1_i2	AT5G19780.1	ethylene	Hormone response	5.08661
TR39059|c2_g2_i1	AT5G19780.1	ethylene	Hormone response	5.07682
TR37452|c0_g2_i1	AT5G61790.1	ethylene	Hormone response	5.07253
TR40614|c2_g1_i6	AT5G19780.1	ethylene	Hormone response	5.07168
TR41621|c1_g1_i6	AT1G54270.1	ethylene	Hormone response	5.06048
TR39593|c0_g1_i2	AT2G16940.2	ethylene	Hormone response	5.04308
TR43319|c0_g1_i1	AT1G59900.1	ethylene	Hormone response	5.04133
TR34303|c1_g1_i1	AT3G13920.2	ethylene	Hormone response	5.04133
TR39147|c0_g1_i3	AT5G61790.1	ethylene	Hormone response	5.03738
TR42103|c0_g1_i2	AT1G54270.1	ethylene	Hormone response	5.02945
TR37265|c0_g2_i9	AT3G13224.2	ethylene	Hormone response	5.00405
TR41498|c2_g1_i1	AT1G59900.1	ethylene	Hormone response	5.00045
TR42169|c1_g2_i6	AT3G52930.1	ethylene	Hormone response	5
TR38981|c1_g1_i2	AT5G19780.1	ethylene	Hormone response	4.99684
TR38762|c1_g3_i3	AT2G45820.1	ethylene	Hormone response	4.99503
TR35025|c0_g1_i1	AT4G21200.1	gibberellin	Hormone biosynthesis	8.6319
TR39474|c0_g2_i3	AT4G25420.1	gibberellin	Hormone biosynthesis	8.41037
TR39751|c0_g1_i1	AT4G21690.1	gibberellin	Hormone biosynthesis	8.15608
TR39656|c0_g2_i3	AT1G15550.1	gibberellin	Hormone biosynthesis	7.93363
TR39656|c0_g1_i1	AT1G78440.1	gibberellin	Hormone biosynthesis	7.90521
TR40482|c0_g3_i1	AT1G80340.1	gibberellin	Hormone biosynthesis	6.95919
TR39029|c0_g1_i1	AT4G25420.1	gibberellin	Hormone biosynthesis	6.89033
TR39751|c0_g1_i3	AT1G60980.1	gibberellin	Hormone biosynthesis	6.88215
TR39029|c0_g1_i3	AT4G25420.1	gibberellin	Hormone biosynthesis	6.65134
TR39141|c1_g1_i5	AT4G21200.1	gibberellin	Hormone biosynthesis	6.60792
TR32407|c1_g1_i1	AT5G27320.1	gibberellin	Hormone receptor	6.46532
TR40482|c0_g2_i3	AT1G44090.1	gibberellin	Hormone biosynthesis	6.32337
TR36513|c1_g1_i1	AT4G21200.1	gibberellin	Hormone biosynthesis	6.23247
TR40482|c0_g2_i1	AT4G25420.1	gibberellin	Hormone biosynthesis	6.01033
TR40482|c0_g2_i2	AT1G44090.1	gibberellin	Hormone biosynthesis	5.97476
TR35820|c0_g1_i2	AT1G15550.1	gibberellin	Hormone biosynthesis	5.87332
TR39656|c0_g2_i2	AT1G15550.1	gibberellin	Hormone biosynthesis	5.73118
TR43373|c0_g1_i3	AT1G22770.1	gibberellin	Hormone signal transduction	5.7211
TR41057|c0_g1_i4	AT4G25420.1	gibberellin	Hormone biosynthesis	5.47508
TR39141|c1_g3_i1	AT1G50960.1	gibberellin	Hormone biosynthesis	5.40463
TR43373|c0_g1_i4	AT1G22770.1	gibberellin	Hormone signal transduction	5.34021
TR39141|c1_g1_i1	AT4G25420.1	gibberellin	Hormone biosynthesis	5.33521
TR36872|c0_g1_i5	AT4G25420.1	gibberellin	Hormone biosynthesis	5.16189
TR7309|c0_g1_i3	AT5G27320.1	gibberellin	Hormone receptor	5.1127
TR39141|c1_g1_i2	AT4G21200.1	gibberellin	Hormone biosynthesis	5.08661
TR39141|c0_g1_i1	AT4G21200.1	gibberellin	Hormone biosynthesis	5.01033
TR39195|c0_g1_i3	AT4G21200.1	gibberellin	Hormone biosynthesis	4.99955
TR41414|c0_g3_i2	AT5G05580.1	jasmonic acid	Hormone biosynthesis	8.23926
TR41331|c0_g4_i2	AT5G05580.1	jasmonic acid	Hormone biosynthesis	7.73308
TR41331|c0_g4_i1	AT5G05580.1	jasmonic acid	Hormone biosynthesis	7.59006
TR41414|c0_g2_i1	AT3G11170.1	jasmonic acid	Hormone biosynthesis	7.30934
TR33058|c0_g5_i1	AT3G11170.1	jasmonic acid	Hormone biosynthesis	7.2926
TR42011|c0_g1_i2	AT5G05580.1	jasmonic acid	Hormone biosynthesis	6.9712
TR41631|c2_g4_i1	AT2G29980.1	jasmonic acid	Hormone biosynthesis	6.34145
TR42011|c0_g3_i4	AT2G29980.1	jasmonic acid	Hormone biosynthesis	6.30012
TR42630|c1_g2_i4	AT3G17860.1	jasmonic acid	Hormone signal transduction	6.07874
TR27221|c0_g1_i2	AT2G44810.1	jasmonic acid	Hormone biosynthesis	6.01011
TR41631|c2_g3_i2	AT2G29980.1	jasmonic acid	Hormone biosynthesis	5.98641
TR33934|c0_g2_i1	AT5G40440.1	jasmonic acid	Hormone signal transduction	5.88093
TR40543|c0_g1_i3	AT3G45140.1	jasmonic acid	Hormone biosynthesis	5.87332
TR7749|c0_g1_i1	AT4G29010.1	jasmonic acid	Hormone biosynthesis	5.75489
TR41631|c2_g3_i1	AT2G29980.1	jasmonic acid	Hormone biosynthesis	5.69404
TR7095|c0_g1_i1	AT5G42650.1	jasmonic acid	Hormone biosynthesis	5.66931
TR38671|c0_g1_i1	AT3G56400.1	jasmonic acid	Hormone signal transduction	5.6499
TR38044|c1_g1_i2	AT2G29980.1	jasmonic acid	Hormone biosynthesis	5.61971
TR42170|c0_g1_i2	AT3G17860.1	jasmonic acid	Hormone signal transduction	5.60348
TR41931|c1_g1_i1	AT3G56400.1	jasmonic acid	Hormone signal transduction	5.59036
TR41542|c0_g1_i2	AT2G43710.2	jasmonic acid	Hormone biosynthesis	5.55888
TR42011|c0_g2_i1	AT2G29980.1	jasmonic acid	Hormone biosynthesis	5.47832
TR42375|c0_g1_i1	AT4G29010.1	jasmonic acid	Hormone biosynthesis	5.41041
TR42630|c1_g2_i7	AT3G17860.1	jasmonic acid	Hormone signal transduction	5.32517
TR41542|c0_g1_i3	AT2G43710.2	jasmonic acid	Hormone biosynthesis	5.28021
TR20535|c0_g1_i1	AT2G29980.1	jasmonic acid	Hormone biosynthesis	5.23726
TR42011|c0_g4_i1	AT2G29980.1	jasmonic acid	Hormone biosynthesis	5.21451
TR40456|c0_g1_i1	AT3G45140.1	jasmonic acid	Hormone biosynthesis	5.14486
TR41631|c2_g3_i4	AT2G29980.1	jasmonic acid	Hormone biosynthesis	5.1014
TR40268|c0_g1_i1	AT5G26780.3	salicylic acid	Hormone signal transduction	9.91724
TR31313|c0_g2_i1	AT4G12470.1	salicylic acid	Hormone signal transduction	8.45955
TR33588|c1_g2_i1	AT5G04870.1	salicylic acid	Hormone signal transduction	7.38621
TR37016|c3_g1_i3	AT5G43940.2	salicylic acid	Hormone signal transduction	7.23419
TR39529|c0_g2_i1	AT5G26780.3	salicylic acid	Hormone signal transduction	6.7922
TR40542|c0_g1_i1	AT5G43940.2	salicylic acid	Hormone signal transduction	6.7699
TR39529|c1_g1_i1	AT5G26780.3	salicylic acid	Hormone signal transduction	6.76593
TR39372|c1_g1_i1	AT5G43940.2	salicylic acid	Hormone signal transduction	6.75422
TR39372|c1_g3_i1	AT5G43940.2	salicylic acid	Hormone signal transduction	6.67553
TR40403|c0_g1_i1	AT5G43940.2	salicylic acid	Hormone signal transduction	6.66391
TR39529|c1_g1_i3	AT5G26780.3	salicylic acid	Hormone signal transduction	6.49378
TR7551|c0_g1_i6	AT4G12470.1	salicylic acid	Hormone signal transduction	6.42139
TR34389|c0_g1_i3	AT1G37130.1	salicylic acid	Hormone signal transduction	6.17632
TR34874|c0_g2_i1	AT4G26840.1	salicylic acid	Hormone signal transduction	6.10077
TR39529|c0_g1_i1	AT5G26780.3	salicylic acid	Hormone signal transduction	6.08746
TR43415|c0_g5_i1	AT1G77760.1	salicylic acid	Hormone signal transduction	6.02281
TR43415|c0_g5_i4	AT1G77760.1	salicylic acid	Hormone signal transduction	5.9404
TR28957|c0_g1_i3	AT5G55160.2	salicylic acid	Hormone signal transduction	5.89045
TR43426|c0_g1_i1	AT1G77760.1	salicylic acid	Hormone signal transduction	5.87946
TR34874|c0_g3_i1	AT4G26840.1	salicylic acid	Hormone signal transduction	5.86468
TR31947|c0_g1_i3	AT4G26840.1	salicylic acid	Hormone signal transduction	5.85798
TR36653|c2_g1_i2	AT4G12470.1	salicylic acid	Hormone signal transduction	5.68482
TR39529|c0_g1_i2	AT5G26780.3	salicylic acid	Hormone signal transduction	5.64155
TR34874|c1_g3_i1	AT4G26840.1	salicylic acid	Hormone signal transduction	5.60851
TR7306|c0_g1_i1	AT5G43940.2	salicylic acid	Hormone signal transduction	5.57289
TR42589|c1_g1_i1	AT5G26780.3	salicylic acid	Hormone signal transduction	5.41954
TR40019|c0_g1_i2	AT5G01600.1	salicylic acid	Hormone signal transduction	5.40463
TR43415|c0_g1_i1	AT1G77760.1	salicylic acid	Hormone signal transduction	5.27202
TR41673|c1_g1_i4	AT1G62830.1	salicylic acid	Hormone signal transduction	5.24222
TR41673|c1_g1_i1	AT1G62830.1	salicylic acid	Hormone signal transduction	5.21684
TR37524|c2_g1_i1	AT2G43820.1	salicylic acid	Hormone metabolism	5.11936
TR47969|c0_g1_i1	AT5G43940.2	salicylic acid	Hormone signal transduction	5.1102
TR37016|c2_g1_i1	AT5G43940.2	salicylic acid	Hormone signal transduction	5.08279
TR42674|c0_g1_i2	AT5G26780.3	salicylic acid	Hormone signal transduction	5.07895
TR36109|c2_g5_i1	AT4G26840.1	salicylic acid	Hormone signal transduction	5.0635
