# Supplementary material for: De novo transcriptome analysis of rose-scented geranium provides insights into the metabolic specificity of terpene and tartaric acid biosynthesis
Source: BMC Genomics. 2017 Jan 13;18:74. doi: 10.1186/s12864-016-3437-0 (PMC5234130; doi:10.1186/s12864-016-3437-0)
Supplement: Additional file 11: — Details of SSRs identified in transcriptome data of rose-scented geranium. (XLSX 1273 kb) [file 12864_2016_3437_MOESM11_ESM.xlsx]

## Sheet: Sheet1
Sequence ID	Number of SSRs	SSR	size	start	end
TR208|c0_g2_i1_	1	(AAG)5	15	373	387
TR286|c0_g1_i1_	1	(GAG)5	15	246	260
TR387|c0_g1_i1_	1	(T)10	10	329	338
TR490|c0_g1_i1_	1	(ACA)15	45	185	229
TR490|c0_g11_i1_	1	(ACA)22	66	185	250
TR589|c0_g1_i1_	1	(TGG)5	15	387	401
TR625|c0_g1_i1_	1	(GAG)5	15	291	305
TR693|c0_g1_i1_	1	(TGG)5	15	211	225
TR731|c0_g1_i1_	1	(A)10	10	50	59
TR803|c0_g2_i1_	1	(ATAA)5	20	120	139
TR822|c0_g1_i2_	1	(AG)6	12	277	288
TR887|c0_g1_i1_	1	(TGC)5	15	78	92
TR893|c0_g1_i2_	1	(AT)7	14	380	393
TR912|c0_g1_i1_	1	(ACA)6tcatcatcaacc(CAA)6	48	54	101
TR1054|c0_g1_i1_	1	(AG)7	14	621	634
TR1109|c0_g2_i1_	1	(AG)7	14	293	306
TR1109|c1_g1_i1_	1	(TC)7	14	50	63
TR1226|c0_g1_i1_	1	(T)10	10	212	221
TR1226|c0_g1_i2_	1	(T)10	10	1117	1126
TR1235|c0_g1_i1_	1	(T)10	10	699	708
TR1331|c0_g1_i1_	1	(T)11	11	347	357
TR1341|c0_g1_i1_	1	(AAG)5	15	291	305
TR1465|c0_g2_i1_	1	(GA)9	18	217	234
TR1478|c0_g1_i1_	1	(ACC)5	15	24	38
TR1701|c0_g1_i1_	1	(TCT)7	21	60	80
TR1731|c0_g1_i1_	1	(GAA)5	15	41	55
TR1830|c0_g1_i1_	1	(TAG)5	15	371	385
TR1866|c0_g3_i1_	1	(GA)6aggacagggctaagggagaggaggcatgattgggagagagaaaatggtggagaaaggtaggagagtggtttggatt(AAG)6	106	61	166
TR2022|c0_g2_i1_	1	(AGA)6	18	41	58
TR2040|c0_g1_i1_	1	(GCT)5	15	955	969
TR2043|c0_g1_i4_	1	(TC)9	18	156	173
TR2047|c3_g1_i2_	1	(TC)6	12	30	41
TR2047|c3_g1_i4_	1	(TC)16	32	12	43
TR2047|c3_g1_i4_	2	(TGA)5	15	1311	1325
TR2090|c0_g2_i1_	1	(TC)6	12	8	19
TR2095|c1_g1_i1_	1	(ATG)5	15	212	226
TR2125|c0_g1_i1_	1	(TGT)5	15	116	130
TR2128|c1_g1_i1_	1	(TG)6	12	746	757
TR2134|c1_g1_i3_	1	(GTT)6	18	365	382
TR2135|c0_g1_i1_	1	(CT)8	16	2	17
TR2135|c0_g1_i1_	2	(AGAA)6	24	365	388
TR2153|c0_g1_i1_	1	(TCT)10	30	27	56
TR2156|c0_g2_i1_	1	(GA)9	18	318	335
TR2172|c0_g1_i1_	1	(T)10	10	535	544
TR2172|c0_g1_i1_	2	(ATG)10	30	646	675
TR2172|c1_g1_i1_	1	(T)10	10	391	400
TR2172|c2_g3_i1_	1	(ATG)7(TG)6*	31	284	314
TR2204|c0_g1_i2_	1	(A)10	10	13	22
TR2204|c0_g1_i6_	1	(A)10	10	13	22
TR2238|c0_g1_i1_	1	(GAA)5	15	583	597
TR2242|c0_g1_i1_	1	(T)10	10	115	124
TR2247|c0_g1_i1_	1	(AG)7	14	554	567
TR2247|c0_g1_i2_	1	(AG)7	14	753	766
TR2254|c0_g1_i1_	1	(CCT)5	15	1040	1054
TR2269|c0_g1_i1_	1	(GA)6	12	870	881
TR2279|c0_g1_i3_	1	(CAT)5	15	55	69
TR2279|c0_g1_i3_	2	(TTG)5	15	656	670
TR2279|c0_g1_i4_	1	(TTG)5	15	696	710
TR2280|c0_g1_i1_	1	(TCA)5	15	79	93
TR2281|c0_g1_i2_	1	(GTT)7	21	131	151
TR2282|c0_g2_i1_	1	(A)10	10	224	233
TR2282|c0_g2_i2_	1	(A)10	10	345	354
TR2286|c0_g1_i1_	1	(TC)6	12	33	44
TR2297|c0_g2_i1_	1	(GA)7	14	34	47
TR2303|c0_g1_i2_	1	(GA)7	14	469	482
TR2303|c0_g1_i3_	1	(T)10	10	405	414
TR2307|c0_g1_i2_	1	(TGG)5	15	404	418
TR2318|c3_g1_i1_	1	(TTG)5	15	472	486
TR2322|c0_g1_i2_	1	(GA)6	12	750	761
TR2323|c0_g1_i2_	1	(A)11	11	92	102
TR2323|c0_g1_i3_	1	(A)11	11	92	102
TR2339|c0_g1_i2_	1	(CT)8	16	46	61
TR2344|c0_g1_i1_	1	(GAG)6gatgaggaggagt(ATG)8	55	366	420
TR2344|c0_g1_i2_	1	(GAG)5	15	366	380
TR2344|c0_g1_i3_	1	(GAT)13	39	393	431
TR2344|c0_g1_i4_	1	(GAG)6gatgaggaggagt(ATG)8	55	293	347
TR2354|c0_g1_i1_	1	(GA)10	20	256	275
TR2358|c1_g1_i1_	1	(CAA)7	21	135	155
TR2358|c1_g1_i3_	1	(CAA)7	21	135	155
TR2365|c0_g1_i1_	1	(AAG)6	18	513	530
TR2379|c0_g1_i2_	1	(TCG)5	15	31	45
TR2379|c0_g1_i2_	2	(GA)8	16	292	307
TR2380|c0_g1_i1_	1	(GA)7	14	483	496
TR2380|c1_g1_i1_	1	(CT)8	16	22	37
TR2395|c0_g1_i4_	1	(ATT)5	15	384	398
TR2401|c1_g1_i2_	1	(T)11	11	601	611
TR2409|c0_g1_i1_	1	(TCT)7	21	869	889
TR2424|c1_g2_i1_	1	(ATC)5	15	21	35
TR2424|c2_g1_i2_	1	(GAT)5	15	1035	1049
TR2453|c1_g1_i1_	1	(AG)7	14	12	25
TR2453|c1_g1_i3_	1	(AG)7	14	12	25
TR2455|c1_g1_i1_	1	(TCC)8	24	105	128
TR2459|c0_g1_i4_	1	(A)10	10	43	52
TR2462|c0_g1_i5_	1	(AAC)6	18	375	392
TR2463|c0_g1_i4_	1	(A)10	10	157	166
TR2463|c1_g1_i2_	1	(T)10	10	457	466
TR2471|c0_g2_i2_	1	(T)10	10	3	12
TR2479|c0_g1_i2_	1	(A)10	10	152	161
TR2481|c1_g1_i1_	1	(CT)8	16	726	741
TR2483|c1_g1_i1_	1	(CCA)5	15	71	85
TR2489|c0_g1_i2_	1	(CT)6	12	90	101
TR2489|c0_g1_i2_	2	(CCG)5	15	305	319
TR2493|c1_g1_i1_	1	(CCA)5	15	293	307
TR2504|c0_g1_i1_	1	(TC)10	20	56	75
TR2504|c0_g1_i1_	2	(TCG)5	15	364	378
TR2504|c1_g3_i1_	1	(CGA)5	15	81	95
TR2514|c0_g1_i1_	1	(AG)7	14	43	56
TR2526|c0_g1_i1_	1	(AGA)7	21	500	520
TR2531|c0_g1_i3_	1	(GGA)6	18	33	50
TR2536|c0_g1_i5_	1	(GA)8	16	110	125
TR2546|c0_g1_i1_	1	(CT)8cattaattttggtttctccatttccggcgagctc(A)10	60	2	61
TR2548|c0_g1_i2_	1	(CTTCCT)5	30	44	73
TR2563|c0_g2_i4_	1	(T)10	10	109	118
TR2564|c0_g2_i2_	1	(A)11	11	185	195
TR2575|c0_g2_i1_	1	(TCA)18	54	25	78
TR2575|c0_g1_i4_	1	(CTC)5	15	317	331
TR2582|c1_g1_i1_	1	(CCG)6	18	14	31
TR2585|c0_g1_i4_	1	(TC)7	14	278	291
TR2593|c0_g1_i1_	1	(CCG)6	18	232	249
TR2593|c0_g1_i1_	2	(T)11	11	952	962
TR2597|c0_g1_i1_	1	(TGC)7	21	16	36
TR2619|c0_g1_i1_	1	(TC)7	14	342	355
TR2619|c0_g1_i2_	1	(CT)8	16	415	430
TR2624|c2_g1_i3_	1	(CT)6	12	405	416
TR2624|c2_g1_i4_	1	(CT)6	12	519	530
TR2639|c0_g1_i2_	1	(TGA)8	24	1	24
TR2639|c0_g2_i1_	1	(TGA)6	18	4	21
TR2639|c1_g1_i1_	1	(CTT)6ccctcatgttttgcctaatgttcgcaggtacgatgata(ATG)7	77	51	127
TR2639|c1_g1_i5_	1	(ATG)7	21	104	124
TR2646|c1_g1_i1_	1	(T)10	10	239	248
TR2662|c0_g1_i2_	1	(CAT)6	18	122	139
TR2671|c0_g1_i4_	1	(ACC)5	15	221	235
TR2674|c0_g1_i4_	1	(TC)10	20	53	72
TR2675|c0_g3_i4_	1	(TTG)7	21	252	272
TR2675|c0_g3_i5_	1	(TTG)7	21	48	68
TR2696|c0_g1_i1_	1	(TCC)6	18	156	173
TR2698|c2_g2_i3_	1	(T)10	10	260	269
TR2701|c0_g1_i1_	1	(CTG)5	15	305	319
TR2701|c1_g1_i1_	1	(CAG)5	15	313	327
TR2702|c1_g1_i1_	1	(CAT)6	18	133	150
TR2712|c0_g2_i2_	1	(GA)7	14	367	380
TR2712|c0_g2_i5_	1	(GA)7	14	802	815
TR2713|c1_g1_i1_	1	(AG)7	14	617	630
TR2716|c0_g1_i2_	1	(T)10	10	314	323
TR2718|c0_g1_i1_	1	(AGA)5	15	178	192
TR2762|c2_g10_i2_	1	(A)10	10	291	300
TR2765|c1_g6_i2_	1	(A)10	10	84	93
TR2776|c0_g2_i1_	1	(CT)6	12	277	288
TR2776|c0_g4_i1_	1	(CT)6	12	481	492
TR2805|c0_g1_i1_	1	(CTT)5	15	6	20
TR2810|c0_g2_i1_	1	(A)10	10	251	260
TR2825|c0_g1_i2_	1	(T)10	10	3203	3212
TR2836|c0_g2_i1_	1	(GCC)6	18	440	457
TR2840|c0_g2_i1_	1	(T)10	10	412	421
TR2864|c0_g1_i1_	1	(AG)7	14	100	113
TR2868|c0_g1_i2_	1	(TTC)8	24	44	67
TR2874|c0_g2_i3_	1	(AT)6	12	387	398
TR2894|c0_g1_i2_	1	(TC)6tacgaacttgatctctaattctttcaacactcatcttcaatctctcatcaccgattctacttcaaagtctcactctaccctgttatggaatcttgtag(TTC)5	125	202	326
TR2894|c0_g1_i3_	1	(TC)6tacgaacttgatctctaattctttcaacactcatcttcaatctctcatcaccgattctacttcaaagtctcactctaccctgttatggaatcttgtag(TTC)5	125	202	326
TR2894|c0_g1_i5_	1	(TC)6tacgaacttgatctctaattctttcaacactcatcttcaatctctcatcaccgattctacttcaaagtctcactctaccctgttatggaatcttgtag(TTC)5	125	202	326
TR2908|c0_g1_i1_	1	(AGA)6	18	46	63
TR2926|c0_g1_i1_	1	(T)11	11	164	174
TR2931|c0_g1_i1_	1	(AGC)5	15	132	146
TR2934|c0_g1_i1_	1	(GAT)5gacgatgatgat(GAC)5	42	988	1029
TR2955|c1_g1_i1_	1	(TTTC)5	20	48	67
TR2956|c1_g1_i1_	1	(TCT)5	15	661	675
TR2956|c1_g1_i4_	1	(TCT)5	15	661	675
TR2964|c1_g1_i1_	1	(AGA)8	24	650	673
TR2965|c1_g1_i4_	1	(TA)8	16	233	248
TR2967|c0_g1_i2_	1	(CGG)5	15	33	47
TR2970|c0_g1_i3_	1	(T)11	11	3	13
TR2976|c0_g1_i1_	1	(AAG)6	18	186	203
TR2976|c1_g1_i1_	1	(GAA)8	24	1	24
TR2976|c1_g2_i1_	1	(GAA)8	24	1	24
TR2977|c0_g1_i1_	1	(CAG)6	18	37	54
TR3004|c0_g1_i2_	1	(A)10	10	1142	1151
TR3004|c0_g1_i3_	1	(A)10	10	167	176
TR3022|c0_g1_i4_	1	(T)10	10	234	243
TR3032|c2_g1_i2_	1	(GA)9	18	541	558
TR3037|c1_g1_i2_	1	(A)11	11	1	11
TR3053|c0_g2_i1_	1	(A)11	11	124	134
TR3093|c1_g1_i1_	1	(GAC)6	18	19	36
TR3094|c0_g2_i2_	1	(TCT)5	15	324	338
TR3101|c0_g3_i1_	1	(A)10	10	132	141
TR3120|c0_g1_i1_	1	(TA)6	12	140	151
TR3120|c0_g1_i1_	2	(GA)6	12	803	814
TR3126|c0_g1_i1_	1	(TCT)5	15	221	235
TR3128|c0_g2_i1_	1	(TA)7	14	12	25
TR3145|c0_g2_i2_	1	(TTC)5	15	27	41
TR3146|c0_g1_i1_	1	(GGC)5	15	355	369
TR3147|c1_g1_i2_	1	(A)11	11	1	11
TR3157|c0_g1_i1_	1	(A)11	11	888	898
TR3163|c0_g1_i4_	1	(A)10	10	276	285
TR3189|c0_g1_i2_	1	(TGA)6	18	407	424
TR3193|c0_g1_i1_	1	(TTC)5ttttatttacttcaccatctgagattctgaatgcacttgag(AAACC)6	86	998	1083
TR3196|c0_g1_i1_	1	(A)10	10	93	102
TR3197|c0_g1_i2_	1	(TCT)5	15	60	74
TR3215|c0_g1_i1_	1	(TC)6	12	52	63
TR3217|c0_g1_i2_	1	(A)12	12	1109	1120
TR3228|c0_g1_i2_	1	(AG)9	18	71	88
TR3237|c0_g1_i2_	1	(A)10	10	121	130
TR3238|c0_g1_i2_	1	(A)10	10	526	535
TR3240|c1_g1_i1_	1	(CAG)6	18	211	228
TR3240|c2_g1_i2_	1	(CAC)5	15	510	524
TR3244|c0_g1_i2_	1	(GAAGCA)6	36	535	570
TR3244|c0_g1_i3_	1	(GAAGCA)6	36	419	454
TR3249|c0_g1_i1_	1	(ACC)6	18	1	18
TR3273|c0_g1_i1_	1	(TCA)5	15	230	244
TR3273|c0_g1_i2_	1	(TCA)5	15	230	244
TR3274|c0_g2_i1_	1	(TTC)5	15	594	608
TR3275|c0_g1_i1_	1	(TTC)7ta(CTT)7	44	29	72
TR3287|c1_g1_i2_	1	(T)12	12	449	460
TR3295|c1_g1_i3_	1	(AT)7	14	792	805
TR3296|c1_g2_i1_	1	(CT)11	22	234	255
TR3305|c0_g1_i3_	1	(AGG)5	15	331	345
TR3319|c0_g1_i2_	1	(T)10	10	485	494
TR3342|c0_g1_i2_	1	(GTG)5	15	862	876
TR3347|c1_g1_i1_	1	(TTG)5	15	485	499
TR3365|c0_g2_i9_	1	(T)10	10	1085	1094
TR3390|c0_g1_i2_	1	(AAT)6	18	2	19
TR3390|c1_g1_i1_	1	(TC)6	12	37	48
TR3399|c1_g1_i1_	1	(TCG)6	18	277	294
TR3402|c1_g1_i1_	1	(GCG)5	15	95	109
TR3409|c0_g1_i3_	1	(T)12	12	1	12
TR3409|c0_g1_i3_	2	(T)12	12	162	173
TR3425|c0_g1_i1_	1	(T)10	10	456	465
TR3430|c0_g1_i5_	1	(TC)10cttctctca(CT)6	41	22	62
TR3430|c1_g1_i1_	1	(CCG)5	15	363	377
TR3430|c1_g1_i2_	1	(AG)6tgagagaag(GA)7	35	989	1023
TR3434|c0_g1_i1_	1	(A)11	11	491	501
TR3437|c1_g2_i2_	1	(GCT)6	18	127	144
TR3439|c1_g1_i2_	1	(TC)8	16	417	432
TR3449|c0_g1_i2_	1	(GA)22	44	418	461
TR3449|c0_g1_i4_	1	(GA)8	16	369	384
TR3452|c4_g2_i1_	1	(T)11	11	358	368
TR3452|c5_g4_i1_	1	(CT)7	14	4	17
TR3452|c5_g9_i2_	1	(A)10	10	570	579
TR3470|c0_g1_i1_	1	(TTC)5	15	3	17
TR3470|c0_g1_i2_	1	(TTC)5	15	3	17
TR3471|c0_g1_i1_	1	(CCG)5	15	463	477
TR3471|c0_g1_i3_	1	(CCG)5	15	182	196
TR3480|c0_g1_i2_	1	(AGT)6	18	465	482
TR3480|c0_g1_i5_	1	(AGT)6	18	524	541
TR3483|c0_g1_i1_	1	(CAT)14	42	35	76
TR3483|c1_g1_i2_	1	(ATG)14	42	1045	1086
TR3486|c0_g1_i1_	1	(A)10	10	1	10
TR3486|c0_g1_i2_	1	(A)10	10	1	10
TR3509|c0_g1_i1_	1	(A)10	10	78	87
TR3522|c1_g2_i1_	1	(GA)6	12	66	77
TR3527|c1_g2_i2_	1	(T)10	10	214	223
TR3585|c0_g1_i2_	1	(CCG)5	15	725	739
TR3595|c2_g1_i1_	1	(GGT)5	15	422	436
TR3599|c0_g1_i4_	1	(TTG)7	21	409	429
TR3602|c0_g1_i1_	1	(GA)7gcgatcgagatcgaattccagg(GA)9gtcgagttttgtgatttggatt(GA)7	90	230	319
TR3648|c0_g1_i1_	1	(TGC)6	18	547	564
TR3651|c1_g1_i2_	1	(T)11	11	278	288
TR3655|c0_g1_i4_	1	(GA)8	16	265	280
TR3663|c1_g1_i1_	1	(A)10	10	53	62
TR3671|c1_g2_i1_	1	(AAG)6	18	202	219
TR3684|c0_g1_i1_	1	(GTAAT)5	25	116	140
TR3684|c1_g2_i1_	1	(CATTA)5	25	257	281
TR3690|c0_g2_i1_	1	(AGCTTG)7	42	745	786
TR3713|c0_g1_i3_	1	(GGC)5	15	294	308
TR3715|c0_g1_i1_	1	(AT)7	14	197	210
TR3715|c0_g1_i1_	2	(AGA)10	30	836	865
TR3720|c4_g1_i1_	1	(CAT)5	15	815	829
TR3729|c0_g1_i1_	1	(GAA)6	18	11	28
TR3746|c0_g1_i1_	1	(GGT)6	18	288	305
TR3748|c0_g1_i3_	1	(CAA)8	24	385	408
TR3748|c0_g1_i4_	1	(CAA)8	24	198	221
TR3756|c1_g1_i1_	1	(TC)6	12	76	87
TR3756|c4_g1_i3_	1	(GA)6	12	571	582
TR3766|c0_g3_i1_	1	(GAA)6	18	241	258
TR3770|c1_g1_i1_	1	(GAT)5	15	418	432
TR3784|c0_g1_i2_	1	(A)10	10	49	58
TR3784|c0_g1_i2_	2	(TTC)5ttgtcgatggctttgcttcgagtggccacaactcctcctttgaaggtcaatcttcctcctttcgctgtctggtacggatccgacatat(CGC)7	124	530	653
TR3786|c0_g2_i1_	1	(GAT)5	15	247	261
TR3786|c2_g1_i1_	1	(TCA)5	15	159	173
TR3793|c1_g1_i3_	1	(CGT)7	21	1082	1102
TR3797|c0_g1_i1_	1	(AG)9	18	865	882
TR3797|c0_g2_i1_	1	(T)10	10	28	37
TR3799|c0_g1_i2_	1	(TA)7	14	566	579
TR3799|c1_g1_i1_	1	(GAA)6	18	1	18
TR3799|c1_g1_i1_	2	(AT)7	14	194	207
TR3807|c0_g2_i1_	1	(TCT)6	18	843	860
TR3807|c0_g1_i4_	1	(GAA)6	18	39	56
TR3814|c0_g1_i1_	1	(AG)6	12	569	580
TR3839|c0_g1_i1_	1	(AG)6	12	868	879
TR3855|c0_g1_i1_	1	(CAT)17	51	1	51
TR3855|c0_g1_i2_	1	(CAT)17	51	1	51
TR3864|c0_g1_i1_	1	(AG)11	22	332	353
TR3864|c0_g2_i2_	1	(AG)11	22	1162	1183
TR3865|c0_g1_i2_	1	(TTG)5	15	908	922
TR3874|c0_g1_i2_	1	(CT)6aaaaaatctctcatctctcatccactcctcactactcctccttcttcaacctcagatctctccatttctctcacacagaccatctc(CT)6	110	38	147
TR3874|c0_g1_i3_	1	(CT)6aaaaaatctctcatctctcatccactcctcactactcctccttcttcaacctcagatctctccatttctctcacacagaccatctc(CT)6	110	38	147
TR3877|c0_g1_i1_	1	(GA)8	16	449	464
TR3884|c0_g1_i2_	1	(CT)8	16	54	69
TR3884|c0_g1_i2_	2	(CGA)5	15	317	331
TR3889|c0_g1_i1_	1	(T)10	10	454	463
TR3925|c1_g2_i2_	1	(CAG)6	18	19	36
TR3925|c3_g1_i1_	1	(CAA)6	18	36	53
TR3928|c1_g3_i1_	1	(T)10	10	465	474
TR3928|c1_g3_i2_	1	(T)10	10	351	360
TR3928|c1_g3_i6_	1	(T)10	10	422	431
TR3934|c0_g1_i1_	1	(GTG)6	18	310	327
TR3938|c0_g1_i1_	1	(CGG)5	15	542	556
TR3938|c0_g2_i1_	1	(CGG)5	15	158	172
TR3940|c0_g1_i3_	1	(TTG)5	15	522	536
TR3942|c0_g1_i1_	1	(A)10	10	492	501
TR3942|c0_g1_i3_	1	(A)10	10	257	266
TR3942|c0_g2_i2_	1	(T)10	10	280	289
TR3952|c0_g1_i1_	1	(GAA)7	21	642	662
TR3955|c0_g1_i2_	1	(ACC)5	15	154	168
TR3963|c0_g1_i4_	1	(GAG)6	18	290	307
TR3972|c0_g1_i3_	1	(GA)18	36	232	267
TR3972|c0_g1_i4_	1	(GA)18	36	611	646
TR3973|c0_g1_i4_	1	(TGC)5	15	157	171
TR3984|c0_g1_i4_	1	(T)10	10	181	190
TR3984|c1_g1_i4_	1	(A)10	10	172	181
TR4115|c0_g1_i1_	1	(TC)6	12	108	119
TR4144|c0_g1_i1_	1	(T)10	10	121	130
TR4256|c0_g1_i1_	1	(GAG)5	15	212	226
TR4300|c0_g1_i1_	1	(CT)9	18	40	57
TR4330|c0_g1_i1_	1	(CT)7	14	36	49
TR4335|c0_g1_i1_	1	(GA)7	14	272	285
TR4405|c0_g1_i1_	1	(TC)7	14	103	116
TR4489|c0_g1_i1_	1	(CT)6	12	168	179
TR4497|c0_g1_i1_	1	(AT)8	16	123	138
TR4608|c0_g1_i1_	1	(TC)6	12	77	88
TR4703|c0_g1_i1_	1	(GA)7	14	225	238
TR4703|c0_g2_i1_	1	(GA)7	14	100	113
TR4711|c0_g1_i1_	1	(GCA)5ataggtgggtat(GCA)5	42	1	42
TR4713|c0_g2_i1_	1	(AAT)5	15	246	260
TR4714|c0_g1_i1_	1	(ATG)5	15	77	91
TR5060|c0_g1_i1_	1	(CAC)5	15	461	475
TR5068|c0_g1_i1_	1	(T)10	10	105	114
TR5122|c0_g1_i1_	1	(T)10	10	259	268
TR5174|c0_g1_i1_	1	(CTC)5	15	9	23
TR5220|c0_g1_i1_	1	(TGC)6	18	47	64
TR5386|c0_g2_i1_	1	(TGC)5	15	349	363
TR5464|c0_g1_i1_	1	(CGG)5	15	13	27
TR5464|c0_g1_i1_	2	(GGT)5	15	197	211
TR5484|c0_g1_i1_	1	(CTC)5	15	174	188
TR5534|c0_g1_i1_	1	(AGA)6c(GAG)5	34	196	229
TR5589|c0_g1_i1_	1	(TC)6	12	38	49
TR5678|c0_g2_i1_	1	(TCG)5	15	67	81
TR5852|c0_g1_i1_	1	(T)10	10	852	861
TR5920|c0_g1_i1_	1	(T)13	13	377	389
TR5971|c0_g1_i1_	1	(CCA)5	15	108	122
TR6055|c0_g1_i1_	1	(CTG)7	21	161	181
TR6060|c0_g1_i1_	1	(GA)7	14	157	170
TR6127|c0_g2_i1_	1	(A)10	10	140	149
TR6132|c0_g1_i1_	1	(AGA)5	15	185	199
TR6161|c0_g1_i1_	1	(ATC)5	15	45	59
TR6200|c0_g2_i1_	1	(T)10	10	233	242
TR6205|c0_g1_i1_	1	(CCT)6	18	367	384
TR6257|c0_g1_i1_	1	(CAG)5	15	1	15
TR6422|c0_g1_i1_	1	(ATC)5	15	167	181
TR6457|c0_g1_i1_	1	(AGT)5	15	109	123
TR6465|c0_g2_i1_	1	(T)12	12	26	37
TR6528|c0_g1_i2_	1	(GAA)6	18	367	384
TR6539|c0_g1_i1_	1	(TCA)5	15	595	609
TR6546|c0_g1_i1_	1	(GAG)5	15	283	297
TR6562|c0_g2_i1_	1	(TCA)6	18	189	206
TR6579|c0_g1_i1_	1	(TGC)5	15	49	63
TR6599|c0_g1_i1_	1	(CT)12	24	396	419
TR6617|c0_g1_i1_	1	(TC)6	12	272	283
TR6679|c0_g1_i1_	1	(ATG)5	15	117	131
TR6729|c0_g2_i1_	1	(TTAT)5	20	177	196
TR6842|c1_g1_i1_	1	(GGTTT)5	25	163	187
TR6853|c0_g1_i2_	1	(AGA)5	15	518	532
TR6857|c1_g2_i1_	1	(A)10	10	34	43
TR6858|c0_g1_i1_	1	(AG)15	30	1	30
TR6858|c1_g1_i1_	1	(TC)9	18	346	363
TR6873|c0_g1_i1_	1	(AT)7	14	774	787
TR6923|c0_g1_i1_	1	(TA)6	12	542	553
TR6936|c0_g1_i1_	1	(CGC)5	15	65	79
TR6942|c1_g1_i1_	1	(A)10	10	162	171
TR6943|c0_g1_i3_	1	(TTG)6	18	603	620
TR6943|c1_g1_i1_	1	(ACA)6	18	121	138
TR6973|c0_g1_i1_	1	(CGA)5	15	300	314
TR6973|c1_g1_i1_	1	(TCG)5	15	271	285
TR6982|c0_g1_i1_	1	(GA)7	14	270	283
TR6982|c1_g2_i1_	1	(A)10	10	88	97
TR6982|c1_g2_i1_	2	(CT)7	14	234	247
TR6982|c1_g2_i2_	1	(A)10	10	88	97
TR6982|c1_g2_i2_	2	(CT)7	14	234	247
TR6982|c1_g2_i3_	1	(A)10	10	88	97
TR6982|c1_g2_i3_	2	(CT)7	14	234	247
TR6988|c1_g1_i2_	1	(TTC)8	24	22	45
TR6991|c0_g1_i2_	1	(T)10	10	225	234
TR7011|c0_g1_i1_	1	(AAG)6	18	46	63
TR7011|c0_g1_i2_	1	(AAG)6	18	46	63
TR7015|c0_g2_i2_	1	(GAA)9	27	1	27
TR7019|c0_g1_i2_	1	(TCT)5	15	535	549
TR7020|c0_g1_i2_	1	(GA)6	12	355	366
TR7027|c0_g1_i1_	1	(TC)6	12	1	12
TR7044|c0_g1_i1_	1	(CTG)6	18	207	224
TR7051|c0_g1_i1_	1	(T)11	11	111	121
TR7086|c0_g1_i1_	1	(TC)6ccctcaggctcgccacagtaaccatggccactgagagagacgacgccgtatttcccgaggaagacatcgaagacgacgacgatagccaggaa(GAC)5	119	1	119
TR7089|c0_g1_i1_	1	(T)10	10	1130	1139
TR7103|c0_g1_i2_	1	(A)10	10	1251	1260
TR7109|c0_g4_i2_	1	(A)10	10	348	357
TR7121|c0_g1_i1_	1	(A)11	11	238	248
TR7127|c1_g2_i1_	1	(CAC)5	15	478	492
TR7127|c2_g2_i1_	1	(GGT)7	21	74	94
TR7128|c1_g1_i1_	1	(CAA)8	24	171	194
TR7128|c1_g1_i3_	1	(CAA)8	24	169	192
TR7129|c0_g1_i1_	1	(CA)6	12	65	76
TR7149|c0_g1_i2_	1	(CGG)6	18	811	828
TR7164|c0_g1_i2_	1	(AT)7	14	143	156
TR7164|c0_g1_i4_	1	(AT)7	14	143	156
TR7168|c0_g1_i1_	1	(T)11	11	172	182
TR7168|c0_g2_i1_	1	(CT)9	18	11	28
TR7168|c0_g2_i1_	2	(T)11	11	878	888
TR7181|c3_g1_i1_	1	(TC)8	16	150	165
TR7185|c1_g1_i1_	1	(AT)6	12	320	331
TR7185|c2_g1_i3_	1	(AT)6	12	245	256
TR7185|c3_g1_i1_	1	(A)10	10	71	80
TR7185|c4_g1_i5_	1	(CAA)5	15	158	172
TR7188|c0_g1_i1_	1	(GAA)8(GAG)6	42	1	42
TR7188|c0_g1_i1_	2	(GGC)6	18	1210	1227
TR7188|c0_g2_i1_	1	(GAA)8(GAG)6	42	1	42
TR7191|c0_g1_i1_	1	(CGA)5	15	149	163
TR7192|c0_g1_i1_	1	(T)10	10	235	244
TR7192|c0_g3_i3_	1	(T)10	10	679	688
TR7211|c0_g1_i3_	1	(CT)7	14	11	24
TR7213|c0_g1_i1_	1	(CTA)5	15	274	288
TR7213|c1_g1_i1_	1	(CTG)5	15	14	28
TR7213|c1_g1_i2_	1	(CTG)5	15	1	15
TR7213|c1_g1_i3_	1	(GCT)8	24	15	38
TR7224|c0_g2_i3_	1	(TA)6	12	20	31
TR7229|c0_g1_i3_	1	(CCG)5	15	27	41
TR7239|c0_g1_i1_	1	(TC)7	14	53	66
TR7241|c0_g1_i4_	1	(AG)9	18	529	546
TR7243|c1_g1_i2_	1	(GCG)6	18	767	784
TR7243|c1_g1_i3_	1	(GCG)6	18	768	785
TR7265|c1_g1_i1_	1	(AGA)5	15	564	578
TR7270|c7_g1_i1_	1	(T)10	10	325	334
TR7270|c7_g1_i4_	1	(T)10	10	861	870
TR7271|c0_g1_i2_	1	(ACC)9	27	2	28
TR7273|c0_g1_i1_	1	(T)11	11	1	11
TR7273|c0_g1_i1_	2	(TCT)5	15	1202	1216
TR7277|c1_g4_i2_	1	(T)10	10	231	240
TR7280|c0_g1_i2_	1	(GAT)5	15	189	203
TR7283|c0_g1_i1_	1	(A)11	11	1	11
TR7283|c1_g1_i2_	1	(T)10	10	1184	1193
TR7285|c0_g1_i2_	1	(CGC)5	15	43	57
TR7286|c0_g1_i2_	1	(GAT)6	18	47	64
TR7286|c0_g1_i4_	1	(GAT)6	18	47	64
TR7286|c1_g1_i2_	1	(CAT)6	18	880	897
TR7290|c0_g2_i1_	1	(GGT)7	21	43	63
TR7290|c1_g1_i3_	1	(CAC)7	21	134	154
TR7290|c1_g1_i4_	1	(CAC)7	21	163	183
TR7290|c1_g1_i5_	1	(CAC)5	15	163	177
TR7296|c0_g1_i9_	1	(TGG)5	15	742	756
TR7297|c0_g1_i1_	1	(CT)7	14	29	42
TR7301|c0_g1_i1_	1	(TGG)6	18	311	328
TR7301|c0_g2_i2_	1	(TGG)6	18	992	1009
TR7308|c1_g1_i1_	1	(CTC)5	15	73	87
TR7308|c2_g1_i2_	1	(AT)6	12	147	158
TR7312|c1_g2_i1_	1	(GAA)5	15	34	48
TR7329|c0_g1_i1_	1	(T)10	10	1109	1118
TR7342|c2_g1_i2_	1	(TC)12	24	64	87
TR7351|c1_g1_i1_	1	(CTG)7attcaccacctccgcttccggtctcggcggcggcggaggca(GAG)6	80	579	658
TR7351|c1_g1_i6_	1	(CTG)7	21	585	605
TR7354|c0_g1_i2_	1	(T)10	10	892	901
TR7357|c0_g1_i2_	1	(GAC)5	15	377	391
TR7357|c0_g1_i2_	2	(T)12	12	706	717
TR7357|c1_g1_i1_	1	(GTC)5	15	619	633
TR7357|c1_g1_i2_	1	(GTC)5	15	220	234
TR7359|c2_g1_i2_	1	(T)12	12	110	121
TR7363|c0_g1_i1_	1	(ACC)5	15	589	603
TR7363|c0_g1_i2_	1	(ACC)5	15	311	325
TR7365|c0_g1_i3_	1	(GAG)5	15	747	761
TR7368|c0_g1_i2_	1	(A)10	10	18	27
TR7373|c0_g1_i3_	1	(AGAA)5	20	48	67
TR7374|c0_g4_i5_	1	(TCT)5	15	88	102
TR7375|c0_g1_i1_	1	(A)10	10	201	210
TR7377|c0_g1_i4_	1	(GCCT)5	20	854	873
TR7378|c0_g2_i1_	1	(A)10	10	11	20
TR7382|c0_g1_i1_	1	(GAA)5	15	890	904
TR7383|c1_g1_i1_	1	(A)11	11	28	38
TR7383|c1_g1_i2_	1	(A)11	11	28	38
TR7383|c1_g3_i1_	1	(A)11	11	28	38
TR7389|c0_g1_i3_	1	(TC)6	12	119	130
TR7391|c2_g1_i1_	1	(AC)7	14	90	103
TR7392|c0_g2_i2_	1	(AGC)5	15	164	178
TR7398|c1_g1_i3_	1	(CAC)6	18	323	340
TR7408|c0_g2_i2_	1	(GA)8	16	110	125
TR7408|c0_g2_i3_	1	(AAG)5	15	1	15
TR7412|c0_g1_i1_	1	(A)10	10	38	47
TR7412|c1_g3_i2_	1	(T)11	11	1416	1426
TR7412|c1_g3_i3_	1	(CT)8	16	50	65
TR7412|c1_g3_i5_	1	(CT)8	16	62	77
TR7414|c0_g1_i3_	1	(AG)7	14	112	125
TR7415|c0_g2_i1_	1	(TC)6	12	65	76
TR7419|c0_g1_i3_	1	(T)10	10	1620	1629
TR7421|c0_g1_i1_	1	(CA)8	16	1132	1147
TR7421|c0_g1_i2_	1	(CA)8	16	1161	1176
TR7424|c0_g2_i2_	1	(A)10	10	51	60
TR7424|c0_g3_i2_	1	(A)10	10	20	29
TR7425|c1_g1_i2_	1	(TGG)9	27	1143	1169
TR7427|c1_g1_i3_	1	(T)11	11	797	807
TR7428|c1_g1_i1_	1	(CTT)6	18	319	336
TR7428|c1_g2_i1_	1	(CTT)5	15	719	733
TR7428|c1_g2_i2_	1	(CTT)6	18	707	724
TR7428|c1_g2_i4_	1	(CTT)5	15	719	733
TR7428|c1_g2_i5_	1	(CTT)5	15	783	797
TR7445|c0_g1_i4_	1	(GAA)6	18	47	64
TR7469|c1_g1_i2_	1	(TGG)5	15	1939	1953
TR7471|c0_g2_i2_	1	(GA)7	14	717	730
TR7472|c1_g2_i1_	1	(AC)6	12	310	321
TR7484|c1_g1_i1_	1	(A)10	10	384	393
TR7488|c0_g1_i1_	1	(GAT)5	15	1733	1747
TR7493|c1_g3_i2_	1	(T)11	11	280	290
TR7494|c1_g1_i3_	1	(T)10	10	153	162
TR7494|c2_g1_i1_	1	(GGA)5	15	345	359
TR7494|c2_g1_i3_	1	(GGA)5	15	240	254
TR7496|c2_g1_i2_	1	(AGA)5	15	203	217
TR7496|c2_g4_i3_	1	(CTT)5	15	163	177
TR7499|c0_g1_i2_	1	(TGT)11	33	306	338
TR7499|c2_g1_i1_	1	(CAA)10	30	1	30
TR7501|c1_g1_i1_	1	(GAA)6	18	232	249
TR7501|c2_g1_i2_	1	(AGA)12	36	344	379
TR7501|c2_g1_i2_	2	(GTA)6	18	633	650
TR7501|c2_g1_i4_	1	(AGA)12	36	130	165
TR7501|c2_g1_i8_	1	(T)10	10	17	26
TR7501|c2_g1_i8_	2	(AGA)12	36	164	199
TR7501|c2_g1_i9_	1	(AGA)12	36	344	379
TR7502|c0_g1_i3_	1	(AGA)12	36	1057	1092
TR7509|c0_g1_i1_	1	(GA)6	12	1205	1216
TR7518|c0_g1_i3_	1	(CTC)5	15	921	935
TR7522|c0_g4_i4_	1	(AG)6	12	340	351
TR7525|c0_g1_i3_	1	(ACC)5	15	234	248
TR7531|c0_g1_i1_	1	(CT)7	14	115	128
TR7531|c0_g1_i2_	1	(CTA)5gtactacatgatgacaacaactaacaagctagctagctacatcataaatcactcagcatcctaacagaacaag(CT)7	102	4	105
TR7531|c0_g1_i4_	1	(CTA)5gtactacatgatgacaacaactaacaagctagctagctacatcataaatcactcagcatcctaacagaacaag(CT)7	102	4	105
TR7531|c0_g1_i4_	2	(AG)6	12	1597	1608
TR7540|c0_g1_i2_	1	(TA)6	12	357	368
TR7540|c1_g1_i1_	1	(TTTTA)5	25	1210	1234
TR7540|c2_g1_i1_	1	(A)10	10	67	76
TR7541|c0_g1_i2_	1	(TC)7	14	110	123
TR7550|c2_g2_i1_	1	(T)10	10	1858	1867
TR7552|c2_g2_i2_	1	(T)10	10	426	435
TR7554|c1_g1_i6_	1	(TTGGAT)7	42	977	1018
TR7556|c2_g2_i1_	1	(TCC)5	15	11	25
TR7559|c0_g2_i1_	1	(GA)7aatcagaaatggtgtgattgaaggtt(GAA)6	58	1497	1554
TR7559|c0_g3_i1_	1	(GA)7aatcagaaatggtgtgattgaaggtt(GAA)6	58	385	442
TR7564|c1_g1_i3_	1	(TTC)6	18	6	23
TR7564|c1_g1_i4_	1	(TTC)6	18	6	23
TR7564|c1_g1_i5_	1	(TTC)6	18	6	23
TR7564|c2_g1_i2_	1	(GAA)6	18	1344	1361
TR7565|c0_g1_i1_	1	(A)10	10	52	61
TR7565|c0_g2_i1_	1	(A)10	10	52	61
TR7571|c1_g1_i5_	1	(CT)15	30	30	59
TR7571|c1_g1_i8_	1	(CT)8	16	30	45
TR7583|c0_g1_i1_	1	(AGG)5	15	237	251
TR7600|c0_g1_i1_	1	(TGT)31	93	612	704
TR7621|c0_g1_i1_	1	(GAA)6	18	38	55
TR7624|c0_g1_i1_	1	(A)10	10	1	10
TR7633|c0_g2_i1_	1	(GA)6	12	2194	2205
TR7639|c1_g4_i4_	1	(CTT)6	18	299	316
TR7639|c1_g4_i5_	1	(CTT)6	18	212	229
TR7646|c1_g1_i3_	1	(CTT)8	24	19	42
TR7646|c1_g1_i5_	1	(CTT)8	24	19	42
TR7649|c0_g1_i4_	1	(TG)6	12	180	191
TR7653|c1_g1_i1_	1	(T)13	13	433	445
TR7653|c1_g2_i1_	1	(T)13	13	208	220
TR7653|c1_g5_i1_	1	(A)10	10	127	136
TR7655|c0_g2_i1_	1	(CT)6	12	1	12
TR7664|c0_g1_i3_	1	(AG)7	14	1922	1935
TR7666|c3_g1_i5_	1	(GAA)6	18	772	789
TR7669|c0_g1_i1_	1	(T)10	10	497	506
TR7676|c2_g1_i4_	1	(GA)11	22	1250	1271
TR7686|c0_g1_i1_	1	(TCT)5	15	209	223
TR7693|c1_g1_i1_	1	(CTGCT)5	25	2112	2136
TR7694|c0_g1_i2_	1	(CCG)5	15	30	44
TR7706|c1_g1_i1_	1	(AAT)5	15	877	891
TR7713|c0_g1_i2_	1	(GA)6	12	1262	1273
TR7716|c0_g1_i3_	1	(CAA)6	18	11	28
TR7718|c0_g2_i1_	1	(GA)6	12	217	228
TR7722|c0_g2_i3_	1	(TC)8	16	6	21
TR7724|c0_g3_i1_	1	(TGG)6	18	216	233
TR7724|c0_g3_i2_	1	(TGG)7	21	210	230
TR7724|c0_g4_i2_	1	(TGG)6	18	5	22
TR7725|c0_g1_i2_	1	(TGT)5	15	43	57
TR7725|c0_g1_i2_	2	(CCG)5	15	412	426
TR7725|c0_g1_i2_	3	(CCG)5	15	580	594
TR7725|c0_g1_i2_	4	(AG)9	18	1321	1338
TR7725|c0_g1_i2_	5	(T)11	11	1460	1470
TR7725|c0_g2_i1_	1	(TGT)5	15	373	387
TR7727|c1_g1_i1_	1	(GA)10	20	321	340
TR7735|c0_g2_i6_	1	(ACA)8	24	1543	1566
TR7747|c0_g1_i2_	1	(CCT)7	21	5	25
TR7763|c0_g2_i2_	1	(AG)7	14	45	58
TR7763|c0_g2_i5_	1	(AG)7	14	46	59
TR7767|c0_g1_i4_	1	(TC)9	18	25	42
TR7772|c0_g1_i1_	1	(TC)6	12	2020	2031
TR7790|c0_g1_i3_	1	(ACC)6	18	68	85
TR7790|c0_g1_i4_	1	(ACC)6	18	172	189
TR7797|c0_g1_i1_	1	(AG)10	20	465	484
TR7802|c0_g3_i3_	1	(T)10	10	328	337
TR7803|c1_g2_i1_	1	(T)10	10	260	269
TR7809|c1_g1_i2_	1	(A)10	10	63	72
TR7810|c0_g1_i3_	1	(TTCT)5	20	350	369
TR7810|c0_g1_i5_	1	(TTCT)5	20	354	373
TR7811|c1_g1_i6_	1	(CTC)5	15	2398	2412
TR7842|c0_g1_i1_	1	(AG)6	12	325	336
TR7926|c0_g1_i1_	1	(TCG)6	18	111	128
TR7956|c0_g1_i1_	1	(A)10	10	336	345
TR8003|c0_g1_i1_	1	(AG)7	14	467	480
TR8086|c0_g1_i1_	1	(GA)7	14	522	535
TR8219|c0_g1_i1_	1	(GGA)7	21	436	456
TR8377|c0_g1_i1_	1	(GAA)16	48	183	230
TR8396|c0_g1_i1_	1	(AG)6	12	174	185
TR8460|c0_g1_i1_	1	(A)10	10	480	489
TR8483|c0_g2_i1_	1	(GGC)5	15	257	271
TR8531|c0_g1_i1_	1	(AGA)5	15	229	243
TR8548|c0_g2_i1_	1	(CT)6	12	29	40
TR8572|c0_g1_i1_	1	(AAG)5	15	35	49
TR8596|c0_g1_i1_	1	(TC)6	12	153	164
TR8610|c0_g1_i1_	1	(TA)7	14	216	229
TR8625|c0_g1_i1_	1	(T)10	10	276	285
TR8628|c0_g1_i1_	1	(AG)8	16	287	302
TR8694|c1_g1_i1_	1	(ATG)5	15	357	371
TR8715|c0_g1_i1_	1	(T)11	11	565	575
TR8721|c0_g1_i1_	1	(AG)6	12	30	41
TR8723|c0_g1_i1_	1	(CAG)5	15	249	263
TR8725|c0_g1_i1_	1	(T)10	10	57	66
TR8807|c0_g1_i1_	1	(ACC)5	15	1	15
TR8846|c0_g1_i1_	1	(AGA)5	15	303	317
TR8871|c0_g1_i1_	1	(GAG)7	21	382	402
TR8890|c0_g1_i1_	1	(CAA)5caggcacactttggagaaccatttcctccaaatccacacccacaaatcctcccaatcacaaaggagggact(AAC)5	101	274	374
TR8897|c1_g1_i1_	1	(TCT)5	15	462	476
TR9125|c0_g1_i1_	1	(TTC)5	15	51	65
TR9140|c0_g1_i1_	1	(CAAAC)5	25	207	231
TR9226|c0_g1_i1_	1	(TC)6	12	181	192
TR9286|c0_g1_i1_	1	(CT)6	12	23	34
TR9306|c0_g1_i1_	1	(A)10	10	253	262
TR9306|c0_g1_i2_	1	(A)10	10	338	347
TR9413|c0_g1_i1_	1	(AAT)6	18	206	223
TR9481|c0_g1_i1_	1	(TGC)5	15	54	68
TR9615|c0_g2_i1_	1	(T)10	10	1	10
TR9615|c0_g2_i1_	2	(TGA)9	27	169	195
TR9625|c0_g1_i1_	1	(GA)6	12	116	127
TR9713|c0_g2_i1_	1	(GCAAGA)6	36	36	71
TR9743|c0_g1_i2_	1	(CAA)8	24	219	242
TR9884|c0_g1_i1_	1	(GA)6	12	394	405
TR9915|c0_g3_i1_	1	(T)10	10	725	734
TR9952|c0_g1_i2_	1	(G)10	10	94	103
TR10025|c0_g2_i1_	1	(TGA)6	18	21	38
TR10074|c0_g1_i1_	1	(CT)6	12	396	407
TR10132|c0_g1_i1_	1	(AT)7	14	142	155
TR10272|c0_g1_i1_	1	(TGC)6	18	42	59
TR10323|c0_g1_i1_	1	(GAA)10	30	593	622
TR10436|c0_g2_i1_	1	(AGA)6	18	951	968
TR10587|c0_g1_i1_	1	(AAT)5	15	264	278
TR10587|c0_g2_i1_	1	(AAT)5	15	264	278
TR10721|c0_g1_i1_	1	(T)10	10	259	268
TR10814|c0_g1_i1_	1	(A)11	11	2	12
TR10827|c0_g1_i1_	1	(AG)6	12	256	267
TR10895|c0_g1_i1_	1	(CTC)5	15	290	304
TR10956|c0_g1_i1_	1	(AT)8	16	454	469
TR11195|c0_g1_i1_	1	(AG)6aaatctgagtgttccttggag(GA)8	49	301	349
TR11290|c0_g1_i1_	1	(TA)7	14	61	74
TR11630|c0_g2_i1_	1	(A)13	13	11	23
TR11700|c0_g1_i1_	1	(CAA)5	15	22	36
TR11819|c0_g1_i1_	1	(AG)7	14	2	15
TR11825|c0_g1_i1_	1	(AGA)5	15	404	418
TR11838|c0_g1_i1_	1	(GA)6	12	147	158
TR11932|c0_g1_i2_	1	(AG)8	16	223	238
TR11934|c0_g1_i1_	1	(AG)9	18	203	220
TR12022|c0_g1_i1_	1	(GA)8	16	221	236
TR12024|c0_g1_i1_	1	(GAG)5	15	78	92
TR12048|c0_g1_i1_	1	(CTC)5	15	198	212
TR12250|c0_g1_i1_	1	(GAA)6	18	407	424
TR12371|c0_g1_i1_	1	(TCT)5	15	56	70
TR12711|c0_g1_i1_	1	(TTC)7	21	16	36
TR12786|c0_g2_i1_	1	(T)10	10	19	28
TR12789|c0_g1_i1_	1	(GGA)6	18	156	173
TR12809|c0_g2_i1_	1	(TTC)5	15	50	64
TR12821|c0_g1_i1_	1	(TGG)5	15	84	98
TR12935|c0_g1_i1_	1	(GA)6	12	267	278
TR12955|c0_g1_i1_	1	(TCT)6	18	89	106
TR13134|c0_g1_i1_	1	(A)10ctaacaatctttcagttgctatcatatttctgggttcatgtggagagctgatgcagtattgcatttgcatggcttttgatt(A)10	101	34	134
TR13365|c1_g1_i1_	1	(ATG)5	15	135	149
TR13590|c0_g1_i1_	1	(ACC)6	18	76	93
TR13607|c0_g1_i1_	1	(TCC)5	15	5	19
TR13637|c0_g1_i1_	1	(AGA)5	15	266	280
TR13736|c0_g1_i1_	1	(GGT)5	15	28	42
TR13797|c0_g1_i1_	1	(TGT)5	15	189	203
TR13848|c0_g1_i1_	1	(GA)8	16	1	16
TR13859|c0_g1_i1_	1	(TCT)5	15	15	29
TR13922|c0_g1_i1_	1	(TC)6	12	250	261
TR14122|c0_g1_i1_	1	(A)11	11	12	22
TR14122|c0_g1_i1_	2	(GA)6acggagcttcgccagatccgagccgc(GA)11	60	274	333
TR14145|c0_g1_i1_	1	(GAA)5	15	190	204
TR14145|c0_g1_i1_	2	(AG)10	20	315	334
TR14145|c0_g3_i1_	1	(GAA)5	15	316	330
TR14145|c0_g3_i1_	2	(AG)10	20	441	460
TR14227|c0_g1_i1_	1	(AC)7	14	4	17
TR14243|c0_g1_i1_	1	(AAT)5	15	154	168
TR14310|c0_g1_i1_	1	(GCT)5	15	215	229
TR14339|c0_g1_i1_	1	(TCG)5	15	363	377
TR14384|c0_g1_i1_	1	(A)11	11	43	53
TR14384|c0_g1_i1_	2	(CAC)5	15	182	196
TR14388|c0_g2_i1_	1	(GA)6	12	339	350
TR14404|c0_g1_i1_	1	(A)10	10	13	22
TR14486|c0_g1_i1_	1	(A)11	11	2	12
TR14593|c0_g1_i1_	1	(TCA)5	15	45	59
TR14604|c0_g1_i2_	1	(T)10	10	258	267
TR14657|c0_g1_i1_	1	(T)10	10	236	245
TR14702|c0_g1_i1_	1	(GAA)6	18	8	25
TR14710|c0_g1_i1_	1	(TCA)5	15	231	245
TR14721|c0_g1_i1_	1	(AG)10	20	361	380
TR14817|c0_g1_i1_	1	(CAC)10	30	249	278
TR14827|c0_g2_i1_	1	(CGG)5	15	216	230
TR14867|c0_g1_i1_	1	(TTC)6	18	39	56
TR14913|c0_g1_i1_	1	(T)10	10	264	273
TR14926|c0_g1_i1_	1	(A)11gggttggtagggttgatagtgatag(TGA)7	57	600	656
TR14983|c0_g1_i1_	1	(CAT)7	21	60	80
TR15009|c0_g1_i1_	1	(TGA)7	21	88	108
TR15009|c0_g1_i1_	2	(AT)7	14	420	433
TR15042|c0_g1_i2_	1	(GA)6	12	486	497
TR15164|c0_g1_i1_	1	(T)12	12	215	226
TR15198|c0_g1_i1_	1	(T)10	10	518	527
TR15242|c0_g1_i1_	1	(GAA)5	15	38	52
TR15242|c0_g2_i1_	1	(GAA)5	15	38	52
TR15243|c0_g1_i1_	1	(GTT)7(GCT)9	48	1	48
TR15275|c0_g2_i1_	1	(CT)24	48	240	287
TR15327|c0_g2_i1_	1	(GAG)5attctcttcagtttctctgaaggatttgaaatctgatcagcagatagcttattgttcttcatcatcatcatcg(TCT)5	103	218	320
TR15346|c0_g2_i1_	1	(CTC)6	18	55	72
TR15350|c0_g1_i1_	1	(CT)6	12	39	50
TR15350|c0_g2_i1_	1	(CT)6	12	339	350
TR15473|c0_g1_i1_	1	(GGT)6	18	74	91
TR15504|c0_g1_i1_	1	(AG)7	14	1	14
TR15559|c0_g1_i1_	1	(ACA)5	15	21	35
TR15594|c0_g1_i1_	1	(GTT)8	24	24	47
TR15626|c0_g1_i1_	1	(GTG)5ccaagctccccttccttccttccgtccgtcctggtcttccttcttctttgacaaaaataggaattgagtttgggtc(AAG)7	112	9	120
TR15713|c0_g1_i1_	1	(TTC)5	15	11	25
TR15755|c0_g1_i1_	1	(AGA)5	15	439	453
TR15796|c0_g1_i1_	1	(TC)7	14	85	98
TR15814|c0_g1_i1_	1	(TCT)6	18	45	62
TR15903|c0_g1_i1_	1	(A)10	10	1	10
TR15941|c0_g1_i1_	1	(AGA)7	21	319	339
TR16083|c0_g1_i1_	1	(T)10	10	307	316
TR16094|c0_g1_i1_	1	(TCTT)6	24	240	263
TR16188|c0_g1_i1_	1	(TG)6	12	382	393
TR16191|c0_g1_i1_	1	(AG)7	14	207	220
TR16257|c0_g2_i1_	1	(CTC)5	15	68	82
TR16275|c0_g1_i1_	1	(T)10	10	4	13
TR16280|c0_g2_i1_	1	(T)13	13	602	614
TR16282|c0_g1_i1_	1	(T)10	10	589	598
TR16341|c0_g1_i1_	1	(GGA)5	15	74	88
TR16507|c0_g3_i1_	1	(AAG)5	15	60	74
TR16508|c0_g1_i1_	1	(GTC)5ttcgtg(TGC)5	36	181	216
TR16515|c0_g1_i1_	1	(T)18	18	1	18
TR16515|c0_g1_i1_	2	(A)10taggcttattcttctattgaataaaaaatgaaatccgaatttgatttccgtggcgtaag(A)10	79	903	981
TR16515|c0_g2_i1_	1	(T)18	18	1	18
TR16521|c0_g1_i1_	1	(A)10	10	612	621
TR16589|c0_g1_i1_	1	(CT)6	12	19	30
TR16590|c0_g1_i1_	1	(TC)10	20	1	20
TR16664|c0_g1_i1_	1	(T)10	10	395	404
TR16758|c0_g1_i2_	1	(CCA)5cttccactg(CCA)5	39	99	137
TR16776|c0_g1_i1_	1	(TC)6	12	118	129
TR16793|c0_g1_i1_	1	(T)11	11	42	52
TR16819|c0_g2_i1_	1	(T)10	10	261	270
TR16833|c0_g1_i1_	1	(A)11	11	404	414
TR16867|c0_g1_i1_	1	(AAG)7aattggaggacaagtaaagaagacctaggctcgagcccaaggcgatcccggaaagccatttgagggaggacgaggaggag(GAA)6	119	1	119
TR16938|c0_g1_i2_	1	(CGG)5	15	164	178
TR16938|c0_g1_i2_	2	(GGC)5	15	363	377
TR16942|c0_g2_i1_	1	(GTA)5	15	269	283
TR17063|c1_g2_i1_	1	(GA)6	12	703	714
TR17072|c0_g1_i3_	1	(GCCACC)5	30	174	203
TR17095|c0_g1_i1_	1	(TTC)5	15	16	30
TR17098|c0_g1_i1_	1	(TCG)5tcttcctggctatcgtcgtcgtcttcgatgtcttcctcgggaaatacggcgtcgtctctctcagtggccatggttactgtggcgagcctgaggg(GA)6	121	487	607
TR17136|c0_g1_i2_	1	(AG)6	12	237	248
TR17139|c0_g1_i1_	1	(AACCTC)7	42	1	42
TR17184|c0_g1_i1_	1	(GGT)6	18	614	631
TR17194|c0_g1_i1_	1	(GA)6	12	296	307
TR17307|c0_g1_i1_	1	(A)11	11	1	11
TR17348|c0_g1_i1_	1	(A)10	10	7	16
TR17354|c0_g1_i1_	1	(CTA)5	15	184	198
TR17474|c0_g2_i1_	1	(TGT)5	15	441	455
TR17489|c0_g2_i1_	1	(GAA)5	15	560	574
TR17511|c0_g1_i2_	1	(TA)9tcgccatcctatagctgctccgatattctctattcc(TCA)5	69	212	280
TR17548|c0_g1_i1_	1	(GGC)5	15	424	438
TR17558|c0_g1_i1_	1	(AT)6	12	246	257
TR17591|c0_g1_i1_	1	(A)10	10	61	70
TR17642|c0_g1_i1_	1	(A)10	10	292	301
TR17648|c0_g1_i1_	1	(TGT)6	18	45	62
TR17721|c0_g1_i1_	1	(A)10	10	596	605
TR17753|c0_g1_i1_	1	(T)10	10	56	65
TR17753|c0_g1_i1_	2	(C)10	10	3532	3541
TR17808|c0_g3_i1_	1	(TCT)6	18	117	134
TR17865|c0_g1_i1_	1	(CA)6	12	337	348
TR17906|c0_g1_i1_	1	(A)10	10	9	18
TR17912|c0_g1_i1_	1	(TCT)5	15	22	36
TR17928|c0_g1_i1_	1	(GTG)5	15	272	286
TR17928|c0_g2_i1_	1	(GTG)5	15	272	286
TR17928|c1_g1_i1_	1	(ACT)6	18	57	74
TR17957|c0_g1_i1_	1	(CT)9	18	236	253
TR17957|c0_g2_i1_	1	(CT)7caatccaaatcacaaaactcga(CT)10gtccctggaattcgatctcgatcg(CT)9	98	234	331
TR17986|c0_g1_i1_	1	(GAA)8	24	337	360
TR18008|c0_g1_i1_	1	(AG)7	14	33	46
TR18012|c0_g1_i1_	1	(GA)8	16	303	318
TR18016|c0_g2_i1_	1	(CA)6	12	14	25
TR18055|c0_g1_i1_	1	(GA)6	12	248	259
TR18067|c0_g1_i1_	1	(ACC)5	15	190	204
TR18119|c0_g1_i1_	1	(TC)8	16	384	399
TR18165|c0_g2_i1_	1	(TGA)5	15	526	540
TR18187|c0_g1_i1_	1	(CTT)10	30	1	30
TR18219|c0_g2_i1_	1	(GA)7	14	83	96
TR18255|c0_g2_i1_	1	(AT)7	14	72	85
TR18333|c0_g1_i1_	1	(TAG)5	15	94	108
TR18334|c0_g1_i1_	1	(GA)9	18	1	18
TR18425|c0_g1_i1_	1	(AG)7	14	42	55
TR18485|c0_g1_i1_	1	(TCT)13	39	1	39
TR18486|c0_g1_i1_	1	(TGG)6	18	103	120
TR18641|c0_g1_i1_	1	(AG)9	18	20	37
TR18645|c0_g2_i1_	1	(TTC)6	18	264	281
TR18667|c0_g1_i1_	1	(TCT)11	33	417	449
TR18707|c0_g1_i1_	1	(GAA)8	24	533	556
TR18709|c0_g3_i1_	1	(CTT)5	15	89	103
TR18748|c0_g1_i1_	1	(TCT)8	24	30	53
TR18791|c0_g1_i1_	1	(TC)8	16	3	18
TR18802|c0_g1_i1_	1	(TTC)7	21	33	53
TR18808|c0_g3_i1_	1	(CCG)6	18	112	129
TR18873|c0_g1_i2_	1	(AGC)5	15	7	21
TR18896|c0_g1_i1_	1	(GA)6	12	171	182
TR18900|c0_g1_i1_	1	(A)10	10	65	74
TR18940|c0_g1_i1_	1	(TGA)5	15	74	88
TR18956|c0_g1_i1_	1	(GA)6	12	80	91
TR18975|c0_g1_i1_	1	(TC)6	12	3	14
TR18983|c0_g1_i1_	1	(CT)6	12	71	82
TR19006|c0_g1_i3_	1	(AAG)5	15	35	49
TR19023|c0_g1_i1_	1	(GAC)6(GGT)5	33	323	355
TR19038|c0_g1_i1_	1	(TC)6	12	151	162
TR19052|c0_g1_i1_	1	(GCC)5	15	303	317
TR19233|c0_g1_i1_	1	(T)10cttacgccacggaaatcaaattcggatttcattttttattcaatagaagaataagccta(T)10	79	10	88
TR19233|c0_g1_i1_	2	(A)12	12	973	984
TR19276|c0_g1_i1_	1	(GCG)6	18	26	43
TR19310|c0_g1_i1_	1	(CT)6	12	13	24
TR19310|c0_g1_i1_	2	(CT)8	16	128	143
TR19342|c0_g1_i1_	1	(ATG)8	24	227	250
TR19366|c0_g1_i1_	1	(A)10	10	148	157
TR19390|c0_g1_i1_	1	(GAA)6	18	58	75
TR19390|c0_g1_i1_	2	(T)10	10	208	217
TR19429|c0_g1_i2_	1	(CTCTGA)13	78	233	310
TR19455|c0_g1_i1_	1	(AGA)5	15	279	293
TR19491|c0_g1_i1_	1	(ATG)5	15	363	377
TR19569|c0_g1_i1_	1	(TTC)5	15	305	319
TR19569|c0_g2_i1_	1	(TTC)5	15	281	295
TR19656|c0_g1_i1_	1	(GGA)5	15	583	597
TR19700|c0_g1_i1_	1	(TG)6	12	52	63
TR19721|c0_g1_i1_	1	(TGAGAG)5	30	455	484
TR19790|c0_g2_i1_	1	(AG)8	16	631	646
TR19808|c0_g2_i1_	1	(T)11	11	157	167
TR19809|c0_g1_i1_	1	(AAT)5	15	292	306
TR19842|c0_g1_i1_	1	(TGC)6	18	216	233
TR19869|c0_g1_i1_	1	(CCG)6	18	25	42
TR19894|c0_g1_i1_	1	(ATC)6	18	35	52
TR19895|c0_g1_i1_	1	(CT)7	14	338	351
TR19931|c0_g1_i2_	1	(T)10	10	252	261
TR19967|c0_g1_i1_	1	(GAT)5	15	366	380
TR19971|c0_g1_i1_	1	(CTT)7	21	415	435
TR19985|c0_g1_i1_	1	(AG)7	14	255	268
TR20020|c0_g1_i1_	1	(AGA)8	24	306	329
TR20020|c0_g1_i2_	1	(AGA)10	30	217	246
TR20120|c0_g1_i1_	1	(CTT)5	15	299	313
TR20128|c0_g1_i2_	1	(GAG)7	21	407	427
TR20135|c0_g1_i1_	1	(ACC)5	15	29	43
TR20146|c1_g1_i1_	1	(GA)6attgaaga(AG)7	34	308	341
TR20146|c2_g1_i1_	1	(TC)11	22	12	33
TR20152|c0_g2_i1_	1	(T)10	10	7	16
TR20152|c0_g2_i1_	2	(T)10	10	357	366
TR20247|c0_g2_i1_	1	(A)12	12	2	13
TR20248|c0_g1_i1_	1	(CTC)6	18	40	57
TR20259|c0_g1_i1_	1	(CA)6	12	62	73
TR20272|c0_g1_i1_	1	(AGA)15	45	36	80
TR20275|c0_g1_i1_	1	(TCC)6	18	277	294
TR20280|c0_g1_i2_	1	(CAC)6	18	321	338
TR20280|c0_g1_i2_	2	(TGG)7taaggta(GTG)6	46	440	485
TR20282|c0_g1_i1_	1	(A)10	10	82	91
TR20283|c0_g1_i1_	1	(GCT)5	15	122	136
TR20300|c0_g1_i1_	1	(AG)6	12	207	218
TR20307|c0_g1_i1_	1	(A)10	10	719	728
TR20346|c0_g1_i1_	1	(AC)7	14	15	28
TR20378|c0_g1_i1_	1	(AG)7	14	293	306
TR20409|c0_g1_i1_	1	(ACA)8	24	291	314
TR20420|c0_g1_i1_	1	(CAT)5	15	93	107
TR20434|c1_g1_i1_	1	(GAT)7	21	634	654
TR20505|c0_g1_i1_	1	(AGG)5	15	370	384
TR20534|c0_g1_i1_	1	(GGA)5	15	329	343
TR20562|c0_g1_i1_	1	(AG)11	22	1	22
TR20580|c0_g2_i1_	1	(CGC)5	15	137	151
TR20589|c0_g1_i2_	1	(CT)6	12	266	277
TR20640|c0_g1_i2_	1	(CAT)5	15	767	781
TR20711|c0_g1_i1_	1	(T)10	10	289	298
TR20761|c0_g1_i2_	1	(GTG)6	18	544	561
TR20794|c0_g1_i1_	1	(A)10	10	69	78
TR20811|c0_g1_i2_	1	(GAG)6	18	329	346
TR20865|c0_g1_i1_	1	(TCT)6taatccaaaccactctcctacctttctccaccattttctctctcccaatcatgcctcctctcccttagccctgtcct(TC)6	107	111	217
TR20895|c0_g1_i1_	1	(TGG)5	15	116	130
TR20895|c0_g1_i1_	2	(GA)6	12	384	395
TR20895|c0_g1_i2_	1	(GTG)6	18	33	50
TR20895|c0_g1_i2_	2	(AG)6gttggtgtgtgttttgagagagagag(GA)6	50	235	284
TR20933|c0_g2_i1_	1	(TGA)6	18	64	81
TR20933|c0_g2_i2_	1	(TGA)10	30	1	30
TR20947|c0_g1_i1_	1	(AGG)6	18	317	334
TR20956|c0_g1_i3_	1	(TC)8	16	10	25
TR20958|c0_g1_i1_	1	(AGG)5	15	316	330
TR20958|c0_g1_i2_	1	(AGG)5	15	290	304
TR20961|c0_g1_i1_	1	(ACACC)5	25	11	35
TR21012|c0_g1_i1_	1	(AT)7	14	51	64
TR21087|c0_g1_i1_	1	(CT)7cccccagat(GA)7	37	356	392
TR21114|c0_g1_i2_	1	(TGC)7	21	76	96
TR21157|c0_g1_i2_	1	(ATC)7	21	288	308
TR21165|c0_g1_i1_	1	(A)10	10	4	13
TR21195|c0_g1_i1_	1	(AATTG)5aatgatt(GA)9	50	381	430
TR21224|c1_g1_i1_	1	(CAAGCA)6acacagtgagagcaaagctttcc(AAG)6	77	91	167
TR21248|c0_g1_i2_	1	(TTC)7	21	536	556
TR21281|c0_g1_i1_	1	(TG)8	16	384	399
TR21297|c0_g2_i1_	1	(ACA)5	15	127	141
TR21311|c0_g1_i1_	1	(ATG)8	24	198	221
TR21311|c0_g1_i2_	1	(ATG)8	24	420	443
TR21363|c0_g2_i1_	1	(TCT)6	18	294	311
TR21367|c0_g1_i1_	1	(CT)8	16	49	64
TR21396|c0_g1_i1_	1	(CAC)6	18	29	46
TR21412|c0_g1_i2_	1	(A)10	10	3	12
TR21414|c0_g1_i2_	1	(CAA)7	21	160	180
TR21449|c0_g1_i1_	1	(T)10	10	255	264
TR21518|c1_g1_i1_	1	(TC)6	12	651	662
TR21518|c1_g1_i2_	1	(TC)6	12	424	435
TR21537|c0_g1_i1_	1	(T)10	10	28	37
TR21572|c0_g1_i1_	1	(TA)7	14	564	577
TR21617|c0_g1_i1_	1	(CCA)7	21	33	53
TR21617|c0_g1_i1_	2	(TGT)5	15	164	178
TR21674|c0_g1_i1_	1	(CT)6	12	33	44
TR21674|c0_g1_i1_	2	(TGG)5	15	178	192
TR21679|c0_g2_i1_	1	(GAA)7	21	247	267
TR21716|c0_g1_i1_	1	(A)10	10	12	21
TR21774|c0_g1_i1_	1	(A)10	10	419	428
TR21810|c0_g1_i1_	1	(GAT)6gttgatgatgttgaagaggacgaggaagaggaaacggag(GAA)6	75	393	467
TR21866|c0_g2_i1_	1	(AC)6	12	178	189
TR21889|c0_g1_i1_	1	(CTC)7ttgttgtgcttcttgaatcttggtttgtgcttcaatattcatggtcatggcttggacattgacatggag(GAT)5	105	17	121
TR21914|c0_g1_i1_	1	(A)15	15	771	785
TR21953|c0_g1_i1_	1	(CAT)5	15	18	32
TR21960|c0_g1_i1_	1	(GTT)6	18	93	110
TR21967|c0_g1_i1_	1	(ATC)5	15	128	142
TR21969|c0_g1_i1_	1	(T)11	11	278	288
TR22025|c0_g1_i1_	1	(TCG)5	15	180	194
TR22032|c0_g1_i1_	1	(CTG)6	18	201	218
TR22047|c0_g1_i1_	1	(AG)6	12	590	601
TR22063|c0_g1_i1_	1	(TGA)8	24	484	507
TR22063|c0_g1_i2_	1	(TGA)5	15	484	498
TR22089|c0_g1_i3_	1	(CT)7	14	8	21
TR22114|c0_g1_i1_	1	(TCT)5	15	30	44
TR22123|c0_g2_i3_	1	(A)11	11	45	55
TR22183|c0_g1_i1_	1	(TTC)5	15	465	479
TR22230|c0_g1_i2_	1	(GA)6	12	297	308
TR22314|c0_g1_i1_	1	(AG)6	12	11	22
TR22314|c0_g1_i2_	1	(AG)6	12	11	22
TR22354|c0_g1_i2_	1	(CCA)5	15	17	31
TR22403|c0_g1_i1_	1	(TCT)5	15	260	274
TR22422|c0_g2_i1_	1	(CTC)6	18	29	46
TR22422|c0_g2_i1_	2	(AGA)5	15	353	367
TR22475|c0_g1_i1_	1	(GAT)5	15	29	43
TR22483|c0_g1_i1_	1	(GGT)5	15	63	77
TR22498|c0_g1_i1_	1	(T)10	10	787	796
TR22500|c0_g1_i1_	1	(TTC)7	21	46	66
TR22500|c0_g1_i2_	1	(TTC)7	21	46	66
TR22558|c0_g1_i1_	1	(TC)6	12	40	51
TR22565|c0_g1_i1_	1	(TGC)8	24	241	264
TR22565|c0_g2_i1_	1	(TGC)8	24	534	557
TR22607|c0_g1_i1_	1	(GAA)28	84	1	84
TR22609|c0_g1_i1_	1	(TGC)6	18	65	82
TR22612|c0_g5_i1_	1	(TC)6	12	67	78
TR22614|c0_g1_i1_	1	(GA)6	12	114	125
TR22619|c0_g1_i1_	1	(AGA)5	15	362	376
TR22680|c0_g1_i1_	1	(T)11	11	628	638
TR22721|c0_g5_i1_	1	(AGTCAG)10	60	309	368
TR22742|c1_g1_i1_	1	(CT)7	14	516	529
TR22742|c1_g1_i1_	2	(GA)6	12	654	665
TR22779|c0_g1_i1_	1	(TCC)5	15	416	430
TR22788|c0_g1_i2_	1	(GA)6	12	251	262
TR22796|c0_g1_i1_	1	(T)10	10	448	457
TR22837|c0_g1_i1_	1	(TC)7	14	223	236
TR22839|c0_g1_i1_	1	(CTT)15	45	1	45
TR22839|c0_g1_i2_	1	(CTT)15	45	1	45
TR22885|c0_g2_i1_	1	(T)10	10	244	253
TR22890|c0_g1_i1_	1	(GAA)5	15	4	18
TR22894|c0_g1_i1_	1	(CTG)5	15	31	45
TR22928|c0_g2_i2_	1	(TGC)8	24	497	520
TR22939|c0_g1_i1_	1	(A)10	10	72	81
TR22950|c0_g1_i2_	1	(TCC)5	15	280	294
TR22950|c0_g1_i5_	1	(TCC)5	15	280	294
TR22989|c0_g1_i5_	1	(CT)8	16	17	32
TR23020|c0_g1_i1_	1	(CAT)5	15	190	204
TR23027|c0_g1_i1_	1	(CT)6	12	163	174
TR23031|c0_g1_i1_	1	(GCT)5	15	9	23
TR23032|c0_g1_i1_	1	(A)10	10	1	10
TR23055|c0_g1_i2_	1	(CCA)5	15	151	165
TR23181|c0_g1_i1_	1	(CTT)5	15	75	89
TR23278|c0_g1_i1_	1	(T)10	10	345	354
TR23288|c0_g1_i1_	1	(T)10	10	438	447
TR23311|c0_g1_i2_	1	(TC)7cctctcc(CT)6	33	32	64
TR23326|c0_g1_i1_	1	(GTT)8	24	493	516
TR23335|c0_g1_i2_	1	(CGG)6	18	190	207
TR23362|c0_g1_i1_	1	(AT)7	14	222	235
TR23362|c0_g3_i1_	1	(AT)7	14	316	329
TR23382|c1_g1_i1_	1	(AC)6	12	2	13
TR23389|c0_g1_i1_	1	(GCC)5	15	108	122
TR23392|c0_g1_i1_	1	(AG)7	14	386	399
TR23412|c0_g1_i3_	1	(GAA)6	18	290	307
TR23423|c0_g1_i2_	1	(ATG)5ctgatgcgtggtaacagtcaatccttggttgtggctaacaccatggtcgtgactatcatggctgccatggg(CATGAC)6	122	462	583
TR23434|c1_g1_i1_	1	(GAA)5	15	208	222
TR23450|c1_g1_i1_	1	(T)11	11	339	349
TR23462|c0_g1_i1_	1	(TCT)10tcctctatctcttctcttaattactga(ACC)6	75	1	75
TR23463|c0_g1_i1_	1	(AG)7	14	194	207
TR23482|c0_g2_i1_	1	(GAA)6	18	155	172
TR23544|c0_g1_i1_	1	(AGC)6	18	403	420
TR23566|c0_g1_i2_	1	(TTG)5	15	153	167
TR23567|c0_g1_i1_	1	(CT)9	18	3	20
TR23582|c0_g1_i1_	1	(TC)6	12	3	14
TR23602|c0_g1_i2_	1	(TCC)5	15	288	302
TR23664|c0_g1_i1_	1	(GA)7	14	437	450
TR23664|c1_g1_i1_	1	(TC)7	14	96	109
TR23678|c0_g1_i1_	1	(TCT)18	54	1	54
TR23684|c0_g1_i1_	1	(GCC)5	15	286	300
TR23861|c0_g1_i1_	1	(TC)6	12	466	477
TR23885|c0_g1_i1_	1	(T)10	10	375	384
TR23885|c1_g1_i1_	1	(GTG)5	15	204	218
TR23904|c0_g1_i1_	1	(GAG)5	15	398	412
TR23948|c0_g1_i2_	1	(TTC)5	15	999	1013
TR23985|c0_g2_i1_	1	(CAA)6	18	164	181
TR24006|c0_g1_i1_	1	(A)10	10	8	17
TR24041|c0_g1_i1_	1	(TC)8	16	75	90
TR24052|c0_g1_i2_	1	(CTT)16	48	1	48
TR24055|c0_g1_i2_	1	(CCG)7ga(ACC)5	38	181	218
TR24080|c2_g1_i1_	1	(A)10	10	4	13
TR24092|c0_g1_i1_	1	(AGA)8	24	1	24
TR24100|c0_g1_i1_	1	(T)10	10	403	412
TR24193|c0_g1_i1_	1	(TC)6	12	390	401
TR24210|c0_g1_i2_	1	(T)13	13	273	285
TR24226|c1_g1_i2_	1	(TTG)8	24	696	719
TR24227|c0_g1_i1_	1	(T)13	13	357	369
TR24238|c1_g1_i1_	1	(AG)6	12	300	311
TR24248|c0_g1_i2_	1	(TTG)8	24	609	632
TR24315|c0_g1_i1_	1	(AGA)7	21	480	500
TR24334|c0_g1_i1_	1	(CCT)8	24	45	68
TR24347|c0_g2_i1_	1	(AG)7	14	112	125
TR24347|c0_g3_i2_	1	(AG)24	48	394	441
TR24354|c0_g1_i2_	1	(T)10	10	91	100
TR24357|c0_g1_i1_	1	(A)10	10	76	85
TR24368|c0_g1_i1_	1	(TC)7	14	473	486
TR24376|c0_g1_i1_	1	(CAG)5	15	96	110
TR24376|c0_g2_i1_	1	(CAG)5	15	96	110
TR24393|c0_g1_i1_	1	(A)12	12	210	221
TR24419|c0_g1_i1_	1	(CCA)5	15	207	221
TR24437|c0_g1_i1_	1	(GA)7	14	33	46
TR24447|c0_g1_i1_	1	(CTT)5	15	153	167
TR24450|c0_g1_i1_	1	(GTT)5(GCT)5	30	225	254
TR24461|c0_g2_i2_	1	(ACC)5	15	93	107
TR24462|c1_g1_i1_	1	(CCG)5	15	301	315
TR24474|c1_g1_i1_	1	(GTT)8	24	20	43
TR24514|c0_g1_i1_	1	(AGA)8	24	1390	1413
TR24515|c0_g1_i1_	1	(T)10	10	1	10
TR24531|c0_g1_i1_	1	(ATC)5	15	316	330
TR24553|c0_g1_i1_	1	(A)10	10	846	855
TR24555|c0_g1_i1_	1	(AGA)7	21	55	75
TR24597|c1_g1_i1_	1	(T)10	10	1251	1260
TR24615|c2_g1_i1_	1	(T)10	10	128	137
TR24702|c0_g1_i2_	1	(AG)7	14	10	23
TR24712|c0_g1_i1_	1	(AGA)6	18	39	56
TR24730|c0_g1_i1_	1	(ATT)5	15	622	636
TR24746|c1_g1_i1_	1	(TGC)5	15	143	157
TR24765|c0_g1_i2_	1	(GA)6	12	409	420
TR24776|c0_g1_i4_	1	(ATC)6(TTG)5	33	213	245
TR24776|c0_g1_i5_	1	(TCT)5	15	75	89
TR24776|c0_g1_i5_	2	(TTG)7	21	283	303
TR24781|c0_g1_i4_	1	(TA)7	14	747	760
TR24783|c0_g2_i1_	1	(A)10	10	24	33
TR24786|c0_g1_i1_	1	(A)10	10	1	10
TR24793|c0_g1_i1_	1	(GA)7	14	188	201
TR24795|c0_g1_i2_	1	(TA)9	18	52	69
TR24801|c1_g1_i1_	1	(GCA)5	15	214	228
TR24852|c0_g1_i1_	1	(AT)6	12	282	293
TR24870|c0_g2_i1_	1	(GTT)5	15	560	574
TR24870|c0_g2_i1_	2	(TTG)5	15	756	770
TR24880|c0_g1_i3_	1	(T)10	10	356	365
TR24882|c0_g1_i1_	1	(AGC)5	15	478	492
TR24887|c0_g1_i1_	1	(TGG)8	24	374	397
TR24920|c0_g2_i1_	1	(GA)7	14	273	286
TR24993|c0_g1_i1_	1	(T)10	10	55	64
TR24993|c0_g1_i2_	1	(T)10	10	55	64
TR25034|c0_g1_i1_	1	(GTG)5	15	244	258
TR25137|c0_g1_i2_	1	(AG)7	14	603	616
TR25152|c0_g1_i1_	1	(AAAG)13	52	1	52
TR25179|c0_g3_i1_	1	(TGT)6	18	136	153
TR25218|c0_g1_i1_	1	(AG)10	20	3	22
TR25234|c0_g1_i1_	1	(GAA)6	18	1683	1700
TR25235|c0_g1_i1_	1	(TGG)7	21	63	83
TR25235|c0_g1_i1_	2	(TGG)6aggtggaggaagtggaggtgtggcatgtggatgtggaagttgatcat(GTG)6	83	330	412
TR25250|c0_g1_i1_	1	(AAG)5	15	116	130
TR25255|c0_g1_i2_	1	(A)10	10	86	95
TR25265|c0_g1_i1_	1	(T)10	10	361	370
TR25268|c0_g1_i1_	1	(T)10	10	638	647
TR25295|c0_g1_i2_	1	(CAG)5	15	238	252
TR25296|c0_g1_i2_	1	(GAA)5	15	1490	1504
TR25315|c0_g1_i1_	1	(T)11	11	13	23
TR25320|c0_g1_i1_	1	(GGC)5	15	600	614
TR25374|c0_g1_i2_	1	(CAT)10	30	225	254
TR25374|c0_g1_i3_	1	(CAT)5	15	187	201
TR25375|c0_g1_i1_	1	(TC)7	14	276	289
TR25381|c0_g1_i2_	1	(CT)10	20	42	61
TR25381|c0_g1_i2_	2	(GAAAA)5	25	388	412
TR25428|c0_g1_i1_	1	(T)10	10	21	30
TR25437|c2_g1_i1_	1	(GA)6	12	110	121
TR25464|c0_g1_i2_	1	(CAT)5	15	440	454
TR25485|c0_g1_i1_	1	(TGT)5	15	37	51
TR25485|c1_g1_i1_	1	(CAA)5	15	100	114
TR25485|c1_g1_i1_	2	(ATC)8	24	256	279
TR25487|c0_g1_i1_	1	(A)11	11	1187	1197
TR25532|c1_g1_i1_	1	(TA)8	16	191	206
TR25538|c0_g1_i1_	1	(AGA)12	36	1	36
TR25538|c0_g1_i2_	1	(AGA)12	36	1	36
TR25557|c0_g1_i1_	1	(TCC)5	15	35	49
TR25557|c0_g1_i1_	2	(TCA)5tcctcgtcactttctgcattcatcttgtttttgctatcgc(TCT)5	70	230	299
TR25560|c0_g1_i1_	1	(TTC)5	15	291	305
TR25563|c0_g1_i2_	1	(CT)14	28	2	29
TR25567|c0_g1_i1_	1	(TCTT)5	20	278	297
TR25604|c0_g1_i1_	1	(TC)9	18	587	604
TR25608|c0_g1_i1_	1	(T)11	11	407	417
TR25654|c1_g1_i2_	1	(AT)8(AG)10	36	393	428
TR25654|c1_g1_i3_	1	(AT)8(AG)10	36	438	473
TR25705|c0_g1_i1_	1	(CAG)6	18	61	78
TR25738|c0_g1_i1_	1	(GT)6	12	366	377
TR25754|c0_g1_i1_	1	(AG)15	30	578	607
TR25760|c0_g1_i1_	1	(T)10	10	1077	1086
TR25760|c0_g1_i3_	1	(T)10	10	713	722
TR25775|c0_g1_i1_	1	(AG)12	24	965	988
TR25813|c0_g1_i1_	1	(A)10	10	57	66
TR25825|c0_g1_i4_	1	(A)10	10	109	118
TR25841|c0_g2_i3_	1	(CT)6	12	20	31
TR25856|c0_g1_i2_	1	(GA)7	14	548	561
TR25877|c0_g1_i1_	1	(CAA)8	24	13	36
TR25878|c1_g1_i2_	1	(TGT)6	18	5	22
TR25878|c1_g1_i2_	2	(TTG)6	18	403	420
TR25883|c0_g1_i1_	1	(TCA)7	21	35	55
TR25883|c0_g1_i2_	1	(TCA)7	21	35	55
TR25888|c0_g1_i1_	1	(CCT)5	15	357	371
TR25901|c0_g2_i2_	1	(CA)6	12	665	676
TR25910|c1_g1_i1_	1	(T)10gggaagcaacaaaaagtactgaagattatgtagatatttttaattaaatta(GAT)6	79	294	372
TR25910|c1_g1_i2_	1	(T)10gggaagcaacaaaaagtactgaagattatgtagatatttttaattaaatta(GAT)6	79	151	229
TR25922|c0_g2_i1_	1	(CT)6	12	57	68
TR25935|c2_g1_i1_	1	(GCC)5	15	185	199
TR25938|c0_g1_i1_	1	(GAT)5gttgatgaatctacccctgtggctagagatgcgaaagcacctaggataaattataaggcaatagaaaatgagaagtccttt(GAA)6	114	372	485
TR25952|c0_g2_i1_	1	(AG)11	22	17	38
TR25999|c0_g1_i1_	1	(A)10	10	839	848
TR26007|c0_g1_i1_	1	(CAG)7	21	538	558
TR26016|c0_g1_i1_	1	(TACTA)5	25	105	129
TR26019|c0_g1_i1_	1	(AT)8	16	310	325
TR26040|c0_g1_i2_	1	(A)11	11	77	87
TR26043|c0_g2_i2_	1	(GGT)5	15	407	421
TR26117|c1_g1_i1_	1	(T)11	11	177	187
TR26133|c1_g1_i1_	1	(AT)6	12	409	420
TR26135|c0_g2_i1_	1	(T)10	10	383	392
TR26142|c0_g2_i2_	1	(GA)10attcttaatgtcctccacatccaatcagtatcaaggtagtgtttgaactatgattcttttctctttttttctcttc(T)10	106	309	414
TR26142|c1_g1_i1_	1	(TC)9	18	4	21
TR26183|c0_g1_i2_	1	(ACC)6	18	334	351
TR26215|c1_g1_i1_	1	(CACAC)5	25	27	51
TR26218|c0_g1_i1_	1	(CCT)6	18	51	68
TR26231|c0_g1_i1_	1	(AAG)5	15	401	415
TR26232|c0_g2_i1_	1	(T)10	10	339	348
TR26254|c0_g1_i1_	1	(AT)7	14	54	67
TR26268|c0_g1_i1_	1	(AAT)5	15	31	45
TR26271|c0_g1_i1_	1	(AAG)6	18	45	62
TR26271|c0_g1_i1_	2	(T)10	10	216	225
TR26271|c0_g3_i1_	1	(AAG)8aaaggtgg(GAA)5	47	45	91
TR26299|c0_g1_i1_	1	(GA)6	12	16	27
TR26350|c0_g1_i1_	1	(CGT)5	15	313	327
TR26350|c1_g1_i1_	1	(GAC)5	15	323	337
TR26360|c0_g1_i1_	1	(CT)6	12	70	81
TR26361|c0_g1_i1_	1	(A)11	11	13	23
TR26361|c0_g1_i2_	1	(A)11	11	13	23
TR26376|c0_g1_i1_	1	(ATG)5	15	388	402
TR26391|c0_g1_i1_	1	(AG)7	14	423	436
TR26443|c0_g1_i2_	1	(TGG)7	21	241	261
TR26445|c1_g1_i3_	1	(TGT)6	18	275	292
TR26458|c0_g1_i1_	1	(TAA)6	18	777	794
TR26474|c1_g1_i4_	1	(CT)6	12	663	674
TR26475|c1_g1_i1_	1	(CCA)5ctaccttat(CAC)5caaatgatctcatacaacattggtgggtcccacctcccctcagaatctgatgagcaagaggatggtactatagcta(GTG)5gggtccacttggtg(GGT)5	159	224	382
TR26495|c0_g2_i2_	1	(TCT)6	18	249	266
TR26510|c0_g2_i1_	1	(CAG)5cacacgaa(GAC)5	38	144	181
TR26568|c0_g1_i2_	1	(GGA)5	15	111	125
TR26586|c0_g1_i1_	1	(TC)6	12	127	138
TR26586|c0_g1_i1_	2	(TC)6	12	418	429
TR26681|c0_g1_i1_	1	(T)10	10	569	578
TR26698|c0_g1_i1_	1	(AACAG)5	25	58	82
TR26698|c0_g1_i3_	1	(AACAG)5	25	58	82
TR26707|c1_g1_i1_	1	(GCA)8	24	50	73
TR26710|c0_g1_i1_	1	(GA)16	32	783	814
TR26716|c0_g1_i1_	1	(TCG)5	15	515	529
TR26726|c0_g1_i2_	1	(AT)6	12	19	30
TR26780|c0_g1_i1_	1	(A)11	11	831	841
TR26790|c0_g1_i3_	1	(TC)7	14	101	114
TR26804|c0_g1_i2_	1	(GGT)8	24	380	403
TR26811|c0_g1_i2_	1	(A)11	11	17	27
TR26843|c0_g2_i1_	1	(TC)8	16	23	38
TR26854|c0_g2_i1_	1	(CAA)5	15	33	47
TR26867|c0_g1_i3_	1	(AAG)5	15	38	52
TR26867|c0_g1_i3_	2	(CCT)5ccccaccacggtcacggttctccgccaccg(CAC)5	60	207	266
TR26874|c0_g1_i1_	1	(TC)8	16	112	127
TR26895|c0_g1_i2_	1	(TA)7	14	1	14
TR26948|c0_g1_i2_	1	(T)10	10	844	853
TR26954|c0_g1_i2_	1	(GAA)11	33	1	33
TR26974|c0_g1_i1_	1	(TCT)12	36	1	36
TR26974|c0_g1_i4_	1	(TCT)12	36	1	36
TR27008|c0_g1_i1_	1	(GAT)11	33	41	73
TR27044|c0_g1_i1_	1	(T)10	10	1403	1412
TR27044|c0_g1_i1_	2	(T)10	10	2468	2477
TR27063|c1_g1_i2_	1	(GGT)5	15	386	400
TR27077|c0_g1_i1_	1	(GAT)5	15	368	382
TR27086|c0_g1_i2_	1	(A)11	11	178	188
TR27106|c0_g1_i1_	1	(AAAAC)5	25	1	25
TR27106|c0_g1_i2_	1	(AAAAC)5	25	1	25
TR27116|c0_g1_i1_	1	(TTG)5	15	201	215
TR27131|c0_g1_i1_	1	(TGGAGT)5	30	1	30
TR27177|c0_g1_i1_	1	(TTC)7	21	8	28
TR27191|c0_g1_i1_	1	(CTT)13	39	230	268
TR27197|c2_g1_i1_	1	(TCC)5	15	28	42
TR27223|c0_g2_i1_	1	(GAA)10	30	170	199
TR27223|c1_g1_i1_	1	(GAA)6	18	92	109
TR27225|c0_g1_i2_	1	(T)10	10	384	393
TR27231|c0_g1_i2_	1	(AT)7	14	364	377
TR27233|c0_g1_i2_	1	(GA)6	12	475	486
TR27233|c0_g1_i3_	1	(GA)6	12	305	316
TR27242|c0_g1_i2_	1	(GAA)5	15	1042	1056
TR27248|c2_g1_i1_	1	(GA)7	14	81	94
TR27250|c0_g2_i1_	1	(A)11	11	1	11
TR27250|c0_g6_i5_	1	(A)11	11	1	11
TR27251|c0_g1_i1_	1	(AAG)5	15	81	95
TR27251|c0_g1_i2_	1	(AAG)5	15	81	95
TR27284|c1_g1_i1_	1	(T)11	11	813	823
TR27324|c0_g1_i1_	1	(AG)6	12	41	52
TR27349|c0_g1_i1_	1	(T)10	10	366	375
TR27366|c0_g1_i1_	1	(T)12	12	255	266
TR27407|c0_g1_i2_	1	(TTC)5	15	28	42
TR27469|c0_g1_i1_	1	(AAC)6	18	215	232
TR27488|c1_g1_i1_	1	(GAA)6	18	245	262
TR27489|c0_g1_i1_	1	(GAA)7	21	33	53
TR27494|c0_g1_i2_	1	(TC)8	16	52	67
TR27494|c0_g4_i1_	1	(TC)8	16	52	67
TR27508|c0_g2_i1_	1	(CTT)5	15	331	345
TR27543|c0_g1_i1_	1	(TC)6	12	23	34
TR27551|c0_g1_i1_	1	(A)10	10	2	11
TR27609|c0_g1_i1_	1	(GAG)5	15	417	431
TR27611|c1_g1_i1_	1	(A)10	10	228	237
TR27614|c0_g1_i1_	1	(T)12	12	527	538
TR27616|c0_g1_i1_	1	(CT)6	12	60	71
TR27616|c0_g1_i2_	1	(CT)6	12	60	71
TR27620|c1_g1_i2_	1	(AG)7	14	83	96
TR27622|c0_g1_i1_	1	(CCT)5	15	98	112
TR27622|c0_g2_i1_	1	(CCT)5	15	98	112
TR27654|c0_g2_i1_	1	(GAA)6	18	4	21
TR27656|c0_g1_i1_	1	(CTG)5	15	660	674
TR27656|c0_g2_i1_	1	(CTG)5	15	232	246
TR27728|c0_g1_i1_	1	(GCG)6	18	398	415
TR27756|c0_g1_i1_	1	(AGA)5	15	407	421
TR27773|c1_g1_i2_	1	(A)11	11	20	30
TR27773|c1_g1_i3_	1	(A)11	11	20	30
TR27778|c0_g1_i2_	1	(CT)6	12	696	707
TR27779|c0_g1_i1_	1	(TC)9	18	2	19
TR27799|c4_g5_i2_	1	(AG)8	16	193	208
TR27799|c4_g5_i3_	1	(AG)8	16	287	302
TR27801|c1_g1_i3_	1	(CCA)6	18	95	112
TR27801|c1_g1_i5_	1	(CCA)6	18	103	120
TR27829|c0_g1_i1_	1	(TCT)8	24	909	932
TR27829|c0_g1_i2_	1	(TCT)8	24	880	903
TR27835|c1_g1_i2_	1	(GAA)7	21	36	56
TR27835|c1_g1_i2_	2	(GTG)7	21	235	255
TR27866|c0_g1_i1_	1	(GAA)5	15	1108	1122
TR27867|c2_g1_i1_	1	(CGA)5	15	484	498
TR27869|c0_g1_i2_	1	(GA)6(GT)6	24	469	492
TR27882|c0_g1_i3_	1	(TCT)10	30	546	575
TR27900|c0_g1_i1_	1	(CGG)5	15	194	208
TR27900|c0_g1_i1_	2	(T)10	10	420	429
TR27900|c0_g3_i2_	1	(TTC)5	15	546	560
TR27908|c0_g1_i1_	1	(AAG)5	15	214	228
TR27908|c1_g1_i3_	1	(CTT)6	18	194	211
TR27925|c0_g1_i1_	1	(A)11	11	857	867
TR27929|c0_g1_i2_	1	(GA)6	12	551	562
TR27964|c0_g1_i1_	1	(TC)6	12	1	12
TR28027|c0_g3_i1_	1	(T)12	12	327	338
TR28028|c1_g1_i2_	1	(CCG)6	18	46	63
TR28032|c0_g1_i3_	1	(GCT)6	18	101	118
TR28032|c0_g1_i5_	1	(GCT)6	18	101	118
TR28035|c0_g1_i1_	1	(A)10	10	630	639
TR28085|c0_g1_i1_	1	(TC)14	28	536	563
TR28085|c0_g1_i2_	1	(TC)11	22	440	461
TR28097|c0_g1_i1_	1	(GCT)6	18	403	420
TR28113|c1_g2_i1_	1	(TC)6	12	1401	1412
TR28123|c0_g1_i1_	1	(T)10	10	38	47
TR28145|c0_g1_i2_	1	(AGA)5	15	21	35
TR28181|c0_g1_i1_	1	(T)10	10	401	410
TR28207|c1_g1_i1_	1	(TGC)5	15	437	451
TR28213|c0_g1_i1_	1	(T)10	10	1	10
TR28216|c0_g1_i1_	1	(AT)7	14	511	524
TR28239|c0_g1_i3_	1	(T)12	12	7	18
TR28242|c0_g1_i1_	1	(A)10	10	255	264
TR28246|c0_g1_i1_	1	(AGC)5	15	486	500
TR28258|c0_g1_i1_	1	(GAA)6	18	57	74
TR28258|c0_g1_i1_	2	(AGT)6	18	331	348
TR28258|c1_g1_i2_	1	(ACT)6	18	1	18
TR28294|c0_g1_i1_	1	(TTC)5	15	754	768
TR28305|c0_g1_i1_	1	(AAG)6	18	28	45
TR28307|c0_g1_i1_	1	(AGA)5	15	6	20
TR28349|c1_g2_i1_	1	(GGT)5	15	640	654
TR28349|c3_g1_i1_	1	(CAT)7	21	325	345
TR28349|c3_g1_i1_	2	(A)10	10	541	550
TR28372|c0_g1_i1_	1	(TCT)5	15	96	110
TR28402|c0_g2_i1_	1	(T)11	11	205	215
TR28407|c0_g1_i1_	1	(AG)6	12	37	48
TR28414|c0_g1_i1_	1	(CTA)5	15	867	881
TR28460|c0_g1_i1_	1	(A)11	11	34	44
TR28463|c2_g2_i1_	1	(AGG)6	18	135	152
TR28464|c1_g1_i1_	1	(AGA)5	15	25	39
TR28493|c0_g1_i1_	1	(TC)11	22	631	652
TR28513|c0_g1_i2_	1	(TCG)5	15	373	387
TR28513|c0_g1_i5_	1	(TCG)6	18	71	88
TR28513|c1_g1_i2_	1	(GAC)5	15	521	535
TR28542|c0_g1_i1_	1	(AGT)6	18	21	38
TR28572|c0_g2_i1_	1	(TTC)6	18	461	478
TR28578|c0_g1_i2_	1	(TGC)5atctgtgggatctgctgctgttgt(TGC)5atctgtgggatctgctgctgttgt(TGC)5	93	1	93
TR28592|c1_g1_i2_	1	(AGG)7	21	602	622
TR28592|c1_g1_i5_	1	(AGG)7	21	462	482
TR28616|c0_g1_i1_	1	(CTT)7	21	914	934
TR28621|c1_g1_i2_	1	(GTG)5	15	543	557
TR28723|c0_g1_i1_	1	(A)10	10	1	10
TR28741|c0_g1_i1_	1	(GGA)6	18	41	58
TR28746|c0_g1_i3_	1	(T)10	10	14	23
TR28749|c1_g1_i2_	1	(CAC)5	15	73	87
TR28749|c1_g1_i2_	2	(TGA)5	15	291	305
TR28760|c0_g2_i2_	1	(CTT)6	18	23	40
TR28779|c0_g1_i1_	1	(ATC)5	15	62	76
TR28779|c0_g1_i2_	1	(ATC)5	15	62	76
TR28796|c0_g2_i3_	1	(A)10	10	210	219
TR28814|c0_g1_i1_	1	(AT)9	18	71	88
TR28814|c0_g1_i1_	2	(TCA)6	18	285	302
TR28814|c1_g2_i1_	1	(GAT)6	18	564	581
TR28820|c0_g1_i3_	1	(GAA)5	15	52	66
TR28870|c0_g1_i1_	1	(CT)7	14	434	447
TR28870|c0_g1_i3_	1	(CT)7	14	434	447
TR28907|c1_g1_i1_	1	(CCA)6	18	13	30
TR28907|c1_g1_i1_	2	(T)14	14	594	607
TR28921|c0_g1_i4_	1	(CTT)5	15	182	196
TR28936|c0_g1_i1_	1	(TGA)5	15	474	488
TR28936|c0_g2_i1_	1	(TGA)5	15	133	147
TR28990|c0_g1_i1_	1	(CTG)6	18	661	678
TR29015|c0_g1_i1_	1	(TC)10	20	674	693
TR29015|c1_g1_i1_	1	(GA)7	14	155	168
TR29020|c0_g1_i1_	1	(ATC)6	18	525	542
TR29021|c0_g2_i1_	1	(CT)8	16	93	108
TR29037|c0_g1_i2_	1	(A)10	10	9	18
TR29037|c0_g1_i4_	1	(A)10	10	9	18
TR29058|c0_g2_i3_	1	(AG)7	14	262	275
TR29063|c0_g1_i1_	1	(T)10	10	15	24
TR29065|c0_g1_i1_	1	(GAC)5	15	186	200
TR29066|c1_g1_i1_	1	(T)10	10	333	342
TR29083|c0_g1_i1_	1	(TTC)5	15	283	297
TR29086|c0_g1_i1_	1	(TC)7	14	150	163
TR29086|c0_g1_i2_	1	(TC)7	14	150	163
TR29088|c0_g1_i4_	1	(TTC)8	24	84	107
TR29111|c0_g1_i2_	1	(GA)7	14	467	480
TR29113|c0_g1_i5_	1	(TC)7	14	116	129
TR29114|c0_g1_i3_	1	(T)10	10	421	430
TR29114|c1_g1_i2_	1	(A)10	10	92	101
TR29127|c0_g1_i1_	1	(CT)12	24	568	591
TR29127|c0_g1_i3_	1	(CT)12	24	598	621
TR29128|c0_g1_i1_	1	(GAT)5	15	167	181
TR29132|c0_g1_i1_	1	(CAT)5	15	118	132
TR29132|c0_g2_i1_	1	(CAT)5	15	118	132
TR29132|c1_g1_i1_	1	(GAT)5	15	397	411
TR29134|c0_g1_i2_	1	(CTG)5	15	34	48
TR29134|c0_g1_i2_	2	(CTG)5	15	268	282
TR29148|c1_g1_i2_	1	(T)10	10	800	809
TR29150|c0_g1_i1_	1	(AGG)5	15	392	406
TR29150|c0_g1_i1_	2	(T)10	10	525	534
TR29154|c0_g1_i1_	1	(T)10	10	83	92
TR29154|c0_g1_i2_	1	(T)10	10	19	28
TR29183|c0_g1_i6_	1	(T)11	11	440	450
TR29202|c0_g1_i1_	1	(TCT)5	15	59	73
TR29210|c0_g1_i1_	1	(GGT)5	15	302	316
TR29210|c0_g1_i2_	1	(GGT)5	15	122	136
TR29210|c0_g2_i1_	1	(GGT)5	15	51	65
TR29219|c1_g2_i1_	1	(AGA)5	15	1	15
TR29219|c1_g2_i1_	2	(T)11	11	301	311
TR29226|c3_g1_i2_	1	(CGG)6	18	249	266
TR29239|c0_g2_i1_	1	(GAA)7	21	263	283
TR29241|c2_g1_i1_	1	(TCG)5	15	189	203
TR29241|c2_g1_i1_	2	(GAA)5	15	354	368
TR29242|c0_g1_i1_	1	(CAC)5	15	394	408
TR29242|c1_g1_i3_	1	(TGG)5	15	297	311
TR29243|c0_g1_i2_	1	(T)11	11	7	17
TR29243|c0_g1_i5_	1	(CCG)5	15	27	41
TR29247|c0_g1_i1_	1	(GGT)5	15	441	455
TR29268|c0_g1_i1_	1	(GA)7	14	19	32
TR29280|c1_g1_i1_	1	(TCC)5	15	119	133
TR29280|c1_g2_i1_	1	(TCC)5	15	119	133
TR29280|c1_g2_i1_	2	(GAT)6	18	382	399
TR29280|c2_g1_i1_	1	(CCATGA)5	30	43	72
TR29287|c0_g1_i2_	1	(TG)6	12	13	24
TR29290|c0_g1_i1_	1	(GCT)5	15	78	92
TR29297|c0_g1_i1_	1	(T)10	10	70	79
TR29330|c0_g1_i1_	1	(CTC)5	15	67	81
TR29337|c0_g1_i2_	1	(GAA)7	21	381	401
TR29341|c0_g1_i1_	1	(AG)6	12	71	82
TR29365|c0_g1_i1_	1	(A)10	10	125	134
TR29373|c0_g1_i1_	1	(A)10	10	426	435
TR29404|c1_g1_i1_	1	(TC)10	20	995	1014
TR29413|c0_g1_i1_	1	(CCA)7	21	27	47
TR29413|c0_g1_i1_	2	(CAT)6	18	289	306
TR29413|c0_g1_i4_	1	(CCA)7	21	27	47
TR29413|c0_g1_i4_	2	(GAG)5	15	570	584
TR29413|c0_g1_i6_	1	(CCA)7	21	27	47
TR29413|c0_g1_i6_	2	(TCATGG)5	30	237	266
TR29424|c0_g1_i1_	1	(TG)8	16	53	68
TR29424|c0_g1_i1_	2	(TG)9	18	297	314
TR29424|c1_g2_i1_	1	(AT)15	30	403	432
TR29425|c0_g1_i1_	1	(TCT)5	15	13	27
TR29425|c1_g1_i1_	1	(AGA)5tgttgtccttatagcaataatgagtccaacaaggaccatgggaagaacaaaaccagagctcatccatgtatcataatggcgccgcgaccgatgatgt(TGA)5	127	217	343
TR29433|c0_g1_i1_	1	(T)10	10	1524	1533
TR29450|c0_g2_i1_	1	(CAA)10	30	246	275
TR29472|c0_g1_i1_	1	(GAA)5	15	489	503
TR29473|c0_g1_i2_	1	(GGT)5	15	209	223
TR29477|c0_g1_i1_	1	(CAC)5	15	13	27
TR29477|c0_g1_i1_	2	(CCG)5	15	666	680
TR29479|c0_g1_i1_	1	(CAAAC)5	25	35	59
TR29479|c0_g1_i2_	1	(CAAAC)5	25	35	59
TR29483|c0_g1_i3_	1	(CCG)5	15	352	366
TR29485|c0_g2_i1_	1	(AGA)7(A)10*	30	533	562
TR29485|c0_g2_i2_	1	(AGA)7(A)10*	30	513	542
TR29496|c0_g1_i1_	1	(GA)7	14	356	369
TR29496|c2_g1_i1_	1	(CT)8	16	39	54
TR29529|c0_g1_i1_	1	(GAT)8	24	39	62
TR29546|c0_g1_i1_	1	(A)11	11	77	87
TR29551|c0_g1_i1_	1	(AT)6(AC)6	24	122	145
TR29554|c0_g1_i1_	1	(GA)7	14	133	146
TR29570|c2_g1_i1_	1	(T)10	10	201	210
TR29581|c0_g1_i1_	1	(CT)6	12	11	22
TR29584|c0_g1_i1_	1	(CGA)6	18	90	107
TR29584|c1_g1_i2_	1	(GTC)6	18	506	523
TR29584|c1_g1_i7_	1	(TCG)5	15	516	530
TR29587|c0_g1_i2_	1	(AT)11	22	1	22
TR29589|c0_g1_i4_	1	(A)10	10	416	425
TR29592|c0_g1_i1_	1	(A)10	10	25	34
TR29602|c0_g1_i1_	1	(CAG)5	15	252	266
TR29603|c0_g1_i1_	1	(GA)6	12	89	100
TR29616|c1_g1_i1_	1	(GAT)8	24	33	56
TR29635|c0_g1_i2_	1	(TGT)5	15	649	663
TR29692|c0_g1_i1_	1	(CT)9	18	151	168
TR29719|c0_g1_i1_	1	(T)11	11	1076	1086
TR29777|c0_g2_i1_	1	(AG)7	14	68	81
TR29783|c0_g1_i2_	1	(GCG)5	15	452	466
TR29795|c0_g1_i1_	1	(CT)12	24	355	378
TR29805|c0_g1_i2_	1	(A)10	10	138	147
TR29811|c0_g1_i2_	1	(GAA)15	45	937	981
TR29811|c0_g1_i7_	1	(GAA)15	45	417	461
TR29821|c0_g1_i1_	1	(GGA)5	15	147	161
TR29822|c0_g1_i1_	1	(CCT)7tct(CCA)5	39	526	564
TR29822|c0_g1_i2_	1	(CCT)7tct(CCA)5	39	762	800
TR29833|c0_g1_i1_	1	(T)10	10	1185	1194
TR29838|c0_g1_i1_	1	(AG)7	14	1272	1285
TR29839|c0_g1_i1_	1	(CTC)6	18	53	70
TR29839|c0_g1_i6_	1	(CTC)6	18	149	166
TR29842|c1_g1_i1_	1	(GCC)8	24	244	267
TR29849|c1_g1_i1_	1	(TTC)5	15	744	758
TR29858|c0_g6_i1_	1	(A)11	11	2084	2094
TR29867|c3_g4_i1_	1	(CT)7caaagcattctctcttctaa(CT)8	50	240	289
TR29867|c3_g4_i3_	1	(CT)7caaagcattctctcttctaa(CT)8	50	240	289
TR29876|c0_g1_i1_	1	(TA)6	12	79	90
TR29885|c0_g1_i3_	1	(TTG)10	30	588	617
TR29886|c2_g1_i1_	1	(TTG)5	15	352	366
TR29886|c2_g1_i2_	1	(TTG)5	15	679	693
TR29889|c0_g1_i1_	1	(TCC)6	18	910	927
TR29892|c0_g2_i1_	1	(CTG)9	27	1	27
TR29892|c1_g1_i1_	1	(AGC)5	15	568	582
TR29892|c1_g1_i1_	2	(T)10	10	799	808
TR29895|c1_g1_i2_	1	(AG)10	20	910	929
TR29902|c2_g1_i1_	1	(A)10	10	35	44
TR29909|c0_g1_i2_	1	(CAT)5	15	373	387
TR29916|c1_g1_i1_	1	(AAG)5	15	347	361
TR29943|c0_g1_i2_	1	(GAGGAT)5	30	1	30
TR29943|c0_g1_i2_	2	(T)10	10	190	199
TR29943|c0_g1_i4_	1	(GAGGAT)6	36	1	36
TR29946|c0_g1_i1_	1	(GCC)5	15	966	980
TR29978|c1_g1_i1_	1	(CAT)8	24	1	24
TR29980|c0_g1_i1_	1	(AT)6	12	538	549
TR29997|c0_g1_i1_	1	(TC)6	12	79	90
TR30017|c1_g1_i1_	1	(AG)10	20	995	1014
TR30019|c0_g1_i1_	1	(AG)20	40	1473	1512
TR30019|c0_g1_i2_	1	(AG)20	40	1593	1632
TR30028|c0_g1_i3_	1	(CGC)7caggcttcttatcttcctcctgctgttgctggtttgctccgactcctgacatcgtc(TCT)6	95	506	600
TR30033|c0_g1_i3_	1	(TA)6	12	823	834
TR30039|c0_g2_i1_	1	(AGA)5	15	68	82
TR30039|c0_g2_i3_	1	(AGA)5	15	143	157
TR30068|c1_g1_i3_	1	(TTG)5	15	277	291
TR30073|c0_g1_i2_	1	(A)10	10	1436	1445
TR30089|c0_g1_i1_	1	(A)10	10	74	83
TR30091|c0_g1_i2_	1	(TCC)5	15	176	190
TR30109|c0_g3_i1_	1	(T)10	10	322	331
TR30115|c0_g1_i2_	1	(GTT)5	15	482	496
TR30135|c0_g1_i3_	1	(TGG)5	15	528	542
TR30144|c0_g1_i1_	1	(GAT)5	15	267	281
TR30144|c0_g1_i2_	1	(GAT)5	15	519	533
TR30166|c0_g5_i1_	1	(T)11	11	254	264
TR30166|c0_g7_i2_	1	(T)10	10	15	24
TR30168|c1_g1_i3_	1	(CAA)5	15	67	81
TR30182|c0_g1_i3_	1	(ACC)5	15	24	38
TR30187|c0_g2_i2_	1	(GTC)5gagactctgagatgcgg(T)11	43	196	238
TR30187|c0_g2_i6_	1	(GTC)5gagactctgagatgcgg(T)11	43	276	318
TR30196|c0_g1_i1_	1	(A)10	10	147	156
TR30199|c0_g1_i1_	1	(TCA)5	15	466	480
TR30199|c0_g2_i1_	1	(TCA)5	15	364	378
TR30200|c0_g1_i1_	1	(TGT)5	15	612	626
TR30203|c0_g1_i1_	1	(GCA)5	15	86	100
TR30212|c1_g2_i1_	1	(A)10	10	79	88
TR30234|c0_g2_i2_	1	(T)10	10	391	400
TR30262|c0_g1_i1_	1	(ATC)5	15	233	247
TR30268|c0_g1_i3_	1	(CT)7	14	164	177
TR30269|c0_g2_i1_	1	(CAT)6	18	1071	1088
TR30278|c0_g1_i1_	1	(AAG)5	15	956	970
TR30280|c1_g1_i1_	1	(AG)6	12	1187	1198
TR30286|c0_g1_i6_	1	(CCG)5	15	245	259
TR30286|c1_g1_i3_	1	(CGC)5	15	54	68
TR30289|c0_g1_i1_	1	(CT)6	12	28	39
TR30293|c0_g1_i1_	1	(TAGAAC)8	48	966	1013
TR30301|c1_g1_i1_	1	(A)10	10	159	168
TR30339|c0_g1_i1_	1	(TTC)5	15	1	15
TR30339|c0_g1_i2_	1	(TTC)5	15	1	15
TR30340|c0_g1_i3_	1	(CCA)5	15	40	54
TR30341|c1_g1_i1_	1	(AGC)5	15	268	282
TR30341|c1_g1_i2_	1	(AGC)5	15	588	602
TR30342|c0_g1_i3_	1	(GGT)5	15	220	234
TR30345|c0_g1_i1_	1	(TCT)5	15	1371	1385
TR30348|c0_g1_i1_	1	(TA)6	12	343	354
TR30352|c0_g1_i2_	1	(TC)6	12	773	784
TR30358|c1_g1_i1_	1	(AG)7g(A)10	25	3	27
TR30358|c1_g2_i1_	1	(AG)7g(A)10	25	3	27
TR30360|c2_g1_i1_	1	(GAA)5	15	548	562
TR30362|c0_g1_i2_	1	(TCT)11	33	431	463
TR30362|c0_g1_i3_	1	(TCT)5	15	253	267
TR30394|c0_g1_i2_	1	(T)10	10	28	37
TR30395|c0_g1_i2_	1	(TCA)5	15	213	227
TR30399|c0_g1_i1_	1	(GCT)5	15	216	230
TR30399|c0_g1_i2_	1	(TCA)8	24	107	130
TR30399|c0_g1_i3_	1	(TCA)8	24	107	130
TR30402|c2_g1_i4_	1	(T)11	11	480	490
TR30404|c0_g1_i1_	1	(AT)9	18	74	91
TR30433|c0_g1_i2_	1	(TCT)5	15	17	31
TR30459|c1_g1_i1_	1	(CCT)5	15	36	50
TR30465|c0_g1_i1_	1	(TC)8	16	446	461
TR30465|c0_g1_i6_	1	(TC)9	18	611	628
TR30471|c0_g2_i1_	1	(TTC)6	18	229	246
TR30472|c0_g1_i1_	1	(CGA)5	15	25	39
TR30472|c0_g1_i2_	1	(CGA)5	15	49	63
TR30473|c0_g1_i1_	1	(CT)8	16	1	16
TR30483|c0_g4_i1_	1	(AG)6	12	44	55
TR30498|c0_g1_i3_	1	(GA)9	18	353	370
TR30507|c3_g1_i1_	1	(CT)8	16	161	176
TR30508|c2_g2_i4_	1	(TGC)8	24	104	127
TR30514|c0_g1_i1_	1	(AG)6	12	475	486
TR30516|c0_g1_i1_	1	(GCA)6	18	181	198
TR30519|c0_g1_i1_	1	(GA)7	14	312	325
TR30529|c0_g1_i1_	1	(A)10	10	1313	1322
TR30536|c0_g1_i2_	1	(TGG)5	15	1249	1263
TR30536|c1_g2_i1_	1	(CCA)5	15	314	328
TR30537|c0_g1_i1_	1	(T)10gaaaccttattttgtttgattattaattagtgaacaatcatatgtttagtgtctcttatttccatctgggtgtgtgtttttcgtatagat(TTG)5	115	424	538
TR30541|c2_g1_i3_	1	(GTG)5	15	321	335
TR30541|c2_g1_i4_	1	(GTG)6	18	321	338
TR30541|c2_g1_i6_	1	(GTG)6	18	112	129
TR30547|c0_g1_i4_	1	(T)11	11	727	737
TR30556|c0_g1_i5_	1	(ACAAT)8	40	1	40
TR30565|c0_g1_i1_	1	(CAA)7	21	273	293
TR30567|c2_g1_i3_	1	(AG)6	12	443	454
TR30588|c0_g1_i1_	1	(A)11	11	680	690
TR30588|c0_g1_i1_	2	(A)10	10	840	849
TR30588|c0_g1_i2_	1	(A)10	10	874	883
TR30599|c2_g1_i2_	1	(GGT)5	15	552	566
TR30604|c0_g1_i2_	1	(A)10	10	561	570
TR30604|c0_g1_i6_	1	(A)10	10	537	546
TR30605|c0_g3_i3_	1	(TC)7	14	62	75
TR30617|c0_g2_i1_	1	(TG)7	14	367	380
TR30617|c2_g1_i2_	1	(CA)7	14	2	15
TR30617|c2_g1_i5_	1	(CA)7	14	2	15
TR30618|c3_g1_i2_	1	(CCA)6	18	1	18
TR30620|c0_g1_i3_	1	(AG)6	12	346	357
TR30622|c1_g1_i3_	1	(A)10	10	80	89
TR30626|c1_g1_i2_	1	(GA)6	12	313	324
TR30631|c2_g2_i1_	1	(TGT)5	15	262	276
TR30645|c0_g1_i1_	1	(T)11	11	764	774
TR30658|c0_g1_i2_	1	(TCA)5	15	1	15
TR30664|c0_g1_i1_	1	(TC)7	14	33	46
TR30671|c3_g1_i1_	1	(A)11	11	154	164
TR30683|c0_g1_i2_	1	(AG)7	14	17	30
TR30684|c0_g1_i3_	1	(TGGGAT)6	36	761	796
TR30686|c0_g1_i2_	1	(CCT)5	15	127	141
TR30686|c0_g1_i4_	1	(CCT)5	15	127	141
TR30687|c0_g1_i1_	1	(GAA)5	15	1357	1371
TR30694|c1_g1_i2_	1	(GATTTG)7	42	444	485
TR30694|c1_g1_i7_	1	(TTGGAT)8	48	1	48
TR30711|c0_g1_i1_	1	(AAG)5	15	143	157
TR30711|c0_g1_i1_	2	(AAG)6	18	263	280
TR30718|c0_g1_i5_	1	(TC)7	14	500	513
TR30742|c0_g1_i3_	1	(TCA)5	15	826	840
TR30744|c0_g1_i2_	1	(A)10	10	11	20
TR30754|c0_g1_i1_	1	(TCT)5	15	141	155
TR30754|c1_g1_i1_	1	(AGA)5	15	630	644
TR30754|c1_g1_i1_	2	(AGA)6actgaaggagtaaaagaagaagaggaggcagtgactggtactacctaatactcc(AT)7	86	803	888
TR30754|c1_g1_i6_	1	(GAA)18aagcatcaatccaacagaaatgctgaaggagaaggagaagaaaaaagcatccatgaacaag(AGA)6	133	606	738
TR30760|c1_g1_i1_	1	(GCT)6	18	360	377
TR30771|c1_g1_i3_	1	(CT)7	14	6	19
TR30775|c1_g1_i2_	1	(T)10	10	1422	1431
TR30779|c0_g1_i1_	1	(TC)6	12	57	68
TR30779|c0_g1_i2_	1	(TC)6	12	57	68
TR30830|c0_g1_i3_	1	(GAA)5	15	508	522
TR30830|c1_g1_i1_	1	(TCA)5	15	8	22
TR30830|c1_g1_i1_	2	(TTC)7	21	151	171
TR30830|c1_g1_i3_	1	(TTC)7	21	86	106
TR30830|c1_g1_i5_	1	(TCA)5	15	8	22
TR30830|c1_g1_i5_	2	(TTC)7	21	151	171
TR30833|c1_g1_i5_	1	(TGA)5	15	352	366
TR30841|c3_g1_i12_	1	(AGC)5	15	1196	1210
TR30850|c1_g1_i2_	1	(TGC)8	24	34	57
TR30850|c2_g1_i1_	1	(CAG)5	15	794	808
TR30866|c0_g1_i4_	1	(CT)9	18	151	168
TR30875|c1_g1_i1_	1	(ATC)5	15	1325	1339
TR30877|c1_g1_i1_	1	(ATC)7	21	14	34
TR30891|c0_g1_i2_	1	(GGA)6gcagtggcggattccggtggccggaaaagggacgagactgagatgagtggcggccattagggattgcttgttgtttgc(AG)8	112	346	457
TR30901|c0_g2_i1_	1	(AG)7	14	8	21
TR30909|c0_g1_i1_	1	(T)11	11	1309	1319
TR30909|c1_g1_i3_	1	(A)10	10	5	14
TR30916|c0_g1_i1_	1	(T)10	10	1591	1600
TR30928|c0_g1_i1_	1	(A)10	10	24	33
TR30940|c1_g1_i1_	1	(GAA)6	18	42	59
TR30940|c2_g2_i1_	1	(CTT)5	15	10	24
TR30940|c2_g2_i2_	1	(CTT)5	15	10	24
TR30940|c3_g1_i1_	1	(AGA)6	18	211	228
TR30940|c3_g1_i1_	2	(GAA)5	15	377	391
TR30940|c3_g1_i2_	1	(AGA)6	18	107	124
TR30940|c3_g1_i2_	2	(GAA)5	15	273	287
TR30953|c0_g1_i2_	1	(GTG)6	18	694	711
TR30956|c0_g1_i3_	1	(CA)6	12	80	91
TR30958|c1_g1_i1_	1	(CCT)6	18	173	190
TR30963|c0_g1_i2_	1	(CT)9	18	20	37
TR30967|c0_g1_i1_	1	(T)10	10	5	14
TR30972|c0_g1_i1_	1	(CGG)5	15	204	218
TR30972|c0_g1_i3_	1	(CGG)6	18	138	155
TR30974|c0_g4_i4_	1	(TGTAT)7	35	479	513
TR30979|c1_g2_i1_	1	(ACC)6	18	881	898
TR30981|c0_g1_i1_	1	(CCG)5	15	86	100
TR30981|c0_g1_i6_	1	(CAC)6	18	85	102
TR30998|c1_g2_i1_	1	(TC)6	12	31	42
TR31006|c0_g1_i1_	1	(T)12	12	21	32
TR31033|c1_g2_i2_	1	(ATG)5	15	1098	1112
TR31036|c0_g1_i2_	1	(GTG)5	15	240	254
TR31036|c2_g1_i4_	1	(CCA)5	15	110	124
TR31037|c0_g1_i1_	1	(CTC)6	18	56	73
TR31046|c1_g1_i3_	1	(AG)6	12	104	115
TR31051|c0_g2_i1_	1	(TTC)6	18	1	18
TR31051|c0_g3_i1_	1	(TTC)6	18	1	18
TR31066|c1_g1_i1_	1	(TGG)5	15	214	228
TR31079|c0_g1_i1_	1	(TGG)6	18	171	188
TR31079|c0_g1_i2_	1	(TGG)6	18	171	188
TR31081|c0_g2_i1_	1	(A)10	10	301	310
TR31095|c0_g2_i4_	1	(GT)6	12	726	737
TR31096|c1_g1_i6_	1	(ACG)6	18	495	512
TR31102|c1_g1_i1_	1	(GAA)5gagcgatagcaaaaacaagatgaatgcagaaagtgacgag(GAT)5	70	565	634
TR31102|c1_g1_i1_	2	(GAA)6	18	818	835
TR31107|c0_g1_i2_	1	(ATC)5	15	157	171
TR31112|c0_g1_i1_	1	(ACA)5	15	97	111
TR31117|c1_g1_i1_	1	(GGT)7	21	64	84
TR31122|c0_g1_i4_	1	(GA)9	18	11	28
TR31123|c0_g4_i1_	1	(GGT)5	15	850	864
TR31125|c0_g1_i1_	1	(A)10	10	12	21
TR31125|c0_g1_i1_	2	(CTG)6	18	227	244
TR31125|c0_g1_i1_	3	(TGC)6	18	456	473
TR31125|c1_g1_i2_	1	(CAG)6	18	297	314
TR31131|c0_g1_i2_	1	(A)10	10	9	18
TR31142|c0_g3_i7_	1	(T)11	11	871	881
TR31152|c0_g1_i1_	1	(CT)10	20	884	903
TR31152|c0_g1_i3_	1	(CT)10	20	625	644
TR31154|c0_g1_i2_	1	(A)12	12	560	571
TR31161|c0_g1_i2_	1	(A)10	10	15	24
TR31161|c0_g1_i2_	2	(GGC)5	15	889	903
TR31170|c0_g1_i1_	1	(GAA)5	15	222	236
TR31170|c0_g1_i2_	1	(GAA)5	15	222	236
TR31170|c0_g1_i4_	1	(GAA)5	15	384	398
TR31170|c0_g1_i7_	1	(GAA)5	15	222	236
TR31170|c1_g1_i4_	1	(TTC)5	15	695	709
TR31174|c0_g2_i2_	1	(GAA)5ctacaagattccataacagggtagagtgagactttgaagtagaatcggtgatgagagattgaagatgagtgttgaaagaattagagatcaagttcgt(AG)6	124	1660	1783
TR31177|c0_g1_i3_	1	(A)11	11	421	431
TR31191|c1_g2_i1_	1	(AT)6	12	4	15
TR31224|c1_g1_i1_	1	(A)10	10	140	149
TR31237|c1_g2_i2_	1	(CGC)5	15	550	564
TR31248|c1_g1_i1_	1	(ACC)5	15	46	60
TR31248|c1_g3_i1_	1	(ACC)5	15	46	60
TR31248|c1_g5_i1_	1	(ACC)5	15	46	60
TR31251|c0_g1_i4_	1	(CTC)5	15	151	165
TR31251|c0_g1_i6_	1	(CTC)5	15	282	296
TR31251|c0_g1_i7_	1	(CTC)5	15	285	299
TR31268|c0_g2_i1_	1	(TC)8	16	878	893
TR31268|c0_g2_i2_	1	(GCT)8	24	815	838
TR31268|c0_g2_i2_	2	(TC)8	16	981	996
TR31268|c0_g2_i3_	1	(TC)6	12	458	469
TR31271|c1_g1_i2_	1	(TCT)5	15	670	684
TR31281|c0_g1_i1_	1	(GA)7	14	635	648
TR31281|c0_g1_i2_	1	(GA)7	14	614	627
TR31306|c0_g2_i1_	1	(TTC)5	15	92	106
TR31310|c0_g1_i2_	1	(TTG)5	15	711	725
TR31313|c0_g1_i1_	1	(T)10	10	403	412
TR31313|c0_g1_i3_	1	(T)10	10	568	577
TR31316|c0_g1_i2_	1	(CTC)5	15	103	117
TR31316|c0_g1_i4_	1	(CTC)5	15	62	76
TR31317|c0_g1_i2_	1	(T)10	10	1	10
TR31322|c1_g1_i1_	1	(TGA)7	21	475	495
TR31322|c1_g1_i2_	1	(TGA)7	21	667	687
TR31325|c0_g1_i6_	1	(GAG)6	18	331	348
TR31326|c1_g2_i1_	1	(ACA)5	15	894	908
TR31326|c1_g2_i4_	1	(ACA)5	15	975	989
TR31330|c0_g1_i1_	1	(CT)9	18	10	27
TR31330|c0_g1_i1_	2	(A)10	10	624	633
TR31331|c0_g1_i1_	1	(CCT)5	15	909	923
TR31344|c1_g1_i1_	1	(GA)8	16	94	109
TR31345|c2_g1_i2_	1	(CT)11	22	107	128
TR31351|c0_g2_i1_	1	(CT)9	18	541	558
TR31351|c0_g2_i3_	1	(CT)6	12	420	431
TR31353|c1_g1_i1_	1	(TATG)5	20	1293	1312
TR31369|c0_g1_i1_	1	(TGT)5	15	1076	1090
TR31373|c1_g3_i1_	1	(T)10cttctttttcttgcgtgtcgcacacaaggaggactatctgaagagttcgagcagtgactgtcggcgaacttgtgacgtggcatgcagggtaagtc(T)10	115	1176	1290
TR31373|c1_g3_i2_	1	(T)10cttctttttcttgcgtgtcgcacacaaggaggactatctgaagagttcgagcagtgactgtcggcaaacttgtgacgtggcatgcaggataagtcttttt(TTC)5	125	497	621
TR31374|c2_g3_i1_	1	(AGC)5	15	212	226
TR31380|c0_g2_i1_	1	(GTG)5	15	559	573
TR31383|c1_g1_i4_	1	(CTC)5(TTC)6	33	46	78
TR31383|c1_g1_i8_	1	(CTC)5(TTC)6	33	46	78
TR31401|c0_g1_i1_	1	(TC)7	14	817	830
TR31411|c0_g1_i1_	1	(TCC)5	15	540	554
TR31417|c0_g1_i1_	1	(AGA)6	18	46	63
TR31417|c0_g1_i2_	1	(AGA)6	18	46	63
TR31417|c1_g1_i3_	1	(AAG)7	21	444	464
TR31417|c1_g4_i2_	1	(AGA)5	15	779	793
TR31417|c1_g4_i3_	1	(AGA)5aggtttcagttcctcagctttttgtttgagagctctgactctgaaagtgggttttgaagcaaagctgcggattctgtaatttccattgttgagcaat(GAA)7	133	445	577
TR31417|c2_g4_i1_	1	(TTC)13	39	162	200
TR31417|c2_g6_i2_	1	(TTC)13attgctcaaaaatggaaaatacagaatccgcagctttgcttcaaaacccactttcagagtcagagctctcaaacaaaaagctgaggaactgaaac(CTT)5	149	1	149
TR31418|c0_g1_i1_	1	(CTT)5	15	363	377
TR31418|c0_g1_i1_	2	(CAC)5	15	496	510
TR31418|c0_g1_i3_	1	(TCT)10	30	13	42
TR31418|c0_g1_i3_	2	(CCA)5	15	161	175
TR31418|c1_g1_i1_	1	(GTG)5	15	713	727
TR31418|c1_g1_i1_	2	(GAA)5	15	845	859
TR31419|c1_g1_i1_	1	(AT)6	12	150	161
TR31421|c0_g1_i1_	1	(A)11	11	8	18
TR31421|c0_g2_i1_	1	(A)11	11	8	18
TR31421|c1_g1_i4_	1	(T)11	11	519	529
TR31422|c1_g1_i2_	1	(TCC)6	18	160	177
TR31422|c1_g1_i5_	1	(TCA)5(TCT)10	45	161	205
TR31422|c2_g1_i1_	1	(GAT)5	15	490	504
TR31422|c2_g1_i6_	1	(AAG)10	30	366	395
TR31439|c0_g1_i2_	1	(AAG)5	15	99	113
TR31467|c0_g3_i2_	1	(AG)11	22	143	164
TR31469|c0_g1_i1_	1	(TCA)5	15	55	69
TR31476|c0_g5_i1_	1	(GTC)6	18	274	291
TR31479|c0_g1_i1_	1	(T)11	11	815	825
TR31485|c1_g1_i2_	1	(GAG)5	15	1452	1466
TR31490|c0_g2_i1_	1	(A)10	10	61	70
TR31497|c0_g2_i1_	1	(A)10	10	58	67
TR31524|c0_g1_i1_	1	(GAG)6	18	47	64
TR31524|c0_g1_i1_	2	(T)11	11	1322	1332
TR31530|c2_g2_i5_	1	(TC)7	14	120	133
TR31538|c0_g1_i1_	1	(TGG)5	15	1116	1130
TR31547|c0_g2_i5_	1	(GA)6	12	1268	1279
TR31547|c0_g2_i6_	1	(GA)8	16	44	59
TR31554|c0_g1_i3_	1	(TC)9	18	19	36
TR31554|c0_g1_i4_	1	(TC)9	18	19	36
TR31559|c0_g1_i2_	1	(T)10	10	408	417
TR31566|c0_g1_i4_	1	(GCG)5	15	931	945
TR31567|c0_g1_i2_	1	(A)12	12	1	12
TR31574|c0_g1_i1_	1	(AG)7	14	22	35
TR31574|c0_g1_i2_	1	(AG)7	14	22	35
TR31586|c1_g1_i1_	1	(TGG)5	15	646	660
TR31595|c0_g1_i1_	1	(A)10	10	80	89
TR31596|c1_g2_i1_	1	(CCG)5	15	45	59
TR31613|c0_g1_i1_	1	(AGA)6	18	642	659
TR31625|c1_g1_i2_	1	(T)10	10	506	515
TR31627|c2_g1_i3_	1	(CTG)5	15	5	19
TR31627|c2_g1_i3_	2	(TGG)6	18	137	154
TR31627|c2_g1_i3_	3	(TCT)12	36	285	320
TR31627|c2_g1_i4_	1	(CTG)5	15	163	177
TR31627|c2_g1_i5_	1	(TGG)6	18	289	306
TR31627|c2_g1_i5_	2	(TCT)5	15	440	454
TR31638|c1_g1_i4_	1	(CTT)5	15	19	33
TR31638|c1_g1_i6_	1	(CTT)5	15	19	33
TR31650|c0_g2_i1_	1	(TCG)5	15	211	225
TR31669|c1_g1_i2_	1	(T)10	10	94	103
TR31673|c0_g1_i6_	1	(A)10	10	55	64
TR31673|c1_g2_i9_	1	(T)10	10	414	423
TR31678|c0_g1_i1_	1	(AG)7	14	1066	1079
TR31687|c0_g4_i4_	1	(GCTCCT)8	48	1	48
TR31687|c0_g4_i5_	1	(GCTCCT)8	48	1	48
TR31687|c0_g4_i9_	1	(GCTCCT)5	30	1	30
TR31694|c3_g1_i2_	1	(AGC)7	21	633	653
TR31701|c0_g1_i2_	1	(ATC)5	15	633	647
TR31702|c0_g2_i5_	1	(T)10	10	438	447
TR31711|c2_g1_i1_	1	(GTG)5	15	661	675
TR31714|c0_g1_i1_	1	(TA)8	16	3	18
TR31716|c0_g1_i4_	1	(CTT)6	18	41	58
TR31716|c1_g2_i1_	1	(AGA)6	18	459	476
TR31716|c1_g2_i4_	1	(AGA)6	18	514	531
TR31766|c0_g1_i1_	1	(TCT)7	21	1	21
TR31806|c2_g1_i1_	1	(TCT)6	18	34	51
TR31818|c1_g1_i1_	1	(CTT)5	15	1132	1146
TR31826|c1_g1_i4_	1	(T)10	10	105	114
TR31830|c0_g1_i1_	1	(GA)19	38	376	413
TR31830|c1_g1_i2_	1	(CT)6	12	146	157
TR31835|c0_g1_i3_	1	(T)10	10	493	502
TR31842|c0_g2_i3_	1	(T)11	11	1336	1346
TR31843|c0_g1_i2_	1	(AG)8	16	43	58
TR31843|c0_g1_i2_	2	(AGC)8	24	202	225
TR31852|c1_g1_i1_	1	(TCT)5ctcattttctagtgttagctcgctctctctccaagctctctgttttcgctttggctccacagaaaatccagatgga(CTC)7	112	29	140
TR31853|c0_g1_i1_	1	(ATC)5	15	126	140
TR31853|c0_g1_i3_	1	(ATC)5	15	59	73
TR31854|c1_g1_i3_	1	(CT)6	12	10	21
TR31854|c1_g1_i3_	2	(T)10	10	550	559
TR31860|c2_g2_i1_	1	(GA)9	18	240	257
TR31865|c0_g1_i3_	1	(A)10	10	670	679
TR31870|c0_g1_i2_	1	(A)18cc(T)10	30	1	30
TR31870|c0_g1_i3_	1	(T)10	10	201	210
TR31872|c0_g1_i3_	1	(CT)8	16	84	99
TR31874|c0_g1_i1_	1	(TTCAC)6	30	1	30
TR31878|c2_g1_i2_	1	(T)11	11	96	106
TR31879|c0_g1_i3_	1	(CGT)5	15	70	84
TR31889|c2_g1_i1_	1	(GA)12	24	32	55
TR31889|c2_g1_i2_	1	(GA)7	14	32	45
TR31903|c1_g4_i2_	1	(GA)6	12	838	849
TR31903|c1_g4_i4_	1	(GA)6	12	750	761
TR31911|c1_g2_i4_	1	(CTT)5	15	39	53
TR31911|c1_g2_i4_	2	(GAC)7	21	200	220
TR31911|c1_g2_i4_	3	(GAT)5	15	380	394
TR31914|c0_g1_i1_	1	(CCA)5	15	36	50
TR31914|c0_g1_i2_	1	(CCA)5	15	36	50
TR31926|c1_g1_i1_	1	(CGG)5	15	388	402
TR31929|c0_g1_i2_	1	(TCC)5	15	272	286
TR31929|c1_g1_i1_	1	(AGG)5	15	269	283
TR31932|c1_g1_i2_	1	(ACTTGG)5	30	716	745
TR31932|c1_g1_i5_	1	(ACTTGG)5	30	378	407
TR31932|c2_g1_i3_	1	(GTCCAA)5	30	215	244
TR31932|c2_g1_i5_	1	(GTCCAA)5	30	215	244
TR31932|c2_g1_i10_	1	(TCCAAG)7	42	25	66
TR31940|c0_g1_i4_	1	(TC)6	12	554	565
TR31940|c0_g1_i4_	2	(TC)8	16	1726	1741
TR31947|c0_g1_i3_	1	(GGC)5	15	100	114
TR31953|c0_g3_i1_	1	(TC)8	16	5	20
TR31957|c0_g1_i3_	1	(TC)10	20	688	707
TR31981|c0_g1_i1_	1	(T)10	10	146	155
TR31990|c0_g1_i1_	1	(GTG)5	15	173	187
TR31990|c2_g1_i2_	1	(TTC)5	15	76	90
TR31990|c3_g1_i1_	1	(AGA)5	15	634	648
TR31993|c0_g1_i1_	1	(AT)8	16	167	182
TR32012|c0_g1_i2_	1	(TTG)5	15	222	236
TR32012|c1_g1_i1_	1	(TGA)6	18	79	96
TR32012|c1_g3_i3_	1	(CGC)5	15	334	348
TR32012|c1_g3_i3_	2	(TGA)6	18	727	744
TR32012|c1_g4_i1_	1	(TGA)5	15	109	123
TR32012|c1_g4_i1_	2	(GAG)6(GAA)5	33	275	307
TR32023|c1_g1_i1_	1	(T)10	10	931	940
TR32024|c1_g1_i2_	1	(AAG)5	15	1289	1303
TR32026|c1_g1_i6_	1	(ACC)5	15	10	24
TR32026|c1_g1_i7_	1	(ACC)5	15	10	24
TR32034|c0_g1_i6_	1	(T)11	11	714	724
TR32044|c1_g2_i4_	1	(T)10	10	588	597
TR32051|c2_g5_i5_	1	(TC)6	12	122	133
TR32051|c2_g6_i7_	1	(CT)6	12	93	104
TR32052|c0_g1_i1_	1	(CT)11	22	15	36
TR32053|c0_g2_i2_	1	(CGC)6aaacatcaactccctcctcccattgctgctttcactcataacctttccctcct(CTG)6	89	37	125
TR32053|c0_g2_i7_	1	(CGC)6	18	413	430
TR32053|c0_g2_i9_	1	(CGC)6	18	187	204
TR32057|c0_g1_i1_	1	(A)11	11	294	304
TR32057|c0_g1_i2_	1	(A)11	11	294	304
TR32066|c0_g1_i1_	1	(A)10	10	954	963
TR32069|c1_g1_i1_	1	(TC)10	20	32	51
TR32073|c0_g1_i4_	1	(GGC)5	15	123	137
TR32075|c0_g1_i1_	1	(TGA)14	42	1264	1305
TR32080|c0_g1_i2_	1	(CCA)5	15	484	498
TR32080|c0_g1_i2_	2	(ATT)5	15	614	628
TR32080|c1_g1_i2_	1	(GGT)5	15	144	158
TR32080|c1_g1_i7_	1	(GGT)5	15	62	76
TR32082|c0_g1_i2_	1	(AGG)8	24	613	636
TR32086|c0_g1_i1_	1	(AAG)12	36	336	371
TR32086|c0_g1_i5_	1	(AGA)5	15	340	354
TR32097|c0_g1_i2_	1	(A)10	10	87	96
TR32103|c1_g1_i5_	1	(CGC)5	15	888	902
TR32123|c0_g2_i2_	1	(AC)6	12	31	42
TR32125|c0_g1_i3_	1	(TCT)6	18	71	88
TR32130|c1_g1_i1_	1	(AG)9	18	714	731
TR32136|c0_g1_i1_	1	(GAA)6	18	29	46
TR32136|c1_g1_i2_	1	(TCT)6	18	1086	1103
TR32156|c0_g1_i2_	1	(T)10	10	975	984
TR32158|c0_g1_i4_	1	(A)11	11	91	101
TR32163|c1_g1_i1_	1	(TCC)5	15	633	647
TR32164|c2_g1_i3_	1	(GAA)8	24	726	749
TR32164|c3_g1_i4_	1	(AAG)7	21	107	127
TR32175|c2_g1_i1_	1	(CAG)5	15	177	191
TR32180|c5_g2_i2_	1	(AT)7	14	607	620
TR32186|c0_g3_i1_	1	(T)11	11	11	21
TR32186|c0_g1_i2_	1	(T)11	11	11	21
TR32188|c1_g1_i1_	1	(AAG)5ccatgaaagcacagagaaagataggaactgtgatttgttggt(GAA)5(AG)6*	83	710	792
TR32198|c0_g1_i2_	1	(GAA)7	21	48	68
TR32204|c0_g1_i4_	1	(TCT)7	21	256	276
TR32237|c0_g1_i1_	1	(AGA)14	42	1031	1072
TR32254|c0_g1_i2_	1	(GAA)8	24	36	59
TR32255|c1_g2_i1_	1	(AGC)8	24	492	515
TR32255|c1_g2_i7_	1	(AGC)8	24	350	373
TR32255|c2_g1_i1_	1	(T)10	10	95	104
TR32255|c2_g3_i6_	1	(GCG)6	18	25	42
TR32255|c2_g4_i4_	1	(T)10	10	360	369
TR32257|c1_g1_i2_	1	(A)10	10	56	65
TR32257|c1_g1_i3_	1	(A)10	10	56	65
TR32270|c0_g1_i1_	1	(TCA)5	15	113	127
TR32275|c1_g3_i2_	1	(AG)7	14	688	701
TR32279|c0_g1_i1_	1	(A)10	10	11	20
TR32290|c0_g1_i1_	1	(TTC)6	18	294	311
TR32297|c0_g1_i3_	1	(TG)6	12	686	697
TR32299|c0_g1_i1_	1	(T)10	10	267	276
TR32306|c0_g3_i1_	1	(T)10	10	435	444
TR32310|c0_g1_i1_	1	(CTC)6	18	42	59
TR32317|c1_g1_i3_	1	(CAG)5	15	67	81
TR32317|c2_g1_i3_	1	(TGG)6	18	1119	1136
TR32325|c1_g1_i3_	1	(A)11	11	525	535
TR32350|c0_g1_i2_	1	(T)12catcaaagaagcaattacacaagatatgtgaatttttcatctgcaaattcacatcccaagcaacaaaag(A)10	91	16	106
TR32356|c1_g1_i8_	1	(AG)6	12	542	553
TR32360|c2_g1_i1_	1	(T)10c(T)10	21	648	668
TR32367|c0_g2_i1_	1	(A)10	10	250	259
TR32387|c0_g1_i2_	1	(TGA)11	33	886	918
TR32387|c1_g1_i1_	1	(TCA)5	15	72	86
TR32387|c1_g1_i2_	1	(CT)9	18	51	68
TR32390|c2_g1_i1_	1	(TTC)6	18	688	705
TR32390|c2_g1_i3_	1	(TTC)6	18	422	439
TR32395|c0_g1_i2_	1	(A)10	10	146	155
TR32395|c1_g1_i1_	1	(T)11	11	790	800
TR32395|c1_g1_i3_	1	(T)11	11	475	485
TR32405|c0_g1_i4_	1	(AG)8	16	387	402
TR32405|c1_g1_i2_	1	(CT)8	16	60	75
TR32407|c1_g1_i1_	1	(T)15	15	903	917
TR32409|c1_g1_i3_	1	(ACC)6	18	449	466
TR32409|c1_g1_i3_	2	(GAA)5	15	1211	1225
TR32409|c1_g1_i5_	1	(ACC)6	18	440	457
TR32409|c1_g1_i6_	1	(ACC)6	18	449	466
TR32409|c1_g1_i6_	2	(GAA)5	15	1181	1195
TR32412|c4_g1_i1_	1	(T)10	10	142	151
TR32412|c4_g2_i7_	1	(CT)6	12	490	501
TR32412|c4_g2_i8_	1	(T)10	10	191	200
TR32412|c4_g2_i8_	2	(TC)6	12	893	904
TR32412|c6_g1_i1_	1	(A)10	10	224	233
TR32431|c0_g1_i2_	1	(GAA)7	21	12	32
TR32431|c0_g1_i4_	1	(TC)8	16	30	45
TR32431|c0_g1_i7_	1	(TC)6	12	30	41
TR32432|c0_g2_i2_	1	(GAA)6	18	46	63
TR32436|c0_g1_i2_	1	(A)10	10	228	237
TR32438|c1_g1_i2_	1	(T)11	11	827	837
TR32450|c0_g1_i1_	1	(A)10	10	109	118
TR32468|c2_g1_i1_	1	(CAA)5	15	1163	1177
TR32468|c3_g1_i1_	1	(GTT)5	15	27	41
TR32482|c0_g1_i2_	1	(TC)8	16	162	177
TR32482|c0_g1_i4_	1	(CT)7	14	163	176
TR32484|c0_g1_i2_	1	(CA)6	12	80	91
TR32488|c1_g1_i2_	1	(A)11	11	1	11
TR32493|c0_g1_i1_	1	(T)11	11	1159	1169
TR32526|c3_g1_i2_	1	(T)11	11	584	594
TR32526|c3_g1_i3_	1	(T)11	11	746	756
TR32529|c0_g1_i2_	1	(A)10	10	42	51
TR32534|c2_g1_i1_	1	(CCA)5	15	12	26
TR32534|c2_g1_i2_	1	(CCA)5	15	12	26
TR32537|c0_g1_i1_	1	(AGA)5	15	1284	1298
TR32537|c0_g1_i2_	1	(AGA)5	15	232	246
TR32542|c3_g1_i1_	1	(CT)7	14	1413	1426
TR32544|c1_g1_i1_	1	(CGG)5	15	431	445
TR32544|c1_g1_i2_	1	(CGG)5	15	431	445
TR32551|c0_g1_i2_	1	(GAG)5	15	995	1009
TR32551|c0_g1_i3_	1	(A)10	10	12	21
TR32553|c0_g1_i2_	1	(GAA)6aatgc(T)11	34	418	451
TR32553|c1_g1_i1_	1	(TCT)5	15	149	163
TR32554|c0_g1_i1_	1	(CTT)5	15	198	212
TR32563|c5_g1_i2_	1	(CCA)6	18	14	31
TR32570|c0_g1_i2_	1	(AG)6	12	209	220
TR32575|c1_g1_i1_	1	(TCC)5	15	190	204
TR32584|c0_g1_i1_	1	(TTC)6	18	59	76
TR32584|c0_g1_i1_	2	(GAA)6	18	2496	2513
[truncated: 3,725 more rows]
